# Supplementary material for: Sex-specific expression of alternative transcripts in Drosophila
Source: Genome Biol. 2006 Aug 25;7(8):R79. doi: 10.1186/gb-2006-7-8-r79 (PMC1779584; doi:10.1186/gb-2006-7-8-r79)
Supplement: Additional data file 1 — Microarray results for several sets of genes for which we had a priori expectations of sex-biased expression [file gb-2006-7-8-r79-S1.xls]

## Sheet: Sex-biased genes summary
probeuid [a]	gene name	greater in :	Gene category [b]	P-value (sex effect)	P-value (sex-by-set of probes effect)
3827	Klp61F	females	both.sex.reproduction	1.338924e-13	6.963327e-13
4684	faf	females	both.sex.reproduction	1.755682e-10	2.239036e-10
1807	ras	females	both.sex.reproduction	1.972565e-20	5.703389e-06
6619	ras	females	both.sex.reproduction	1.972565e-20	5.703389e-06
12567	ras	females	both.sex.reproduction	1.972565e-20	5.703389e-06
6201	aret	females	both.sex.reproduction	2.511315e-10	1.215000e-25
16339	aret	females	both.sex.reproduction	2.511315e-10	1.215000e-25
20327	aret	females	both.sex.reproduction	2.511315e-10	1.215000e-25
5139	dlg1	females	both.sex.reproduction	3.776954e-02	2.737579e-10
11741	dlg1	females	both.sex.reproduction	3.776954e-02	2.737579e-10
17448	dlg1	females	both.sex.reproduction	3.776954e-02	2.737579e-10
18747	dlg1	females	both.sex.reproduction	3.776954e-02	2.737579e-10
11692	orb	females	both.sex.reproduction	NS	1.731203e-02
6162	dsx	females	both.sex.reproduction	NS	6.313091e-04
12495	dsx	females	both.sex.reproduction	NS	6.313091e-04
15799	Psi	females	both.sex.reproduction	1.047352e-06	NS
16927	twe	females	both.sex.reproduction	1.055672e-06	NS
17877	mit(1)15	females	both.sex.reproduction	1.212098e-16	NS
11424	zpg	females	both.sex.reproduction	1.319046e-19	NS
14242	stil	females	both.sex.reproduction	1.335180e-05	NS
284	yin	females	both.sex.reproduction	1.335965e-20	NS
8332	yin	females	both.sex.reproduction	1.335965e-20	NS
17762	yin	females	both.sex.reproduction	1.335965e-20	NS
4433	neb	females	both.sex.reproduction	1.344080e-05	NS
1409	ovo	females	both.sex.reproduction	1.610831e-08	NS
15248	ovo	females	both.sex.reproduction	1.610831e-08	NS
17000	ovo	females	both.sex.reproduction	1.610831e-08	NS
20487	otu	females	both.sex.reproduction	1.649697e-21	NS
17645	otu	females	both.sex.reproduction	1.649697e-21	NS
6189	His3.3B	females	both.sex.reproduction	1.749944e-16	NS
11029	spn-E	females	both.sex.reproduction	1.875047e-18	NS
19849	Stat92E	females	both.sex.reproduction	2.298439e-11	NS
4734	tra2	females	both.sex.reproduction	2.538498e-17	NS
11136	tra2	females	both.sex.reproduction	2.538498e-17	NS
15655	tra2	females	both.sex.reproduction	2.538498e-17	NS
19044	tra2	females	both.sex.reproduction	2.538498e-17	NS
5557	tws	females	both.sex.reproduction	2.725083e-08	NS
7337	Btk29A	females	both.sex.reproduction	2.760943e-13	NS
20204	Six4	females	both.sex.reproduction	3.044500e-22	NS
6182	Nop60B	females	both.sex.reproduction	3.062590e-20	NS
4050	sim	females	both.sex.reproduction	4.023970e-05	NS
2831	mxc	females	both.sex.reproduction	4.224024e-15	NS
7994	Dp	females	both.sex.reproduction	4.651707e-16	NS
10935	hop	females	both.sex.reproduction	4.701976e-10	NS
1938	stg	females	both.sex.reproduction	4.712946e-15	NS
5133	Mat89Bb	females	both.sex.reproduction	4.713110e-05	NS
2588	exu	females	both.sex.reproduction	4.797190e-12	NS
12754	RpS3	females	both.sex.reproduction	5.440520e-11	NS
12278	dia	females	both.sex.reproduction	6.337693e-07	NS
4210	Myb	females	both.sex.reproduction	7.028253e-09	NS
17416	polo	females	both.sex.reproduction	7.281310e-14	NS
8655	scu	females	both.sex.reproduction	8.132453e-08	NS
7847	Klp68D	females	both.sex.reproduction	8.941623e-12	NS
9174	tra	females	both.sex.reproduction	8.943113e-11	NS
6655	CycB	females	both.sex.reproduction	9.371561e-32	NS
10216	CycB	females	both.sex.reproduction	9.371561e-32	NS
16838	piwi	females	both.sex.reproduction	9.864702e-18	NS
773	CycE	females	fem.reproduction	1.027859e-24	1.207432e-10
5065	CycE	females	fem.reproduction	1.027859e-24	1.207432e-10
18019	CycE	females	fem.reproduction	1.027859e-24	1.207432e-10
7224	TER94	females	fem.reproduction	1.239961e-09	5.488756e-02
12588	TER94	females	fem.reproduction	1.239961e-09	5.488756e-02
4220	btz	females	fem.reproduction	1.372716e-06	2.542297e-06
10673	btz	females	fem.reproduction	1.372716e-06	2.542297e-06
2529	Pka-R1	females	fem.reproduction	1.448177e-09	1.018201e-03
6535	Pka-R1	females	fem.reproduction	1.448177e-09	1.018201e-03
8432	Pka-R1	females	fem.reproduction	1.448177e-09	1.018201e-03
18083	Pka-R1	females	fem.reproduction	1.448177e-09	1.018201e-03
1484	Trl	females	fem.reproduction	1.654716e-16	8.495654e-09
10442	Trl	females	fem.reproduction	1.654716e-16	8.495654e-09
20276	Trl	females	fem.reproduction	1.654716e-16	8.495654e-09
2313	Su(var)2-10	females	fem.reproduction	1.898890e-63	8.022415e-45
4125	Su(var)2-10	females	fem.reproduction	1.898890e-63	8.022415e-45
16273	Su(var)2-10	females	fem.reproduction	1.898890e-63	8.022415e-45
17343	Su(var)2-10	females	fem.reproduction	1.898890e-63	8.022415e-45
20405	Su(var)2-10	females	fem.reproduction	1.898890e-63	8.022415e-45
2172	M(2)21AB	females	fem.reproduction	2.131933e-36	1.131248e-18
12032	M(2)21AB	females	fem.reproduction	2.131933e-36	1.131248e-18
18492	M(2)21AB	females	fem.reproduction	2.131933e-36	1.131248e-18
19104	M(2)21AB	females	fem.reproduction	2.131933e-36	1.131248e-18
19981	M(2)21AB	females	fem.reproduction	2.131933e-36	1.131248e-18
5948	spz	females	fem.reproduction	2.531988e-30	6.443932e-03
13633	spz	females	fem.reproduction	2.531988e-30	6.443932e-03
13932	spz	females	fem.reproduction	2.531988e-30	6.443932e-03
15613	spz	females	fem.reproduction	2.531988e-30	6.443932e-03
18764	spz	females	fem.reproduction	2.531988e-30	6.443932e-03
15132	Med	females	fem.reproduction	2.627718e-07	5.600106e-08
3078	ttk	females	fem.reproduction	2.793435e-10	7.998026e-02
12200	ttk	females	fem.reproduction	2.793435e-10	7.998026e-02
17672	ttk	females	fem.reproduction	2.793435e-10	7.998026e-02
18744	ttk	females	fem.reproduction	2.793435e-10	7.998026e-02
2126	ena	females	fem.reproduction	2.908200e-05	7.415990e-05
12010	br	females	fem.reproduction	2.920098e-03	4.200234e-07
12346	br	females	fem.reproduction	2.920098e-03	4.200234e-07
20023	br	females	fem.reproduction	2.920098e-03	4.200234e-07
1002	bcd	females	fem.reproduction	2.966910e-39	2.013352e-22
17453	bcd	females	fem.reproduction	2.966910e-39	2.013352e-22
19202	bcd	females	fem.reproduction	2.966910e-39	2.013352e-22
19246	bcd	females	fem.reproduction	2.966910e-39	2.013352e-22
7142	Caki	females	fem.reproduction	2.969024e-11	1.235678e-01
11305	Caki	females	fem.reproduction	2.969024e-11	1.235678e-01
11791	Caki	females	fem.reproduction	2.969024e-11	1.235678e-01
17302	Caki	females	fem.reproduction	2.969024e-11	1.235678e-01
10623	pip	females	fem.reproduction	3.043813e-09	1.077267e-16
636	arm	females	fem.reproduction	3.495316e-14	5.220190e-03
15424	arm	females	fem.reproduction	3.495316e-14	5.220190e-03
7428	psq	females	fem.reproduction	4.053519e-07	1.311334e-08
19953	psq	females	fem.reproduction	4.053519e-07	1.311334e-08
485	sqd	females	fem.reproduction	4.063169e-22	8.287672e-14
3776	sqd	females	fem.reproduction	4.063169e-22	8.287672e-14
5449	sqd	females	fem.reproduction	4.063169e-22	8.287672e-14
5546	sqd	females	fem.reproduction	4.063169e-22	8.287672e-14
10681	sqd	females	fem.reproduction	4.063169e-22	8.287672e-14
622	mod(mdg4)	females	fem.reproduction	4.839920e-225	1.516665e-36
833	mod(mdg4)	females	fem.reproduction	4.839920e-225	1.516665e-36
1681	mod(mdg4)	females	fem.reproduction	4.839920e-225	1.516665e-36
1836	mod(mdg4)	females	fem.reproduction	4.839920e-225	1.516665e-36
2599	mod(mdg4)	females	fem.reproduction	4.839920e-225	1.516665e-36
3102	mod(mdg4)	females	fem.reproduction	4.839920e-225	1.516665e-36
3552	mod(mdg4)	females	fem.reproduction	4.839920e-225	1.516665e-36
3654	mod(mdg4)	females	fem.reproduction	4.839920e-225	1.516665e-36
5213	mod(mdg4)	females	fem.reproduction	4.839920e-225	1.516665e-36
6212	mod(mdg4)	females	fem.reproduction	4.839920e-225	1.516665e-36
6617	mod(mdg4)	females	fem.reproduction	4.839920e-225	1.516665e-36
7261	mod(mdg4)	females	fem.reproduction	4.839920e-225	1.516665e-36
7443	mod(mdg4)	females	fem.reproduction	4.839920e-225	1.516665e-36
7708	mod(mdg4)	females	fem.reproduction	4.839920e-225	1.516665e-36
9112	mod(mdg4)	females	fem.reproduction	4.839920e-225	1.516665e-36
9213	mod(mdg4)	females	fem.reproduction	4.839920e-225	1.516665e-36
9616	mod(mdg4)	females	fem.reproduction	4.839920e-225	1.516665e-36
14726	mod(mdg4)	females	fem.reproduction	4.839920e-225	1.516665e-36
15721	mod(mdg4)	females	fem.reproduction	4.839920e-225	1.516665e-36
16106	mod(mdg4)	females	fem.reproduction	4.839920e-225	1.516665e-36
16286	mod(mdg4)	females	fem.reproduction	4.839920e-225	1.516665e-36
16348	mod(mdg4)	females	fem.reproduction	4.839920e-225	1.516665e-36
19726	mod(mdg4)	females	fem.reproduction	4.839920e-225	1.516665e-36
19792	chif	females	fem.reproduction	5.303200e-05	1.141420e-01
20251	chif	females	fem.reproduction	5.303200e-05	1.141420e-01
200	par-1	females	fem.reproduction	5.828045e-24	1.044044e-10
1717	par-1	females	fem.reproduction	5.828045e-24	1.044044e-10
3516	par-1	females	fem.reproduction	5.828045e-24	1.044044e-10
10326	par-1	females	fem.reproduction	5.828045e-24	1.044044e-10
12779	par-1	females	fem.reproduction	5.828045e-24	1.044044e-10
14831	par-1	females	fem.reproduction	5.828045e-24	1.044044e-10
17390	par-1	females	fem.reproduction	5.828045e-24	1.044044e-10
18687	par-1	females	fem.reproduction	5.828045e-24	1.044044e-10
2211	fl(2)d	females	fem.reproduction	6.253332e-11	2.010387e-08
4561	fl(2)d	females	fem.reproduction	6.253332e-11	2.010387e-08
19070	fl(2)d	females	fem.reproduction	6.253332e-11	2.010387e-08
3118	spir	females	fem.reproduction	6.671655e-06	1.195663e-13
9971	spir	females	fem.reproduction	6.671655e-06	1.195663e-13
3271	Top1	females	fem.reproduction	8.451844e-17	1.726265e-02
14504	Top1	females	fem.reproduction	8.451844e-17	1.726265e-02
14675	Top1	females	fem.reproduction	8.451844e-17	1.726265e-02
2133	bun	females	fem.reproduction	8.803267e-20	7.479068e-21
15693	bun	females	fem.reproduction	8.803267e-20	7.479068e-21
19075	bun	females	fem.reproduction	8.803267e-20	7.479068e-21
1374	scrib	females	fem.reproduction	8.906825e-23	4.586889e-20
1675	scrib	females	fem.reproduction	8.906825e-23	4.586889e-20
18552	scrib	females	fem.reproduction	8.906825e-23	4.586889e-20
1992	Akap200	females	fem.reproduction	8.995299e-21	2.386575e-17
8000	Akap200	females	fem.reproduction	8.995299e-21	2.386575e-17
9519	Akap200	females	fem.reproduction	8.995299e-21	2.386575e-17
13055	Akap200	females	fem.reproduction	8.995299e-21	2.386575e-17
14658	Akap200	females	fem.reproduction	8.995299e-21	2.386575e-17
2627	hts	females	fem.reproduction	9.190799e-09	3.533896e-11
8525	hts	females	fem.reproduction	9.190799e-09	3.533896e-11
4990	CalpA	females	fem.reproduction	NS	1.018190e-02
13766	r	females	fem.reproduction	NS	1.043612e-24
2042	Doa	females	fem.reproduction	NS	1.086022e-01
15450	Doa	females	fem.reproduction	NS	1.086022e-01
20070	Doa	females	fem.reproduction	NS	1.086022e-01
11888	trol	females	fem.reproduction	NS	1.646212e-02
7032	pum	females	fem.reproduction	NS	1.728618e-11
14341	pum	females	fem.reproduction	NS	1.728618e-11
2168	fus	females	fem.reproduction	NS	1.913938e-02
16748	mdy	females	fem.reproduction	NS	1.948213e-02
1946	dnc	females	fem.reproduction	NS	3.774585e-02
5582	dnc	females	fem.reproduction	NS	3.774585e-02
7772	dnc	females	fem.reproduction	NS	3.774585e-02
9690	dnc	females	fem.reproduction	NS	3.774585e-02
14850	dnc	females	fem.reproduction	NS	3.774585e-02
18281	dnc	females	fem.reproduction	NS	3.774585e-02
1934	Tm1	females	fem.reproduction	NS	6.450787e-29
7108	Tm1	females	fem.reproduction	NS	6.450787e-29
10235	Tm1	females	fem.reproduction	NS	6.450787e-29
11155	Tm1	females	fem.reproduction	NS	6.450787e-29
11493	Tm1	females	fem.reproduction	NS	6.450787e-29
19954	Tm1	females	fem.reproduction	NS	6.450787e-29
14370	how	females	fem.reproduction	NS	6.487665e-03
6600	Mef2	females	fem.reproduction	NS	7.562939e-02
15280	Mef2	females	fem.reproduction	NS	7.562939e-02
19771	Mef2	females	fem.reproduction	NS	7.562939e-02
2074	sgg	females	fem.reproduction	NS	8.008530e-06
10880	sgg	females	fem.reproduction	NS	8.008530e-06
19915	Mbs	females	fem.reproduction	NS	9.279248e-09
13793	Rab11	females	fem.reproduction	1.007186e-08	NS
5572	Ras85D	females	fem.reproduction	1.031978e-12	NS
1827	l(3)73Ah	females	fem.reproduction	1.038781e-12	NS
12462	LanA	females	fem.reproduction	1.049316e-08	NS
15881	mei-9	females	fem.reproduction	1.059860e-05	NS
12713	drk	females	fem.reproduction	1.093991e-06	NS
20495	dx	females	fem.reproduction	1.097732e-10	NS
18950	Sema-1b	females	fem.reproduction	1.118218e-06	NS
8329	bic	females	fem.reproduction	1.129689e-10	NS
8630	pho	females	fem.reproduction	1.137941e-07	NS
4071	Cdc42	females	fem.reproduction	1.146756e-07	NS
6579	babo	females	fem.reproduction	1.153068e-08	NS
13945	Hlc	females	fem.reproduction	1.155441e-10	NS
14558	capt	females	fem.reproduction	1.160076e-07	NS
4559	Dcp-1	females	fem.reproduction	1.176594e-13	NS
3226	RpL8	females	fem.reproduction	1.192978e-14	NS
1278	Cp18	females	fem.reproduction	1.201603e-11	NS
19016	rhi	females	fem.reproduction	1.202437e-21	NS
7089	grp	females	fem.reproduction	1.211721e-10	NS
11055	grp	females	fem.reproduction	1.211721e-10	NS
15393	grp	females	fem.reproduction	1.211721e-10	NS
6095	Dredd	females	fem.reproduction	1.229754e-04	NS
7377	Dredd	females	fem.reproduction	1.229754e-04	NS
7945	Dredd	females	fem.reproduction	1.229754e-04	NS
11561	Cp16	females	fem.reproduction	1.260798e-24	NS
11331	lok	females	fem.reproduction	1.264082e-53	NS
13678	lok	females	fem.reproduction	1.264082e-53	NS
5697	Taf1	females	fem.reproduction	1.295242e-04	NS
4792	ndl	females	fem.reproduction	1.308610e-17	NS
2376	Ssb-c31a	females	fem.reproduction	1.354438e-10	NS
19874	xl6	females	fem.reproduction	1.371380e-07	NS
11470	smt3	females	fem.reproduction	1.374761e-09	NS
3720	Cdk7	females	fem.reproduction	1.387077e-10	NS
13427	Sos	females	fem.reproduction	1.393828e-08	NS
1808	alphaTub67C	females	fem.reproduction	1.398112e-22	NS
7835	fz	females	fem.reproduction	1.398676e-08	NS
20183	fz	females	fem.reproduction	1.398676e-08	NS
16121	Su(dx)	females	fem.reproduction	1.404651e-12	NS
1254	Rep1	females	fem.reproduction	1.484554e-14	NS
14443	RecQ5	females	fem.reproduction	1.506620e-05	NS
373	Sry-delta	females	fem.reproduction	1.527217e-13	NS
5681	Cp36	females	fem.reproduction	1.563236e-14	NS
6536	Dbp73D	females	fem.reproduction	1.648899e-16	NS
3687	Src64B	females	fem.reproduction	1.656691e-13	NS
17813	ncd	females	fem.reproduction	1.681078e-11	NS
13300	debcl	females	fem.reproduction	1.738388e-09	NS
5716	dpa	females	fem.reproduction	1.752013e-08	NS
6308	mts	females	fem.reproduction	1.766672e-06	NS
602	Abl	females	fem.reproduction	1.813808e-07	NS
2786	grau	females	fem.reproduction	1.817590e-05	NS
6846	Kap-alpha3	females	fem.reproduction	1.836774e-07	NS
9548	fs(1)Ya	females	fem.reproduction	1.900726e-20	NS
19372	Rnp4F	females	fem.reproduction	1.926290e-11	NS
18487	mus209	females	fem.reproduction	1.931546e-24	NS
10810	Su(fu)	females	fem.reproduction	1.985462e-12	NS
19652	l(2)gl	females	fem.reproduction	2.109320e-12	NS
7237	snf	females	fem.reproduction	2.146706e-13	NS
3427	S6k	females	fem.reproduction	2.189829e-08	NS
15798	dor	females	fem.reproduction	2.206248e-04	NS
4643	Fs(2)Ket	females	fem.reproduction	2.219989e-10	NS
6540	nod	females	fem.reproduction	2.245923e-13	NS
6301	nonA	females	fem.reproduction	2.315676e-07	NS
18386	nonA	females	fem.reproduction	2.315676e-07	NS
434	RpS3A	females	fem.reproduction	2.376256e-09	NS
9636	RpS3A	females	fem.reproduction	2.376256e-09	NS
14845	RpS3A	females	fem.reproduction	2.376256e-09	NS
18870	RpS3A	females	fem.reproduction	2.376256e-09	NS
16465	Ets97D	females	fem.reproduction	2.388778e-15	NS
991	ari-1	females	fem.reproduction	2.400090e-07	NS
3825	Cp19	females	fem.reproduction	2.420693e-20	NS
3685	spn-B	females	fem.reproduction	2.435270e-16	NS
3322	Hrb87F	females	fem.reproduction	2.473385e-12	NS
7806	Hrb87F	females	fem.reproduction	2.473385e-12	NS
19388	Hrb87F	females	fem.reproduction	2.473385e-12	NS
20607	dm	females	fem.reproduction	2.522430e-05	NS
10351	Nc	females	fem.reproduction	2.648773e-13	NS
16413	Pgd	females	fem.reproduction	2.823139e-04	NS
8255	Vm32E	females	fem.reproduction	2.887504e-22	NS
6410	Moe	females	fem.reproduction	2.903537e-10	NS
7515	Moe	females	fem.reproduction	2.903537e-10	NS
16718	Moe	females	fem.reproduction	2.903537e-10	NS
16202	cad	females	fem.reproduction	2.928821e-06	NS
1490	noi	females	fem.reproduction	2.943313e-12	NS
20464	FK506-bp1	females	fem.reproduction	3.064201e-22	NS
5408	pnut	females	fem.reproduction	3.085672e-12	NS
14507	Bx	females	fem.reproduction	3.107322e-08	NS
6824	tsu	females	fem.reproduction	3.213598e-12	NS
5514	CSN4	females	fem.reproduction	3.219311e-09	NS
4195	Lis-1	females	fem.reproduction	3.245478e-15	NS
6077	fs(1)N	females	fem.reproduction	3.287771e-16	NS
5709	Gprk2	females	fem.reproduction	3.386404e-11	NS
15407	dhd	females	fem.reproduction	3.427222e-25	NS
2020	cutlet	females	fem.reproduction	3.431660e-21	NS
18200	trk	females	fem.reproduction	3.457579e-19	NS
607	betaTub56D	females	fem.reproduction	3.503859e-17	NS
5488	betaTub56D	females	fem.reproduction	3.503859e-17	NS
18991	betaTub56D	females	fem.reproduction	3.503859e-17	NS
17202	Clp	females	fem.reproduction	3.509896e-12	NS
8463	swa	females	fem.reproduction	3.517336e-11	NS
1832	CycJ	females	fem.reproduction	3.533964e-53	NS
6532	CycJ	females	fem.reproduction	3.533964e-53	NS
19811	CycJ	females	fem.reproduction	3.533964e-53	NS
4657	myoglianin	females	fem.reproduction	3.616990e-06	NS
20831	mael	females	fem.reproduction	3.663585e-13	NS
16084	lds	females	fem.reproduction	3.698635e-14	NS
15304	Dip-B	females	fem.reproduction	3.810681e-10	NS
2921	apt	females	fem.reproduction	3.855306e-09	NS
17908	apt	females	fem.reproduction	3.855306e-09	NS
10324	mst	females	fem.reproduction	4.050717e-17	NS
7384	dare	females	fem.reproduction	4.084879e-10	NS
4058	E2f	females	fem.reproduction	4.153225e-06	NS
17331	pUf68	females	fem.reproduction	4.208816e-03	NS
18277	pUf68	females	fem.reproduction	4.208816e-03	NS
12642	Hsf	females	fem.reproduction	4.255959e-08	NS
1195	Bj1	females	fem.reproduction	4.301538e-21	NS
17062	nop5	females	fem.reproduction	4.309470e-20	NS
16912	Vm26Aa	females	fem.reproduction	4.325533e-18	NS
261	Idgf1	females	fem.reproduction	4.383328e-02	NS
15327	Su(H)	females	fem.reproduction	4.407676e-09	NS
14048	BicD	females	fem.reproduction	4.453189e-07	NS
7297	Rho1	females	fem.reproduction	4.522710e-07	NS
9059	gcl	females	fem.reproduction	4.547263e-15	NS
7449	CycA	females	fem.reproduction	4.717109e-21	NS
13359	CycA	females	fem.reproduction	4.717109e-21	NS
18340	CycA	females	fem.reproduction	4.717109e-21	NS
4985	geminin	females	fem.reproduction	4.902426e-17	NS
2549	alphaTub84D	females	fem.reproduction	4.950510e-05	NS
16138	alphaTub84D	females	fem.reproduction	4.950510e-05	NS
14722	Pc	females	fem.reproduction	4.963324e-09	NS
12757	mago	females	fem.reproduction	5.017806e-15	NS
10379	CG6712	females	fem.reproduction	5.031697e-18	NS
3411	Mer	females	fem.reproduction	5.072547e-07	NS
11682	Actn	females	fem.reproduction	5.084124e-06	NS
4176	CycC	females	fem.reproduction	5.129400e-11	NS
15070	osk	females	fem.reproduction	5.145020e-28	NS
16072	osk	females	fem.reproduction	5.145020e-28	NS
18828	osk	females	fem.reproduction	5.145020e-28	NS
1597	sax	females	fem.reproduction	5.174663e-07	NS
14211	Fak56D	females	fem.reproduction	5.202359e-07	NS
14035	Mad	females	fem.reproduction	5.235413e-11	NS
8219	wdn	females	fem.reproduction	5.259485e-10	NS
99	dbe	females	fem.reproduction	5.287556e-16	NS
2873	S	females	fem.reproduction	5.376102e-09	NS
20479	Khc	females	fem.reproduction	5.384728e-11	NS
3595	mu2	females	fem.reproduction	5.405341e-04	NS
18301	Bx42	females	fem.reproduction	5.525369e-11	NS
5140	Fur1	females	fem.reproduction	5.539835e-06	NS
6036	Fur1	females	fem.reproduction	5.539835e-06	NS
14145	Fur1	females	fem.reproduction	5.539835e-06	NS
16624	Fur1	females	fem.reproduction	5.539835e-06	NS
8108	dap	females	fem.reproduction	5.561167e-29	NS
17049	dap	females	fem.reproduction	5.561167e-29	NS
3254	14-3-3zeta	females	fem.reproduction	5.564161e-11	NS
9655	Klp64D	females	fem.reproduction	5.612729e-06	NS
12925	E2f2	females	fem.reproduction	5.650153e-15	NS
6391	Orc1	females	fem.reproduction	5.776994e-14	NS
16255	tor	females	fem.reproduction	5.778591e-25	NS
19175	l(3)01239	females	fem.reproduction	6.011304e-14	NS
5855	me31B	females	fem.reproduction	6.056877e-41	NS
13878	me31B	females	fem.reproduction	6.056877e-41	NS
6572	CtBP	females	fem.reproduction	6.062056e-07	NS
5422	BicC	females	fem.reproduction	6.067998e-30	NS
7537	BicC	females	fem.reproduction	6.067998e-30	NS
15830	BicC	females	fem.reproduction	6.067998e-30	NS
6939	sn	females	fem.reproduction	6.088369e-11	NS
10612	sn	females	fem.reproduction	6.088369e-11	NS
10733	par-6	females	fem.reproduction	6.164122e-11	NS
3780	ial	females	fem.reproduction	6.173473e-18	NS
20706	Cp38	females	fem.reproduction	6.264109e-18	NS
3930	krz	females	fem.reproduction	6.358821e-12	NS
17560	Fcp3C	females	fem.reproduction	6.403704e-13	NS
5771	DNApol-alpha180	females	fem.reproduction	6.598998e-07	NS
168	plu	females	fem.reproduction	6.921921e-24	NS
5218	asf1	females	fem.reproduction	7.549937e-17	NS
3236	Axn	females	fem.reproduction	7.976003e-12	NS
10639	Akt1	females	fem.reproduction	7.984119e-08	NS
15361	Akt1	females	fem.reproduction	7.984119e-08	NS
13677	Dsor1	females	fem.reproduction	8.023119e-14	NS
7714	MAPk-Ak2	females	fem.reproduction	8.359216e-12	NS
3320	l(2)37Cc	females	fem.reproduction	8.375299e-08	NS
2394	cmp44E	females	fem.reproduction	8.460774e-03	NS
5099	cmp44E	females	fem.reproduction	8.460774e-03	NS
9437	CSN5	females	fem.reproduction	8.473503e-09	NS
18288	Rac1	females	fem.reproduction	8.496360e-10	NS
5637	hb	females	fem.reproduction	8.497471e-08	NS
5861	dl	females	fem.reproduction	8.549456e-18	NS
11356	dl	females	fem.reproduction	8.549456e-18	NS
16585	dl	females	fem.reproduction	8.549456e-18	NS
1663	rost	females	fem.reproduction	8.601447e-16	NS
20215	RpS27A	females	fem.reproduction	8.818759e-12	NS
15541	put	females	fem.reproduction	9.286012e-12	NS
14044	yemalpha	females	fem.reproduction	9.312197e-19	NS
18532	msps	females	fem.reproduction	9.342969e-07	NS
15523	betaTub60D	females	fem.reproduction	9.444783e-10	NS
6636	trbl	females	fem.reproduction	9.620319e-06	NS
17821	G-ialpha65A	females	fem.reproduction	9.626663e-16	NS
12668	RpL40	females	fem.reproduction	9.794679e-10	NS
15549	pit	females	fem.reproduction	9.876684e-15	NS
16386	ppan	females	fem.reproduction	9.905565e-17	NS
10998	Galpha49B	females	male.reproduction	1.113278e-03	2.837470e-14
3778	Chc	females	male.reproduction	1.056230e-05	NS
9383	Bub3	females	male.reproduction	1.080839e-14	NS
8378	Hsp83	females	male.reproduction	1.100598e-09	NS
18759	rod	females	male.reproduction	1.353064e-07	NS
13950	Trf	females	male.reproduction	1.933845e-07	NS
5224	His3.3A	females	male.reproduction	2.240413e-07	NS
8847	His3.3A	females	male.reproduction	2.240413e-07	NS
1173	Mcr	females	male.reproduction	4.542286e-08	NS
9528	ifc	females	male.reproduction	4.756326e-07	NS
18106	Trfp	females	male.reproduction	5.095113e-06	NS
1868	Sd	females	male.reproduction	5.269207e-12	NS
3993	faf	males	both.sex.reproduction	1.755682e-10	2.239036e-10
5041	aret	males	both.sex.reproduction	2.511315e-10	1.215000e-25
2772	dlg1	males	both.sex.reproduction	3.776954e-02	2.737579e-10
5782	dlg1	males	both.sex.reproduction	3.776954e-02	2.737579e-10
10828	dlg1	males	both.sex.reproduction	3.776954e-02	2.737579e-10
13756	dlg1	males	both.sex.reproduction	3.776954e-02	2.737579e-10
15233	dlg1	males	both.sex.reproduction	3.776954e-02	2.737579e-10
15980	dlg1	males	both.sex.reproduction	3.776954e-02	2.737579e-10
17764	dlg1	males	both.sex.reproduction	3.776954e-02	2.737579e-10
1148	orb	males	both.sex.reproduction	NS	1.731203e-02
11185	orb	males	both.sex.reproduction	NS	1.731203e-02
18922	orb	males	both.sex.reproduction	NS	1.731203e-02
12690	dsx	males	both.sex.reproduction	NS	6.313091e-04
13818	dsx	males	both.sex.reproduction	NS	6.313091e-04
11480	qtc	males	both.sex.reproduction	1.234672e-10	NS
15350	qtc	males	both.sex.reproduction	1.234672e-10	NS
447	Ddc	males	both.sex.reproduction	1.494430e-05	NS
12711	CG10561	males	both.sex.reproduction	2.544280e-08	NS
11529	didum	males	both.sex.reproduction	3.578220e-09	NS
19926	didum	males	both.sex.reproduction	3.578220e-09	NS
6482	Nup154	males	both.sex.reproduction	4.793290e-09	NS
7149	Acp26Aa	males	both.sex.reproduction	5.465523e-17	NS
18247	Wnt2	males	both.sex.reproduction	5.722234e-09	NS
16353	chb	males	both.sex.reproduction	7.713491e-11	NS
13151	Acp26Ab	males	both.sex.reproduction	9.122765e-18	NS
3356	tacc	males	fem.reproduction	1.501117e-21	7.659306e-09
3566	tacc	males	fem.reproduction	1.501117e-21	7.659306e-09
5851	tacc	males	fem.reproduction	1.501117e-21	7.659306e-09
8297	tacc	males	fem.reproduction	1.501117e-21	7.659306e-09
9215	tacc	males	fem.reproduction	1.501117e-21	7.659306e-09
12812	tacc	males	fem.reproduction	1.501117e-21	7.659306e-09
13557	tacc	males	fem.reproduction	1.501117e-21	7.659306e-09
11451	Trl	males	fem.reproduction	1.654716e-16	8.495654e-09
421	toc	males	fem.reproduction	2.396768e-07	1.524762e-07
7561	toc	males	fem.reproduction	2.396768e-07	1.524762e-07
11681	Med	males	fem.reproduction	2.627718e-07	5.600106e-08
11271	ena	males	fem.reproduction	2.908200e-05	7.415990e-05
6926	br	males	fem.reproduction	2.920098e-03	4.200234e-07
11568	br	males	fem.reproduction	2.920098e-03	4.200234e-07
361	pip	males	fem.reproduction	3.043813e-09	1.077267e-16
9740	psq	males	fem.reproduction	4.053519e-07	1.311334e-08
18949	psq	males	fem.reproduction	4.053519e-07	1.311334e-08
1202	sqd	males	fem.reproduction	4.063169e-22	8.287672e-14
14116	Rbp9	males	fem.reproduction	4.421609e-11	3.752600e-08
18114	Rbp9	males	fem.reproduction	4.421609e-11	3.752600e-08
14089	par-1	males	fem.reproduction	5.828045e-24	1.044044e-10
15313	par-1	males	fem.reproduction	5.828045e-24	1.044044e-10
3008	spir	males	fem.reproduction	6.671655e-06	1.195663e-13
3910	spir	males	fem.reproduction	6.671655e-06	1.195663e-13
11771	spir	males	fem.reproduction	6.671655e-06	1.195663e-13
16405	spir	males	fem.reproduction	6.671655e-06	1.195663e-13
18562	spir	males	fem.reproduction	6.671655e-06	1.195663e-13
1353	bun	males	fem.reproduction	8.803267e-20	7.479068e-21
5261	hts	males	fem.reproduction	9.190799e-09	3.533896e-11
17990	CalpA	males	fem.reproduction	NS	1.018190e-02
2379	r	males	fem.reproduction	NS	1.043612e-24
7862	Doa	males	fem.reproduction	NS	1.086022e-01
11815	Doa	males	fem.reproduction	NS	1.086022e-01
20674	trol	males	fem.reproduction	NS	1.646212e-02
968	pum	males	fem.reproduction	NS	1.728618e-11
19465	pum	males	fem.reproduction	NS	1.728618e-11
20542	pum	males	fem.reproduction	NS	1.728618e-11
442	fus	males	fem.reproduction	NS	1.913938e-02
4290	fus	males	fem.reproduction	NS	1.913938e-02
4968	fus	males	fem.reproduction	NS	1.913938e-02
5238	fus	males	fem.reproduction	NS	1.913938e-02
8398	fus	males	fem.reproduction	NS	1.913938e-02
13063	fus	males	fem.reproduction	NS	1.913938e-02
9127	mdy	males	fem.reproduction	NS	1.948213e-02
4263	dnc	males	fem.reproduction	NS	3.774585e-02
19232	dnc	males	fem.reproduction	NS	3.774585e-02
8585	Tm1	males	fem.reproduction	NS	6.450787e-29
9030	Tm1	males	fem.reproduction	NS	6.450787e-29
10661	Tm1	males	fem.reproduction	NS	6.450787e-29
12775	Tm1	males	fem.reproduction	NS	6.450787e-29
20506	Tm1	males	fem.reproduction	NS	6.450787e-29
1882	how	males	fem.reproduction	NS	6.487665e-03
17205	how	males	fem.reproduction	NS	6.487665e-03
6268	Mef2	males	fem.reproduction	NS	7.562939e-02
16251	sgg	males	fem.reproduction	NS	8.008530e-06
1612	Mbs	males	fem.reproduction	NS	9.279248e-09
7221	Mbs	males	fem.reproduction	NS	9.279248e-09
14226	Mbs	males	fem.reproduction	NS	9.279248e-09
12360	Idgf3	males	fem.reproduction	1.021426e-06	NS
2762	e(y)1	males	fem.reproduction	1.866005e-10	NS
9426	wbl	males	fem.reproduction	2.461390e-12	NS
6029	ap	males	fem.reproduction	3.347569e-11	NS
8083	ap	males	fem.reproduction	3.347569e-11	NS
1072	Nrg	males	fem.reproduction	4.481866e-03	NS
15774	Nrg	males	fem.reproduction	4.481866e-03	NS
4741	ph-d	males	fem.reproduction	5.658008e-15	NS
9448	Akt1	males	fem.reproduction	7.984119e-08	NS
134	ea	males	fem.reproduction	8.814376e-23	NS
1525	Galpha49B	males	male.reproduction	1.113278e-03	2.837470e-14
19111	Galpha49B	males	male.reproduction	1.113278e-03	2.837470e-14
96	Mhc	males	male.reproduction	6.004905e-11	1.257301e-02
1189	Mhc	males	male.reproduction	6.004905e-11	1.257301e-02
7464	Mhc	males	male.reproduction	6.004905e-11	1.257301e-02
9632	Mhc	males	male.reproduction	6.004905e-11	1.257301e-02
14747	Mhc	males	male.reproduction	6.004905e-11	1.257301e-02
16721	Mhc	males	male.reproduction	6.004905e-11	1.257301e-02
12088	ACXB	males	male.reproduction	1.015108e-06	NS
4305	dj	males	male.reproduction	1.022180e-27	NS
13885	dj	males	male.reproduction	1.022180e-27	NS
18509	dj	males	male.reproduction	1.022180e-27	NS
3806	bol	males	male.reproduction	1.037582e-11	NS
4569	bol	males	male.reproduction	1.037582e-11	NS
18368	bol	males	male.reproduction	1.037582e-11	NS
16075	Msi	males	male.reproduction	1.130917e-21	NS
14505	Dhc36C	males	male.reproduction	1.240023e-12	NS
8563	ACXA	males	male.reproduction	1.495621e-20	NS
18839	PpY-55A	males	male.reproduction	1.709838e-14	NS
15409	Mst89B	males	male.reproduction	1.733009e-20	NS
15875	betaTub85D	males	male.reproduction	2.608313e-17	NS
11661	aly	males	male.reproduction	4.271586e-11	NS
20461	Arr1	males	male.reproduction	4.616014e-04	NS
15453	Arp53D	males	male.reproduction	5.231927e-24	NS
20825	Anp	males	male.reproduction	8.697243e-20	NS
10118	Acp98AB	males	male.only.genes	1.607369e-22	NS
4138	Acp29AB	males	male.only.genes	1.624945e-20	NS
10695	Acp70A	males	male.only.genes	2.047196e-21	NS
16816	Acp76A	males	male.only.genes	3.353494e-21	NS
16189	Acp62F	males	male.only.genes	4.325068e-19	NS
19338	Acp36DE	males	male.only.genes	4.541357e-20	NS
7149	Acp26Aa	males	male.only.genes	5.465523e-17	NS
5259	Acp95EF	males	male.only.genes	5.735730e-14	NS
3667	Acp32CD	males	male.only.genes	6.403942e-17	NS
6199	Acp53Ea	males	male.only.genes	8.765398e-23	NS
13151	Acp26Ab	males	male.only.genes	9.122765e-18	NS
2398	Mst98Cb	males	mst	2.828109e-35	2.844668e-09
5775	Mst98Ca	males	mst	2.828109e-35	2.844668e-09
16780	Mst98Cb	males	mst	2.828109e-35	2.844668e-09
364	Mst35Bb	males	mst	1.347001e-23	NS
20305	Mst35Bb	males	mst	1.347001e-23	NS
9155	Mst84Da	males	mst	2.368238e-23	NS
9279	Mst84Dd	males	mst	2.971604e-22	NS
3755	Mst87F	males	mst	3.461947e-25	NS
148	Mst84Db	males	mst	3.637313e-24	NS
20317	Mst57Db	males	mst	5.164511e-24	NS
20676	Mst84Dc	males	mst	5.224030e-23	NS
7656	Mst77F	males	mst	5.649452e-20	NS
[a] probeuid is the unique identifier for each feature on the slide
[b] gene categories are defined by the following:
fem.reproduction: genes involved in female reproductive system
male.reproduction: genes involved in male reproductive system
both.sex.reproduction: genes involved in both sex reproductive systems
male.only.genes: genes that are thought to be expresesd only in males
mst: male-specific transcripts identified earlier by differential cDNA hybridization
