# Supplementary material for: Sex-specific expression of alternative transcripts in Drosophila
Source: Genome Biol. 2006 Aug 25;7(8):R79. doi: 10.1186/gb-2006-7-8-r79 (PMC1779584; doi:10.1186/gb-2006-7-8-r79)
Supplement: Additional data file 2 — Actual_set_id is the unique identifier for each probe that hybridizes to the same set of transcripts, and actuals_cluster_id is a unique identifier that groups probes based upon CG number. Probeuid is the unique identifier for that probe sequence. [file gb-2006-7-8-r79-S2.csv]

actual_set_id	actuals_cluster_id	mean_ore_f	mean_ore_m	mean_2b3_f	mean_2b3_m	mean_09_f	mean_09_m	mean_12_f	mean_12_m	mean_15_f	mean_15_m	mean_38_f	mean_38_m	mean_70_f	mean_70_m	mean_78_f	mean_78_m	mean_f_sex	mean_m_sex	female_means_order	male_means_order	sex_means_order	fold_ore	fold_2b3	fold_09	fold_12	fold_15	fold_38	fold_70	fold_78	fold_sex	gene_off	sequence	Match	Feature_Type	Feature_Date	Feature_Properties	Annotation_ID	Annotation_Name	Annotation_Date	Synonyms	Properties	Gene	Cellular_Componets	Biological_Processes	Molecular_Functions	Comments	Gadfly	Flybase
146	5	3.988523164	4.386104019	4.374418447	4.342275339	4.510076553	4.775200941	4.25787451	4.755926072	4.246600184	4.593901738	4.43884033	4.508808422	3.884749704	4.082143596	4.135283513	4.371979281	4.235038978	4.474933261	r_70_ore_78_15_12_2b3_38_09	r_70_2b3_78_ore_38_15_12_09	r_f_m	0.90935444	1.007402365	0.944478905	0.89527769	0.924399438	0.984481911	0.95164455	0.94586073	0.946391539	0	CGATATCAATGAGGTCAAGAGTGAGATCAATACGATGCGTTATGAGATGCTCGAGATATT	CG18345-RA CG18345-RB CG18345-RC	transcript	Fri Sep 06 17:30:01 EDT 2002	protein_id(AAF58904) - evidence(experimental) - sp_comment(Imperfect match to REAL SP with corresponding FBgn)	CG18345	trpl	Tue Dec 02 00:50:31 EST 2003	dTRPL - dTrpL - DmTRPL - CG1694 - TRPL - TrpL - trp-l - trpl		trpl	integral to plasma membrane - plasma membrane - rhabdomer	calcium ion transport - calcium-mediated signaling - response to abiotic stimulus - response to light	calcium channel activity - calmodulin binding - cation channel activity - light-activated voltage-gated calcium channe	simonp\EST data suggest additional 5' exon(s)\Wed Feb 13 14:35:27 EST 2002 - simonp\EST data support existence of multiple transcripts\Wed Feb 13 14:28:57 EST 2002	CG18345	FBgn0042195 - FBgn0005614 - FBan0018345
15	15	8.187302853	8.560842084	8.029423873	8.220855534	8.40679589	8.716451009	8.44172669	8.781989859	8.346351713	8.424687181	8.572419327	8.407063835	7.747357172	8.037521466	8.074186463	8.213343612	8.22455585	8.424843853	r_70_2b3_78_ore_15_09_12_38	r_70_78_2b3_38_15_ore_09_12	r_f_m	0.956366532	0.9767139	0.964474633	0.961254434	0.990701676	1.019668638	0.963898785	0.983057187	0.976226503	0	GTCGACATGAGCATTGCCACTAAGGTCAAGCTCTACACCGATGTCATCCAGACCGCTGCC	CG4307-RA CG4307-RB	transcript	Mon Aug 12 21:24:52 EDT 2002	protein_id(AAF55156) - sp_comment(Perfect match to REAL SP with corresponding FBgn)	CG4307	Oscp	Mon Dec 01 21:48:34 EST 2003	OSCP - Oscp		Oscp	proton-transporting ATP synthase central stalk (sensu Eu	proton transport	hydrogen-exporting ATPase activity phosphorylative mechanism		CG4307	FBgn0016691 - FBan0004307
19	19	6.403505797	5.727400161	6.440221313	5.49060028	6.223295161	5.555730599	6.075419313	5.766314125	6.340893946	5.829901562	6.676066214	5.492009613	6.08422694	5.180152769	6.286526357	5.480536237	6.331823908	5.570256735	r_12_70_09_78_15_ore_2b3_38	r_70_78_2b3_38_09_ore_12_15	r_m_f	1.118047564	1.172953955	1.120157835	1.053605333	1.087650259	1.215596236	1.174526546	1.147064098	1.1367203	0	GAAGAAAATATCATCGCCGTGGCTGCGACCAATAACCTCTTCATATTTCAGGATAAATTT	CG6235-RB CG6235-RA CG6235-RC CG6235-RE CG6235-RF CG6235	transcript	Fri Jan 11 16:46:22 EST 2002	protein_id(AAF54499) - sp_comment(Imperfect match to REAL SP with corresponding FBgn) - evidence(experimental) - citation(FBrf0057890)	CG6235	tws	Mon Dec 01 21:22:53 EST 2003	tw - l(3)s1801 - 2414 - B/PR55 - PR55 - l(3)02414 - l(3)01436 - v158 - PP2Ac - DPR55 - l(3)j11C8 - aar - tws - Pp2A-85F - PP2A - phosphoprotein phosphatase 2A 55 kDa		tws	cytoplasm - protein phosphatase type 2A complex	chromosome segregation - defense response - imaginal disc pattern formation - MAPKKK cascade - mitotic anaphase - protein amino acid dephosphorylation - regulation	protein phosphatase type 2A activity - protein phosphatase type 2A regulator activity	bmatthew\<new comment>The structure of the 5' exons of tws mRNA forms RB RC RD and RE are derived from FlyBase ARGS curation and FBrf0057890.\Fri Jan 11 16:57:24 EST 2002 - bmatthew\EST data support existence of multiple transcripts due to variable use of 5' exons\Fri Jan 11 16:56:11 EST 2002	CG6235	CG6235 - FBgn0004906 - FBgn0011434 - FBgn0010780 - FBgn0011012 - FBgn0004889 - FB
20	20	4.101626199	4.405528729	4.144751015	4.170003276	4.125906526	4.257966064	3.865933765	4.271110524	4.33980382	4.703059333	4.137130957	4.021363737	3.660296243	3.875284126	3.943279124	4.137892721	4.045829569	4.226468272	r_70_12_78_ore_09_38_2b3_15	r_70_38_78_2b3_09_12_ore_15	r_f_m	0.931017921	0.993944307	0.9689853	0.905135501	0.922761869	1.02878805	0.944523324	0.952967945	0.95726013	0	ATTCTTAACTATCTGACCGACAATGAGTACACGCCGAACTCTTTGAGAACTGGTGCTGAA	CG9297-RA CG9297-RB	transcript	Wed Nov 06 16:54:53 EST 2002	sp_comment(Perfect match to HYPO SP record with corresponding FBgn)	CG9297	CG9297	Mon Dec 01 21:41:04 EST 2003	CG9297		CG9297		calcium ion transport	calcium ion binding - calmodulin binding	crosby\DGC clone appears problematic (HL06604): incomplete CDS; DGC:RH42893 okay.\Fri Apr 05 17:12:54 EST 2002	CG9297	FBgn0038181 - FBan0009297
26	26	4.843240786	4.538268294	4.839721037	4.243918024	4.811656086	4.487283854	4.583020873	4.471605666	4.981129387	4.767652461	4.840731058	4.032086382	4.496561808	4.046546451	4.405482919	4.109714703	4.720615416	4.326757184	r_78_70_12_09_2b3_38_ore_15	r_38_70_78_2b3_12_09_ore_15	r_m_f	1.06720019	1.14038985	1.072286988	1.024916152	1.044776109	1.200552419	1.111209735	1.071968065	1.091028504	0	ACCAAGTGATGCTCTTCTTCTACATGATCATTCTGTTCATGCTGTTCCTGATCCAGTTCT	CG6323-RA CG6323-RB	transcript	Tue May 14 11:46:16 EDT 2002	protein_id(AAF56643) - sp_comment(Perfect match to REAL SP with corresponding FBgn)	CG6323	Tsp97E	Mon Dec 01 22:50:34 EST 2003	Dm.Tsp97E - Tsp97E		Tsp97E	integral to membrane		receptor activity		CG6323	FBgn0039465 - FBan0006323
8077	28	7.639364298	7.043188882	7.542491794	6.870490274	7.542526931	7.039833433	7.402589409	7.215863753	7.547737903	7.210786495	7.922009383	6.906403825	7.18136353	6.669163585	7.426736332	6.885348139	7.539757989	6.977692495	r_70_12_78_2b3_09_15_ore_38	r_70_2b3_78_38_09_ore_15_12	r_m_f	1.084645666	1.097809835	1.071407016	1.025877104	1.046728801	1.147052733	1.076801227	1.078629022	1.080551772	0	AAGAGATCAATACGCTGCGAACTGTCCTAGCCTCCAAGACGCGCCATGCCTCCGATCTCA	CG5174-RJ CG5174-RB CG5174-RG CG5174-RK CG5174-RH CG5174	transcript	Sat Mar 02 16:11:45 EST 2002	protein_id(AAM68452) - sp_comment(Imperfect match to HYPO SP record with corresponding FBgn (assume that new one is better))	CG5174	CG5174	Mon Dec 01 23:47:24 EST 2003	BcDNA:RE18604 - BcDNA:RH27395 - CG5174		CG5174					CG5174	FBgn0064902 - FBgn0064829 - FBgn0034345 - FBan0005174
35	35	4.722528081	4.468843147	4.901272341	4.316172687	4.779454134	4.539036238	4.542729957	4.479920711	4.871888177	4.746173028	4.924076706	4.089470305	4.493169807	4.13179153	4.558928456	4.090950036	4.727992555	4.343402974	r_70_12_78_ore_09_15_2b3_38	r_38_78_70_2b3_ore_12_09_15	r_m_f	1.056767473	1.135559834	1.052966728	1.014020169	1.026487688	1.204086676	1.087462853	1.11439358	1.088545683	0	ATAGTGTATCAGTCAGCTCATCCACGAACGCCAACACATCGATGACAGTATTAAACCAGA	CG1399-RB CG1399-RA	transcript	Fri Mar 14 20:08:37 EST 2003	protein_id(AAF59205) - sp_comment(Imperfect match to HYPO SP record with corresponding FBgn (assume that new one is better))	CG1399	CG1399	Tue Dec 02 01:07:15 EST 2003	CG1576 - CG1399		CG1399			myosin I binding	pavel\First Priority for Reannotation (internal view only)\Tue Feb 19 17:52:31 EST 2002	CG1399	FBgn0033211 - FBgn0033212 - FBan0001399
36	36	7.648739758	7.419791774	7.734258299	7.057952671	7.702019267	7.310902992	7.664671244	7.442609702	7.57428232	7.246320913	8.131340331	7.142331503	7.602105238	7.298815105	7.620264222	7.262485206	7.71439667	7.269548929	r_15_70_78_ore_12_09_2b3_38	r_2b3_38_15_78_70_09_ore_12	r_m_f	1.030856389	1.095821786	1.05349767	1.029836516	1.045259023	1.138471426	1.041553338	1.049263992	1.061193307	0	ATTTTCCGTCAGGATGAGGTGTCGCAGGACTACAATGGACCACGCGAAGCCAGCGGCATT	CG8983-RA CG8983-RB	transcript	Fri Feb 22 19:25:13 EST 2002	protein_id(AAF58609) - sp_comment(Imperfect match to REAL SP with corresponding FBgn)	CG8983	ERp60	Tue Dec 02 00:36:03 EST 2003	D-ERp60 - anon-EST:fe3D9 - unnamed - ERp60		ERp60		protein modification	protein disulfide isomerase activity		CG8983	FBgn0025187 - FBgn0033663 - FBan0008983
38	38	4.840085524	6.282521268	4.716304814	5.973699465	4.955494109	6.28398305	4.406511632	6.262722155	4.878644374	6.370984249	5.068927938	6.00973236	4.720268918	5.871591622	4.796260105	6.020556692	4.796049176	6.130462966	r_12_2b3_70_78_ore_15_09_38	r_70_2b3_38_78_12_ore_09_15	r_f_m	0.770404956	0.789511565	0.78859126	0.703609632	0.765759918	0.843453191	0.80391642	0.796647279	0.782330666	0	TCTGTGATGAATCACTACTCGGGCTACCATCGCAGGCCCATAAATAGGAATTCAAATATT	CG14995-RA CG14995-RB CG14995-RD CG14995-RC	transcript	Thu May 23 14:21:00 EDT 2002	protein_id(AAF47837) - sp_comment(Blast failed)	CG14995	CG14995	Mon Dec 01 17:47:40 EST 2003	CT34848 - CG14995		CG14995		autophagic cell death - salivary gland cell death		campbell\\Flag Cambridge: There is a Genbank entry for a 5'UTR partial sequence that overlaps ESTs for CG14995. The Accession for the 5'UTR is AF234165 - The authors Merdes G. and Paro R. named the gene \	CG14995	FBgn0035497 - FBan0014995
1119	39	4.564791039	4.808066845	4.449470908	4.544218124	4.590585356	4.729752104	4.291538913	4.725273293	4.613720937	4.936122859	4.495203611	4.380136539	4.126766825	4.376516651	4.228497483	4.527477946	4.423359875	4.62599266	r_70_78_12_2b3_38_ore_09_15	r_70_38_78_2b3_12_09_ore_15	r_f_m	0.949402574	0.979149941	0.970576312	0.908209673	0.934685191	1.026270202	0.942934108	0.933963132	0.956196908	0	TGGCACGACTTTGGACGTCAGAATGATGCCGACAAAATACAAATACCAAAAATCTTCACA	CG5058-RC CG5058-RG CG5058-RD CG5058-RA CG5058-RB	transcript	Tue Dec 03 13:05:44 EST 2002	protein_id(AAF57784) - sp_comment(Blast failed)	CG5058	grh	Thu Jan 08 12:26:47 EST 2004	Elf-1/NTF-1 - elf1 - Ntf1 - l(2)IM45 - hsk - Elf1 - Elf-1 - NTF-1/Elf-1 - NTF-1 - grh - grainyhead - NTF1 - Grainyhead - EG:191D12.1 - Ntf - Gh - elf1(CAG)<down>7</down> - DREB - l(2)06850 - l(2		grh	nucleus	embryonic cuticle biosynthesis (sensu Insecta) - ganglion mother cell fate determination - membrane organization and biogenesis - plasma membrane organization and b	DNA binding - RNA polymerase II transcription factor activity - specific RNA polymerase II transcription factor activi	validator_r32\multiphase exon provisional (internal view only)\Mon Jan 12 11:45:21 EST 2004 - simonp\EST data support existence of multiple transcripts\Fri Feb 22 17:31:38 EST 2002 - simonp\possible alternatively spliced 5prime exons with ranges 12095-12502 and 15129-15474\Fri Feb 22 17:49:46 EST 2002 - simonp\Multiple ESTs homologous to non-coding strand of this gene\Fri Feb 22 19:47:21 EST 2002	CG5058	CG5058 - FBgn0026798 - FBgn0014968 - FBgn0013964 - FBgn0010683 - FBgn0010628 - FB
1228	42	4.926687956	4.618304509	4.734000588	4.338285533	4.835832067	4.45801742	4.629310302	4.682267943	5.011333626	4.740794358	5.011102841	4.223216477	4.465339992	3.941914033	4.715621524	4.28182727	4.795492926	4.416383662	r_70_12_78_2b3_09_ore_38_15	r_70_38_78_2b3_09_ore_12_15	r_m_f	1.066774169	1.091214617	1.084749478	0.988689746	1.057066232	1.186560733	1.132784722	1.101310545	1.08584156	0	AAGAATGCGAATGTCTACTACGCGGTTAACACGAACTACAACCTCAACTTCATCCTAAGA	CG8865-RC CG8865-RB CG8865-RD CG8865-RA	transcript	Wed Oct 30 17:25:42 EST 2002	sp_comment(Imperfect match to REAL SP with corresponding FBgn)	CG8865	Rgl	Mon Dec 01 18:40:31 EST 2003	dRGL - DRgl - Rgl - RalGDS		Rgl		G-protein coupled receptor protein signaling pathway - transmembrane receptor protein tyrosine kinase signaling pathway	RAL GDP-dissociation stimulator activity - Ral guanyl-nucleotide exchange factor activity		CG8865	FBgn0026376 - FBan0008865 - FBgn0036385
3809	45	4.938270587	5.168497552	5.032195297	4.809990012	5.149904564	5.150906788	4.824754563	5.176066579	4.99804561	5.213031995	5.144979359	4.824188061	4.727347393	4.7249066	4.6854867	4.769200874	4.937340472	4.972804609	r_78_70_12_ore_15_2b3_38_09	r_70_78_2b3_38_09_ore_12_15	r_f_m	0.955455727	1.046196621	0.999805428	0.932127609	0.958759819	1.066496433	1.00051658	0.982446918	0.992868383	0	ATACCCAACATCAATGAGACAAGCACCATCCGATCCCTGGCACTGCAGTTCTCCAAGAAT	CG11326-RD CG11326-RE CG11326-RA CG11326-RC	transcript	Mon Nov 04 16:33:26 EST 2002	protein_id(AAN10593) - sp_comment(Imperfect match to REAL SP with corresponding FBgn)	CG11326	Tsp	Mon Dec 01 20:03:55 EST 2003	DTSP - Tsp - CT31613 - thrombospondin		Tsp	extracellular matrix	cell adhesion	structural molecule activity	pavel\EST data support existence of multiple transcripts\Tue Apr 23 16:12:58 EDT 2002	CG11326	FBgn0031850 - FBan0011326
2860	48	4.579855031	4.961786937	4.577767965	4.723162152	4.64526092	4.881637949	4.326593396	4.993641582	4.73424036	5.150640426	4.580218668	4.623194012	4.12837118	4.534283001	4.398597538	4.699376519	4.504252967	4.816102797	r_70_12_78_2b3_ore_38_09_15	r_70_38_78_2b3_09_ore_12_15	r_f_m	0.923025331	0.96921677	0.951578337	0.866420492	0.919155672	0.990704404	0.910479381	0.935995982	0.93524851	0	GCCCAACTACGATTCGGATTACTCGACGGTGAGGTACCGCACCCAGAATCCGCACCGCGT	CG18408-RI CG18408-RJ CG18408-RB CG18408-RC CG18408-RF C	transcript	Tue Dec 10 14:12:48 EST 2002	protein_id(AAF58813) - sp_comment(Imperfect match to REAL SP with corresponding FBgn)	CG18408	CAP	Tue Dec 02 00:46:09 EST 2003	Rexin - DCAP - rexin - CG3451 - CG18409 - CAP		CAP	focal adhesion	cytoskeleton organization and biogenesis - MAPKKK cascade	structural constituent of cytoskeleton - vinculin binding		CG18408	FBgn0033505 - FBgn0033503 - FBgn0033504 - FBan0018408
68	68	5.902359579	5.467605244	5.875986872	5.170675981	5.805628973	5.484332353	5.689176189	5.388795171	5.781956465	5.488152098	6.023050985	5.118002321	5.520655605	4.882639737	5.78676197	5.307620762	5.816769051	5.299943246	r_70_12_15_78_09_2b3_ore_38	r_70_38_2b3_78_12_ore_09_15	r_m_f	1.07951458	1.136405935	1.058584455	1.055741777	1.053534297	1.176836314	1.130670273	1.090274198	1.097515347	0	CAAAGAAGTTCCAGTTTTTCGTAGACCCCACGGAATATATACTTGGACTTTCGGATCTTA	CG5063-RA CG5063-RB	transcript	Thu Oct 03 16:31:52 EDT 2002	protein_id(AAF55183) - sp_comment(Perfect match to HYPO SP record with corresponding FBgn)	CG5063	CG5063	Mon Dec 01 21:49:24 EST 2003	CG5063		CG5063				andy\DGC clone may be problematic: unspliced intron\Thu Oct 03 16:30:29 EDT 2002	CG5063	FBgn0038327 - FBan0005063
23146	72	4.585300032	4.500712213	4.674050682	4.29337686	4.817497878	4.792087117	4.53466126	4.493482659	4.729808666	4.551061434	4.646794152	4.026445008	4.453421442	4.147724144	4.401190581	4.252790566	4.600219411	4.380845363	r_78_70_12_ore_38_2b3_15_09	r_38_70_78_2b3_12_ore_15_09	r_m_f	1.018794319	1.088665364	1.00530265	1.009164073	1.039275944	1.154068699	1.073702418	1.034894739	1.050075734	0	TTGATTCGCTGCTGCTTCGAGCCACCGGAACTGCCTGAGTTCTTCGACAGCTTCGTGCAA	CG8739-RB	transcript	Wed Feb 20 17:11:28 EST 2002	protein_id(AAF59047) - sp_comment(Imperfect match to REAL SP with corresponding FBgn)	CG8739	cmp44E	Tue Dec 02 00:59:23 EST 2003	cmp44E		cmp44E	plasma membrane				CG8739	FBgn0025937 - FBan0008739
73	73	4.422720621	4.938264702	4.73131578	4.890227724	4.588585381	4.853786	4.363849243	4.921541272	4.675045328	5.107406117	4.52906782	4.511196362	3.955326686	4.410204416	4.439229958	4.780194204	4.483132672	4.813181539	r_70_12_ore_78_38_09_15_2b3	r_70_38_78_09_2b3_12_ore_15	r_f_m	0.895602178	0.967504183	0.945362111	0.88668346	0.915346307	1.003961579	0.896857904	0.928671466	0.931428128	0	ATGGAGTATAAAACCAGGCAGTGGCACGAGAATTGCTTCTGCTGCTGCGTCTGCAAGACG	CG32171-RF CG32171-RD CG32171-RC CG32171-RB CG32171-RA C	transcript	Wed Nov 12 12:57:00 EST 2003		CG32171	Lmpt	Tue Dec 02 01:49:37 EST 2003	BcDNA:RE37250 - CG9959 - CG11914 - Lmpt - CG11916		Lmpt	nucleus	heart development - mesoderm development - muscle development	transcription factor activity	cdsmith\Flag Cambridge: gene merge (internal view only)\Thu May 23 17:15:12 EDT 2002	CG32171	FBgn0036674 - FBgn0063025 - FBan0032171 - FBgn0052171 - FBgn0036672 - FBgn0036675
75	75	6.137334762	4.1760692	6.135453561	3.962579354	5.969058933	4.014949319	5.987379694	4.095878482	6.140281778	4.332143382	6.433786368	4.007388037	5.93729261	3.832172113	5.96686099	3.783378614	6.09137684	4.014855487	r_70_78_09_12_2b3_ore_15_38	r_78_70_2b3_38_09_12_ore_15	r_m_f	1.469643933	1.54834844	1.486708414	1.461805989	1.41737732	1.605481253	1.549328275	1.577124998	1.517209489	0	GTCTACTATATGGATCGCTTTGTTGATTACTACAAAATCCGTCCGGACAAATTGCTCCTG	CG10308-RA CG10308-RB	transcript	Wed Jun 05 13:45:09 EDT 2002	protein_id(AAF47776) - sp_comment(Imperfect match to REAL SP with corresponding FBgn)	CG10308	CycJ	Mon Dec 01 17:45:19 EST 2003	cycJ - cdi5 - Cdi5 - CDI5 - CycJ		CycJ		mitosis - mitotic cell cycle embryonic	cyclin-dependent protein kinase regulator activity		CG10308	FBgn0010317 - FBan0010308
76	76	4.570238453	4.102021352	3.958712674	3.764595448	4.366165412	4.061636174	4.128006842	3.895287965	4.547487835	4.318641399	4.276720203	3.512835334	4.097590119	3.637969189	4.166901787	3.633223629	4.255449797	3.852874453	r_2b3_70_12_78_38_09_15_ore	r_38_78_70_2b3_12_09_ore_15	r_m_f	1.114143019	1.051563901	1.074976986	1.05974369	1.052990377	1.217455359	1.126339973	1.146888332	1.104487013	0	AGCAGACGAGATTACGGTCAGCGAGTCCGACAACAACAGCACTATGATTAAAAAGAAGAA	CG13921-RA CG13921-RB	transcript	Wed May 22 14:26:24 EDT 2002	protein_id(AAF47561) - sp_comment(Imperfect match to HYPO SP record with corresponding FBgn (assume that new one is better))	CG13921	CG13921	Mon Dec 01 17:38:55 EST 2003	CG13921		CG13921				crosby\DGC clone appears problematic (LD10543): incomplete CDS.\Wed May 22 14:25:55 EDT 2002	CG13921	FBgn0035267 - FBan0013921
154	83	4.155631625	4.469110035	4.235842662	4.299809569	4.276117865	4.400777169	3.863449938	4.334865032	4.368881386	4.673737342	4.215024942	4.071029562	3.879052407	4.079067852	3.926058714	4.100245428	4.113191113	4.296091432	r_12_70_78_ore_38_2b3_09_15	r_38_70_78_2b3_12_09_ore_15	r_f_m	0.929856636	0.985123316	0.971673343	0.891250341	0.934772553	1.035370753	0.950965404	0.957517978	0.957426344	0	CTGTATGATCACAGGTTTTATCATTGAGATGCAGACCATTGGCGATGAGAACTGCGATGA	CG18255-RA CG18255-RG CG18255-RB CG18255-RF CG18255-RC	transcript	Wed Oct 02 14:19:01 EDT 2002	protein_id(AAM70936) - sp_comment(Blast failed)	CG18255	Strn-Mlck	Tue Dec 02 00:07:47 EST 2003	BcDNA:RH74685 - Mlc-k - myosin light chain kinase - Mlck - CT41348 - MLCK - stretchin-MLCK - unnamed - CG8304 - Strn-Mlck - MLCK-2 - MLCK-3 - MLCK-1 - A(225) - 225kD protein		Strn-Mlck		chromosome segregation - cytokinesis - heart development - mesoderm development - mitosis - protein amino acid phosphorylation	calcium- and calmodulin-dependent protein kinase activity - centromeric DNA binding - myosin-light-chain kinase activi	tupy\Primary and alternative transcripts as described in FBrf0129758\Sat Jan 01 10:22:43 EST 2000	CG18255	FBgn0062898 - FBgn0034055 - FBgn0015845 - FBgn0013988 - FBan0018255
90	90	3.969269516	4.095085733	4.185378069	4.035457919	4.108969174	4.114583326	3.880255068	3.97220448	4.30270433	4.243231512	4.012080312	3.773392623	3.622289271	3.787383738	4.017877815	3.961080492	4.021760099	4.000330734	r_70_12_ore_38_78_09_2b3_15	r_38_70_78_12_2b3_ore_09_15	r_m_f	0.969276292	1.037150716	0.998635548	0.976851793	1.014015926	1.063255461	0.956409364	1.014338846	1.005356898	0	CAAGGGAAAGGGATTCTTTGAAGTTAAGCAATACAACCACAAGACGATGCCCAAAAAGAT	CG30115-RC CG30115-RD	transcript	Tue Feb 11 14:56:45 EST 2003	protein_id(AAF57674) - sp_comment(Perfect match to HYPO SP record with corresponding FBgn)	CG30115	CG30115	Mon Dec 01 23:48:24 EST 2003	CG5503 - CG18430 - CG30115		CG30115		signal transduction	guanyl-nucleotide exchange factor activity	campbell\DGC clone AT03020 appears problematic: incomplete CDS\Tue Feb 11 14:56:22 EST 2003 - sima\Flag Cambridge: gene merge (internal view only)\Sat Mar 02 03:22:46 EST 2002	CG30115	FBgn0034359 - FBgn0034358 - FBgn0050115 - FBan0030115
94	94	3.801078676	4.090889525	3.696898053	3.78747184	3.765435823	3.984653529	3.502648793	3.927348258	3.755976856	4.120523385	3.715479583	3.746617269	3.187974616	3.605082972	3.524602528	3.781734194	3.637156503	3.882698085	r_70_12_78_2b3_38_15_09_ore	r_70_38_78_2b3_12_09_ore_15	r_f_m	0.929157009	0.976085951	0.9449845	0.891861013	0.911529072	0.99168912	0.884299929	0.932006944	0.936760063	0	ACTTGTCTACGTCAGTAGAGACAAGTTGAAATACATGATAACGCCGGTTTTCGACAATGT	CG6959-RB CG6959-RA	transcript	Tue Mar 18 11:04:16 EST 2003		CG6959	CG6959	Mon Dec 01 21:32:12 EST 2003	connectin-like - CT21563 - CG6959		CG6959				campbell\DGC clone GH 01562 appears problematic: incomplete CDS\Tue Sep 17 15:15:23 EDT 2002	CG6959	FBgn0037956 - FBan0006959
545	103	4.877990137	4.787678405	4.929535628	4.559754663	4.922844549	4.741085071	4.594513253	4.723273341	4.918240337	4.948405312	4.937931664	4.435703285	4.392201152	4.227591689	4.668197104	4.386040862	4.795585714	4.599442992	r_70_12_78_ore_15_09_2b3_38	r_70_78_38_2b3_12_09_ore_15	r_m_f	1.018863366	1.08109668	1.038337105	0.972739226	0.993904102	1.11322407	1.038936935	1.064330509	1.042644886	0	CCTACAGTCAAAAACTAACCTCACCCAAATGGAATCATTTCAAAGGAGTACGACTTCGGT	CG18362-RA CG18362-RB CG18362-RC	transcript	Thu Dec 20 11:52:57 EST 2001	protein_id(AAF53988) - sp_comment(Perfect match to REAL SP with corresponding FBgn)	CG18362	Mio	Mon Dec 01 21:04:41 EST 2003	dmondo - Mio - unnamed - anon-39Da		Mio	nucleus	regulation of transcription	transcription factor activity	mhuang\EST data support existence of more multiple transcripts due to variable use of 5' exons\Thu Dec 20 15:40:51 EST 2001	CG18362	FBgn0032940 - FBan0018362 - FBgn0041170
4966	104	4.255579873	4.489541661	4.160376335	4.265410289	4.324843657	4.436106973	3.884302394	4.369491491	4.328531731	4.733981112	4.285901159	4.175560532	3.829907884	4.012019422	3.787805512	4.056365468	4.10468271	4.307229909	r_78_70_12_2b3_ore_38_09_15	r_70_78_38_2b3_12_09_ore_15	r_f_m	0.947887378	0.975375416	0.974918703	0.888959826	0.914353401	1.026425345	0.95460851	0.933792959	0.952975067	0	TTCATGACGCCCAACAGTATGCACTACGCCAATGCATCAGTGGCCCTGGGAAATGTTAGT	CG31247-RD CG31247-RB CG7723-RA	transcript	Wed Jan 08 14:11:49 EST 2003	sp_comment(Imperfect match to HYPO SP record with corresponding FBgn (assume that new one is better))	CG31247	tinc	Mon Dec 22 13:28:10 EST 2003	Tincar - CG14319 - CG14320 - CG7723 - tinc		tinc	plasma membrane			andy\multiphase exon accepted (internal view only)\Mon Dec 22 10:12:42 EST 2003 - bmatthew\Flag Cambridge: gene merge (internal view only)\Fri Mar 29 16:19:48 EST 2002	CG31247	FBan0031247 - FBgn0062837 - FBgn0051247 - FBgn0038555 - FBgn0038553 - FBgn0038554
120	120	5.155334151	4.717551793	5.34563576	4.570354671	5.236334802	4.798772713	4.909364938	4.735319197	5.333805241	5.041838612	5.411594864	4.466412874	5.043893551	4.396795291	4.907423467	4.286742112	5.162434197	4.607095058	r_78_12_70_ore_09_15_2b3_38	r_78_70_38_2b3_ore_12_09_15	r_m_f	1.092798633	1.169632588	1.091182082	1.036754807	1.057908761	1.211619932	1.14717498	1.144790925	1.120539978	0	CTAATGCCAATTTCCATACTGTTACTAATAACGCTGCTGATCTGATGGAACACCAACAAC	CG2005-RA CG2005-RC CG2005-RB	transcript	Fri Oct 04 17:40:36 EDT 2002	protein_id(AAF56891) - evidence(experimental) - validation_flag(unusual splice) - sp_comment(Imperfect match to REAL SP with corresponding FBgn)	CG2005	Ptp99A	Mon Dec 01 23:01:13 EST 2003	CT6383 - R-PTP 99A - PTP99A - DPTP<down>99A</down> - dptp99A - DPTP99A - Ptp99A		Ptp99A	plasma membrane	defasciculation of motor neuron - defasciculation of neuron - motor axon guidance - protein amino acid dephosphorylation	protein tyrosine phosphatase activity - transmembrane receptor protein tyrosine phosphatase activity		CG2005	CG2005 - FBgn0039662 - FBgn0010251 - FBgn0004369 - FBan0002005
121	121	4.394423267	4.427745518	4.397614619	4.128272561	4.399798159	4.314133346	4.185496325	4.427307693	4.347976113	4.452558179	4.513656236	4.091604787	4.221383407	4.126370874	4.11938604	4.097291897	4.323250676	4.250809419	r_78_12_70_15_ore_2b3_09_38	r_38_78_70_2b3_09_12_ore_15	r_m_f	0.992474217	1.065243284	1.019856784	0.945381847	0.976511915	1.10315059	1.023025689	1.005392377	1.017041756	0	AAAATTTTCGTCAGCAGATGCGTTTCCCAATTGTGATTTCCCTGCTTTTGCTGCTTTTCT	CG31072-RB CG31072-RA CG31072-RC	transcript	Mon Apr 01 14:13:41 EST 2002	protein_id(AAN14087) - sp_comment(Imperfect match to HYPO SP record with corresponding FBgn (assume that new one is better))	CG31072	CG31072	Mon Dec 01 22:51:02 EST 2003	CG6390 - CG6396 - CG14256 - CG14255 - CG31072		CG31072			receptor activity	crosby\Flag Cambridge: gene merge (internal view only)\Mon Apr 01 13:48:12 EST 2002	CG31072	FBgn0039458 - FBgn0039457 - FBgn0039456 - FBgn0039455 - FBgn0051072 - FBan0031072
128	128	4.745643034	3.564362603	4.799777043	3.436092798	4.562767967	3.483750114	4.435299259	3.522594011	4.890118653	3.863352679	4.8548067	3.296729366	4.348674334	3.137951141	4.690466305	3.421746622	4.679190131	3.464025448	r_70_12_09_78_ore_2b3_38_15	r_70_38_78_2b3_09_12_ore_15	r_m_f	1.331414214	1.39687061	1.309728832	1.259100323	1.265770707	1.472613054	1.385832392	1.370781306	1.350795542	0	AATGACTTGCGCATGTCGAGAAAATCAAAGAATGTCGAACAGTGCAGCATTGATCTGTTT	CG1745-RB CG1745-RA	transcript	Thu Jun 27 16:00:27 EDT 2002	protein_id(AAF48046) - sp_comment(Perfect match to HYPO SP record with corresponding FBgn)	CG1745	CG1745	Mon Dec 01 17:51:21 EST 2003	CG1745		CG1745				mhuang\DGC clone appears problematic: incomplete CDS(LD43003)\Thu Jun 27 15:56:10 EDT 2002 - mhuang\EST <LD02308 LD01172 LD42443 > from opposite strand used to extend gene model\Thu Jun 27 15:55:43 EDT 2002	CG1745	FBgn0030301 - FBan0001745
130	130	4.928839033	5.023446122	4.771456191	4.733102074	5.095541039	5.009720638	4.648669319	4.997754688	4.917337509	4.896707129	4.966275922	4.63965965	4.637616106	4.729517269	4.793926496	4.887318021	4.848730118	4.870772744	r_70_12_2b3_78_15_ore_38_09	r_38_70_2b3_78_15_12_09_ore	r_f_m	0.981166895	1.008103378	1.017130776	0.93015156	1.004213113	1.070396602	0.980568596	0.980891048	0.995474512	0	CAAATGCCAGCCGGATGGCCGGTGGTCCGGTCCGATGCCGAAGTGCAAGAGCTACGAGGA	CG2040-RA CG2040-RC CG2040-RB	transcript	Wed Mar 13 13:01:20 EST 2002	protein_id(AAG22296) - sp_comment(Imperfect match to REAL SP with corresponding FBgn)	CG2040	hig	Tue Dec 02 00:55:20 EST 2003	CT6282 - HIG - hig		hig	extracellular	cell adhesion - defense response			CG2040	FBgn0010114 - FBan0002040
131	131	4.968256722	5.046740852	4.893705777	4.92409794	4.830431672	4.966802256	4.673987614	5.084367794	4.792018837	5.116068765	4.926331772	4.719911607	4.392964221	4.542743007	4.601973824	4.763904697	4.780718583	4.902793699	r_70_78_12_15_09_2b3_38_ore	r_70_38_78_2b3_09_ore_12_15	r_f_m	0.984448552	0.993827872	0.972543585	0.919285898	0.936660365	1.043733905	0.967028999	0.966008793	0.975100907	0	GAAATCAATCATGCCAGCCTTCTTCCAAACAAGATCAGTATCTAAGTCCTAACCGCAATT	CG11533-RA CG11533-RC CG11533-RB	transcript	Tue May 14 18:47:01 EDT 2002	protein_id(AAF59340) - validation_flag(transposon in gene) - sp_comment(Perfect match to HYPO SP record with corresponding FBgn)	CG11533	CG11533	Tue Dec 02 01:12:54 EST 2003	CKI-like - CK I - CG11533		CG11533		intracellular signaling cascade - protein amino acid phosphorylation	receptor signaling protein serine/threonine kinase activity	simonp\gene prediction data suggests possible earlier start of translation reflected in transcript RA\Tue May 14 15:02:55 EDT 2002	CG11533	FBgn0039908 - FBan0011533
23015	132	5.200411501	4.871907467	5.180635592	4.593314658	5.209945186	4.828570783	4.967892263	4.741939103	5.246224386	5.115689698	5.216313172	4.44770174	4.955505192	4.482900593	4.991757237	4.615337529	5.123085134	4.702962163	r_70_12_78_2b3_ore_09_38_15	r_38_70_2b3_78_12_09_ore_15	r_m_f	1.067428217	1.127864294	1.078982875	1.04764995	1.025516538	1.172810921	1.105423841	1.081558436	1.089331565	0	AGATACCGCCCGAGTTCCAGAAACTGGTCAAGCGATTGTATTACATTTGGATTTTTTACA	CG9195-RA	transcript	Thu Jun 20 22:15:02 EDT 2002	protein_id(AAF48452) - sp_comment(Perfect match to REAL SP with corresponding FBgn)	CG9195	Scamp	Mon Dec 01 18:03:09 EST 2003	BcDNA:GM04934 - dmSC - SCAMP - dmSCAMP - Scamp		Scamp	synaptic vesicle	endocytosis - intracellular protein transport - synaptic vesicle exocytosis	binding - carrier activity		CG9195	FBgn0047275 - FBgn0030637 - FBgn0040285 - FBan0009195
11064	133	4.986732668	4.582653546	5.123160557	4.381504413	5.044418271	4.822800155	4.62645568	4.420140094	4.855887336	4.613431968	5.084283211	4.292753293	4.774412695	4.167969039	4.734513395	4.224155579	4.916147921	4.436925472	r_12_78_70_15_ore_09_38_2b3	r_70_78_38_2b3_12_ore_15_09	r_m_f	1.088175796	1.169269747	1.045952167	1.046676255	1.052554231	1.18438747	1.145500998	1.120818897	1.108007775	0	TTGTTAACAATTTGGTTAATAATAGCAGAGCCGCCACCTCCGTTTTAGCCACTAAAGACT	CG6824-RB CG6824-RA CG6824-RC	transcript	Mon Jul 15 17:32:01 EDT 2002	protein_id(AAF46001) - sp_comment(Blast failed)	CG6824	ovo	Mon Dec 01 17:04:20 EST 2003	ovo/shavenbaby - Fs(1)K155 - shavenbaby - Fs(1)K1237 - shaven baby - Fs(1)K1103 - ovo/shaven-baby - fs(1)K1237 - OVO - Ovo - Svb - svb - Shavenbaby - ovo - ovo/svb - fs(1)M38 - fs(1)M1		ovo	nucleus	cuticle biosynthesis - female germ-line sex determination - oogenesis (sensu Insecta) - pheromone metabolism - regulation of transcription - transcription from Pol	DNA binding - RNA polymerase II transcription factor activity		CG6824	FBgn0003650 - FBgn0000849 - FBgn0000825 - FBgn0003028 - FBan0006824
25585	134	5.846830566	5.23139411	5.819645552	5.007128666	5.75931948	5.145273122	5.564771982	5.143323084	5.913621278	5.538697992	6.016683362	4.967415481	5.381904026	4.737128397	5.511989585	5.003882643	5.733089516	5.09157238	r_70_78_12_09_2b3_ore_15_38	r_70_38_78_2b3_12_09_ore_15	r_m_f	1.117642916	1.162272021	1.119341839	1.081940973	1.067691592	1.211230143	1.136111073	1.101542538	1.125995879	0	AAACAGTCGCAGATCATACTCTCGCACGCCGGAAGAGTGAACACACTGAAATTCACGCCT	CG9123-RA	transcript	Thu Jun 20 16:30:10 EDT 2002	protein_id(AAF48444) - sp_comment(Imperfect match to SP corresponding to a different FBgn)	CG9123	CG9123	Mon Dec 01 18:01:57 EST 2003	CG9123		CG9123					CG9123	FBgn0030629 - FBan0009123
3130	137	4.690394232	4.433369788	4.788806772	4.268357957	4.773012064	4.59872016	4.439695609	4.521404641	4.823246601	4.786111556	4.818787522	4.20218982	4.372641665	4.284908213	4.538700312	4.418624076	4.662314695	4.423615628	r_70_12_78_ore_09_2b3_38_15	r_38_2b3_70_78_ore_12_09_15	r_m_f	1.057974962	1.121931858	1.037900089	0.981928397	1.007758918	1.146732473	1.02047499	1.027175029	1.053960174	0	ATCATGACATCCACCAGCGATAAGCGCGAGCATCTGTACAAGATTCTAGTCATTGGTGAA	CG8024-RA CG8024-RC CG8024-RD CG8024-RE CG8024-RB	transcript	Thu Dec 18 10:50:36 EST 2003		CG8024	Rab-RP1	Mon Dec 22 13:38:27 EST 2003	Rab32 - AAF58970 - RabRP1 - DmRab32 - DrabRP1 - Rab-r1 - DRABR1 - Rab-RP1		Rab-RP1		protein-mitochondrial targeting - receptor mediated endocytosis - regulation of exocytosis - signal transduction	GTP binding - GTPase activity - hydrolase activity acting on acid anhydrides in phosphorus-containing anhydrides	cdsmith\EST data support existence of multiple transcripts\Mon Feb 11 18:07:35 EST 2002	CG8024	FBan0008024 - FBgn0015788
139	139	4.545153476	4.563677636	4.332552633	4.17368622	4.506477825	4.403033874	4.117865198	4.487627363	4.542883875	4.623735256	4.483488945	4.080447637	4.099455161	4.133062463	3.923260758	3.895539653	4.312481658	4.278341444	r_78_70_12_2b3_38_09_15_ore	r_78_38_70_2b3_09_12_ore_15	r_m_f	0.995940958	1.038063813	1.02349379	0.917604085	0.982513839	1.098773798	0.991868668	1.007116114	1.007979778	0	AACTACCTCCTCACATTTTCGCCATTAGTGACAATGCCTTTCAGAGACTACAAAGACTTA	CG6976-RD CG6976-RB CG6976-RC CG6976-RA	transcript	Wed Apr 24 14:14:01 EDT 2002	protein_id(AAN10638) - sp_comment(Imperfect match to REAL SP with corresponding FBgn)	CG6976	Myo28B1	Mon Dec 01 20:07:51 EST 2003	Myo28B1 - 28B - VIIb 28B - DmVIIB - myosin VII 28B1-B4		Myo28B1	myosin	intracellular protein transport - perception of sound - vesicle-mediated transport - visual perception	actin binding - ATPase activity coupled - cytoskeletal protein binding - motor activity - structural constituent of c	bmatthew\EST data support existence of multiple transcripts\Wed Apr 24 14:07:17 EDT 2002 - bmatthew\DGC clone RH39293 appears problematic: incomplete CDS at the 3' end.\Wed Apr 24 13:57:34 EDT 2002 - bmatthew\<new comment>Alternative transcripts with added internal exon that lead to extremely truncated protein are supported by two ESTs. Exact exon/intron structure not defined especially at last i…	CG6976	FBgn0031928 - FBan0006976 - FBgn0040299
143	143	5.303982848	4.576805631	5.318981997	4.451074661	5.177395013	4.611685767	5.075608716	4.736256018	5.332914602	4.830346328	5.477517745	4.593681759	5.022514107	4.207102693	5.287078123	4.586771045	5.261703749	4.574334961	r_70_12_09_78_ore_2b3_15_38	r_70_2b3_ore_78_38_09_12_15	r_m_f	1.158883133	1.194988268	1.122668645	1.07164999	1.104043942	1.192402529	1.193817806	1.152679755	1.150266387	0	GCGAACAACGCATCCAACGCTTCAGCAGCGACTGAACCAATTGGAGCTGCGAAATCGCCA	CG14025-RA CG14025-RC CG14025-RB	transcript	Tue Apr 22 12:49:00 EDT 2003	protein_id(AAN10537) - sp_comment(Imperfect match to REAL SP with corresponding FBgn)	CG14025	Bsg25D	Mon Dec 01 19:58:08 EST 2003	bsq25D - Bsg25D - bsg25D - brg25D		Bsg25D	cellular_component unknown	biological_process unknown	molecular_function unknown	bmatthew\The Bsg25D-RA gene structure is based on genomic DNA accession GB:X04896 and FBrf0047100. It is not supported by available EST and cDNA data.\Tue Apr 22 12:40:01 EDT 2003	CG14025	FBgn0000228 - FBan0014025
1666	148	4.26109669	4.672215884	4.499130749	4.50053443	4.594836455	4.686565828	4.283995111	4.793742412	4.516517532	4.939933343	4.556140882	4.493572384	3.947902157	4.331083922	4.172703411	4.475181753	4.358619205	4.602216187	r_70_78_ore_12_2b3_15_38_09	r_70_78_38_2b3_ore_09_12_15	r_f_m	0.912007663	0.999688108	0.980427166	0.893664019	0.914287141	1.013923999	0.911527513	0.93240982	0.947069635	0	AACCAGATTCGCCACACCCCATTGGCGGAGGAGGGTCGTTGCATATGTCGCAGTCGTACA	CG10249-RC CG10249-RA	transcript	Wed Jul 31 15:55:33 EDT 2002	protein_id(AAM68539) - sp_comment(Imperfect match to REAL SP with corresponding FBgn)	CG10249	CG10249	Tue Dec 02 00:14:19 EST 2003	BcDNA:GH03482 - CG10249		CG10249				pavel\EST data support existence of multiple transcripts\Tue Mar 12 19:31:47 EST 2002	CG10249	FBgn0027596 - FBan0010249
155	155	5.351090251	5.122690905	5.703083627	5.145869365	5.393589058	5.05923695	5.054568416	5.07092455	5.458574105	5.372777995	5.435567298	4.773753862	5.425721725	4.889193037	5.202915815	4.842422157	5.37792499	5.027184714	r_12_78_ore_09_70_38_15_2b3	r_38_78_70_09_12_ore_2b3_15	r_m_f	1.044585814	1.108283795	1.066087458	0.996774526	1.015968669	1.138635853	1.109737677	1.074444905	1.069768727	0	ATGCGATTGGAGATTCAGAAAGTCAAGAACGAGATAATAGATGCTATCAAATCGGAGTTT	CG15112-RC CG15112-RB CG15112-RA	transcript	Wed Jul 31 18:10:10 EDT 2002	protein_id(AAM68438) - sp_comment(Imperfect match to REAL SP with corresponding FBgn)	CG15112	ena	Mon Dec 01 23:44:16 EST 2003	ENA/VASP - Enb - l(2)02029 - Ena - enb - ena		ena		actin filament organization - axon guidance - axonogenesis - cytoskeleton organization and biogenesis - dendrite morphogenesis - dorsal closure - regulation of acti	actin binding - structural constituent of cytoskeleton		CG15112	FBgn0063438 - FBgn0010503 - FBgn0000578 - FBan0015112
4196	156	4.113012341	5.92526141	4.323644433	5.832982022	4.077209504	5.790914059	3.905941314	6.045746671	4.118785498	5.908065024	4.228242501	5.694525236	3.71772771	5.435045678	3.974466372	5.75386879	4.078067958	5.813129128	r_70_12_78_09_ore_15_38_2b3	r_70_38_78_09_2b3_15_ore_12	r_f_m	0.694148672	0.74124083	0.704070111	0.646064337	0.697146271	0.7425101	0.684028788	0.690746786	0.701527158	0	TGTAGCCAATCCAAATGCTGGATTCCAGAGCCAACTGCAGGAGTTTGAGCAGTTTAAGCT	CG10089-RC CG10089-RB CG10089-RA CG10089-RD	transcript	Wed May 22 17:59:51 EDT 2002	protein_id(AAN11827) - sp_comment(Imperfect match to HYPO SP record with corresponding FBgn (assume that new one is better))	CG10089	CG10089	Mon Dec 01 18:41:04 EST 2003	MKP-like - CG10089		CG10089		MAPKKK cascade - protein amino acid dephosphorylation	kinase inhibitor activity		CG10089	FBgn0036369 - FBan0010089
159	159	4.969269395	5.757200092	5.176461008	5.429668935	5.354107369	5.828422518	5.187997799	5.818864344	5.420764504	5.886839533	5.38559237	5.53153131	4.781704754	5.22212289	4.773142166	5.428443896	5.114540856	5.608625242	r_78_70_ore_2b3_12_09_38_15	r_70_78_2b3_38_ore_12_09_15	r_f_m	0.863139949	0.953365863	0.918620322	0.891582531	0.920827632	0.973616901	0.915663008	0.879283687	0.911906329	0	ATCGGCACTTTCCCGGCTGCCTACTTATACTATGTGTCCAAGTTTGCGAACATCTACTTT	CG7675-RA CG7675-RC CG7675-RB	transcript	Tue Apr 15 16:34:24 EDT 2003	protein_id(AAF55547) - sp_comment(Imperfect match to HYPO SP record with corresponding FBgn (assume that new one is better))	CG7675	CG7675	Mon Dec 01 22:03:39 EST 2003	CG7675		CG7675			oxidoreductase activity acting on CH-OH group of donors	andy\5' UTR of this gene overlaps with 3' UTR of upstream gene CG14309\Tue Nov 05 16:36:55 EST 2002	CG7675	FBgn0038610 - FBan0007675
160	160	3.388775834	3.906935033	3.545478891	3.83875863	3.478087089	3.869966836	3.22999662	4.089895804	3.642427667	4.191301312	3.441497574	3.667715461	2.871927822	3.394811217	3.536917808	4.1090199	3.414485798	3.898952545	r_70_12_ore_38_09_78_2b3_15	r_70_38_2b3_09_ore_12_78_15	r_f_m	0.867374503	0.92360037	0.898738216	0.789750345	0.869044575	0.938321855	0.845975708	0.860769209	0.875744385	0	TGATGCCGATAATTCAGGCGAAATTACCCTAGATGAGTTCGAAACTGCGATTGACTTGCT	CG6571-RD CG6571-RC CG6571-RA CG6571-RB	transcript	Fri Sep 13 17:02:33 EDT 2002	validation_flag(unusual splice) - sp_comment(Perfect match to REAL SP with corresponding FBgn)	CG6571	rdgC	Mon Dec 01 18:19:25 EST 2003	RDGC/PP5 - RdgC 77B - rdgC		rdgC		calcium-mediated signaling - deactivation of rhodopsin mediated signaling - photoreceptor maintenance - phototransduction - protein amino acid dephosphorylation - v	calcium-dependent protein serine/threonine phosphatase activity - calmodulin binding - protein serine/threonine phosph		CG6571	FBgn0004366 - FBan0006571
1489	163	4.544586114	4.67963886	4.267838668	4.381412208	4.591324152	4.709782728	4.071720017	4.677291572	4.542655828	4.93491287	4.408296306	4.331783165	3.881836449	4.066694605	3.881937865	4.089537747	4.273618263	4.470485704	r_70_78_12_2b3_38_15_ore_09	r_70_78_38_2b3_12_ore_09_15	r_f_m	0.971140349	0.974078326	0.974848399	0.870529441	0.920513887	1.017663197	0.954543389	0.949236346	0.955962852	0	CTACAACATCCTCGCCGTCGCTGGAAACGCAATCAACTGTTATAATTTCGTTTAAATCAT	CG3399-RB CG3399-RD CG3399-RC CG3399-RA	transcript	Tue Apr 23 14:51:23 EDT 2002	protein_id(AAN10367) - sp_comment(Imperfect match to REAL SP with corresponding FBgn)	CG3399	capu	Mon Dec 01 19:20:11 EST 2003	capp - capu - Capu - CG15420		capu		eggshell formation (sensu Insecta) - intracellular signaling cascade - oogenesis (sensu Insecta) - pole plasm assembly (sensu Insecta) - pole plasm assembly - pole	actin binding - structural constituent of cytoskeleton	bmatthew\EST data support existence of multiple transcripts\Tue Apr 23 14:43:19 EDT 2002	CG3399	FBgn0031576 - FBan0003399 - FBgn0000256 - CG3399
164	164	5.453563858	6.152398607	5.265637877	5.834545791	5.604560215	6.162707865	5.454138603	6.373117334	5.611262186	6.313761045	5.594873937	6.013891116	4.915483866	5.621111201	5.280935899	5.91897405	5.400590436	6.045702689	r_70_2b3_78_ore_12_38_09_15	r_70_2b3_78_38_ore_09_15_12	r_f_m	0.886412635	0.902493196	0.909431428	0.85580389	0.888735279	0.930325114	0.874468355	0.892204604	0.893294082	0	ACAACAGATTTGGAAGTAAACCCAGCTGCACTAATTGACAAGCCGTCTTTAGATATTAGC	CG1674-RB CG1674-RA	transcript	Tue Apr 23 15:26:01 EDT 2002	protein_id(AAN06521) - sp_comment(Blast failed)	CG1674	CG1674	Tue Dec 02 01:13:13 EST 2003	CG1674		CG1674				simonp\Multiple ESTs support existence of transcripts starting at coordinate 88947 near 3prime end of existing models\Tue Apr 23 15:00:20 EDT 2002	CG1674	FBgn0039897 - FBan0001674
169	169	4.71523442	4.826147578	5.015972061	4.718331849	4.845343792	4.920792668	4.642097236	5.015259682	4.750492475	4.840088269	4.901539612	4.528856612	4.792939234	4.717532763	4.688141215	4.678139169	4.797247845	4.776017733	r_12_78_ore_15_70_09_38_2b3	r_38_78_70_2b3_ore_15_09_12	r_m_f	0.977018283	1.063081662	0.984667333	0.925594591	0.98148881	1.082290748	1.015984303	1.002138039	1.004445149	0	TTTTCGTGGAAACCAAGAAGCGTGTGGACGAGATCACGCGCAATATCTCCCGCCAGGGCT	CG10077-RB CG10077-RA	transcript	Fri Dec 13 16:10:21 EST 2002	protein_id(AAN12065) - validation_flag(short CDS) - sp_comment(Imperfect match to HYPO SP record with corresponding FBgn (assume that new one is better)) - problem(true)	CG10077	CG10077	Mon Dec 01 19:08:06 EST 2003	CG10077 - DmRH5 - BcDNA:HL01868 - p90 - cg10077 - BcDNA:HL07910		CG10077		nucleobase nucleoside nucleotide and nucleic acid metabolism	nucleic acid binding - RNA helicase activity	sima\DGC clone HL01868 appears problematic: unspliced intron\Mon May 27 16:06:09 EDT 2002 - sima\DGC clone HL07910 appears problematic: unspliced intron\Mon May 27 16:05:37 EDT 2002	CG10077	FBgn0047244 - FBan0010077 - FBgn0063174 - FBgn0035720
171	171	5.144242669	4.981246227	5.366334136	4.965570077	5.176383082	4.932744297	5.034098335	4.998334932	5.184449613	5.098689371	5.25917201	4.637163459	4.899359468	4.608277751	5.204194677	4.882336492	5.177426575	4.89741094	r_70_12_ore_09_15_78_38_2b3	r_70_38_78_09_2b3_ore_12_15	r_m_f	1.032722021	1.08070857	1.049392138	1.007155063	1.016820056	1.134135567	1.063164968	1.065922983	1.057176259	0	TGCATGCGAATCGTCAGTGATTTGGAGCTAGAGCTGGAGAACTTTGATTGCAACGGTGGA	CG13204-RA CG13204-RB	transcript	Mon Feb 25 16:49:02 EST 2002	protein_id(AAF58652) - sp_comment(Perfect match to HYPO SP record with corresponding FBgn)	CG13204	CG13204	Tue Dec 02 00:38:30 EST 2003	CG13204		CG13204					CG13204	FBgn0033627 - FBan0013204
177	177	4.346404823	6.864863172	4.574386946	6.780309877	4.327328081	6.750691118	4.134899165	6.92148748	4.469503065	6.92651603	4.630433344	7.011342172	4.184941063	6.576900494	4.464079579	6.704219263	4.405054217	6.818198584	r_12_70_09_ore_78_15_2b3_38	r_70_78_09_2b3_ore_12_15_38	r_f_m	0.633137867	0.674657505	0.641020009	0.597400368	0.645274341	0.660420392	0.636309013	0.665861214	0.64607303	0	ATATCGACAAAGCCTCTCATGCGAAAATCTTCAGTTCTTATAGCCGTCGTTCGTTCAATA	CG6289-RA CG6663-RA	transcript	Tue Jun 04 14:20:57 EDT 2002	protein_id(AAF51572) - sp_comment(Imperfect match to SP corresponding to a different FBgn)	CG6289	CG6289	Mon Dec 01 19:35:40 EST 2003	CG6289		CG6289			serine-type endopeptidase inhibitor activity		CG6289	FBgn0036970 - FBan0006289
178	178	5.156622638	5.664109844	5.284802033	5.484333485	5.304609798	5.679461006	5.014170341	5.731512099	5.272723017	5.71960473	5.34784684	5.383130441	4.97686882	5.357389152	5.051928846	5.450353628	5.178899147	5.557259449	r_70_12_78_ore_15_2b3_09_38	r_70_38_78_2b3_ore_09_15_12	r_f_m	0.910403008	0.963617921	0.933998806	0.874842494	0.921868427	0.993445524	0.928972804	0.926899279	0.931916027	0	ACGATATCGTTGTGCCGCCCTATTTCGATATACTGAAGAAACAACTGCCTTGCACTTCGC	CG8073-RB CG8073-RA	transcript	Wed Mar 13 13:32:31 EST 2002	protein_id(AAM68803) - sp_comment(Imperfect match to REAL SP with corresponding FBgn)	CG8073	Pmm45A	Tue Dec 02 00:56:13 EST 2003	Pmm45A		Pmm45A		monosaccharide metabolism	phosphomannomutase activity	cdsmith\DGC clone LD14913 appears problematic: incomplete CDS\Mon Feb 11 19:09:20 EST 2002	CG8073	FBgn0033377 - FBan0008073
399	183	5.285598865	5.212317221	5.302666006	5.0145196	5.583862101	5.412227398	4.939345271	5.152596402	5.405837606	5.584419967	5.439157451	5.013340962	5.035289545	4.82557997	5.116911042	4.940904424	5.263602097	5.129018366	r_12_70_78_ore_2b3_15_38_09	r_70_78_38_2b3_12_ore_09_15	r_m_f	1.014059322	1.057462415	1.031712397	0.958612879	0.968021323	1.084936671	1.043457901	1.035622348	1.026239667	0	GATCCTGGCCTGCAGTACGCCCAAGGCCAATACGCCCACCACCACACAGCAGCAAATGTA	CG11491-RE CG11491-RG	transcript	Mon Jul 15 13:01:19 EDT 2002	protein_id(AAF45648) - validation_flag(transposon in gene) - sp_comment(Imperfect match to REAL SP with corresponding FBgn)	CG11491	br	Mon Dec 01 16:55:25 EST 2003	BRC-Z1 - CG11514 - rbp - CG11511 - rds - Broad Complex - l(1)PP1 - l(1)ts376 - Broad-Complex - PP1 - l(1)ts358 - EG:25D2.1 - l(1)pp1 - l(1)ts144 - EG:123F11.1 - l(1)pp-1 - l(1)ts132 - de12 - l(1		br	nucleus	autophagy - cell death - ecdysone-mediated induction of salivary gland cell death - eclosion - metamorphosis - photoreceptor fate commitment (sensu Drosophila) - pr	DNA binding - specific RNA polymerase II transcription factor activity - transcription factor activity	campbell\Flag Cambridge: gene merge CG11514 CG11511 and CG11491(internal view only)\Wed Jun 19 13:47:28 EDT 2002 - crosby\Proximal alternative 5' exon not identified.\Wed Jul 16 16:12:42 EDT 2003	CG11491	FBgn0029586 - FBgn0001375 - FBgn0029585 - FBgn0001374 - FBgn0029583 - FBgn0001373
187	187	7.206173671	6.352391451	7.234120831	6.424641015	7.188565061	6.532947139	7.188340216	6.725651943	7.300658546	6.619563934	7.436971975	6.189808263	7.152112603	6.35891549	7.073340235	6.491375028	7.21606852	6.455032434	r_78_70_12_09_ore_2b3_15_38	r_38_ore_70_2b3_78_09_15_12	r_m_f	1.134403276	1.125996116	1.100355614	1.068794561	1.10289116	1.201486647	1.124737798	1.08965207	1.117898104	0	TGGATCATCTGGAGAATTTTCCGGTGGGAATCCTGGTAACGGAAATATGTCTGATATACT	CG32789-RA CG2947-RA CG2947-RB	transcript	Wed May 14 09:17:47 EDT 2003	protein_id(AAN09108) - sp_comment(Perfect match to HYPO SP but either annotation or SP entry doesn't have an FBgn)	CG32789	CG32789	Mon Dec 01 17:01:39 EST 2003	CG32789		CG32789				campbell\Flag Cambridge:Some of the ESTs assigned to CG2947 should be assigned to this new gene. There is a problem with alignment in Apollo because the two genes are probably 99.9% identical at the DNA level.. ESTs AT12706 AT11690 AT19119 and GM04993 should be assigned to this new gene. (internal view only)\Fri Jun 21 12:34:14 EDT 2002	CG32789	FBgn0052789 - FBan0032789
24975	191	7.381772432	7.067024684	7.791521672	7.007775536	7.416324039	7.024096332	7.468724152	7.157507561	7.45762156	7.00121287	7.88203093	6.877554177	7.442347797	6.834655043	7.318923248	6.844832791	7.52280182	6.981109683	r_78_ore_09_70_15_12_2b3_38	r_70_78_38_15_2b3_09_ore_12	r_m_f	1.044537519	1.111839504	1.055840309	1.043481141	1.065189946	1.146051449	1.088913449	1.069262533	1.077593987	0	AACAACTTTTGACTAAACAAACGATTGTACCCTTGGAGGCTGCCTTTGGAAACCTGGAAA	CG17556-RA	transcript	Mon Jan 21 19:08:56 EST 2002	protein_id(AAF55370) - sp_comment(Imperfect match to SP corresponding to a different FBgn)	CG17556	CG17556	Mon Dec 01 21:57:36 EST 2003	CG17556		CG17556					CG17556	FBgn0038462 - FBan0017556
35869	192	4.580792331	4.858188674	4.335620196	4.431501759	4.689937001	4.857200523	4.081020681	4.69070777	4.534512558	4.829094623	4.573630506	4.470998994	4.105442956	4.410908336	4.011518224	4.311402509	4.361015944	4.597643982	r_78_12_70_2b3_15_38_ore_09	r_78_70_2b3_38_12_15_09_ore	r_f_m	0.942901282	0.978363641	0.965563801	0.870022368	0.93899849	1.02295494	0.930747738	0.930443914	0.948532762	0	AATTCCCATTCGAATAACAGCACCCCCGATCCCACGGCCAATTGCAACGATTGTGTGGCC	CG30116-RA	transcript	Tue Feb 11 14:58:54 EST 2003	protein_id(AAM68461) - validation_flag(transposon in gene) - sp_comment(Imperfect match to REAL SP with corresponding FBgn)	CG30116	CG30116	Mon Dec 01 23:48:28 EST 2003	CG5512 - CG17671 - BcDNA:GH04922 - CG30116		CG30116			apoptotic protease activator activity	campbell\DGC clone GH04922 appears problematic: incomplete CDS\Tue Feb 11 14:58:39 EST 2003 - sima\Flag Cambridge: gene merge (internal view only)\Sat Mar 02 03:32:52 EST 2002	CG30116	FBgn0050116 - FBgn0034353 - FBgn0028496 - FBan0030116
193	193	4.842800444	5.108610218	4.720517832	4.818529146	4.91125746	4.957869746	4.445266081	5.005149384	4.645624446	5.007660997	4.749039856	4.608864591	4.279424818	4.558028911	4.541376819	4.770912967	4.663422764	4.865569612	r_70_12_78_15_2b3_38_ore_09	r_70_38_78_2b3_09_12_15_ore	r_f_m	0.94796828	0.979659496	0.990598324	0.888138543	0.927703463	1.030414273	0.93887619	0.951888423	0.958453611	0	TTCTGATGCAGTTCAGTGCCGCCGTTACGTACAACATGTTTGTGACATTGGGTCTGATTA	CG31203-RA CG31203-RC CG31203-RB CG31203-RE CG31203-RD	transcript	Tue May 14 11:00:44 EDT 2002	protein_id(AAF55803) - sp_comment(Imperfect match to HYPO SP record with corresponding FBgn (assume that new one is better))	CG31203	CG31203	Mon Dec 01 22:13:58 EST 2003	CG15689 - CG15688 - CG31203		CG31203				crosby\Flag Cambridge: gene merge based on GH20388 RH60221 (internal view only).\Fri Jan 25 16:14:43 EST 2002	CG31203	FBgn0038824 - FBgn0038822 - FBgn0051203 - FBan0031203
8612	195	4.902489295	5.709556794	4.762550513	5.420464719	4.900569604	5.680405492	4.621260558	5.766151974	4.643669647	5.571086104	4.923987312	5.388734932	4.449604615	5.086166471	4.749865527	5.341742756	4.767344891	5.508297577	r_70_12_15_78_2b3_09_ore_38	r_70_78_38_2b3_15_09_ore_12	r_f_m	0.858646209	0.878624022	0.86271475	0.801446195	0.833530403	0.91375571	0.874844471	0.889197729	0.865484267	0	AGTTATAGTGCTGGCAGATTGGCTAAAGGTTCGTGGCACACTAAAGTCCTGGACGAAACT	CG5077-RA CG5077-RC CG5077-RB	transcript	Sat Nov 09 20:34:34 EST 2002	protein_id(AAG22160) - sp_comment(Perfect match to HYPO SP record with corresponding FBgn)	CG5077	CG5077	Mon Dec 01 22:12:37 EST 2003	CG5077		CG5077		cholesterol metabolism	oxysterol binding		CG5077	FBgn0038786 - FBan0005077
7721	204	4.837309139	4.118237559	4.759173928	3.870834835	4.730839302	3.993753278	4.556478621	4.037319802	4.905230218	4.233326966	4.917588354	3.830299276	4.497547577	3.656446451	4.668576694	3.88280552	4.739220538	3.954047022	r_70_12_78_09_2b3_ore_15_38	r_70_38_2b3_78_09_12_ore_15	r_m_f	1.17460663	1.229495479	1.184559729	1.128589967	1.158717542	1.283865307	1.230032393	1.202372014	1.198574653	0	AGAGGCAGCCGAAACTCATAGATGAAAACTTTCGACGTATCTGTAAGATATACATTGGTC	CG18273-RA	transcript	Fri Feb 21 18:01:36 EST 2003		CG18273	CG18273	Mon Dec 01 16:52:41 EST 2003	CG18273		CG18273				pavel\DGC clone LD05591 appears problematic: incomplete CDS\Wed Jun 19 14:47:01 EDT 2002 - pavel\Repetitive region of the genome. See FBrf0133224\Wed Jun 19 15:36:27 EDT 2002	CG18273	FBgn0029525 - FBan0018273
209	209	4.996150598	4.730609855	5.133752495	4.420003815	5.137959079	4.809996784	4.788611686	4.625661127	5.054629509	4.78858847	5.218636668	4.394165703	4.892700989	4.357034866	4.796861035	4.46591131	5.001493592	4.569872697	r_12_78_70_ore_15_2b3_09_38	r_70_38_2b3_78_12_ore_15_09	r_m_f	1.056132455	1.161481462	1.068183475	1.035227518	1.055557299	1.187628556	1.122942813	1.074105754	1.094449216	0	TCCTCGTTTGGGACAGGCTCTGCAGTACGACATGGACTTGGAGTGCCACATTGAGGCCTA	CG12369-RB CG12369-RA	transcript	Tue Feb 26 19:54:38 EST 2002	protein_id(AAM68689) - sp_comment(Imperfect match to REAL SP with corresponding FBgn)	CG12369	Lac	Tue Dec 02 00:31:36 EST 2003	CT24921 - lachesin - Lac		Lac	extrinsic to membrane	axonogenesis - cell-cell adhesion - homophilic cell adhesion - regulation of tracheal tube size - signal transduction - tracheal system development (sensu Insecta)			CG12369	FBgn0010238 - FBan0012369
20823	210	4.902175914	4.791123066	5.005243852	4.687639497	4.944476396	4.841366424	4.673630082	4.809894172	5.053205309	5.095729793	5.027250117	4.507225207	4.588127669	4.332042763	4.670894799	4.534814849	4.86127976	4.695412487	r_70_78_12_ore_09_2b3_38_15	r_70_38_78_2b3_ore_12_09_15	r_m_f	1.023178876	1.067753579	1.0212977	0.971670044	0.991654879	1.115375843	1.059114122	1.030007829	1.035325389	0	GCACAGCAACAATAATAGCAGCAGACTCAACAACAACATAAGCAACAATTATTATCAACA	CG1691-RC CG1691-RA CG1691-RB	transcript	Wed Jun 26 10:28:42 EDT 2002	protein_id(AAN09275) - sp_comment(Perfect match to REAL SP with corresponding FBgn)	CG1691	Imp	Mon Dec 01 17:49:59 EST 2003	cg1691 - dIMP - IGF-II - Imp		Imp		regulation of translation	mRNA binding	crosby\EST data suggest variability in extent of 3' UTR.\Wed Jun 26 10:25:41 EDT 2002 - crosby\High degree of variablity in transcription start sites number and structure of 5' exons; EST data suggest additional transcripts producing additional 5' variations.\Wed Jun 26 10:17:44 EDT 2002	CG1691	FBgn0030235 - FBan0001691
28936	211	4.536494822	4.656762307	4.538387368	4.499034967	4.655438046	4.66727388	4.195434988	4.620213418	4.53142749	4.809947006	4.543131444	4.322063959	4.224487367	4.300845137	4.301488	4.475113323	4.447972956	4.542955218	r_12_70_78_15_ore_2b3_38_09	r_70_38_78_2b3_12_ore_09_15	r_f_m	0.974173583	1.008746854	0.99746408	0.908060864	0.942095097	1.051148592	0.982245869	0.961202028	0.979092406	0	TCGATGGTCTCCAATGGCGGTGGCAGCGTGGCCATGCAGCGCGATGATGAGTACAGGAAT	CG32245-RC CG32245-RA	transcript	Thu May 23 10:35:57 EDT 2002	protein_id(AAN11610) - sp_comment(Imperfect match to HYPO SP record with corresponding FBgn (assume that new one is better))	CG32245	CG32245	Mon Dec 01 17:48:16 EST 2003	CG7468 - CG13718 - CG32245		CG32245	membrane	cytoskeleton organization and biogenesis	structural constituent of cytoskeleton	mhuang\Flag Cambridge: gene merge (internal view only)\Thu May 23 10:33:33 EDT 2002	CG32245	FBgn0035560 - FBgn0035559 - FBgn0052245 - FBan0032245
214	214	6.703754422	6.966457409	6.836469722	6.707003725	6.856999037	6.887067587	6.633082305	7.048434926	6.726366529	7.036620006	7.058841837	6.683648228	6.416912536	6.542674979	6.664451824	6.785848031	6.750081262	6.834131154	r_70_12_78_ore_15_2b3_09_38	r_70_38_2b3_78_09_ore_15_12	r_f_m	0.962290305	1.019303105	0.995634056	0.941071653	0.955908735	1.05613605	0.980778131	0.982110385	0.987701452	0	AGCTCGAGTAAAGATTACGAGATAATCAGTTCAAGTGAAGTCCAAAACGTTGCTGGCAAC	CG4758-RA CG4758-RB	transcript	Tue Dec 04 15:09:51 EST 2001	protein_id(AAF52847) - sp_comment(Imperfect match to REAL SP with corresponding FBgn)	CG4758	Trp1	Mon Dec 01 20:20:45 EST 2003	Tp1 - Trp1 - Dtrp1		Trp1	translocon	SRP-dependent cotranslational membrane targeting			CG4758	FBgn0011838 - FBan0004758 - FBgn0011584 - CG4758
216	216	6.457882583	7.21672364	6.862943467	6.937587677	7.170637677	7.307130667	6.848970572	7.430334487	6.780796992	7.488272198	6.891167499	7.034616157	6.363958498	7.098031854	6.632658057	6.868005899	6.753430986	7.143124836	r_70_ore_78_15_12_2b3_38_09	r_78_2b3_38_70_ore_09_12_15	r_f_m	0.894849645	0.98924061	0.981320576	0.921758043	0.905522237	0.979608176	0.896580718	0.965732726	0.945444906	0	GTTATGAGACGACAGCTTCTACAACATCCTTTACCCTATACGAGCTAACCCAAAATCCTG	CG3050-RB CG3050-RA	transcript	Thu Oct 03 14:37:51 EDT 2002	protein_id(AAN14349) - problem(true) - sp_comment(Imperfect match to REAL SP with corresponding FBgn) - validation_flag(short intron)	CG3050	Cyp6d5	Mon Dec 22 13:27:57 EST 2003	6d5 - Cyp6d5		Cyp6d5	membrane - microsome	steroid metabolism	electron transporter activity - oxidoreductase activity		CG3050	FBan0003050 - FBgn0038194
218	218	3.056218851	5.160008409	3.063251233	4.983871237	3.010076284	4.922769009	2.852507084	5.364091341	3.133362902	4.722932771	2.965574504	4.789238419	2.707299904	4.668026803	3.216716246	5.383389456	3.020421782	5.044771674	r_70_12_38_09_ore_2b3_15_78	r_70_15_38_09_2b3_ore_12_78	r_f_m	0.59228951	0.6146329	0.611459989	0.531778246	0.663435847	0.619216302	0.579966658	0.5975262	0.598723188	0	AGTTGAGGATTCTACCCTAAAATTTAACCGCAAGATCTCCGATCTTATGTCCAACTTCGT	CG13125-RB CG13125-RA	transcript	Tue Sep 17 16:10:50 EDT 2002	validation_flag(unusual splice) - sp_comment(Imperfect match to HYPO SP record with corresponding FBgn (assume that new one is better))	CG13125	CG13125	Mon Dec 01 20:19:48 EST 2003	CG13125 - CT32363		CG13125	protein phosphatase type 1 complex		protein phosphatase type 1 regulator activity	bmatthew\The gene model is problematic because the CDS predicted from the single EST (AT22923) lacks the region of BLAST homology. Further use of the EST splice donor for the second to last intron results in early translation termination. The gene prediction splice donor 9 bases upstream was used for the model to allow CDS extension. Both the EST and gene prediction gene models have been created.…	CG13125	FBgn0032163 - FBan0013125
21890	223	5.494627684	4.924068733	5.046863397	4.41408006	5.347500497	4.913278637	5.481648976	5.086651157	5.573163223	5.209847251	5.759133985	4.801474092	5.312596444	4.639542225	5.41515029	4.847336084	5.414517407	4.833797205	r_2b3_70_09_78_12_ore_15_38	r_2b3_70_38_78_09_ore_12_15	r_m_f	1.115871443	1.143355655	1.08837721	1.077653806	1.069736396	1.199451226	1.145069101	1.117139434	1.120137478	0	ATTGGTCTCTCGTTGGTGGAGATTGAGAAGATCGAGAACGCCACCATTAGTTTCTTTGGT	CG12822-RA CG12822-RB	transcript	Mon Mar 17 10:43:42 EST 2003	protein_id(AAF59182) - sp_comment(Imperfect match to SP corresponding to a different FBgn)	CG12822	CG12822	Tue Dec 02 01:03:52 EST 2003	CG12822		CG12822				bmatthew\Flag Cambridge: gene split (internal view only)\Mon Mar 18 17:20:57 EST 2002	CG12822	FBgn0033229 - FBan0012822
5090	226	4.655594894	5.081141809	4.562202723	4.851316388	4.898166457	5.296664422	4.261146318	4.997448443	4.727023001	5.006694744	4.672049901	4.614074461	4.383552651	4.654257847	4.249514017	4.598366009	4.543379434	4.886790559	r_78_12_70_2b3_ore_38_15_09	r_78_38_70_2b3_12_15_ore_09	r_f_m	0.916249746	0.94040511	0.924764355	0.852664388	0.944140444	1.012564912	0.941837087	0.924135662	0.929726654	0	GAAGAGATCGCCATGTGGACCAATCTTACAGAGGCCCGCGTCAGGGTGTGGTTCAAGAAT	CG1447-RA CG1447-RC CG1447-RB	transcript	Tue Oct 08 16:21:17 EDT 2002	protein_id(AAF57099) - sp_comment(Imperfect match to REAL SP with corresponding FBgn)	CG1447	Ptx1	Tue Dec 02 01:45:15 EST 2003	Ptx - ptx1 - D-Ptx1 - Ptx1		Ptx1	nucleus	regulation of transcription - regulation of transcription from Pol II promoter	specific RNA polymerase II transcription factor activity		CG1447	CG1447 - FBgn0020912 - FBan0001447
22115	227	5.165380695	4.688727805	5.387586296	4.611516251	5.108306551	4.686451273	5.059041027	4.784784408	5.301964597	4.97448916	5.432287207	4.462614848	5.205196165	4.299954983	5.117165064	4.55675388	5.219750164	4.631137265	r_12_09_78_ore_70_15_2b3_38	r_70_38_78_2b3_09_ore_12_15	r_m_f	1.101659322	1.168289561	1.090015932	1.05731849	1.065830968	1.217287934	1.210523409	1.122984738	1.127098997	0	TTCCGCCAGCAAATATCGCGAGTGCTAGTGCCAATAATAGTAATCTAAACCTAACGAATA	CG5461-RA	transcript	Mon Dec 03 19:20:59 EST 2001	protein_id(AAF53201) - sp_comment(Imperfect match to REAL SP with corresponding FBgn)	CG5461	bun	Mon Dec 01 20:32:49 EST 2003	l(2)rI043 - shs - shortsighted - unnamed - 1550 - l(2)02687 - l(2)05479 - EP(2)0488 - l(2)k02903 - l(2)00255 - bun - short-sighted - TSC-22 - l(2)06475 - Tsc22		bun	cytoplasm - nucleus	autophagic cell death - cell fate determination - dorsal appendage formation - eye morphogenesis (sensu Drosophila) - oogenesis (sensu Insecta) - ovarian follicle c	RNA polymerase II transcription factor activity		CG5461	FBgn0014385 - FBan0005461 - FBgn0010670 - FBgn0011724 - FBgn0010460
229	229	5.798357512	7.014174016	5.963830449	6.927867818	5.827760713	6.930036418	5.608569935	7.144718482	5.943986631	7.157445262	5.970675976	6.780521654	5.309962518	6.427190878	5.838552109	6.883135946	5.805275138	6.921432523	r_70_12_ore_09_78_15_2b3_38	r_70_38_78_2b3_09_ore_12_15	r_f_m	0.826662911	0.860846455	0.840942293	0.784995231	0.830462045	0.880562924	0.826171592	0.848240127	0.838738963	0	AAGAAGGATGAAAAGGATAAGGACAAGGCAACTTATAATGGAAACTCCACGCAGCAGCAA	CG8042-RB CG8042-RA	transcript	Mon May 20 18:31:37 EDT 2002	protein_id(AAN12033) - sp_comment(Imperfect match to REAL SP with corresponding FBgn)	CG8042	CG8042	Mon Dec 01 19:03:12 EST 2003	BcDNA:GH10229 - CG8042		CG8042					CG8042	FBgn0027554 - FBan0008042
233	233	6.259342416	5.451750081	6.243091058	5.145604668	6.168360976	5.364997226	5.949212745	5.431850316	6.173879318	5.525848675	6.377475882	5.178167814	5.830581179	5.054762532	6.012846487	5.096211316	6.142207586	5.27442131	r_70_12_78_09_15_2b3_ore_38	r_70_78_2b3_38_09_12_ore_15	r_m_f	1.148134512	1.213286185	1.14974169	1.095246076	1.1172726	1.231608575	1.153482709	1.179866005	1.164527296	0	ACAGGACATTATTGTGATGATTTTTGTGCTGTCCGCAATTGAGCCAAAGAAAATGCAGCG	CG13929-RA CG13929-RB	transcript	Thu Nov 07 21:13:05 EST 2002	protein_id(AAF47532) - sp_comment(Imperfect match to HYPO SP record with corresponding FBgn (assume that new one is better))	CG13929	metl	Mon Dec 01 17:39:36 EST 2003	anon-EST:Posey109 - metl		metl					CG13929	FBgn0027767 - FBgn0035247 - FBan0013929
234	234	3.817566358	4.352582044	3.737349755	4.300039536	3.615452938	4.162443759	3.427612109	4.394575891	4.135804452	4.771842858	3.608651661	4.015648008	3.081202323	3.763629819	3.445667273	4.145522154	3.615659889	4.239260931	r_70_12_78_38_09_2b3_ore_15	r_70_38_78_09_2b3_ore_12_15	r_f_m	0.87708085	0.869143115	0.868589018	0.779964255	0.866710111	0.898647405	0.818678369	0.831178111	0.852898642	0	ACGGATAATTCATCAAACGCCAAAAGAGCCAGGGGAGGTTACTGTTGTAATTGTGATTAT	CG13457-RA CG13457-RB	transcript	Fri May 24 20:44:39 EDT 2002	protein_id(AAF49661) - sp_comment(Imperfect match to HYPO SP record with corresponding FBgn (assume that new one is better))	CG13457	CG13457	Mon Dec 01 18:37:08 EST 2003	BcDNA:AT16542 - BcDNA:AT15860 - CG13457		CG13457					CG13457	FBgn0063729 - FBan0013457 - FBgn0036482 - FBgn0065009
239	239	4.29635271	4.508677737	4.232167647	4.319248023	4.250858698	4.573586681	3.943123593	4.50798851	4.428157775	4.710698446	4.237520861	4.140153938	3.888177717	4.010891072	4.064385037	4.088819856	4.171952081	4.351013956	r_70_12_78_2b3_38_09_ore_15	r_70_78_38_2b3_12_ore_09_15	r_f_m	0.952907473	0.979838996	0.929436566	0.874696904	0.940021491	1.023517706	0.969404965	0.994023992	0.958845943	0	TACAACACAGGCAAAAAAGAAGAAGAAGGAAAAGGAGGTGAGGCCACGCATTAAAATTGA	CG8929-RC CG8929-RA CG8929-RB	transcript	Fri Nov 08 20:57:52 EST 2002	protein_id(AAF57474) - sp_comment(Perfect match to HYPO SP record with corresponding FBgn)	CG8929	CG8929	Mon Dec 01 23:28:39 EST 2003	CG8929		CG8929					CG8929	FBgn0034504 - FBan0008929
11504	240	5.538203898	5.731919452	5.453295128	5.474508699	5.570549584	5.630564503	5.139820168	5.753796774	5.466766136	5.760979085	5.488349866	5.28765848	4.981227784	5.149053676	5.262462048	5.532441929	5.38031964	5.551664205	r_70_12_78_2b3_15_38_ore_09	r_70_38_2b3_78_09_ore_12_15	r_f_m	0.966204069	0.996125027	0.989341225	0.89329192	0.948930044	1.03795468	0.967406459	0.951200594	0.96913636	0	ATTAAAACATACAAATCGTACTTTTGTCATCAATCAAACCGCCACCACCACCAACCAACC	CG17816-RB CG17816-RC CG17816-RA	transcript	Fri Mar 15 00:44:32 EST 2002	protein_id(AAN13383) - problem(true) - sp_comment(Imperfect match to HYPO SP record with corresponding FBgn (assume that new one is better))	CG17816	CG17816	Mon Dec 01 21:10:49 EST 2003	CG17816		CG17816				crosby\DGC clone appears problematic (GH14459): incomplete CDS.\Fri Mar 15 00:43:42 EST 2002	CG17816	FBgn0037525 - FBan0017816
21067	241	4.189790586	3.292530467	4.318535719	3.039586018	4.076384772	3.184440228	4.001417103	3.205771045	4.286722717	3.45109486	4.395633549	3.009798215	4.140855828	2.869723456	4.109153664	3.038068394	4.18981533	3.132896185	r_12_09_78_70_ore_15_2b3_38	r_70_38_78_2b3_09_12_ore_15	r_m_f	1.272513839	1.420764437	1.28009461	1.248191791	1.242134132	1.460441277	1.442945946	1.352554693	1.337361688	0	ATTGACGATGCATTGGTGGAGCACTGGTTTTACACCTACGTGGACCAGCTGCATCGCTAT	CG7609-RB	transcript	Tue Mar 26 19:26:42 EST 2002	protein_id(AAN14184) - sp_comment(Perfect match to REAL SP with corresponding FBgn)	CG7609	CG7609	Mon Dec 01 23:05:04 EST 2003	BcDNA:LD21720 - CG7609		CG7609		peroxisome organization and biogenesis - protein-peroxisome targeting	peroxisome targeting signal-2 receptor activity		CG7609	FBgn0027518 - FBan0007609
22527	242	3.897562885	4.02947394	3.938180022	3.942084334	3.873717924	3.901617221	3.649859745	3.96187105	4.3144126	4.611558664	3.929918504	3.728034989	3.601397457	3.720854225	3.569906861	3.701112493	3.832588308	3.925203145	r_78_70_12_09_ore_38_2b3_15	r_78_70_38_09_2b3_12_ore_15	r_f_m	0.967263455	0.999009582	0.992849299	0.921246477	0.935564939	1.054152795	0.967895338	0.964549677	0.976405085	0	AGACCAAGAGCGAGGCCGACTACGAAAAGCTGAGCACCGGCAAAAAGGACTCGATTGTGA	CG5411-RA CG5411-RE	transcript	Tue Mar 05 17:05:12 EST 2002	protein_id(AAM68263) - sp_comment(Imperfect match to HYPO SP record with corresponding FBgn (assume that new one is better))	CG5411	Pde8	Mon Dec 01 17:26:49 EST 2003	PDE8 - Pde8		Pde8		cyclic nucleotide metabolism - mesoderm development - signal transduction	cAMP-specific phosphodiesterase activity		CG5411	FBgn0034886 - FBan0005411
245	245	4.846364513	4.515913303	4.973895026	4.245217712	4.800202602	4.409273376	4.691570516	4.350522699	4.979898777	4.774956959	5.08136604	4.229454852	4.650284023	4.145066372	4.661983739	4.21883097	4.836350247	4.349105895	r_70_78_12_09_ore_2b3_15_38	r_70_78_38_2b3_12_09_ore_15	r_m_f	1.073174835	1.17164663	1.088660691	1.078392377	1.042920139	1.201423403	1.121884092	1.105041603	1.112033223	0	AGATTTACGATCCGCTCACCAAAAAATGGAAAATGGGCGAACAAATGTCCATGATGAGAT	CG3571-RB CG3571-RA	transcript	Tue Jan 15 10:28:48 EST 2002	protein_id(AAF54738) - sp_comment(Perfect match to HYPO SP record with corresponding FBgn)	CG3571	CG3571	Mon Dec 01 21:33:20 EST 2003	CG3571		CG3571		apoptosis	actin binding		CG3571	FBgn0037978 - FBan0003571
21258	246	4.30456022	4.649698957	4.378682555	4.457893192	4.386730403	4.596175796	4.054937811	4.604049966	4.514672151	4.889726022	4.327319448	4.255829927	3.95768085	4.253620461	4.222741632	4.509275722	4.275024265	4.524893261	r_70_12_78_ore_38_2b3_09_15	r_70_38_2b3_78_09_12_ore_15	r_f_m	0.92577181	0.982231374	0.954430509	0.880732799	0.92329757	1.016798021	0.930426418	0.936456738	0.94477903	0	ATTTGAGAAAATCCGCGCTCAAGACCAGGTTCCATGCGCCTTTCCCATTCACATGGGTGC	CG18076-RG	transcript	Wed Mar 13 15:48:42 EST 2002	protein_id(AAF58317) - validation_flag(transposon in gene) - sp_comment(Blast failed)	CG18076	shot	Tue Dec 02 00:20:37 EST 2003	l(2)k04204 - unnamed - l(2)k05434 - shot - l(2)k05821 - l(2)k10821 - l(2)k15606 - Grv - kak - kakapo - l(2)CA4 - grv - kakapoo - short-stop - shortstop/kakapo - Shot - Kakapo - CG18637 - kop - 4		shot	cytoskeleton - fusome - microtubule - microtubule cytoske	actin cytoskeleton organization and biogenesis - apposition of dorsal and ventral wing surfaces - axonogenesis - cytoskeleton organization and biogenesis - dendrite	actin binding - cytoskeletal protein binding - intermediate filament binding - microtubule binding - structural consti	bmatthew\EST and mRNA data support existence of multiple transcripts\Tue Mar 05 10:46:23 EST 2002 - bmatthew\Transposon inserted in intron\Wed Mar 13 00:19:03 EST 2002 - bmatthew\<new comment>shot has the potential to encode many more transcripts than are annotated. Transcripts are alternatively initiated at three major sites and are internally alternatively spliced at several positions..\Wed Dec…	CG18076	FBgn0022230 - FBgn0022208 - FBgn0022170 - FBan0018076 - FBgn0022152 - FBgn0021937
24950	248	4.4338218	4.518300548	4.312747942	4.249360657	4.490584464	4.511809619	4.089874041	4.474165993	4.531566484	4.784575555	4.502619844	4.235455378	4.044466975	4.087375853	4.075686304	4.105665656	4.307613046	4.356060129	r_70_78_12_2b3_ore_09_38_15	r_70_78_38_2b3_12_09_ore_15	r_f_m	0.981302982	1.014916899	0.995295645	0.914108696	0.94711985	1.063078097	0.989502096	0.992698053	0.988878234	0	GAATAGCTCCCACTCGCAGAGCAGCAACAGTGGATCCCAGATCGACAGCAAGCAGAACAT	CG11502-RB CG11502-RA	transcript	Fri Mar 22 14:30:23 EST 2002	protein_id(AAF54773) - sp_comment(Perfect match to REAL SP with corresponding FBgn)	CG11502	svp	Mon Dec 01 21:33:30 EST 2003	SVP - 0042/01 - 0598/01 - 0005/12 - l(3)ck16 - seven-up - ck16 - svp - l(3)rL069 - Svp - BcDNA:GH08189 - 0106/18 - CG18158 - don - 0114/20 - 0351/01 - SEVEN-UP - l(3)87Bd - l(3)j2E2 - 0861/07 -		svp	cytoplasm - nucleus	cardioblast cell fate determination - central nervous system development - embryonic development (sensu Insecta) - eye morphogenesis (sensu Drosophila) - fat body d	ligand-dependent nuclear receptor activity - receptor activity - transcription factor activity	bmatthew\Flag Cambridge: gene merge (internal view only)\Tue Jan 15 14:35:57 EST 2002	CG11502	FBgn0011492 - FBgn0011337 - FBgn0011510 - FBan0011502 - FBgn0063263 - FBgn0038010
21690	249	5.751337881	6.159959753	6.138526193	6.042642407	5.853029962	5.971072596	5.640062025	6.085365407	5.766632459	6.151445157	5.996265981	5.819557018	5.51675001	5.664886509	5.604645772	5.857941506	5.800515129	5.980112922	r_70_78_12_ore_15_09_38_2b3	r_70_38_78_09_2b3_12_15_ore	r_f_m	0.933664847	1.015867857	0.980230916	0.926823888	0.937443529	1.030364676	0.97385005	0.956760283	0.969967491	0	GCTATATTGATACTCAAGATCTTCGCCGCTGGTATTTACACGGGTCTCATGCGCTTCTTT	CG1742-RB	transcript	Mon Jul 01 13:29:17 EDT 2002	protein_id(AAN09527) - validation_flag(CDS overlap) - sp_comment(Imperfect match to REAL SP with corresponding FBgn)	CG1742	Mgstl	Mon Dec 01 19:14:34 EST 2003	BcDNA:RH59553 - Mgst1 - BcDNA:RE10696 - Mgstl		Mgstl	microsome - mitochondrial outer membrane	defense response - protein modification - response to toxin	glutathione transferase activity		CG1742	FBgn0031147 - FBan0001742 - FBgn0061409 - FBgn0025814 - FBgn0047002
28502	255	4.734418085	5.100374221	4.687472226	4.684170204	4.921760337	5.041211661	4.518579424	5.011996066	4.799713966	5.14904029	4.828978554	4.637761111	4.209725253	4.459515424	4.531912497	4.75494659	4.665681785	4.85791928	r_70_12_78_2b3_ore_15_38_09	r_70_38_2b3_78_12_09_ore_15	r_f_m	0.92824916	1.000704932	0.976305037	0.901552867	0.932157003	1.041230551	0.943987149	0.953094301	0.960428018	0	GTTACCGCAGAATATCTTCACAAATCCAGCTATCCAGCCGTCCAGCGTTATAAATCTCAA	CG32042-RD CG32042-RE	transcript	Mon Jun 23 14:10:37 EDT 2003		CG32042	PGRP-LA	Mon Dec 01 18:55:01 EST 2003	CG4361 - PGRP-LA - CG18614 - CG4384		PGRP-LA	integral to membrane - integral to plasma membrane	defense response - detection of bacteria - immune response	peptidoglycan receptor activity	campbell\Flag Cambridge: gene merge PGRP-LA ( FBgn0035975) and CG18614. (internal view only)\Wed May 29 13:31:55 EDT 2002	CG32042	FBgn0035975 - FBan0032042 - FBgn0035974 - FBgn0052042 - FBgn0042200
256	256	4.165793167	4.541311121	4.457744288	4.325316893	4.225233039	4.239620561	4.177199167	4.608475848	4.325176892	4.696652362	4.478365871	4.205465933	3.747421483	4.224044568	3.959237077	3.926225922	4.204747564	4.326939865	r_70_78_ore_12_09_15_2b3_38	r_78_38_70_09_2b3_ore_12_15	r_f_m	0.917310674	1.030616808	0.996606413	0.906416634	0.92090633	1.064891725	0.887164286	1.008407859	0.971760111	0	ATGATCAACAATCTGTTCAATGACGAGGCGATCAGGAAGTTAAAGGGTAACCTGGGAATA	CG10078-RA CG10078-RB	transcript	Mon May 20 17:42:34 EDT 2002	protein_id(AAF50639) - sp_comment(Imperfect match to REAL SP with corresponding FBgn)	CG10078	Prat2	Mon Dec 01 19:08:13 EST 2003	Amidophosphoribosyltransferase - Prat2		Prat2		'de novo' IMP biosynthesis - monosaccharide metabolism - purine base metabolism	amidophosphoribosyltransferase activity		CG10078	FBgn0041194 - FBan0010078 - FBgn0035717
259	259	4.091644892	4.373783753	4.133254061	4.177099261	4.227449376	4.295156301	3.972157438	4.394422186	4.33204816	4.585408011	4.13892525	3.923359364	3.837430492	3.996396736	3.998441134	4.177822961	4.089916554	4.236689878	r_70_12_78_ore_2b3_38_09_15	r_38_70_2b3_78_09_ore_12_15	r_f_m	0.935493185	0.989503434	0.984236447	0.903908926	0.944746498	1.054944211	0.960222607	0.957063325	0.965356604	0	GTAAATTCCTACAGGAAGGGCGCATCCTCAAGCAATACGATCATCCAAATATCGTAAAAT	CG8874-RD CG8874-RB CG8874-RA CG8874-RC	transcript	Thu Mar 21 12:16:57 EST 2002	protein_id(AAN13421) - sp_comment(Imperfect match to REAL SP with corresponding FBgn)	CG8874	Fps85D	Mon Dec 01 21:18:48 EST 2003	Fps85D - Dm FPS - HD-179 - dFer - FPS - dfps85D - fps85D - fer - dfps - DFER - DmHD-179 - Fer - DFer - Dfer - Dfps - dfps 85D - fps		Fps85D	cytoplasm - membrane - plasma membrane	defense response - JAK-STAT cascade - photoreceptor cell morphogenesis (sensu Drosophila) - protein amino acid phosphorylation	non-membrane spanning protein tyrosine kinase activity - protein-tyrosine kinase activity		CG8874	FBgn0000723 - FBan0008874 - FBgn0022798
268	268	4.98643831	4.606672989	5.39825786	4.542141265	5.168573402	4.624093952	4.974185472	4.659888531	5.239474707	4.866810105	5.35525692	4.323650424	4.933046939	4.472010839	5.027353914	4.420402916	5.139491641	4.551096372	r_70_12_ore_78_09_15_38_2b3	r_38_78_70_2b3_ore_09_12_15	r_m_f	1.08243809	1.18848304	1.117748354	1.067447309	1.076572661	1.238596185	1.10309369	1.137306714	1.129286489	0	CCCTGGTCCGCAACGCACAAGGAGATACTCGACTTTCTGGAAAACGTGAATGTGACTAAT	CG6946-RA CG6946-RC CG6946-RB	transcript	Wed Mar 27 19:24:36 EST 2002	protein_id(AAF54704) - sp_comment(Perfect match to HYPO SP record with corresponding FBgn)	CG6946	CG6946	Mon Dec 22 13:37:41 EST 2003	0110/46 - l(3)S011046 - l(3)S11046 - cg6946 - CG6946 - 110/46		CG6946		nuclear mRNA splicing via spliceosome	pre-mRNA splicing factor activity - RNA binding	tupy\EST data support existence of multiple transcripts\Wed Mar 27 19:24:26 EST 2002 - bmatthew\multiphase exon provisional (internal view only)\Fri Dec 19 17:17:12 EST 2003	CG6946	FBgn0037954 - FBan0006946
9705	269	5.750349131	5.225090934	5.601257434	4.922515414	5.664265529	4.99840009	5.550197138	5.100432016	5.814427163	5.118339059	5.861018059	4.919432643	5.531009662	5.006747345	5.484728507	5.037816597	5.650506245	5.041866353	r_78_70_12_2b3_09_ore_15_38	r_38_2b3_09_70_78_12_15_ore	r_m_f	1.100526135	1.1378852	1.133215714	1.08818177	1.135998826	1.191401221	1.104711159	1.088711429	1.120717181	0	AAGATTGTGTCGGAGATACTGGACACGCTGGACATTGGAGACTATGTGATAAAGCTAAAT	CG6335-RB CG6335-RA	transcript	Mon Jul 01 11:31:26 EDT 2002	protein_id(AAN09471) - sp_comment(Imperfect match to HYPO SP record with corresponding FBgn (assume that new one is better))	CG6335	CG6335	Mon Dec 01 18:14:42 EST 2003	CG6335		CG6335					CG6335	FBgn0030934 - FBan0006335
23293	271	7.761987283	7.868909439	7.557692141	7.507634227	7.753160312	7.820679228	7.657193533	7.966762031	7.664877113	7.797080455	7.960254947	7.651906088	7.176589516	7.139823056	7.527971925	7.558123129	7.647414601	7.67722065	r_70_78_2b3_12_15_09_ore_38	r_70_2b3_78_38_15_09_ore_12	r_f_m	0.986412075	1.006667602	0.991366617	0.961142495	0.983044507	1.040297	1.005149492	0.996010755	0.996117599	0	AAGAGCACCATCGAGGACATCAAGTTCCGCGTGCTAAAGGTTGTCTCCGCCTACGACAAA	CG9160-RB	transcript	Fri May 17 16:49:02 EDT 2002	protein_id(AAF47479) - evidence(experimental) - sp_comment(Imperfect match to REAL SP with corresponding FBgn)	CG9160	mtacp1	Mon Dec 01 17:37:12 EST 2003	NADH-ubiquinone oxidoreductase acyl-carrier subunit - l(3)j4A6 - mtACP - ND-AcC - mtacp1		mtacp1	mitochondrion - respiratory chain complex I (sensu Eukary	mitochondrial electron transport NADH to ubiquinone	NADH dehydrogenase (ubiquinone) activity - NADH dehydrogenase activity		CG9160	CG9160 - FBgn0017568 - FBgn0011361 - FBan0009160
283	283	6.910043005	6.478913512	7.07785426	6.181983567	7.132323329	6.652640982	7.140375138	6.470717797	7.251573608	6.602810047	7.294832008	6.21185222	6.859895833	6.530906693	6.887481691	6.276178853	7.057081845	6.400854808	r_70_78_ore_2b3_09_12_15_38	r_2b3_38_78_12_ore_70_15_09	r_m_f	1.066543486	1.144916382	1.072104048	1.103490426	1.098255676	1.174340881	1.050374191	1.097400481	1.102521781	0	ATGGACAATGCCTTCCGCTATATTAAGGATAATGGAGGCATCGATACCGAGAAGTCCTAT	CG6692-RB CG6692-RC CG6692-RA	transcript	Wed Mar 13 14:06:54 EST 2002	protein_id(AAM68566) - sp_comment(Perfect match to REAL SP with corresponding FBgn)	CG6692	Cp1	Tue Dec 02 00:19:44 EST 2003	Cathepsin L - Cp1 - Dcp1 - cysteine proteinase-1 - DCP1 - Dcp-1 - fs(2)50Ca - CP1 - unnamed - CysP-1 - cathepsin L		Cp1	lysosome	autophagic cell death - protein catabolism - proteolysis and peptidolysis - salivary gland cell death	cathepsin L activity	bmatthew\DGC clone appears problematic: has possible intronic sequence. Is different in structure than any other EST and there are about 200 ESTs for Cp1.\Fri Mar 01 17:42:20 EST 2002	CG6692	FBgn0019814 - FBgn0013770 - FBan0006692
289	289	6.146996819	6.002060692	6.206979126	5.840643908	6.437130253	6.292764316	5.861200093	6.023842317	6.078863356	6.255313724	6.30360106	5.882627822	5.86702371	5.705904717	5.871989602	5.674553018	6.104057222	5.943566829	r_12_70_78_15_ore_2b3_38_09	r_78_70_2b3_38_ore_12_15_09	r_m_f	1.024147728	1.062721718	1.022941577	0.973000252	0.971791924	1.071562107	1.028237239	1.034793328	1.02700237	0	GATCACAGCCTGCCCCACCATCTCAAAACAGCCACTCGATTTATATAGGTTATATATTTA	CG7467-RC CG7467-RA CG7467-RB	transcript	Wed Nov 12 18:39:13 EST 2003	validation_flag(unusual splice)	CG7467	osa	Tue Dec 02 01:58:34 EST 2003	eye lid - Osa - en(lz)4F/4H - p300 - eyelid - E(E2F)3C - l(3)04539 - l(3)00090 - l(3)j9C3 - eld - osa		osa	brahma complex - nucleus	photoreceptor cell differentiation - regulation of transcription - regulation of transcription from Pol II promoter - segment specification - wing margin morphogene	chromatin binding - DNA binding - transcription regulator activity		CG7467	FBgn0015384 - FBgn0011421 - FBgn0010708 - FBgn0003013 - FBan0007467
23678	291	6.616825581	6.545575969	6.8977552	6.409780911	6.660735996	6.535097277	6.494210875	6.624225862	6.608947213	6.723841579	6.86322762	6.28780771	6.729373125	6.427796438	6.623986432	6.42247874	6.69141732	6.486240442	r_12_15_ore_78_09_70_38_2b3	r_38_2b3_78_70_09_ore_12_15	r_m_f	1.010885156	1.076129636	1.019225226	0.980372803	0.982912393	1.091513599	1.046917585	1.031375377	1.031632635	0	AAACGGAAACAGGTCAAAGGCAGCAGCAGCACCAGCATCATCACCATAATGGCGAAAAGA	CG31543-RC	transcript	Sat Mar 23 03:32:28 EST 2002	protein_id(AAF52052) - validation_flag(transposon in gene) - problem(true) - sp_comment(Imperfect match to HYPO SP record with corresponding FBgn (assume that new one is better))	CG31543	Hph	Mon Dec 01 19:50:48 EST 2003	fatiga - Hph - dmHPH - CG14665 - l(3)02255 - HIF-1a prolyl hyroxylase - Dm.egl-9 - CG1114		Hph		tracheal system development (sensu Insecta)		sima\First Priority for Reannotation (internal view only)\Sat Mar 23 03:23:02 EST 2002	CG31543	FBgn0037306 - FBan0031543 - FBgn0051543 - FBgn0037308 - FBgn0010773
297	297	4.518442517	4.465221711	4.307222731	4.18616324	4.770985205	4.536463868	4.279674323	4.468954403	4.571247147	4.602618471	4.570473925	4.145804318	4.148809974	4.063714503	4.098205219	4.147083233	4.399959859	4.319208258	r_78_70_12_2b3_ore_38_15_09	r_70_38_78_2b3_ore_12_09_15	r_m_f	1.011918962	1.028918961	1.051696948	0.957645556	0.993184027	1.102433587	1.020940317	0.988213882	1.018695927	0	ATTGATTCGATTTCCGGCCCTGATTACCAAACCGTACGACAATTTTATAGGAGCTGCCAC	CG30296-RD CG30296-RA CG30296-RC	transcript	Fri Mar 08 20:58:58 EST 2002	protein_id(AAF46657) - sp_comment(Imperfect match to HYPO SP record with corresponding FBgn (assume that new one is better))	CG30296	CG30296	Mon Dec 01 17:17:37 EST 2003	CG15652 - CG9349 - CG30296		CG30296				joshk\Flag Cambridge: gene merge CG15652 CG9349 (internal view only)\Fri Mar 08 20:58:39 EST 2002	CG30296	FBgn0034575 - FBgn0034574 - FBgn0050296 - FBan0030296
10295	301	5.829588335	5.158763183	5.844796415	4.86172352	5.917149311	5.147356413	5.683727124	5.089329599	5.980115255	5.357207399	6.064934252	4.8417108	5.637646981	4.829840392	5.672566472	4.876864377	5.824830457	5.007947613	r_70_78_12_ore_2b3_09_15_38	r_70_38_2b3_78_12_09_ore_15	r_m_f	1.130036043	1.202206664	1.149551116	1.116792893	1.116274732	1.252642816	1.167253268	1.163158545	1.16311729	0	ATGAGTTACATGCCAGCCCAGAATCGAACCATGTCGCATAATAATCAATACAATCCACCT	CG11579-RE CG11579-RD CG11579-RA CG11579-RC CG11579-RB	transcript	Thu Apr 10 16:40:47 EDT 2003		CG11579	arm	Thu Jan 08 12:24:51 EST 2004	catenin - l(1)G0234 - t12687 ALR Dm - &bgr;-catenin - ARM - EG:86E4.6 - &bgr;-Catenin - l(1)2Bv - beta-catenin - l(1)arm - Armadillo - arm - b-catenin - Beta-catenin - &Bgr;-catenin - beta-Caten		arm	adherens junction - apicolateral plasma membrane - cateni	cell adhesion - cell-cell adhesion - cytoskeletal anchoring - dorsal closure - ectoderm development - establishment and/or maintenance of cell polarity - frizzled s	alpha-catenin binding - cytoskeletal protein binding - receptor binding - structural constituent of cytoskeleton	crosby\Multiphase exon postulated: variable use of small exon; supported combination results in frameshift and premature stop in downstream exon.\Thu Dec 18 14:27:04 EST 2003	CG11579	FBgn0040191 - FBgn0029069 - FBgn0000117 - FBan0011579
305	305	6.384724305	5.610958386	6.489771007	5.390331036	6.343954423	5.750767105	6.261423601	5.682219994	6.41625406	5.627729768	6.704757265	5.582496725	6.287975839	5.406561447	6.248354877	5.421236155	6.393210657	5.552205449	r_78_12_70_09_ore_15_2b3_38	r_2b3_70_78_38_ore_15_12_09	r_m_f	1.13790263	1.203965204	1.103149251	1.101932626	1.1401141	1.20103201	1.163026796	1.152570133	1.151472278	0	TGTACTTCATGTTCTACAACACCATTAAGACATTTATCCAAGGAGGAAACACGACCATGC	CG8026-RA CG8026-RB	transcript	Wed Mar 13 13:27:35 EST 2002	protein_id(AAF58969) - sp_comment(Perfect match to HYPO SP record with corresponding FBgn)	CG8026	CG8026	Tue Dec 02 00:55:29 EST 2003	CG8026		CG8026	mitochondrial inner membrane - mitochondrial membrane	folate transport - mitochondrial transport	carrier activity - folate transporter activity		CG8026	FBgn0033391 - FBan0008026
9492	306	5.616138532	6.189125358	5.621789616	5.908793702	5.604114604	5.956746746	5.320753352	6.12588632	5.628348884	6.293844496	5.525337178	5.702258976	5.086052643	5.52205065	5.509494323	6.009903164	5.510764333	5.976710213	r_70_12_78_38_09_ore_2b3_15	r_70_38_2b3_09_78_12_ore_15	r_f_m	0.907420388	0.951427635	0.94080122	0.868568738	0.894262464	0.968973384	0.921044186	0.916735956	0.922039741	0	CCACAATTCGACGGATTGGCCTTCCCACCAAGATTCGACCTTGCTCCTGAAAACGAATTC	CG17927-RL CG17927-RH CG17927-RA CG17927-RI CG17927-RB C	transcript	Tue May 07 15:02:17 EDT 2002	protein_id(AAN10969) - sp_comment(Imperfect match to REAL SP with corresponding FBgn) - validation_flag(unusual splice)	CG17927	Mhc	Mon Dec 01 20:47:04 EST 2003	DROMHC - l(2)k10423 - DmMHC - myosin - muscle myosin II heavy chain - Nup - DroMII - Sht - muscle myosin heavy chain - myosin heavy chain - Dm II - ifm(2)2 - MHC - Myo - l(2)36Ae - mhc - Mhc36B		Mhc	muscle myosin - myosin - striated muscle thick filament	cytokinesis - mitosis - striated muscle contraction	ATPase activity coupled - cytoskeletal protein binding - microfilament motor activity - structural constituent of cyt		CG17927	FBgn0002741 - FBan0017927 - FBgn0010142 - FBgn0021948
308	308	5.744642029	5.799347383	5.874114011	5.595418415	5.824943532	5.775203631	5.578566611	5.895806906	5.82220379	6.109276498	5.995809214	5.61322016	5.372080587	5.409084276	5.635210922	5.49104191	5.744095787	5.697305779	r_70_12_78_ore_15_09_2b3_38	r_70_78_2b3_38_09_ore_12_15	r_m_f	0.990566981	1.04980782	1.008612666	0.946192218	0.953010359	1.068158569	0.993158973	1.026255311	1.008212655	0	ATTTCGACTACGTAGGCTATGCATTTCTTCGTTATAATGAGTACTTGGCTCGAAAGGTGG	CG3525-RA CG3525-RD CG3525-RB CG3525-RC CG3525-RE	transcript	Tue Oct 15 16:15:45 EDT 2002	protein_id(AAF48574) - sp_comment(Imperfect match to REAL SP with corresponding FBgn)	CG3525	eas	Mon Dec 01 18:06:26 EST 2003	Ethanolamine kinase - unnamed - EtnK - EP770 - PC80 - eas - RH11		eas		mechanosensory behavior - phosphatidylethanolamine biosynthesis - phosphorylation - response to mechanical stimulus	choline kinase activity - ethanolamine kinase activity		CG3525	FBgn0000536 - FBan0003525 - FBgn0044449
311	311	9.713545859	8.590708909	9.650884375	8.463170397	9.688360221	8.633125733	9.653362554	8.742910727	9.725466126	8.733161711	9.848177662	8.483460377	9.353425608	8.330920309	9.50822606	8.509003371	9.648724398	8.55832741	r_70_78_2b3_12_09_ore_15_38	r_70_2b3_38_78_ore_09_15_12	r_m_f	1.130703643	1.140339131	1.122230872	1.104136009	1.113624876	1.160867998	1.122736176	1.117431225	1.127407721	0	ATGGACTTGACTACGGACAAGTACAGGTCGATGGTTAAAAAGTGGCAAACACTAATTGAA	CG2168-RA CG2168-RD CG2168-RB	transcript	Tue Oct 29 17:36:30 EST 2002	protein_id(AAF59372) - sp_comment(Imperfect match to REAL SP with corresponding FBgn)	CG2168	RpS3A	Tue Dec 02 01:15:37 EST 2003	ribosomal protein S3&agr; - M(4)101 - RPS3A - l(4)102ABa - ribosomal protein S3a - M(4)<up>57g</up> - M(4)57g - C3 - anon-EST:Liang-2.29 - RpS3A - RPS3a - clone 2.29 - M57g - M<up>57g</up> - RpS		RpS3A	cytosolic ribosome (sensu Eukarya) - cytosolic small ribo	oogenesis (sensu Insecta) - protein biosynthesis	nucleic acid binding - structural constituent of ribosome		CG2168	FBgn0013757 - FBgn0002630 - FBgn0017545 - FBan0002168
313	313	6.141511956	6.251429222	6.275045132	6.110895205	6.218915916	6.2152716	5.922013938	6.186185298	6.180255801	6.302908029	6.391425632	6.012770694	5.985448475	5.86739397	5.975836489	5.951823634	6.139921973	6.113595161	r_12_78_70_ore_15_09_2b3_38	r_70_78_38_2b3_12_09_ore_15	r_m_f	0.982417258	1.026861846	1.000586349	0.957296565	0.980540375	1.062975117	1.020120433	1.004034537	1.004306273	0	TCTCAATATGTCGATGGTTGCTTTGGGAGCCGCCGACGCTAACTATGAATTTGGAATTCA	CG9391-RA CG9391-RB	transcript	Tue May 27 15:14:16 EDT 2003	protein_id(AAN12162) - sp_comment(Perfect match to HYPO SP record with corresponding FBgn)	CG9391	CG9391	Mon Dec 01 19:42:30 EST 2003	IMP - CG9391		CG9391		dephosphorylation - intracellular signaling cascade - phospholipid metabolism	inositol-1(or 4)-monophosphatase activity		CG9391	FBgn0037063 - FBan0009391
314	314	5.075747417	4.669995729	4.876560787	4.25436722	4.950113006	4.488230503	4.75247867	4.557889572	5.02519222	4.637592717	5.035815351	4.167712149	4.68232955	4.21880001	4.663212129	4.195874991	4.883693838	4.393409355	r_78_70_12_2b3_09_15_38_ore	r_38_78_70_2b3_09_12_15_ore	r_m_f	1.086884809	1.146248204	1.102909711	1.042692807	1.083577737	1.208292505	1.109872366	1.111380139	1.111595447	0	CTACTACACGCTTAGCCTGCGCTTCAACAAGCGACCCAAGCACTACAAGCTCCTCTATAA	CG3208-RB CG3208-RA	transcript	Wed Jun 19 18:50:22 EDT 2002	protein_id(AAN09145) - sp_comment(Perfect match to HYPO SP record with corresponding FBgn)	CG3208	RhoGAP5A	Mon Dec 01 17:05:13 EST 2003	RhoGAP5A		RhoGAP5A		ectoderm development - intracellular signaling cascade - neurogenesis	diacylglycerol binding - guanyl-nucleotide exchange factor activity - receptor binding		CG3208	FBgn0029778 - FBan0003208
320	320	5.432577433	5.257337482	5.654688323	5.248231196	5.704535732	5.280859124	5.236649173	5.380765391	5.509417754	5.3691617	5.841390637	5.107588838	5.326186428	4.859191048	5.45604937	5.162428087	5.52768782	5.217453305	r_12_70_ore_78_15_2b3_09_38	r_70_38_78_2b3_ore_09_15_12	r_m_f	1.033332452	1.077446498	1.080228728	0.973216409	1.026122524	1.143668925	1.096105581	1.056876586	1.059460909	0	ATTTGGGCATCTTGCAACTGATTGAATTCTTTGAGGATGACGAGAAGTTCTACCTGGTAT	CG17342-RA CG17342-RB	transcript	Tue Oct 22 14:58:51 EDT 2002	protein_id(AAF54694) - sp_comment(Imperfect match to REAL SP with corresponding FBgn)	CG17342	Lk6	Mon Dec 01 21:32:43 EST 2003	Lk6 - LK6 - CG6929 - MESR8 - MNK/LK6		Lk6	centrosome - cytoplasm - microtubule - nuclear membrane	intracellular signaling cascade - microtubule-based process - protein amino acid phosphorylation	protein kinase activity - protein serine/threonine kinase activity - receptor signaling protein serine/threonine kinas	bmatthew\DGC clone LD31983 appears problematic: incomplete CDS (at 3' end).\Tue Oct 22 14:57:01 EDT 2002	CG17342	FBan0017342 - FBgn0017581 - FBgn0037946 - FBgn0037945
322	322	6.399091106	6.123292708	6.270505997	5.735627022	6.652875874	6.268691254	6.10713158	6.06754612	6.324548168	6.184333301	6.502889857	5.803082275	6.190615232	5.871668855	6.032204709	5.655267288	6.305049039	5.943468453	r_78_12_70_2b3_15_ore_38_09	r_78_2b3_38_70_12_ore_15_09	r_m_f	1.045040865	1.093255536	1.061286257	1.00652413	1.022672592	1.120592394	1.054319544	1.06665245	1.060836629	0	AGGATTCATCGCATCTCCAGTGGCCACCTATGCCGCCACCTATTCCGCAGCTGCTCCCTT	CG14377-RA CG14374-RA	transcript	Mon Aug 12 17:16:58 EDT 2002	protein_id(AAF54944) - sp_comment(Imperfect match to SP corresponding to a different FBgn)	CG14377	CG14377	Mon Dec 01 21:38:59 EST 2003	CG14377		CG14377				pavel\Gene prediction data only\Wed Jan 16 00:10:09 EST 2002	CG14377	FBgn0038148 - FBan0014377
324	324	4.170043126	4.11484254	4.125721763	4.04852219	4.270785162	4.116934491	3.811471193	4.09913861	4.4819392	4.633269349	4.095844534	3.747215208	3.718632499	3.732316355	3.664179748	3.68291927	4.031008984	4.000246894	r_78_70_12_38_2b3_ore_09_15	r_78_70_38_2b3_12_ore_09_15	r_m_f	1.013414993	1.019068581	1.037370201	0.929822471	0.967338366	1.09303691	0.996333683	0.994911775	1.007690048	0	TGACAGCTTTGAACCGCCGCACAAGTTGCCTAATAATAACAACAATAGCAATAGCAACAA	CG8118-RA CG8118-RC CG8118-RB	transcript	Mon Mar 04 00:19:13 EST 2002	protein_id(AAF58299) - sp_comment(Imperfect match to REAL SP with corresponding FBgn)	CG8118	mam	Tue Dec 02 00:19:54 EST 2003	Mam - Dm0064 - dMam - mam(CAG)<down>7</down> - l(2)03505 - SR2-4 - N-2G - l(2)04615 - mam		mam	nucleus	asymmetric cytokinesis - ectoderm development - eye morphogenesis (sensu Drosophila) - mesoderm cell fate determination - neurogenesis - Notch signaling pathway		bmatthew\DGC clone GH07841 appears problematic: incomplete CDS. DGC clone is suspicious. It is missing a major central portion of the mam CDS.\Mon Mar 04 11:57:27 EST 2002 - bmatthew\The mam transcripts were extended to the the 3' end of 3'-most EST. There are two gaps within this sequence. The possibility therefore exists that there are 2 or less introns in the 3' UTR of mam.\Wed Dec 31 19:00:00…	CG8118	FBgn0026797 - FBgn0010581 - FBgn0002643 - FBan0008118
325	325	4.352288277	4.421042214	4.212428946	4.127645233	4.406861832	4.378617883	4.025127039	4.373994119	4.271126916	4.433418969	4.18649441	3.939622447	3.991684101	4.063607359	3.842867647	3.911288781	4.160456454	4.196426436	r_78_70_12_38_2b3_15_ore_09	r_78_38_70_2b3_12_09_ore_15	r_f_m	0.984448478	1.020540456	1.006450426	0.920240615	0.963393477	1.062663864	0.982300638	0.982506755	0.991428425	0	TCTTTCTTGGCGCCAGTCTAATATTGGCCATGATTGAATTTTGTGTCCTACTCGCCATTA	CG32136-RB CG32136-RA	transcript	Tue May 21 15:26:39 EDT 2002	protein_id(AAN11812) - sp_comment(Hits nothing in SP and no SP entry corresponds to this FBgn)	CG32136	Tsp68C	Mon Dec 01 18:39:38 EST 2003	Dm.Tsp68C - unnamed - Tsp68C		Tsp68C	integral to membrane			cdsmith\Gene models based upon User Feedbback report\Tue May 21 15:26:20 EDT 2002	CG32136	FBgn0043550 - FBan0032136 - FBgn0052136
23029	327	5.671911276	5.757031718	5.72112197	5.508838951	5.684106155	5.735936177	5.467382096	5.882305089	5.72357371	5.938934579	6.146725262	5.607936993	5.52782746	5.438622961	5.590905379	5.517661826	5.693327895	5.662711194	r_12_70_78_ore_09_2b3_15_38	r_70_2b3_78_38_09_ore_12_15	r_m_f	0.985214526	1.038534984	0.990963982	0.929462517	0.963737457	1.096076021	1.016402038	1.013274383	1.005406721	0	TTTCTGATATACTCAACGAAAAATGCCGAGGTCCTGGCCTACCATGAGCTGAAGCTGCGA	CG8298-RA	transcript	Tue Mar 12 20:27:21 EST 2002	protein_id(AAF58597) - sp_comment(Perfect match to HYPO SP record with corresponding FBgn)	CG8298	CG8298	Tue Dec 02 00:35:32 EST 2003	CG8298		CG8298		lipid metabolism - transport	carbohydrate kinase activity - glycerol kinase activity		CG8298	FBgn0033673 - FBan0008298
328	328	4.647629792	4.872470541	4.669698313	4.660530608	4.559229519	4.689118942	4.139618683	4.507998747	4.664710757	4.752251604	4.466342379	4.439916144	4.041510274	4.145422515	4.473139525	4.543251312	4.482795373	4.600458383	r_70_12_38_78_09_ore_15_2b3	r_70_38_12_78_2b3_09_15_ore	r_f_m	0.953854878	1.001967095	0.972299823	0.918283015	0.98157908	1.005951967	0.974933257	0.984567927	0.974423633	0	TGCAAGAATCTCATCATTGAGGCATTGACCTATCATCTACTGCCCACTGAGACAAAGTCC	CG7210-RB CG7210-RA	transcript	Fri Nov 01 15:19:43 EST 2002	protein_id(AAN11182) - validation_flag(internal stop codon) - sp_comment(Imperfect match to REAL SP with corresponding FBgn) - problem(true)	CG7210	kel	Mon Dec 01 20:51:12 EST 2003	Kelch - kel		kel	cell cortex - ring canal (sensu Insecta) - ring canal inn	apoptosis - cytoplasmic transport nurse cell to oocyte - oogenesis (sensu Insecta) - ovarian ring canal formation	actin binding		CG7210	CG7210 - FBan0007210 - FBgn0001301
329	329	6.460762983	6.096375087	7.119208298	6.270099989	7.127995279	6.546286805	6.93336077	6.627109808	7.062155018	6.430237279	7.404391752	6.347084538	7.083833233	6.285879647	6.941328451	6.425692038	6.990976753	6.36649383	r_ore_12_78_15_70_2b3_09_38	r_ore_2b3_70_38_78_15_09_12	r_m_f	1.05977124	1.135421813	1.088860829	1.046211844	1.098272849	1.166581555	1.126943822	1.080246051	1.098088986	0	TCGGACTGGGTCCAGCCCCTGCCGAAGATCTAGACAAATTGGTGGCGCATTTGAAGCTTT	CG17327-RA CG17327-RB	transcript	Thu Mar 21 16:17:47 EST 2002	protein_id(AAF54887) - sp_comment(Corresponds to a HYPO SP entry but doesn't hit it)	CG17327	CG17327	Mon Dec 01 21:37:55 EST 2003	CG17327		CG17327				campbell\DGC clone AT27779 appears problematic: incomplete CDS\Thu Mar 21 16:17:22 EST 2002	CG17327	FBgn0038107 - FBan0017327
331	331	5.206265139	5.120415682	5.306013781	4.690519415	5.365619585	5.049698378	5.126029132	5.110364813	5.290176895	5.156852392	5.464406792	4.779032449	4.98300625	4.772121363	4.987744603	4.700559161	5.216585076	4.908848458	r_70_78_12_ore_15_2b3_09_38	r_2b3_78_70_38_09_12_ore_15	r_m_f	1.016766111	1.13122094	1.062562391	1.003065206	1.025853853	1.143412783	1.044191015	1.061096017	1.062690185	0	CCGTGTACGATAAGTACATGCACGAGGTGGTCACGTCCAGCAAGAAGATCAACGTCTTCA	CG3059-RA CG3059-RC CG3059-RB CG3059-RD	transcript	Fri May 09 11:49:56 EDT 2003	protein_id(AAF51182) - sp_comment(Perfect match to REAL SP with corresponding FBgn)	CG3059	NTPase	Mon Dec 01 19:24:28 EST 2003	NTPase - CD39-like NTPase - dmNTPase		NTPase		nucleobase nucleoside nucleotide and nucleic acid metabolism	nucleotide phosphatase activity	bmatthew\3' ends extended to match GB:AY061134.\Fri May 09 11:53:00 EDT 2003	CG3059	FBgn0024947 - FBan0003059 - CG3059
332	332	5.058050554	5.387448347	5.031956531	5.074004993	5.226751352	5.356803996	4.847880836	5.445660365	5.052500902	5.452575744	5.173159987	5.033355938	4.722457277	4.877007857	4.963758291	5.101853361	5.020334176	5.216794196	r_70_12_78_2b3_15_ore_38_09	r_70_38_2b3_78_09_ore_12_15	r_f_m	0.938858292	0.991712964	0.975721971	0.890228276	0.92662645	1.027775514	0.968310369	0.972932372	0.962340853	0	AGTCCATGCACTGGGTAACACCCAAGACCAAGGATCGCATGCTGCCCGAGACCGGTGGAG	CG2239-RA CG2239-RB	transcript	Fri Apr 05 18:17:01 EST 2002	protein_id(AAF57063) - sp_comment(Perfect match to REAL SP with corresponding FBgn)	CG2239	jdp	Mon Dec 01 23:09:22 EST 2003	p25a - dJDP - jdp		jdp				sima\EST data suggest additional 5' exon(s)\Fri Apr 05 18:16:57 EST 2002	CG2239	FBgn0027654 - FBan0002239
7414	333	5.152051645	4.853538004	5.238624705	4.645343035	5.248142805	4.843109086	4.943534776	4.802924865	5.188562296	4.915110353	5.40647789	4.602282653	4.912415267	4.520886258	4.960625922	4.484194637	5.136065225	4.70196983	r_70_12_78_ore_15_2b3_09_38	r_78_70_38_2b3_12_09_ore_15	r_m_f	1.061504338	1.127715363	1.08363093	1.029275892	1.055634955	1.174738341	1.086604481	1.10624679	1.092322029	0	CGACCATCAATTTGTATTACAACTATTGGATTTATTCGATTCGGAGGATCCACGTGAACG	CG7913-RD CG7913-RB CG7913-RA CG7913-RC CG7913-RE	transcript	Fri Mar 22 00:45:20 EST 2002	protein_id(AAF55500) - sp_comment(Imperfect match to REAL SP with corresponding FBgn)	CG7913	PP2A-B'	Mon Dec 01 22:02:49 EST 2003	PP2A B' subunit - BcDNA:GM05554 - PP2A B' - B'/PR61 - dPP2A B' - CG7901 - PP2A - PP2A-B'		PP2A-B'	protein phosphatase type 2A complex	anti-apoptosis - intracellular signaling cascade - protein amino acid dephosphorylation	protein phosphatase type 2A regulator activity		CG7913	FBgn0047274 - FBgn0038573 - FBgn0038572 - FBgn0042693 - FBan0007913
531	335	3.783356192	4.119988856	4.057057816	4.030392703	3.91124609	4.026687509	3.504196836	3.998527292	4.101450028	4.505351793	3.827937951	3.723799044	3.444841893	3.623215924	4.051295388	4.34925747	3.855582562	4.060109323	r_70_12_ore_38_09_78_2b3_15	r_70_38_12_09_2b3_ore_78_15	r_f_m	0.918292822	1.006616009	0.971330922	0.876371869	0.910350671	1.02796577	0.950769141	0.931491275	0.949625307	0	TCATGAAGATTCCAACAAAAACCGGAAAATTCAGCGATGAAAAGGACTTGGATAGCGACT	CG2679-RB CG2679-RA	transcript	Thu Feb 21 14:16:35 EST 2002	protein_id(AAM68328) - validation_flag(tRNA overlap) - sp_comment(Imperfect match to REAL SP with corresponding FBgn)	CG2679	gol	Mon Dec 01 17:33:24 EST 2003	meso - anon-G1 - g1 - gol		gol	nucleus	mesoderm development - regulation of transcription DNA-dependent - transcription from Pol II promoter	transcription regulator activity		CG2679	FBgn0004899 - FBgn0004375 - FBgn0004919 - FBan0002679
34353	336	6.526024092	5.182310003	6.811710113	5.097049723	6.40066242	5.085225107	6.342532961	5.318921044	6.473008585	5.280939215	6.853844475	5.02656395	6.609548496	4.973754146	6.60667292	5.163973044	6.589354489	5.142993924	r_12_09_15_ore_78_70_2b3_38	r_70_38_09_2b3_78_ore_15_12	r_m_f	1.259288635	1.336402524	1.258678286	1.192447286	1.225730561	1.363524774	1.328885245	1.279377887	1.281229297	0	TTTGACCTAACAGACAAGAAAGACTTCATCAAGGCGACAGTGAAAGCGTTAATTGCGACA	CG5935-RA CG5935-RB CG5935-RC	transcript	Tue Oct 22 16:22:41 EDT 2002	protein_id(AAF57943) - sp_comment(Imperfect match to REAL SP with corresponding FBgn)	CG5935	l(2)04154	Mon Dec 01 23:58:56 EST 2003	l(2)04154		l(2)04154					CG5935	FBgn0010567 - FBan0005935
23495	340	4.830264727	4.79106041	4.919565975	4.636430745	5.048146243	4.971515989	4.553517987	4.731471363	4.938527692	5.011245012	5.05081451	4.618765016	4.670701751	4.493373024	4.593243235	4.513691547	4.821927634	4.709568959	r_12_78_70_ore_2b3_15_09_38	r_70_78_38_2b3_12_ore_09_15	r_m_f	1.008182806	1.061067499	1.015413861	0.962389421	0.985489171	1.093542211	1.039464502	1.017624529	1.023857528	0	TGTAATTGCAAGTTTCCACAAAACATCCACACACGATCAGACACCAACAGATACAGATAC	CG4608-RB	transcript	Thu Mar 28 14:52:09 EST 2002	protein_id(AAN13809) - validation_flag(tRNA overlap) - sp_comment(Imperfect match to REAL SP with corresponding FBgn)	CG4608	bnl	Mon Dec 01 22:10:05 EST 2003	FGF - Bnl - l(3)06916 - DFGF - l(3)neo52 - bnl		bnl	extracellular	branching morphogenesis - chemotaxis - fibroblast growth factor receptor signaling pathway - filopodium formation - genital disc development - positive chemotaxis -	fibroblast growth factor receptor binding		CG4608	FBgn0013633 - FBgn0010906 - FBgn0014135 - FBan0004608
5275	342	4.806062064	3.911560215	4.80281923	3.704469993	4.681437514	3.763942025	4.521105595	3.743878601	4.961113026	4.245409834	4.96339287	3.649784115	4.616196259	3.321222877	4.817048513	3.695388117	4.774245829	3.754070118	r_12_70_09_2b3_ore_78_15_38	r_70_38_78_2b3_12_09_ore_15	r_m_f	1.2286816	1.29649295	1.243759198	1.207599411	1.168582827	1.359914097	1.389908606	1.303529794	1.271751906	0	GACATTCTACGTGCTGGATGACTTCGAGGGTGCCAGCTTCGAGGCGATACACAAGCAAAA	CG8114-RB CG8114-RA	transcript	Mon May 20 19:12:02 EDT 2002	protein_id(AAN12028) - sp_comment(Imperfect match to REAL SP with corresponding FBgn)	CG8114	pbl	Mon Dec 01 19:03:20 EST 2003	0542/03 - l(3)09645 - PBL - 0293/09 - 0083/20 - pbl		pbl	nucleus	cell adhesion - cytokinesis - cytokinesis contractile ring formation - peripheral nervous system development - regulation of cell shape	guanyl-nucleotide exchange factor activity - Rho guanyl-nucleotide exchange factor activity		CG8114	FBgn0003041 - FBan0008114 - FBgn0010935
344	344	6.063562588	5.611941348	6.138976792	5.336831588	6.230613658	5.621563928	6.05446268	5.769496919	6.214736485	5.86204354	6.360216278	5.481305848	5.817291597	5.367660025	5.764336455	5.229579306	6.074697494	5.511596647	r_78_70_12_ore_2b3_15_09_38	r_78_2b3_70_38_ore_09_12_15	r_m_f	1.080475046	1.150303638	1.108341689	1.049391787	1.060165528	1.160346905	1.083766776	1.102256246	1.102166556	0	TATGTGGATGTGGATAAGTTGCGCAAACTGATCTTCAGCTTCGGCTTGGATAGAGTCTAT	CG7231-RC CG7231-RB CG7231-RA	transcript	Thu Apr 03 16:30:37 EST 2003	validation_flag(transposon in gene)	CG7231	CG7231	Mon Dec 01 20:09:32 EST 2003	CG7231		CG7231				bmatthew\3' terminus extended to first stop codon; no experimental data confirming this prediction\Thu Dec 06 10:42:10 EST 2001 - bmatthew\<new comment>5' end (~140 bases) of transcript as predicted by ESTs maps within 297 transposable element and is highly repetitive in genome.\Thu Dec 06 10:35:43 EST 2001	CG7231	FBgn0031968 - FBan0007231
345	345	4.898604646	4.799809964	4.808805897	4.405295668	4.838399379	4.650270309	4.556609029	4.733245108	4.828221376	4.861434814	4.859250512	4.30015237	4.410489478	4.216889919	4.648855152	4.405308706	4.74661045	4.545972407	r_70_12_78_2b3_15_09_38_ore	r_70_38_2b3_78_09_12_ore_15	r_m_f	1.02058304	1.091596628	1.040455513	0.962681823	0.993167976	1.130018217	1.045910508	1.055284763	1.044135341	0	CCCATGTGGAAAACACACGTTTTAGTGCTTTGGACCTTGATTTTGGTGTGGATTTTGTTT	CG1233-RB CG1233-RA	transcript	Wed May 15 10:12:13 EDT 2002	protein_id(AAG22219) - sp_comment(Imperfect match to HYPO SP record with corresponding FBgn (assume that new one is better))	CG1233	CG1233	Mon Dec 01 17:35:01 EST 2003	CG1233		CG1233					CG1233	FBgn0035137 - FBan0001233
351	351	5.454979074	6.172371018	5.860944413	6.091280885	5.792075685	6.175808073	5.632219241	6.380877498	5.882915039	6.528389124	6.007005048	6.132587388	5.385872977	5.930969754	5.378362452	5.824128606	5.664344789	6.133506347	r_78_70_ore_12_09_2b3_15_38	r_78_70_2b3_38_ore_09_12_15	r_f_m	0.883773684	0.962185872	0.937865234	0.882671583	0.901128123	0.979522128	0.908093145	0.923462172	0.923508425	0	TACTATGGCTTCTACTGTCATTACCAGCCAAAGGTGATATACCTATCCGTTGTTAGCATT	CG5315-RA CG5315-RB CG5315-RC	transcript	Thu Jan 24 20:08:37 EST 2002	protein_id(AAF56016) - sp_comment(Perfect match to HYPO SP record with corresponding FBgn)	CG5315	CG5315	Mon Dec 01 22:25:00 EST 2003	CG5315		CG5315	integral to membrane	fatty acid oxidation - hormone-mediated signaling	hormone binding		CG5315	FBgn0038984 - FBan0005315
355	355	3.653036026	4.154355799	3.513557328	3.986044037	3.764627423	4.071688927	3.436594485	4.357695894	3.902820955	4.364571574	3.617348999	3.841166538	3.068814222	3.591751468	3.423579534	3.903896718	3.550386985	4.036059455	r_70_78_12_2b3_38_ore_09_15	r_70_38_78_2b3_09_ore_12_15	r_f_m	0.879326712	0.881464755	0.924586208	0.788626505	0.894204824	0.941731884	0.854406061	0.876964679	0.879666671	0	GCATCTAGTACAAACATGGATAACACCCAAGTTATATTAATGGAAGACTCGACTGGTCGT	CG2380-RA CG2380-RB	transcript	Tue Jun 03 18:13:47 EDT 2003	protein_id(AAF59355) - sp_comment(Imperfect match to HYPO SP record with corresponding FBgn (assume that new one is better))	CG2380	CG2380	Tue Dec 02 01:14:07 EST 2003	CG2380		CG2380				simonp\EST data suggest additional 3' exon(s)\Wed Apr 24 15:51:28 EDT 2002	CG2380	FBgn0039899 - FBan0002380
1402	360	4.689466053	4.825030956	4.877465998	4.569265346	4.892689446	4.813166803	4.701268097	4.848575923	4.942001355	5.009936874	5.021896237	4.536031697	4.451190913	4.410236141	4.605411537	4.505834815	4.772932809	4.681367751	r_70_78_ore_12_2b3_09_15_38	r_70_78_38_2b3_09_ore_12_15	r_m_f	0.971903827	1.067450811	1.016521896	0.969618331	0.986439845	1.107112245	1.009286299	1.022099506	1.019559467	0	CAAGTCGAACAAGATGATGAAGTCATTCCAGGAGATCTTGAACAACATATTCCTGCCGCT	CG32626-RA CG32626-RC CG32626-RD CG32626-RB	transcript	Mon Jul 01 21:20:28 EDT 2002	protein_id(AAF48329) - sp_comment(Imperfect match to HYPO SP record with corresponding FBgn (assume that new one is better))	CG32626	CG32626	Mon Dec 01 17:57:10 EST 2003	CG15762 - CG11065 - CG11058 - unnamed - CG32626		CG32626		purine base metabolism			CG32626	FBgn0040868 - FBgn0040867 - FBgn0030531 - FBgn0052626 - FBan0032626
1621	362	6.803773378	6.245512765	6.73169137	5.985020916	6.72491977	6.227343125	6.564308841	6.337187028	6.631875453	6.210851345	6.889604033	5.998017762	6.356599919	5.816238043	6.490077444	5.958013709	6.664624698	6.099840483	r_70_78_12_15_09_2b3_ore_38	r_70_78_2b3_38_15_09_ore_12	r_m_f	1.089385873	1.124756532	1.079901916	1.035839531	1.06778847	1.148646821	1.092905736	1.089302201	1.092589997	0	CAACGCGTGCCCTGGACGGAACACGCTGCTGCGGCACTAGGATTCGCGTAGAGATGTCTT	CG17136-RB CG17136-RC CG17136-RA CG17136-RD	transcript	Tue Mar 19 14:25:04 EST 2002	protein_id(AAN13488) - sp_comment(Imperfect match to REAL SP with corresponding FBgn)	CG17136	Rbp1	Mon Dec 01 21:25:30 EST 2003	Rbp-1 - rrm1 - RRM1 - Rbp1 - rbp1 - RBP1		Rbp1	nucleus - spliceosome complex	mRNA splice site selection - nuclear mRNA splicing via spliceosome	pre-mRNA splicing factor activity - RNA binding		CG17136	FBgn0010252 - FBan0017136
7977	366	5.329568809	5.156827405	5.486724297	5.104554889	5.496275214	5.305377848	5.011173527	5.082257125	5.441336231	5.514750741	5.532143772	4.984683373	5.124865377	4.695210401	5.049772946	4.861346296	5.308617798	5.081111667	r_12_78_70_ore_15_2b3_09_38	r_70_78_38_12_2b3_ore_09_15	r_m_f	1.033497612	1.074868312	1.035981861	0.98601338	0.98668761	1.10982852	1.091509206	1.038760178	1.044774873	0	AGCAATACAAGTAGCACCAAGCACGGCAGCAACATCAAGGATATTAGCAGCAGTAGCAAT	CG1070-RB CG1070-RC CG1070-RA CG1070-RD	transcript	Mon May 13 14:50:54 EDT 2002	protein_id(AAF54065) - sp_comment(Perfect match to REAL SP with corresponding FBgn)	CG1070	Alhambra	Mon Dec 01 21:06:55 EST 2003	Dalf - Alhamabra - AF10 - Alhambra		Alhambra	nucleus	larval development (sensu Insecta) - molting cycle (sensu Insecta) - regulation of transcription DNA-dependent - transcription initiation from Pol II promoter	DNA binding - transcription factor activity		CG1070	FBgn0037471 - FBan0001070
27095	367	6.123693354	5.200608009	6.292510304	5.037316564	6.020799629	5.117127757	6.008482843	5.32306569	6.14995398	5.470316902	6.630196057	5.192499176	5.924088318	4.623009174	5.944587071	4.917238188	6.142787324	5.108215243	r_70_78_12_09_ore_15_2b3_38	r_70_78_2b3_09_38_ore_12_15	r_m_f	1.177495659	1.249179047	1.176597481	1.12876361	1.124240897	1.276879559	1.281435553	1.208928029	1.202531027	0	GTGTATATGAACTTGCATCTCAGGAACAGTATGCTTCTTCTGAAGATGAGGATGCTTCTT	CG32756-RA CG12728-RA	transcript	Wed Jul 03 20:30:13 EDT 2002	protein_id(AAN09156) - sp_comment(Perfect match to REAL SP but either annotation or SP entry doesn't have an FBgn)	CG32756	CG32756	Mon Dec 01 17:06:30 EST 2003	BcDNA:LD29716 - CG32756		CG32756	cellular_component unknown	biological_process unknown	molecular_function unknown		CG32756	FBgn0047202 - FBgn0052756 - FBan0032756
375	375	4.899958285	4.852881041	4.728057468	4.58211227	4.894216944	4.834674581	4.54451056	4.809477224	4.937865661	5.149158179	4.943627976	4.539400338	4.495653064	4.403398876	4.507084377	4.53675061	4.742180177	4.701709849	r_70_78_12_2b3_09_ore_15_38	r_70_78_38_2b3_12_09_ore_15	r_m_f	1.009700886	1.031851074	1.012315692	0.944907388	0.958965619	1.089048687	1.020950677	0.993460907	1.008607577	0	CGGGCTGTCAAATTTCTTGTATTACGTAAGCCTTCCCGATTTAAATGACTACGATGAGCT	CG2201-RA CG2201-RB CG2201-RC	transcript	Wed Jan 09 13:07:06 EST 2002	protein_id(AAF57221) - sp_comment(Imperfect match to HYPO SP record with corresponding FBgn (assume that new one is better))	CG2201	CG2201	Mon Dec 01 23:16:34 EST 2003	CG2201		CG2201		phospholipid metabolism - phosphorylation		campbell\DGC clone LD18613 appears problematic: unspliced intron\Mon Jul 14 17:30:38 EDT 2003	CG2201	FBgn0032955 - FBan0002201
379	379	4.825460736	5.487612109	4.782958842	5.350967905	4.721787647	5.423915062	4.457594032	5.641657106	4.659859096	5.515930147	4.849040349	5.165591877	4.57517639	5.263464318	4.554145181	5.214393729	4.688223844	5.378567041	r_12_78_70_15_09_2b3_ore_38	r_38_78_70_2b3_09_ore_15_12	r_f_m	0.879337067	0.893849286	0.870549703	0.790121404	0.844800237	0.938719214	0.869232907	0.873379614	0.871649234	0	ATTTCTGCTTTAATGCCGGATCTCTATTCGCTTTCTGTGATTCGGATTATTGTTGGAACT	CG33233-RB CG33233-RA	transcript	Tue May 21 15:16:23 EDT 2002	protein_id(AAN11521) - sp_comment(Imperfect match to HYPO SP record with corresponding FBgn (assume that new one is better))	CG33233	CG33233	Mon Dec 01 17:41:54 EST 2003	CG12036 - CG33233		CG33233				campbell\Gene split based on BLASTX data\Wed Apr 23 14:17:15 EDT 2003 - campbell\Flag Cambridge: gene split (internal view only)\Wed Apr 23 14:17:03 EDT 2003 - campbell\DGC clone appears problematic: unspliced intron\Wed Apr 23 14:17:43 EDT 2003	CG33233	FBgn0035365 - FBan0012036 - FBgn0053233
380	380	5.472891987	5.778711135	5.78404847	5.500400271	5.752980123	5.740355889	5.657511284	5.71504741	5.631602256	5.873769692	5.700320541	5.390797906	5.327271927	5.470534407	5.463325768	5.354642518	5.605249964	5.5904891	r_70_78_ore_15_12_38_09_2b3	r_78_38_70_2b3_12_09_ore_15	r_m_f	0.947078312	1.051568647	1.002199208	0.98993252	0.958771377	1.05741685	0.973811977	1.020297013	1.002640353	0	CATCACTTTGTCCACCATCGAGTCCAGTTTATCTCCACAAGCTCGCGTCATCCGTGTGAT	CG5840-RA CG5840-RB	transcript	Tue Aug 13 15:12:18 EDT 2002	protein_id(AAF55428) - sp_comment(Perfect match to HYPO SP record with corresponding FBgn)	CG5840	CG5840	Mon Dec 01 22:00:00 EST 2003	CG5840		CG5840		amino acid biosynthesis			CG5840	FBgn0038516 - FBan0005840
21387	381	5.516880788	4.58847974	5.66480952	4.471157123	5.440668189	4.523390444	5.339830784	4.609089057	5.55432601	4.792416652	5.738740479	4.361021253	5.408064333	4.294233702	5.422483607	4.376843038	5.515967788	4.495988903	r_12_70_78_09_ore_15_2b3_38	r_70_38_78_2b3_09_ore_12_15	r_m_f	1.202333038	1.266967222	1.202785445	1.158543634	1.158982287	1.31591665	1.259378205	1.238902917	1.226864191	0	AATCATCAAATGCACCTACGAGCATGATCACAGCCGGAAATTCCCTAGCAATAACGTAAA	CG32491-RQ CG32491-RH CG32491-RG	transcript	Mon Jan 28 18:42:17 EST 2002	protein_id(AAN13864) - sp_comment(Perfect match to REAL SP with corresponding FBgn)	CG32491	mod(mdg4)	Mon Dec 01 22:18:03 EST 2003	CG7836 - mod2.2 - E-(var)3-93D - mod(gypsy) - bpd - E(var)93D - Doom - E(var)129 - Mod[mdg4] - E(var)3-93D - mod(mdg-4) - E-var(3)1 - l(3)L3101 - E-var(3)3 - l(3)03852 - mod(mdg4) - l(3)j2B7 - d		mod(mdg4)	chromatin - nucleus - plasma membrane - polytene chromoso	chromatin assembly or disassembly - establishment and/or maintenance of chromatin architecture - germ cell migration - induction of apoptosis - nuclear organization	chromatin binding - phosphatidate phosphatase activity - protein binding - RNA polymerase II transcription factor acti	campbell\Flag Cambridge: gene merge (internal view only)\Wed Jan 30 13:43:02 EST 2002	CG32491	FBgn0052491 - FBgn0011326 - FBgn0046992 - FBgn0010822 - FBgn0040580 - FBgn0010321
384	384	4.895942943	7.629864419	5.100512675	7.700703797	4.962032018	7.575230164	4.801550956	7.895068959	4.891669723	7.705741863	5.15347792	7.573576344	4.669897382	7.157305013	5.016368738	7.589658819	4.957024573	7.621545132	r_70_12_15_ore_09_78_2b3_38	r_70_38_09_78_ore_2b3_15_12	r_f_m	0.641681513	0.662343704	0.655033829	0.60817087	0.634808408	0.680455004	0.65246589	0.660947858	0.650396276	0	ATGAATTCGACAAAAGCTTTGTTAAGCAGCAGGATAGTGGCCTTCGGACTTGAAAATCTG	CG18449-RB CG18449-RA	transcript	Mon Mar 11 00:21:07 EST 2002	protein_id(AAM68843) - sp_comment(Perfect match to HYPO SP record with corresponding FBgn)	CG18449	CG18449	Mon Dec 22 13:26:08 EST 2003	CG18449		CG18449				crosby\No data available to indicate which of two possible ORFs encodes the actual protein product.\Mon Mar 11 00:22:00 EST 2002 - andy\multiphase exon provisional (internal view only)\Fri Dec 19 17:09:12 EST 2003	CG18449	FBan0018449 - FBgn0033285
520	392	4.982535534	5.002203877	4.818128419	4.600690662	4.977802171	4.93287626	4.566066017	4.840496717	4.8736144	5.048218728	4.988103877	4.579361609	4.475125656	4.353303877	4.602914039	4.468661378	4.796308331	4.725898905	r_70_12_78_2b3_15_09_ore_38	r_70_78_38_2b3_12_09_ore_15	r_m_f	0.996068065	1.047261982	1.009107447	0.943305261	0.965412686	1.089257478	1.027983753	1.030043149	1.014898631	0	AATATAGCAGCTTATCTGGAAAATCCTGCCGTTGGCCTGAACAATCAATCACTGGACATT	CG7546-RB CG7546-RA	transcript	Thu Mar 27 15:58:33 EST 2003	protein_id(AAF50545) - sp_comment(Perfect match to HYPO SP record with corresponding FBgn)	CG7546	CG7546	Mon Dec 01 19:03:48 EST 2003	CG7546 - anon-EST:Liang-2.45 - clone 2.45		CG7546				campbell\DGC clone LD36241 appears problematic: incomplete CDS\Thu Mar 27 15:58:06 EST 2003 - campbell\DGC clone LD31525 appears problematic: incomplete CDS\Thu Mar 27 15:57:16 EST 2003	CG7546	FBgn0035793 - FBan0007546 - FBgn0025951
395	395	5.061519788	4.839269257	5.162252448	4.62962731	5.079877934	4.815575156	4.809038696	4.807326265	5.127989099	4.977258982	5.203625966	4.472196796	4.90119216	4.502563253	4.945934138	4.614414426	5.040592632	4.703127324	r_12_70_78_ore_09_15_2b3_38	r_38_70_78_2b3_12_09_ore_15	r_m_f	1.045926465	1.115047087	1.054884987	1.000356213	1.03028376	1.16355031	1.088533772	1.071844373	1.071753386	0	ATCAACGTGGGTGATCTGCAAGGTGCTGTACATTTTAAGATTGTCAAATACGAGAGGATT	CG16973-RA CG16973-RE CG16973-RC CG16973-RD CG16973-RB	transcript	Mon Jun 02 18:58:03 EDT 2003	protein_id(AAF47658) - validation_flag(unusual splice) - sp_comment(Imperfect match to HYPO SP record with corresponding FBgn (assume that new one is better))	CG16973	msn	Mon Dec 01 17:42:28 EST 2003	Mishappen - unnamed - MESR5 - msn - NIK - l(3)6286 - Nik - msm - 6286 - l(3)06946 - l(3)j1E2 - l(3)03349		msn		activation of MAPKKK - dorsal closure - establishment of planar polarity - JNK cascade - oogenesis (sensu Insecta) - photoreceptor cell morphogenesis (sensu Drosoph	JUN kinase kinase kinase kinase activity - protein serine/threonine kinase activity - receptor signaling protein serin	mhuang\DGC clone appears problematic: incomplete CDS (LD16337)\Mon Jun 17 18:00:31 EDT 2002	CG16973	FBgn0035351 - FBgn0024520 - FBgn0010797 - FBgn0010909 - FBan0016973
21430	405	4.357580647	4.743609667	4.646859387	4.740016665	4.62075518	4.777645695	4.341688273	4.879987496	4.606990868	4.812989268	4.657947234	4.580665544	4.057445425	4.434723952	4.365280285	4.772014875	4.466757037	4.729315499	r_70_12_ore_78_15_09_2b3_38	r_70_38_2b3_ore_78_09_15_12	r_f_m	0.918621251	0.980346635	0.967161542	0.8896925	0.957199489	1.01687128	0.914926266	0.914766697	0.944482777	0	AATAGTTTTTGGTTTGCCATTGGGGCTCTTATGCAACAAGGTTCTGACTTATATCCTAGG	CG11155-RD CG11155-RB	transcript	Thu Apr 25 22:57:58 EDT 2002	protein_id(AAN06582) - sp_comment(Imperfect match to HYPO SP record with corresponding FBgn (assume that new one is better))	CG11155	CG11155	Tue Dec 02 01:16:12 EST 2003	CT30863 - CG11155		CG11155		cation transport - nerve-nerve synaptic transmission	kainate selective glutamate receptor activity - ligand-gated ion channel activity	cdsmith\EST data suggest additional 5' exon(s)\Thu Apr 25 21:17:02 EDT 2002	CG11155	FBgn0039927 - FBan0011155
407	407	4.840291671	4.984663903	4.772004512	4.684567907	4.883920283	4.768444559	4.429111585	4.67377141	5.01206788	5.298462012	4.811379942	4.497276024	4.335689669	4.39178787	4.48705156	4.601502838	4.69864566	4.731276573	r_70_12_78_2b3_38_ore_09_15	r_70_38_78_12_2b3_09_ore_15	r_f_m	0.971036717	1.018664817	1.024216644	0.947652591	0.945947686	1.069843149	0.987226569	0.975127413	0.993103148	0	TGCTGGGCGAACTGTGCGTGGACAAGGAGTACTTGGAGAAGTTGCTGCTCCATCCGGATT	CG13502-RB CG13502-RA	transcript	Mon Mar 04 02:30:00 EST 2002	protein_id(AAM68203) - sp_comment(Imperfect match to HYPO SP record with corresponding FBgn (assume that new one is better))	CG13502	CG13502	Mon Dec 01 17:22:18 EST 2003	CG13502		CG13502				simonp\First Priority for Reannotation (internal view only)\Mon Mar 04 01:39:25 EST 2002	CG13502	FBgn0034692 - FBan0013502
20994	410	6.97361112	6.082167861	6.962804112	5.908375128	6.893366114	6.186253862	6.932511902	6.140324647	6.982381365	6.047881116	7.208188561	5.956959503	6.769545808	5.78319865	6.853598202	6.03597448	6.950644313	6.024753738	r_70_78_09_12_2b3_ore_15_38	r_70_2b3_38_78_15_ore_12_09	r_m_f	1.146566698	1.178463446	1.114303788	1.129013904	1.154516967	1.210044916	1.170553913	1.135458446	1.153681066	0	GATGTCAACGTGGACAAGCTGCGCAACGAGGACAAGATTCGTGGTCACTATGTGCCCAAA	CG9378-RB	transcript	Fri Aug 09 17:30:59 EDT 2002	sp_comment(Imperfect match to REAL SP with corresponding FBgn)	CG9378	Rlc1	Mon Dec 01 21:20:54 EST 2003	BcDNA:AT29239 - Rlc1 - MRP-L47		Rlc1	mitochondrial large ribosomal subunit		structural constituent of ribosome		CG9378	FBgn0014023 - FBan0009378 - CG9378 - FBgn0063700
411	411	5.261329776	4.478272408	5.273416384	4.056860815	5.224464599	4.415390443	4.964327977	4.321388734	5.228524092	4.521092033	5.461366883	4.20445225	4.744683541	4.070725424	5.026983714	4.129041808	5.165752525	4.266561173	r_70_12_78_09_15_ore_2b3_38	r_2b3_70_78_38_12_09_ore_15	r_m_f	1.17485702	1.299876093	1.18323955	1.148780701	1.156473713	1.298948486	1.165562166	1.217469802	1.210753184	0	GCAATGCGATTACGGCTCTGACTTTTGCCATATATCTGCTGAAACCTTTTTGGCCTTCCT	CG3297-RA CG3297-RC CG3297-RB	transcript	Fri May 24 18:15:14 EDT 2002	protein_id(AAF49688) - sp_comment(Perfect match to REAL SP with corresponding FBgn)	CG3297	mnd	Mon Dec 01 18:36:34 EST 2003	l(3)ds-5 - l(3)SG29 - l(3)o52 - l(3)B5 - l(3)ds5 - SG29 - md - mnd		mnd		amino acid metabolism - amino acid transport	amino acid transporter activity		CG3297	FBgn0002474 - FBan0003297 - FBgn0004717 - FBgn0002778
420	420	4.362327899	5.299855765	4.141256161	5.088767464	4.308358848	5.276727553	4.068483472	5.418260487	4.529455245	5.367699355	4.228064881	5.058538179	3.554380457	4.610802979	3.96177775	4.951187602	4.15375361	5.143073066	r_70_78_12_2b3_38_09_ore_15	r_70_78_38_2b3_09_ore_15_12	r_f_m	0.823103136	0.81380338	0.816483096	0.750883698	0.843835496	0.835827413	0.77088101	0.800167166	0.807640404	0	AGTCTCAACTACACCCTAACCGCGGATGGAGCAGGCTTGCTGGCATATGCGCCAACTCAT	CG12952-RB CG12952-RA	transcript	Thu Mar 21 16:29:38 EST 2002	protein_id(AAN13413) - sp_comment(Imperfect match to HYPO SP record with corresponding FBgn (assume that new one is better))	CG12952	sage	Mon Dec 01 21:16:53 EST 2003	Sage - sage		sage	nucleus	regulation of transcription	transcription factor activity	mhuang\DGC clone appears problematic: may have incomplete CDS (RE59356)\Thu Mar 21 16:21:09 EST 2002	CG12952	FBgn0037672 - FBan0012952
423	423	5.930670964	4.490811087	5.889852222	4.099849854	5.721241318	4.30151842	5.459096668	4.364379841	5.909162211	4.68084367	6.022956633	4.22603138	5.415906849	3.937110681	5.729811048	4.070355814	5.778454357	4.262230586	r_70_12_09_78_2b3_15_ore_38	r_70_78_2b3_38_09_12_ore_15	r_m_f	1.320623569	1.436601932	1.330051568	1.25082987	1.262413921	1.425203954	1.375604418	1.407692917	1.355734806	0	TCCGCCCTAAAACCCACATCTTTGCGTGAGCGGATTTATGATTTCTTTGCTAATCTATTC	CG8606-RB CG8606-RA	transcript	Mon May 20 16:46:12 EDT 2002	protein_id(AAN12050) - sp_comment(Imperfect match to REAL SP with corresponding FBgn)	CG8606	RhoGEF4	Mon Dec 01 19:06:50 EST 2003	RhoGEF4		RhoGEF4		regulation of cell shape	Rho guanyl-nucleotide exchange factor activity - signal transducer activity		CG8606	FBgn0035761 - FBan0008606
7298	426	8.558068961	9.097953656	9.027827521	8.985028322	9.213239865	9.148915357	8.969864132	9.41588271	8.758096175	9.35208327	9.177113423	9.086660943	8.514779568	9.140610211	8.833453701	9.024017954	8.892152179	9.134710549	r_70_ore_15_78_12_2b3_38_09	r_2b3_78_38_ore_70_09_15_12	r_f_m	0.940658667	1.004763391	1.007030834	0.952631252	0.93648612	1.009954424	0.931532947	0.978882549	0.973446518	0	AATCCATATTATCAAACGATCTGCCAAGGATGCCAGCAGCTCATCTGAGGAGCATAATGA	CG4716-RB CG4716-RA	transcript	Tue Mar 12 19:08:38 EST 2002	protein_id(AAM68605) - sp_comment(Imperfect match to HYPO SP record with corresponding FBgn (assume that new one is better))	CG4716	CG4716	Tue Dec 02 00:25:10 EST 2003	CG4716		CG4716					CG4716	FBgn0033820 - FBan0004716
26565	428	7.971567912	5.556281801	8.147921331	5.592090058	7.901305059	5.551050485	7.92999153	5.624714865	8.073743539	5.948495531	8.319481129	5.525073482	7.831220063	5.403288736	7.880410865	5.30746867	8.010474432	5.545177886	r_70_78_09_12_ore_15_2b3_38	r_78_70_38_09_ore_2b3_12_15	r_m_f	1.434694675	1.457044012	1.423389155	1.409847738	1.357274877	1.505768413	1.449343251	1.484777651	1.444583852	0	GGGCACACTAATTTAACAAGCAAGGGGATTATAAATGATCTTCAAATTGCTGGAAACACA	CG4916-RA	transcript	Tue Dec 11 09:29:57 EST 2001	protein_id(AAF52881) - sp_comment(Perfect match to REAL SP with corresponding FBgn)	CG4916	me31B	Mon Dec 01 20:21:58 EST 2003	me31B - l(2)k06607 - ME31B - DmRH3 - Me31B		me31B		nucleobase nucleoside nucleotide and nucleic acid metabolism	ATP-dependent RNA helicase activity - nucleic acid binding		CG4916	FBgn0004419 - FBan0004916 - FBgn0022123
10802	429	4.521069366	4.570807786	4.364809028	4.140618574	4.539712472	4.453677463	4.146616319	4.377608496	4.578516632	4.698851611	4.56951327	4.163509935	4.079426845	4.027926283	4.069174303	4.013484527	4.356144957	4.293503481	r_78_70_12_2b3_ore_09_38_15	r_78_70_2b3_38_12_09_ore_15	r_m_f	0.989118243	1.054144194	1.019317746	0.947233249	0.974390556	1.097514679	1.012785875	1.013875667	1.014589828	0	AGTACAACGAGCCCCACGAGTCCCTCACCAACAAGAACATCATCGAGAAGGAGAACAAGA	CG1429-RC CG1429-RF CG1429-RB CG1429-RE CG1429-RA CG1429	transcript	Tue Mar 12 20:49:20 EST 2002	protein_id(AAM71045) - validation_flag(transposon in gene) - sp_comment(Perfect match to REAL SP with corresponding FBgn)	CG1429	Mef2	Tue Dec 02 00:49:35 EST 2003	mef-2 - D-mef2 - MEF2 - unnamed - Dmef-2 - C - DMef2 - Mef2 - D-MEF2 - Mef - DMEF-2 - mef2 - Dmef2 - DMEF2 - dmef2 - BEST:SD04091 - SD04091 - dMef2 - mef - MEF-2 - dMEF2 - Dmef - D-Mef2 - DMef-2		Mef2	mediator complex - nucleus	cell proliferation - heart development - mesoderm development - ovarian follicle cell development (sensu Insecta) - regulation of myogenesis - regulation of transcr	RNA polymerase II transcription mediator activity - transcription factor activity		CG1429	CG1429 - FBgn0047353 - FBgn0010437 - FBgn0011656 - FBan0001429
8164	432	5.075782607	4.231173657	4.95288653	3.93841228	4.929545099	4.136194354	4.584691223	4.106595273	4.955953258	4.358192475	5.13823417	3.882891629	4.662843842	3.93542584	4.76150654	3.883826284	4.894228335	4.047117171	r_12_70_78_09_2b3_15_ore_38	r_38_78_70_2b3_12_09_ore_15	r_m_f	1.199615761	1.257584574	1.191806931	1.116421492	1.137157959	1.323300947	1.184838448	1.225983397	1.209312241	0	TCCGTCAGTGAATGACAAATTCAGAGGGCTAGTTAACATCTTACCGGAAATCCATGCCAT	CG4059-RA CG4059-RB	transcript	Fri Jun 07 14:15:46 EDT 2002	protein_id(AAN11667) - sp_comment(Imperfect match to REAL SP with corresponding FBgn)	CG4059	ftz-f1	Mon Dec 01 18:24:54 EST 2003	&bgr;-Ftz-F1 - ftz-f1&agr; - &bgr;ftz-F1 - NR5A1 - FTZ-F1 - dFtz-F1&agr; - &bgr;FTZ-F1 - FTZ-F1&agr; - CG13378 - dFTZ-F1&agr; - FIP1 - &bgr; FTZ-F1 - &agr;ftz-f1 - Ftz-f1 - &bgr;ftz-f1 - ftz-f1		ftz-f1	cytoplasm - nucleus	cell death - larval or pupal development (sensu Insecta) - metamorphosis (sensu Insecta) - regulation of transcription from Pol II promoter - regulation of transcri	DNA binding - ligand-dependent nuclear receptor activity - transcription cofactor activity - transcription factor acti	bmatthew\Transposon inserted in intron\Fri Jun 07 13:25:28 EDT 2002 - bmatthew\EST data suggest additional 5' exon(s)\Fri Jun 07 14:09:00 EDT 2002 - bmatthew\DGC clone LD34889 appears problematic: incomplete CDS\Fri Jun 07 13:27:28 EDT 2002	CG4059	FBgn0001078 - FBan0004059 - FBgn0010807 - FBgn0040788
433	433	3.733783022	4.565123431	3.735230363	4.329442333	3.78742357	4.504011159	3.476266977	4.651783622	3.773450467	4.610998911	3.528427064	4.12560193	3.41357101	4.169195782	3.343652485	4.25381891	3.600042371	4.399924729	r_78_70_12_38_ore_2b3_15_09	r_38_70_78_2b3_09_ore_15_12	r_f_m	0.817893115	0.862750922	0.84090013	0.747297652	0.818358568	0.855251458	0.818760065	0.786035456	0.818205445	0	TTTGGAAATCCAAAGGAGGTGACTCCCGAAACCCTGAGCACTTACACATACGATCTGCAT	CG14346-RA CG14346-RB	transcript	Tue Nov 20 13:00:50 EST 2001	protein_id(AAF51377) - sp_comment(Perfect match to HYPO SP record with corresponding FBgn)	CG14346	CG14346	Mon Dec 01 19:30:00 EST 2003	CG14346		CG14346				crosby\DGC2 cDNA data not available at time of annotation.\Fri Nov 30 16:28:41 EST 2001	CG14346	FBgn0031337 - FBan0014346
436	436	4.684545768	4.443232273	4.709826598	4.136024347	4.6508857	4.47270376	4.408959592	4.294485411	4.796835485	4.701322937	4.643584735	3.95903301	4.488540865	4.234473712	4.518099842	4.129837715	4.613237264	4.275465487	r_12_70_78_38_09_ore_2b3_15	r_38_78_2b3_70_12_ore_09_15	r_m_f	1.054310349	1.138732803	1.039837635	1.026656088	1.0203161	1.17290882	1.0599997	1.094013894	1.07900234	0	GACTTCGAACAGCAATCGCAATGAATTAATATTGACGGACCTTGACTTCTCGGAAGATTT	CG3558-RA CG3558-RB	transcript	Mon Apr 22 15:52:38 EDT 2002	protein_id(AAF51167) - sp_comment(Imperfect match to REAL SP with corresponding FBgn)	CG3558	CG3558	Mon Dec 01 19:23:40 EST 2003	BEST:LD23852 - FBgn0025681 - c4.3 - CG3558		CG3558				crosby\DGC clone appears problematic (GH12561): incomplete CDS.\Mon Apr 22 15:52:10 EDT 2002	CG3558	FBgn0025681 - FBan0003558 - FBgn0031487
26467	438	5.037296939	5.229518647	5.025769343	5.011738738	5.149558761	5.277875907	4.867207598	5.310548883	5.156008501	5.396621011	5.104137668	4.864562322	4.758982514	4.823751592	4.812972817	4.979335095	4.98787402	5.107283058	r_70_78_12_2b3_ore_38_09_15	r_70_38_78_2b3_ore_09_12_15	r_f_m	0.963242945	1.002799549	0.97568773	0.916516862	0.955414229	1.049249106	0.986572883	0.966589459	0.976619851	0	CTCAATAACAACCAAACGACCGCTGGAGTAGCTATGATGAATGGACACACCAATAATAAT	CG14619-RC	transcript	Wed Jul 17 20:54:06 EDT 2002	protein_id(AAN09566) - sp_comment(Imperfect match to HYPO SP record with corresponding FBgn (assume that new one is better))	CG14619	CG14619	Mon Dec 01 19:16:41 EST 2003	CG14619		CG14619		protein deubiquitination - proteolysis and peptidolysis	ubiquitin-specific protease activity		CG14619	FBgn0031187 - FBan0014619
9845	442	4.628391727	4.810383977	4.766113941	4.655280758	4.79385235	4.926676049	4.487038635	4.900300306	4.716781515	5.018332773	4.652330132	4.479358515	4.25167672	4.382149623	4.522013703	4.634551792	4.616106292	4.72483342	r_70_12_78_ore_38_15_2b3_09	r_70_38_78_2b3_ore_12_09_15	r_f_m	0.962166794	1.023808056	0.973039896	0.915666052	0.939910071	1.038615265	0.970226278	0.97571759	0.976988156	0	GATGGACGTCTGAGCATCAACGATATCATCGTATCGGTGAACGATGTGTCCGTGGTGGAT	CG1725-RF CG1725-RH CG1725-RG CG1725-RB CG1725-RE CG1725	transcript	Thu Jun 27 11:25:13 EDT 2002	protein_id(AAN09630) - sp_comment(Perfect match to REAL SP with corresponding FBgn)	CG1725	dlg1	Mon Dec 01 17:51:02 EST 2003	CG1730 - l(1)d.lg.-1 - misb - l(1)dlg-1 - 11 - dlgA - dlg - l(1)l.pr.-2 - d. lg.-1 - l(1)d.lg-1 - l(1)G19 - Drodlg - l(1)L11 - l(1)10Bf - DlgA - dlg-A - l(1)discs large - dlg-1 - Dlg - l(1)dlg1		dlg1	apical cortex - apicolateral plasma membrane - basolatera	asymmetric protein localization - asymmetric protein localization involved in cell fate commitment - basal protein localization - cell proliferation - cytoskeleton	epidermal growth factor receptor binding - guanylate kinase activity - protein binding - structural constituent of cyt	mhuang\Flag Cambridge: gene merge (internal view only)\Thu Jun 27 11:17:05 EDT 2002	CG1725	FBgn0030295 - FBgn0010108 - FBgn0001624 - FBan0001725
444	444	4.035295372	3.783992086	3.974453065	3.886561044	3.89159591	3.837295191	3.741994792	3.899772959	4.292462956	4.268238402	3.972588137	3.491527835	3.51099576	3.356309955	3.771981647	3.694013859	3.902094972	3.775726105	r_70_12_78_09_38_2b3_ore_15	r_70_38_78_ore_09_2b3_12_15	r_m_f	1.066412212	1.022614342	1.01415078	0.959541705	1.005675539	1.137779312	1.046088057	1.021106523	1.033468759	0	TAACTGGACCATAGAGAATGCCAAAGAGCGACTGAACATTTACAAGCAGACGAACAACAT	CG11680-RB CG11680-RA	transcript	Wed Aug 21 17:07:29 EDT 2002	protein_id(AAM68336) - sp_comment(Imperfect match to REAL SP with corresponding FBgn)	CG11680	mle	Mon Dec 01 23:19:53 EST 2003	no action potential - mls - nap<up>ts</up> - mll - mak - MLE - nap - mle		mle	chromatin - chromosome - dosage compensation complex (sen	dosage compensation - dosage compensation complex assembly (sensu Insecta) - dosage compensation by hyperactivation of X chromosome	ATP-dependent helicase activity - chromatin binding - DNA helicase activity - double-stranded RNA binding - helicase a		CG11680	FBgn0002774 - FBan0011680
447	172	5.43320811	4.880745999	5.37873452	4.628337587	5.770601615	5.08173855	4.888037931	4.728393326	5.345675836	5.030869683	5.707309409	4.688003639	5.254860848	4.585110345	4.921605642	4.363577538	5.329324533	4.728680444	r_12_78_70_15_2b3_ore_38_09	r_78_70_2b3_38_12_ore_15_09	r_m_f	1.113192146	1.162130985	1.135556573	1.033762971	1.062574897	1.217428537	1.146070749	1.127883165	1.127021501	0	CAACGGGAATGTCCAGAGCATCGCCGCCGCTGCCAACAATAATAACAATAACAACAACAA	CG6500-RA CG6500-RC CG6500-RB	transcript	Fri Dec 06 17:58:36 EST 2002	protein_id(AAF48861) - validation_flag(transposon in gene) - sp_comment(Perfect match to REAL SP with corresponding FBgn) - validation_flag(tRNA overlap)	CG6500	Bx	Mon Dec 01 18:14:46 EST 2003	dlmo - fliH - Bd - Lmo - DLMO - Dlmo - Bx - mgt - hld - dLMO - hdp - mgg - Ptd - Rho - beadex/dLMO - hdp-a - dttg - rhombotin		Bx	nucleus	cell proliferation - ectoderm development - hemopoiesis - mesoderm development - neurogenesis - regulation of transcription from Pol II promoter - wing morphogenesi	transcription regulator activity		CG6500	FBgn0015251 - FBan0006500 - FBgn0004958 - FBgn0000242 - FBgn0001183
450	450	4.88767077	4.860183277	4.776728551	4.530363445	4.926328618	4.793901259	4.503383879	4.665840902	4.838292193	5.002204622	5.011044519	4.581577727	4.75031609	4.438448688	4.676352919	4.535619004	4.794499863	4.668397168	r_12_78_70_2b3_15_ore_09_38	r_70_2b3_78_38_12_09_ore_15	r_m_f	1.005655649	1.05438087	1.027624132	0.96518162	0.967231962	1.093737751	1.070264956	1.031028602	1.02701199	0	ATCATGCTGTTGGTGGCCTTTGCGGCCGGCGTTGTGGCTGCTGGAAGGATAACTACGAAT	CG17285-RB CG17285-RA	transcript	Fri Oct 04 16:41:20 EDT 2002	protein_id(AAN11802) - sp_comment(Imperfect match to REAL SP with corresponding FBgn)	CG17285	Fbp1	Mon Dec 01 18:39:35 EST 2003	Fbp-1 - fbp1 - P1 - Fbp1 - fbp-1 - DmeFBP1		Fbp1		fat body storage protein uptake	protein transporter activity		CG17285	FBgn0000639 - FBan0017285
24382	455	4.376636878	5.166363925	4.460220918	5.024432689	4.462056109	5.140702326	4.143292595	5.167306425	4.546876923	5.393954316	4.399367976	4.799048376	4.119474387	4.920567584	4.2672852	4.97638999	4.350536986	5.064758464	r_70_12_78_ore_38_2b3_09_15	r_38_70_78_2b3_09_ore_12_15	r_f_m	0.847140647	0.887706373	0.8679857	0.801828313	0.842957997	0.916716739	0.837194961	0.857506186	0.858982125	0	CGAGAAGATTGTGCTGCGAGGGAACACCACCATACGCACCGTGGACTCCACTTCCACATA	CG1193-RA	transcript	Thu Jan 03 18:20:27 EST 2002	protein_id(AAF51955) - sp_comment(Imperfect match to SP corresponding to a different FBgn)	CG1193	CG1193	Mon Dec 01 19:47:26 EST 2003	DmCG1193 - CG1193		CG1193	endoplasmic reticulum - katanin - microtubule associated	intracellular protein transport - microtubule severing - microtubule-based process	ATPase activity - microtubule binding		CG1193	FBgn0037375 - FBan0001193
461	461	5.196407396	5.173425873	5.208395803	4.817983063	5.210532003	5.246908991	5.068392865	5.24372109	5.171023322	5.160009923	5.324694234	4.721258527	5.064309332	4.794054004	4.990853964	4.873125854	5.154566051	5.000077314	r_78_70_12_15_ore_2b3_09_38	r_38_70_2b3_78_15_ore_12_09	r_m_f	1.004442225	1.081032402	0.993066968	0.966564159	1.002134376	1.127812469	1.056373025	1.024158644	1.03089727	0	CACAAGAAGATGGTATCGCAGCTCAACTTTGATTTCAACGTGGACAGCATTGTTTGTCTA	CG7097-RB CG7097-RA	transcript	Thu Mar 14 11:09:20 EST 2002	protein_id(AAM70845) - sp_comment(Imperfect match to HYPO SP record with corresponding FBgn (assume that new one is better))	CG7097	CG7097	Mon Dec 01 23:41:30 EST 2003	GLK/KHS1 - Gene 2 - CG7097		CG7097		induction of apoptosis - JNK cascade - protein amino acid phosphorylation	protein serine/threonine kinase activity - receptor signaling protein serine/threonine kinase activity		CG7097	FBgn0034421 - FBan0007097
466	466	4.808519141	4.957900691	4.742661117	4.646679468	4.880603937	4.868533084	4.438128144	4.832904616	4.823059584	4.98630447	4.875761472	4.581281349	4.527207746	4.576802707	4.457478008	4.517270243	4.692745935	4.738470925	r_12_78_70_2b3_ore_15_38_09	r_78_70_38_2b3_12_09_ore_15	r_f_m	0.96987	1.020655965	1.002479361	0.918314864	0.967261348	1.064278987	0.989163841	0.986763636	0.990350265	0	ACCAGCTTCGGTGGCCACGTCAGCGGTCTCGCCGCAGCCGAGCTCCAGTTCCACTGGATC	CG14307-RE CG14307-RM CG14307-RC CG14307-RL CG14307-RJ C	transcript	Wed Jan 23 13:27:30 EST 2002	protein_id(AAN13776) - sp_comment(Imperfect match to REAL SP with corresponding FBgn)	CG14307	fru	Mon Dec 01 22:05:30 EST 2003	CT22773 - BtbVI - cg7689 - BTB-VI - cg7688 - fru - CG7689 - CG7690 - CG7688 - ms(3)06411 - fru-satori - fty - sat		fru	nucleus	central nervous system development - chromatin assembly or disassembly - copulation - development - male courtship behavior (sensu Insecta) - male courtship behavio	RNA polymerase II transcription factor activity - transcription factor activity	mhuang\The transcripts are determined according to FBrf0130128 except that the C termini of transcripts TypeE and TypeEM are determined according to FBrf0136019. In FBrf0130128 the last exon of TypeE and TypeEM appears truncated by a premature stop codon possibly due to sequence variation among strains.\Wed Jan 23 13:44:07 EST 2002 - andy\Additional transcripts were made as per FBrf0150711.\Wed J…	CG14307	FBgn0038625 - FBgn0038624 - FBgn0038623 - FBgn0012048 - FBgn0001076 - FBgn0000728
26602	479	9.479241597	9.653482104	9.46289926	9.274438168	9.770789805	9.532823034	9.282844483	9.596257644	9.23510529	9.534446458	9.526824623	9.330338952	9.106054826	9.418099762	8.787613338	8.719624669	9.33370855	9.354941244	r_78_70_15_12_2b3_ore_38_09	r_78_2b3_38_70_09_15_12_ore	r_f_m	0.981950502	1.020320486	1.024962886	0.967340064	0.968604243	1.021058792	0.966867527	1.007797201	0.997730323	0	AACACCTGGGTCCTGACCGCCGCTCACTGCACCAACGGAGCCAGTGGAGTGACCATCAAC	CG31362-RA	transcript	Tue Mar 25 12:05:33 EST 2003	protein_id(AAN14201) - sp_comment(Perfect match to REAL SP with corresponding FBgn)	CG31362	Ser99Db	Mon Dec 01 23:03:46 EST 2003	SP143 - CG15519 - SER2 - Ser2 - Ser5 - Ser99Db		Ser99Db				joshk\Multiple ESTs homologous to non-coding strand of this gene.\Fri Feb 01 14:41:42 EST 2002	CG31362	FBgn0051362 - FBgn0011833 - FBgn0003357 - FBan0031362
488	488	3.967968414	3.879438001	4.051354325	3.814472743	3.815752388	3.645452858	3.628598473	3.81285419	4.127276852	4.230915313	3.981944909	3.587475693	3.208406547	3.178890833	3.81788621	3.660814298	3.851963596	3.735034427	r_70_12_09_78_ore_38_2b3_15	r_70_38_09_78_12_2b3_ore_15	r_m_f	1.022820422	1.06210074	1.046715603	0.951675121	0.975504482	1.109957321	1.00928491	1.042906277	1.031306049	0	GAAATGCTGAACCTTTTGGGCTACAACAAAGACGACATCGATAGCAAGTTCAACAAGTTT	CG8266-RA CG8266-RB	transcript	Tue Feb 19 13:50:58 EST 2002	protein_id(AAF59033) - sp_comment(Perfect match to HYPO SP record with corresponding FBgn)	CG8266	sec31	Tue Dec 02 00:56:44 EST 2003	dSec31p - sec31		sec31	COPII-coated vesicle - endoplasmic reticulum - Golgi stac	exocytosis - intracellular protein transport		crosby\DGC clone appears problematic (GH19061): incomplete CDS.\Wed Feb 20 14:21:18 EST 2002	CG8266	FBgn0033339 - FBan0008266
23083	495	4.872900951	5.356442495	4.832353912	5.327897542	4.942744855	5.593236944	4.361412967	5.424455107	4.877081006	5.43067784	4.83075509	5.060375144	4.603856113	4.956108023	4.524376509	5.042465397	4.731405538	5.276599802	r_12_78_70_38_2b3_ore_15_09	r_70_78_38_2b3_ore_12_15_09	r_f_m	0.90972711	0.906990773	0.883700244	0.804027848	0.89806119	0.954623907	0.9289257	0.897254845	0.896676973	0	AGAACGAGAACGAGACGGAGGACGCGCACGAGGATTTGCCAAAGGATGAGCACGAGGACG	CG9094-RB	transcript	Wed May 15 15:43:06 EDT 2002	protein_id(AAN11459) - sp_comment(Imperfect match to HYPO SP record with corresponding FBgn (assume that new one is better))	CG9094	CG9094	Mon Dec 01 17:36:13 EST 2003	CG9094		CG9094					CG9094	FBgn0035184 - FBan0009094
504	504	6.148829789	6.987140892	6.226528887	6.771278791	5.992531365	6.863688824	5.988486196	7.054970919	6.190499993	7.058934542	6.382970616	6.569236619	5.940790192	6.50476417	6.045801383	6.774154501	6.121567406	6.82885533	r_70_12_09_78_ore_15_2b3_38	r_70_38_2b3_78_09_ore_12_15	r_f_m	0.880020868	0.919549922	0.873077367	0.848832159	0.876973707	0.971645716	0.913298321	0.892480587	0.896426577	0	ACCATGTTTGAAGATAAACTAAAGACAACAGACTGGGAGGCCACTAACGAAGCCATTGAG	CG6091-RB CG6091-RA CG6091-RC	transcript	Tue Jun 04 17:11:20 EDT 2002	protein_id(AAN11877) - sp_comment(Imperfect match to HYPO SP record with corresponding FBgn (assume that new one is better))	CG6091	CG6091	Mon Dec 01 18:48:03 EST 2003	CG6091		CG6091				mhuang\EST data support existence of multiple transcripts due to variable use of poly-A sites\Tue Jun 04 17:09:58 EDT 2002	CG6091	FBgn0036180 - FBan0006091
1429	505	5.36675996	5.315664462	5.543140606	5.25250211	5.569795503	5.536646811	5.304370985	5.354716619	5.368490893	5.527662961	5.626769814	5.142523221	4.890386187	4.9110883	5.284553793	5.140340592	5.39193522	5.272527645	r_70_78_12_ore_15_2b3_09_38	r_70_78_38_2b3_ore_12_15_09	r_m_f	1.00961225	1.055333342	1.005987142	0.99059789	0.971204455	1.094165174	0.995784618	1.028055184	1.022647122	0	ATATTTTGGCGCGCCGCTTTGTGGAGCACGGTGAATATGAGAAGGCCTACTACGGCACAT	CG32717-RE CG32717-RB CG32717-RA CG32717-RC CG32717-RD	transcript	Wed Nov 19 14:00:45 EST 2003		CG32717	sdt	Wed Jan 07 13:17:11 EST 2004	CG32716 - sdt - CG12657 - CG1617 - CG15342 - CG15341 - CG15340 - CG12658 - CG15339 - std - l(1)7Ef		sdt	adherens junction - apical cortex - apical plasma membran	asymmetric protein localization - establishment and/or maintenance of cell polarity - establishment and/or maintenance of epithelial cell polarity - establishment a	guanylate kinase activity - protein binding	campbell\DGC clone RH69430 appears problematic: unspliced intron\Thu Feb 20 18:56:19 EST 2003 - joshk\Flag Cambridge: gene merge CG1617 CG15340 sdt CG12658 (internal view only)\Fri Jun 28 21:00:17 EDT 2002 - crosby\Flag Cambridge (NEW): gene merge (internal view only); CG32716 CG12657 and CG15342 subsumed into CG32717 (alternative 5' exons).\Fri Jul 18 11:49:06 EDT 2003	CG32717	FBgn0052717 - FBan0032717 - FBgn0052716 - FBgn0040927 - FBgn0030024 - FBgn0030023
510	510	5.09449897	5.030664049	5.218571065	4.835967945	5.056588545	5.06556819	4.85316533	5.075841844	5.105768592	5.306414017	5.078670801	4.693674428	4.762178846	4.893425752	5.038907621	4.863182973	5.044363181	4.952967712	r_70_12_78_09_38_ore_15_2b3	r_38_2b3_78_70_ore_09_12_15	r_m_f	1.012689164	1.079116141	0.998227317	0.956130132	0.962188132	1.082024516	0.973178932	1.03613367	1.018452668	0	AAGCTGGCCTTCCGCTACCGCAAGATCAAGGACATCTACAATAGCTATCGTGGAAATGTT	CG9554-RA CG9554-RB	transcript	Fri Apr 26 11:35:03 EDT 2002	protein_id(AAF52400) - sp_comment(Perfect match to REAL SP with corresponding FBgn)	CG9554	eya	Mon Dec 01 20:04:29 EST 2003	CLIFT - eya - cli - EY2-1 - Eya - cli:clift - Eyes-Absent - BcDNA:LD16029 - clift - Eyes absent		eya	nucleus	Bolwig's organ morphogenesis - eye morphogenesis (sensu Drosophila) - eye-antennal disc metamorphosis - gonad development - mesoderm development - negative regulati	hydrolase activity - NOT lipid phosphatase activity - NOT nucleotide phosphatase activity - NOT protein serine/threoni	pavel\EST data suggests existence of additional alternative transcripts\Fri Nov 30 00:25:02 EST 2001 - pavel\DGC clone LD16029 appears problematic: unspliced intron\Fri Apr 26 11:32:32 EDT 2002 - pavel\DGC clone GM10877 appears problematic: unspliced intron\Fri Apr 26 11:34:24 EDT 2002	CG9554	FBgn0000623 - FBan0009554 - FBgn0063692 - FBgn0000320
3061	511	4.120547161	4.642605799	3.876628955	4.301077098	4.046967192	4.597409659	3.69688968	4.572305833	4.169303175	4.934505794	3.816766826	4.18063569	3.588483996	4.193939798	3.637296686	4.289122045	3.869413466	4.44956658	r_70_78_12_38_2b3_09_ore_15	r_38_70_78_2b3_12_09_ore_15	r_f_m	0.887550513	0.901315849	0.880271173	0.808539458	0.844928215	0.912963269	0.855635553	0.848028256	0.869615815	0	TAACTTTTCAGTGGAGAATGGCATCATAGTGACCAATTCCAGTCGTTACTCGCTGCTCAT	CG17150-RA CG17150-RC	transcript	Wed May 15 16:10:28 EDT 2002	protein_id(AAF47948) - sp_comment(Imperfect match to HYPO SP record with corresponding FBgn (assume that new one is better))	CG17150	CG17150	Mon Dec 01 17:48:54 EST 2003	CG17150		CG17150	dynein complex - microtubule associated complex	cell motility - microtubule-based movement	ATPase activity coupled - microtubule motor activity - motor activity - structural constituent of cytoskeleton	sima\DGC clone AT08450 appears problematic: incomplete CDS\Wed May 15 16:10:13 EDT 2002 - sima\DGC clone SD22938 appears problematic: incomplete CDS\Wed May 15 16:09:50 EDT 2002	CG17150	FBgn0035581 - FBan0017150
513	513	5.363737747	5.306812954	5.302858965	4.988426731	5.557538922	5.450337668	5.273323843	5.387700409	5.407606846	5.385320485	5.58804109	5.068012695	5.223098978	5.155132192	5.375917394	5.171433396	5.387527185	5.22663	r_70_12_2b3_ore_78_15_09_38	r_2b3_38_70_78_ore_15_12_09	r_m_f	1.010726738	1.063032345	1.019668736	0.978770801	1.004138354	1.102609924	1.013184296	1.039541068	1.030784116	0	TCATTACCATCGTGGGACTGATCCTCAATGTGGTCACCACCCTGATATTAATCTGTTATA	CG6016-RB CG6016-RA	transcript	Mon Mar 11 16:59:35 EST 2002	protein_id(AAF58369) - sp_comment(Perfect match to HYPO SP record with corresponding FBgn)	CG6016	CG6016	Tue Dec 02 00:23:34 EST 2003	CG6016		CG6016		phospholipid metabolism		campbell\DGC clone SD07396 appears problematic: incomplete CDS\Mon Mar 04 18:01:53 EST 2002	CG6016	FBgn0033844 - FBan0006016
521	521	5.032679296	4.849758618	5.033429176	4.625291277	5.140681444	4.942877215	4.795363347	4.736475979	5.047961223	4.943017955	5.03772316	4.430426996	4.855766781	4.479281157	4.79727062	4.504935635	4.967291049	4.683755237	r_12_78_70_ore_2b3_38_15_09	r_38_70_78_2b3_12_ore_09_15	r_m_f	1.037717481	1.088240475	1.040018034	1.012432739	1.021230606	1.137073958	1.084050456	1.064892156	1.060536001	0	CCCGGTGTAGCATTTATACTCGGCGTCTTTTGGTTTCGGCGTAGATATAAAAATTGTTTA	CG3249-RA CG3249-RB CG3249-RC	transcript	Wed Jul 23 17:28:53 EDT 2003	protein_id(AAF46032) - sp_comment(Perfect match to HYPO SP record with corresponding FBgn)	CG3249	CG3249	Mon Dec 01 17:05:22 EST 2003	BcDNA:GM04319 - PKA anchor protein - CG3249		CG3249		protein localization - protein targeting - signal transduction	protein kinase A binding - receptor binding		CG3249	FBgn0047280 - FBgn0029764 - FBan0003249
23675	522	3.807874366	4.303653171	3.986763416	4.229930054	3.956661718	4.233828305	3.747127126	4.405125095	4.047377322	4.367168178	3.832466307	3.953872375	3.496809486	3.827771941	3.895116663	4.377814224	3.858246274	4.232557894	r_70_12_ore_38_78_09_2b3_15	r_70_38_2b3_09_ore_15_78_12	r_f_m	0.884800474	0.942512847	0.934535232	0.850628994	0.926773863	0.969294389	0.913536527	0.889740054	0.911563733	0	ATATTGTTGGATACACTCAACGTATACAGTGGTCGATGCGTTTATGAAGAAGCAAGGTTC	CG32508-RC	transcript	Wed Jul 17 20:43:34 EDT 2002	protein_id(AAF50882) - sp_comment(Imperfect match to REAL SP with corresponding FBgn)	CG32508	shakB	Mon Dec 01 19:15:28 EST 2003	shkB - l(1)R-9-29 - Passover - passover-vital protein - nj-156 - R-9-29 - shaking-B - l(1)TH73 - l(1)R-10-14 - W3 - l(1)W3 - passover - CG1321 - shakB - l(1)R-10-7 - Shak-B - shB - E81 - ShakB -		shakB	gap junction	jump response - signal transduction	gap-junction forming channel activity	cdsmith\Flag Cambridge: gene merge (internal view only)\Tue Jul 02 14:57:41 EDT 2002	CG32508	FBgn0052508 - FBan0032508 - FBgn0031131 - FBgn0003037
8519	532	4.630696802	4.863865893	4.685221802	4.904007052	4.540908357	4.968306728	4.479018309	5.051622419	4.828200004	5.124813541	4.629389096	4.666322481	4.249814183	4.60018769	4.409926276	4.786951671	4.560294207	4.869122232	r_70_78_12_09_38_ore_2b3_15	r_70_38_78_ore_2b3_09_12_15	r_f_m	0.952060954	0.955386432	0.913975043	0.886649464	0.942122082	0.99208512	0.923834954	0.921238939	0.936574189	0	GAAGCCATTGATTGTACCGGATGAACTCAAGGATAATGGAGTTGTTGAGGAGCAAAATAA	CG12819-RB CG12819-RA	transcript	Fri Aug 09 12:19:36 EDT 2002	protein_id(AAF54522) - sp_comment(Imperfect match to HYPO SP record with corresponding FBgn (assume that new one is better))	CG12819	sle	Mon Dec 01 21:24:13 EST 2003	sle		sle				crosby\DGC clone appears problematic (SD10401): incomplete CDS.\Fri Aug 09 12:19:04 EDT 2002	CG12819	FBgn0037810 - FBan0012819
538	427	5.602325255	5.307251649	5.600988948	5.189359562	5.617877808	5.463826382	5.511530177	5.509952273	5.652094399	5.525796034	5.841265376	5.156782811	5.422559636	5.004228316	5.37599199	5.1491042	5.575142117	5.28138379	r_78_70_12_2b3_ore_09_15_38	r_70_78_38_2b3_ore_09_12_15	r_m_f	1.055598194	1.079321809	1.028194788	1.000286374	1.02285614	1.132734418	1.08359557	1.044063546	1.05562147	0	GATGAATAACAAGGAGGAGTATGTTGCTCGCGTACAGGAAAATATCAAGGAGAGCAAGGA	CG10536-RA CG10536-RB	transcript	Tue Feb 12 21:16:22 EST 2002	protein_id(AAG22290) - validation_flag(transposon in gene) - sp_comment(Imperfect match to REAL SP with corresponding FBgn)	CG10536	cbx	Tue Dec 02 00:49:55 EST 2003	Ft1 - ms(2)05704 - ms(2)46C - cbx		cbx		sperm individualization - spermatid development			CG10536	FBgn0033456 - FBgn0011241 - FBan0010536
539	539	5.307890196	4.772099172	5.410074909	4.588949948	5.159709107	4.77480187	5.096195129	4.701743027	5.207999754	4.858862502	5.473091883	4.536687414	5.279506503	4.582550319	5.337809443	4.601915157	5.295403963	4.670975187	r_12_09_15_70_ore_78_2b3_38	r_38_70_2b3_78_12_ore_09_15	r_m_f	1.112275752	1.178935262	1.08061219	1.083894866	1.071855759	1.206407095	1.15208915	1.159910442	1.133682743	0	TTAGTCAATATATTCAGACTGGATTGCCATACTATCAGCAACCAGTGTATTCCTACGAGG	CG8715-RA CG8715-RC CG8715-RB	transcript	Thu Feb 14 00:12:06 EST 2002	protein_id(AAM68848) - sp_comment(Perfect match to HYPO SP record with corresponding FBgn)	CG8715	CG8715	Tue Dec 02 01:01:31 EST 2003	CG8715		CG8715				crosby\EST data suggest that there may be additional alternative transcripts.\Thu Feb 14 00:12:10 EST 2002	CG8715	FBgn0033253 - FBan0008715
546	546	6.522052461	4.995080859	6.866635364	4.766567356	6.332093318	4.78762187	6.220602381	4.882753886	6.428019753	5.196443808	6.822513223	4.873336635	6.146498606	4.360732855	6.387102329	4.609095885	6.495112964	4.809138676	r_70_12_09_78_15_ore_38_2b3	r_70_78_2b3_09_38_12_ore_15	r_m_f	1.305695072	1.440582887	1.32259679	1.273994661	1.237003611	1.399967565	1.409510468	1.38576035	1.350577183	0	ACGAAAATCAACTGCAGTGTGACCAACGACAAGTCCGAATACATATTCAAGTTCGACAAA	CG4654-RA CG4654-RB	transcript	Tue Feb 26 03:55:22 EST 2002	protein_id(AAF58403) - sp_comment(Perfect match to REAL SP with corresponding FBgn)	CG4654	Dp	Tue Dec 02 00:24:57 EST 2003	dDP1 - 49Fk - DmDP - dDp - l(2)49Fk - vr10 - l(2)vr10 - dDP - DP - Dp		Dp	nucleus	cell cycle - chorion gene amplification - dorsal/ventral axis determination follicular epithelium (sensu Insecta) - endomitotic cell cycle - nurse cell apoptosis -	DNA binding - RNA polymerase II transcription factor activity - specific RNA polymerase II transcription factor activi		CG4654	CG4654 - FBgn0002082 - FBgn0011763 - FBan0004654
21570	549	6.310871838	6.089707636	6.616836936	5.921424514	6.509992225	6.308924623	6.478622522	6.182504246	6.478217935	6.181008595	6.663044181	5.879078286	6.184526633	5.872169011	6.286837916	5.796877894	6.445546107	6.017996674	r_70_78_ore_15_12_09_2b3_38	r_78_70_38_2b3_ore_15_12_09	r_m_f	1.036317705	1.117440055	1.031870345	1.04789617	1.048084279	1.133348436	1.053192887	1.084521363	1.071045143	0	CAAGCTTTCTCGTTCGACAAAAAACATACGGCAGTCTTGAACGAGGGCTCGTCGCAAGAA	CG8057-RA	transcript	Wed Apr 02 11:13:03 EST 2003	protein_id(AAF58979) - sp_comment(Perfect match to HYPO SP record with corresponding FBgn)	CG8057	CG8057	Tue Dec 02 00:56:01 EST 2003	&bgr; homologue - FBgn0033383 - CG8057		CG8057		protein amino acid phosphorylation	receptor signaling protein serine/threonine kinase activity	bmatthew\DGC clone GH26685 appears problematic: incomplete CDS\Wed Apr 02 11:12:05 EST 2003	CG8057	FBgn0033383 - FBan0008057
32306	553	5.587123459	4.932840051	5.606019194	4.724210869	5.576107271	4.908760679	5.411047885	4.850800688	5.68399072	4.950560232	5.827607533	4.595165992	5.301887267	4.395429528	5.399350622	4.642860064	5.551440686	4.758232221	r_70_78_12_09_ore_2b3_15_38	r_70_38_78_2b3_12_09_ore_15	r_m_f	1.132638278	1.186657275	1.135950118	1.115495819	1.148151008	1.268203922	1.20622734	1.162936325	1.166702344	0	ATTAGCAAAATGGTTAGCAGAAATATAGAAAGCACGAGTAAGGTGCCCACTTTCCATGTC	CG32912-RA CG32912-RE CG32912-RD CG32912-RB	transcript	Thu Nov 07 16:35:53 EST 2002	validation_flag(short CDS) - sp_comment(Imperfect match to HYPO SP record with corresponding FBgn (assume that new one is better))	CG32912	CG32912	Mon Dec 01 19:11:49 EST 2003	CG5523 - CG32912 - unnamed		CG32912				sima\Flag Cambridge: dicistronic gene (internal view only)\Fri May 17 18:04:11 EDT 2002	CG32912	FBgn0035635 - FBan0032912 - FBgn0052912
556	556	5.033062373	5.2460226	5.099567721	4.863393229	4.88791405	4.950300431	4.742587543	5.132084247	5.010481611	5.288321225	5.183330911	4.763317976	4.892866947	4.861156327	4.926098573	4.874995267	4.979324372	4.990948298	r_12_09_70_78_15_ore_2b3_38	r_38_70_2b3_78_09_12_ore_15	r_f_m	0.959405393	1.048561669	0.987397456	0.924105551	0.947461661	1.088176548	1.006523267	1.01048274	0.997670999	0	TTGGTGGAAGGATCTCTTCAATGTGATCTTCCGTATCTTCGACAACATGAAATTGCCGGA	CG7578-RB CG7578-RA	transcript	Tue Apr 30 20:35:09 EDT 2002	protein_id(AAN10848) - sp_comment(Imperfect match to HYPO SP record with corresponding FBgn (assume that new one is better))	CG7578	CG7578	Mon Dec 01 20:37:08 EST 2003	CG7578 - BG:DS00797.7		CG7578	Golgi apparatus	ER to Golgi transport - exocytosis - intra-Golgi transport - intracellular protein transport	ARF guanyl-nucleotide exchange factor activity		CG7578	FBgn0027855 - FBan0007578 - FBgn0028538
560	560	4.390196159	5.861999171	4.450948259	5.873604394	4.382040809	5.922956748	4.073789846	6.055100195	4.496574384	6.036556603	4.430939358	5.66379449	4.137533136	5.599114111	4.235712072	5.687706824	4.329438042	5.835605491	r_12_70_78_09_ore_38_2b3_15	r_70_38_78_ore_2b3_09_15_12	r_f_m	0.748924732	0.757788227	0.739840083	0.67278653	0.744890619	0.782327001	0.738962103	0.744713503	0.741900399	0	TGGTGGTTCTGATAGTTTCAGTGGCGGAAGTAGTGGAGGACTTTTGTCCAAATTTATTTT	CG14736-RA CG14736-RB CG14736-RC	transcript	Fri Aug 09 16:45:51 EDT 2002	protein_id(AAN13539) - sp_comment(Imperfect match to HYPO SP record with corresponding FBgn (assume that new one is better))	CG14736	CG14736	Mon Dec 22 13:23:47 EST 2003	CG14736		CG14736		cytoskeleton organization and biogenesis	structural constituent of cytoskeleton	bmatthew\The intron 2 splice acceptor differs between the gene prediction model and the single available EST that covers that splice junction. Both models have been annotated. The gene prediction model includes a significant 5' extension of the CDS that incorporates the 5' part of the BLASTX data.\Fri Aug 09 16:26:08 EDT 2002	CG14736	FBgn0037986 - FBan0014736
4088	565	4.662793196	5.274853208	4.716913452	5.024292866	4.967136318	5.769639008	4.461102936	5.761476005	4.885187977	5.921523971	4.940010671	5.434372775	4.39194137	5.300811406	4.517418151	5.305014518	4.689900307	5.430311059	r_70_12_78_ore_2b3_15_38_09	r_2b3_ore_70_78_38_12_09_15	r_f_m	0.883966437	0.938821358	0.860909376	0.774298623	0.824988297	0.909030513	0.828541337	0.851537378	0.863652239	0	AGGAACCCATATCTGAACCCTATTCAGGAATCCTGCAATGGGCGTTATATTATTGAACAT	CG3151-RA CG3151-RD	transcript	Fri May 09 18:04:30 EDT 2003	protein_id(AAF51179) - evidence(experimental) - sp_comment(Perfect match to REAL SP with corresponding FBgn)	CG3151	Rbp9	Mon Dec 01 19:23:27 EST 2003	rrm10 - rrm9 - Rbp9 - RBP9-2 - rbp9 - rbp9a - rbp - RRM9 - RRM10 - Rbp10 - CG15402 - RBP9		Rbp9	nucleus	cell proliferation - egg chamber formation (sensu Insecta) - mRNA processing	mRNA 3'-UTR binding - mRNA binding - RNA binding	crosby\Flag Cambridge: gene merge (Rbp9 CG15402) (internal view only).\Tue Dec 04 17:08:22 EST 2001	CG3151	FBgn0010253 - FBan0003151 - FBgn0031482 - CG3151 - FBgn0010263
587	587	4.294052675	4.132273592	4.421475831	3.885967566	4.22420133	3.983351209	4.021133634	4.137162071	4.390908977	4.356808513	4.551198039	3.815217366	4.074437785	3.717813706	4.233760812	3.911525308	4.284697992	3.98702009	r_12_70_09_78_ore_15_2b3_38	r_70_38_2b3_78_09_ore_12_15	r_m_f	1.039150138	1.137805645	1.060464194	0.971954583	1.007826937	1.192906617	1.095923063	1.082381035	1.074661751	0	GCTTTAATATTCCTTTGCCCATCACCGTAAATTCGAATGCACCCTTTATGATGGCAGAGC	CG1815-RA CG1815-RC CG1815-RB	transcript	Mon Apr 01 06:53:58 EST 2002	protein_id(AAF57177) - sp_comment(Perfect match to HYPO SP record with corresponding FBgn) - problem(true)	CG1815	CG1815	Mon Dec 01 23:13:36 EST 2003	CG1815		CG1815		signal transduction	protein kinase C binding - receptor binding		CG1815	FBgn0039863 - FBan0001815
589	589	7.641002408	7.721924371	7.804723212	7.587370938	7.832186582	7.723647593	7.821864512	7.907969122	7.787289932	7.655833193	7.918716616	7.506167931	7.711840125	7.458044806	7.673142891	7.497161718	7.767681491	7.634677522	r_ore_78_70_15_2b3_12_09_38	r_70_78_38_2b3_15_ore_09_12	r_m_f	0.989520493	1.028646586	1.014052815	0.989111666	1.017170795	1.054961292	1.034029739	1.02347304	1.017421033	0	CCAAATGTGCGCCTACGCCCAGAAGATCAAGGACTGGAAGAACGTGGTGGTGGCCTACGA	CG2171-RA CG31027-RC CG2171-RB	transcript	Wed Nov 06 15:57:45 EST 2002	sp_comment(Imperfect match to REAL SP with corresponding FBgn)	CG2171	Tpi	Mon Dec 01 23:06:21 EST 2003	TPIS - TPI - Tpi		Tpi		gluconeogenesis - glycolysis - pentose-phosphate shunt			CG2171	FBgn0003738 - FBan0002171
23732	594	5.029878297	4.927100333	5.369388986	4.600574477	5.0728345	4.84415741	5.020352266	4.912263748	5.118813652	4.942459174	5.291600888	4.560360878	4.853914518	4.403027332	5.035392964	4.621788045	5.113538412	4.729566822	r_70_12_ore_78_09_15_38_2b3	r_70_38_2b3_78_09_12_ore_15	r_m_f	1.020859726	1.167112719	1.047206784	1.02200381	1.035681525	1.160346962	1.102403904	1.08949024	1.081185361	0	ATCGATATCGTTCAGTAATCTGCCTAAGAACTACGAGGACACGCCCACTATTGAGAAGTA	CG17834-RC CG17834-RA	transcript	Thu Sep 19 16:10:40 EDT 2002	protein_id(AAN10674) - sp_comment(Perfect match to HYPO SP record with corresponding FBgn)	CG17834	CG17834	Mon Dec 01 20:13:52 EST 2003	CG17834 - unnamed - BcDNA:LP07538 - anon-29Da		CG17834					CG17834	FBgn0028394 - FBan0017834 - FBgn0063101
600	600	7.696272805	8.3432951	7.923454372	8.102792031	8.835890909	8.111700909	7.85222948	8.116752961	8.273909436	7.883501309	8.616001025	8.033812817	7.868164063	7.581034945	7.572362778	7.518018455	8.038594842	7.982891796	r_78_ore_12_70_2b3_15_38_09	r_78_70_15_38_2b3_09_12_ore	r_m_f	0.922450029	0.977867177	1.089277207	0.967410185	1.049522174	1.072467236	1.03787466	1.007228544	1.006977803	0	ATTTTTCCGCCAAAAATTTAGGGCCCAATGGAGCTAAGAGCGTGGGAATCCCACAACGTG	CG33470-RA CG18279-RB CG18279-RA CG33470-RB	transcript	Thu Jul 24 13:50:14 EDT 2003		CG33470	CG33470	Tue Dec 02 00:22:03 EST 2003	CG33470		CG33470					CG33470	FBgn0053470
602	602	5.664959113	4.581506442	5.702315659	4.410601953	5.588886406	4.5581028	5.565750623	4.633187831	5.696982989	4.854113544	5.96277008	4.347584298	5.651812796	4.422854148	5.647563458	4.346468723	5.684366633	4.500994746	r_12_09_78_70_ore_15_2b3_38	r_78_38_2b3_70_09_ore_12_15	r_m_f	1.236483935	1.292865627	1.226143124	1.201278866	1.173640241	1.37151339	1.277865516	1.299345243	1.262913412	0	TGGCTCCAATCTGGTCAATTCCTCGCTAGAGTCGAACACGGATAATGAATCTTGTTACGA	CG1772-RA CG1772-RB	transcript	Tue Oct 15 15:27:25 EDT 2002	protein_id(AAF58907) - evidence(experimental) - sp_comment(Perfect match to REAL SP with corresponding FBgn)	CG1772	dap	Tue Dec 02 00:50:28 EST 2003	E(Sev-CycE)2B - l(2)04454 - Cdi4 - cdi4 - CDI4 - dap		dap	nucleus	maintenance of oocyte identity (sensu Insecta) - negative regulation of cell cycle - oogenesis (sensu Insecta) - regulation of cyclin dependent protein kinase activ	cyclin-dependent protein kinase inhibitor activity		CG1772	CG1772 - FBgn0010576 - FBgn0010316 - FBan0001772
604	604	5.838667937	5.112429217	5.995967886	5.016478536	5.827886615	5.162465927	5.768373611	5.248552259	6.061353462	5.488846814	6.110195301	4.97630284	5.701017172	4.751638985	5.75971998	5.042846787	5.880861243	5.093198114	r_70_78_12_09_ore_2b3_15_38	r_70_38_2b3_78_ore_09_12_15	r_m_f	1.14205355	1.195254369	1.128895899	1.099040903	1.10430363	1.227858412	1.199800151	1.142156449	1.154650008	0	CGATAACGATAAGGAGAATGAAATCGACCTGGTTGAAAACATCATTAGCGATCTGGATGC	CG13388-RA CG13388-RD	transcript	Wed Dec 05 14:22:12 EST 2001	protein_id(AAF52674) - evidence(experimental) - sp_comment(Imperfect match to REAL SP with corresponding FBgn)	CG13388	Akap200	Mon Dec 01 20:13:23 EST 2003	MESR2 - dpo - Akap200 - DAKAP200 - BcDNA:LP02734 - EP(2)2254		Akap200		autophagic cell death - negative regulation of RAS protein signal transduction - protein localization - salivary gland cell death	protein kinase A binding	campbell\DGC clone LP02734 appears problematic: incomplete CDS\Wed May 14 13:18:49 EDT 2003	CG13388	FBgn0027932 - FBan0013388 - FBgn0061414
25177	606	6.037829035	6.677835218	6.065346434	6.255671787	6.212833135	6.59743242	5.772276844	6.393730965	5.936799217	6.426111109	6.026907469	6.033255302	5.701921812	6.25485564	5.694732371	6.188342022	5.94020503	6.356903427	r_78_70_12_15_38_ore_2b3_09	r_38_78_70_2b3_12_15_09_ore	r_f_m	0.904159632	0.969575553	0.941704703	0.902802585	0.923855675	0.998947859	0.911599266	0.920235558	0.934449469	0	TAACCCACCCATTGCCGGCGCATCGCAATCTGTTCGCGCCCCTGCCCTTCGCACCACTCG	CG3359-RC CG3359-RK CG3359-RI CG3359-RJ	transcript	Tue Sep 17 16:20:10 EDT 2002	protein_id(AAF54733) - sp_comment(Imperfect match to REAL SP with corresponding FBgn)	CG3359	mfas	Mon Dec 01 21:31:26 EST 2003	mfas		mfas	plasma membrane	axonogenesis - cell-cell adhesion - ectoderm development - signal transduction		campbell\EST data support existence of multiple transcripts. Other alternative transcripts possible. Only those transcripts supported by EST data are reported.\Tue Sep 17 14:56:48 EDT 2002	CG3359	FBgn0024211 - FBan0003359
607	607	4.619434928	4.802434186	4.824099552	4.762018035	4.908531388	5.361534289	4.510972647	4.862486642	4.892020981	5.179200469	4.736809745	4.524545277	4.476961558	4.581888339	4.371368969	4.501404813	4.658660809	4.801252175	r_78_70_12_ore_38_2b3_15_09	r_78_38_70_2b3_ore_12_15_09	r_f_m	0.961894479	1.013036808	0.915508719	0.927709006	0.944551386	1.046913989	0.977099664	0.971112164	0.970301213	0	AACAACAACAGCAACTACGTTCATACAGCTCCACTAGCGAAACAAATTTGGAAGACAAGA	CG10120-RB CG10120-RA	transcript	Tue Jan 15 16:29:51 EST 2002	protein_id(AAF54859) - sp_comment(Imperfect match to REAL SP with corresponding FBgn)	CG10120	Men	Mon Dec 01 21:36:11 EST 2003	MDH - Me - Men - ME - Mdh-NADP - NADP-malic enzyme		Men		tricarboxylic acid cycle	carboxy-lyase activity - malate dehydrogenase (oxaloacetate-decarboxylating) (NADP+) activity		CG10120	FBgn0002719 - FBan0010120 - FBgn0038081
616	616	4.461847325	5.345966092	4.401007445	5.09489053	4.2865214	5.084163244	4.132069825	5.304666611	4.450874834	5.456486286	4.304729756	4.940537449	3.909431533	4.756610048	4.197383065	4.928810956	4.285261081	5.115718596	r_70_12_78_09_38_2b3_15_ore	r_70_78_38_09_2b3_12_ore_15	r_f_m	0.834619459	0.863808048	0.843112464	0.778949956	0.815703477	0.871307991	0.821894478	0.851601553	0.837665521	0	TTTAAGATTGATAGCGACATTGATGTTATGTCTCATGCCATTGCCGAATTGACCGTCGCC	CG15332-RA CG15332-RB	transcript	Fri Jun 28 18:58:40 EDT 2002	protein_id(AAF46303) - sp_comment(Perfect match to HYPO SP record with corresponding FBgn)	CG15332	CG15332	Mon Dec 01 17:11:17 EST 2003	CG15332		CG15332					CG15332	FBgn0029986 - FBan0015332
622	622	4.181203689	3.918788073	4.320221416	3.673089535	4.206633182	3.876612857	3.987337001	3.872113615	4.347776757	4.262588151	4.440806347	3.675421508	3.990030555	3.506762762	3.987465158	3.750086287	4.181420211	3.807160054	r_12_78_70_ore_09_2b3_15_38	r_70_2b3_38_78_12_09_ore_15	r_m_f	1.066963462	1.176181897	1.085131102	1.029757233	1.019985184	1.208244099	1.137810233	1.063299576	1.098304288	0	ATATTGAGACGCTCGCACTATTGCTTTATATACTGGAACGCCGTAATGTGGATAAGCTGG	CG6618-RB CG6618-RA	transcript	Thu May 09 16:50:20 EDT 2002	protein_id(AAN10804) - sp_comment(Imperfect match to REAL SP with corresponding FBgn)	CG6618	Patsas	Mon Dec 01 20:32:24 EST 2003	Patsas		Patsas		cell proliferation - sensory perception	GTPase activity		CG6618	FBgn0032410 - FBan0006618 - FBgn0029137
623	623	4.721428872	3.716524754	4.941832961	3.592095506	4.512029453	3.547204964	4.485621241	3.597679911	4.710129154	3.904838736	4.857110978	3.460116454	4.636286024	3.308420786	4.718846769	3.6000769	4.711421991	3.595052467	r_12_09_70_15_78_ore_38_2b3	r_70_38_09_2b3_12_78_ore_15	r_m_f	1.270388114	1.375752107	1.271995698	1.24680943	1.206228854	1.403742054	1.401359236	1.31076277	1.310529411	0	CTTCCAATTCATCGCAGCAGAATAATGGATGGAGCTTTGAAGAGCAGTTTAAACAAGTCA	CG5403-RA CG5403-RB	transcript	Sat Nov 09 20:47:55 EST 2002	protein_id(AAF47037) - evidence(experimental) - sp_comment(Imperfect match to REAL SP with corresponding FBgn)	CG5403	retn	Mon Dec 01 17:26:46 EST 2003	BcDNA:LD35748 - retn - retn/dri - Dri - EY2-10 - DRI - dead ringer - 2535 - l(2)02535 - unnamed - dri		retn	nucleus	gliogenesis - negative regulation of transcription from Pol II promoter - oogenesis (sensu Insecta) - positive regulation of transcription - salivary gland developm	DNA binding - transcription factor activity - transcriptional activator activity - transcriptional repressor activity		CG5403	CG5403 - FBgn0063144 - FBgn0014151 - FBgn0010517 - FBgn0004795 - FBan0005403
15710	625	4.597249029	4.730559188	4.62920153	4.474414042	4.641208881	4.665076003	4.325057748	4.695033074	4.744666703	4.911217408	4.675649778	4.382023796	4.390578489	4.310646549	4.461664641	4.455712005	4.557948016	4.572514699	r_12_70_78_ore_2b3_09_38_15	r_70_38_78_2b3_09_12_ore_15	r_f_m	0.971819366	1.034593913	0.994883873	0.921198569	0.966087695	1.067006935	1.018542912	1.001335956	0.996814295	0	CTCACCTGTGTGGCATACACCATATTTCAGAGTAGAGAATTACTGACCAGTCTTATGATA	CG32498-RJ CG32498-RL CG32498-RC CG32498-RF CG32498-RI C	transcript	Thu Jul 18 16:17:52 EDT 2002	protein_id(AAN09603) - sp_comment(Imperfect match to REAL SP with corresponding FBgn)	CG32498	dnc	Mon Dec 01 16:59:57 EST 2003	EG:BACN05I09.3 - dnc - EG:BACN5I9.2 - CG14267 - CG10797 - CG10792 - CG14268 - CG10791 - EG:140G11.4 - EG:96G10.7 - fs(1)M42		dnc		associative learning - behavior - behavioral response to ethanol - cAMP-mediated signaling - circadian rhythm - courtship behavior - cyclic nucleotide metabolism -	3' 5'-cyclic-nucleotide phosphodiesterase activity	campbell\Flag Cambridge: gene merge CG14268 CG10792 CG10791 (internal view only)\Mon Jun 17 13:27:41 EDT 2002	CG32498	FBgn0052498 - FBgn0029655 - FBgn0029654 - FBgn0029653 - FBgn0024972 - FBgn0000479
629	629	4.201779344	6.015482058	4.480792985	6.365184258	4.037095145	5.6822011	3.89739209	6.168691311	4.04882781	5.729645965	4.333803279	5.971218021	4.418529271	6.580280377	4.444212885	6.579315777	4.249869062	6.157044494	r_12_09_15_ore_38_70_78_2b3	r_09_15_38_ore_12_2b3_78_70	r_f_m	0.698494203	0.703953382	0.710480864	0.631802094	0.706645373	0.725782121	0.671480396	0.675482533	0.690244981	0	GTTTCTTTGGCTTTTACCCATTGTCACTATCGCTATACCTAAAATTACCCACGCTCAAAG	CG33290-RA	transcript	Mon Jun 09 16:02:29 EDT 2003		CG33290	CG33290	Mon Dec 01 19:41:18 EST 2003	CG33290		CG33290				crosby\Significant homology to CG14567.\Mon Jun 09 16:05:08 EDT 2003	CG33290	FBgn0053290
23172	630	7.306453972	7.248432855	7.263779487	6.992692911	7.432013479	7.406431059	7.304503877	7.355842641	7.319315291	7.209701691	7.445639528	6.964858366	7.233362569	7.113598727	7.090606855	6.864932578	7.291807505	7.130089217	r_78_70_2b3_12_ore_15_09_38	r_78_38_2b3_70_15_ore_12_09	r_m_f	1.008004643	1.038767122	1.003454082	0.993020682	1.015203625	1.069029568	1.016835901	1.032873488	1.022681103	0	GTTCTTCCTACTCCATTTGTCGCCATTTTCTTTGCACCGGGTGTACACACACACAAAATG	CG4863-RD	transcript	Mon May 13 18:29:21 EDT 2002	protein_id(AAF54612) - sp_comment(Imperfect match to REAL SP with corresponding FBgn)	CG4863	RpL3	Mon Dec 01 21:27:31 EST 2003	rpL3 - RpL3		RpL3	cytosolic large ribosomal subunit (sensu Eukarya) - cytos	protein biosynthesis	nucleic acid binding - structural constituent of ribosome	sima\First Priority for Reannotation (internal view only)\Wed Jan 16 16:29:59 EST 2002 - crosby\Multiple ESTs homologous to non-coding strand of this gene\Tue Jun 24 11:50:54 EDT 2003	CG4863	FBan0004863 - FBgn0020910
22726	633	5.678434907	5.140379002	5.970759833	5.137332224	5.872093706	5.56355285	5.45773397	4.829699139	5.581489248	4.794489588	5.818527296	4.571244943	5.354260357	4.35282529	5.45281502	4.728035784	5.668984127	4.928444344	r_70_78_12_15_ore_38_09_2b3	r_70_38_78_15_12_2b3_ore_09	r_m_f	1.104672419	1.16222965	1.055457522	1.130036015	1.164146703	1.272853975	1.230065532	1.15329394	1.150258323	0	CTCAAATCATCCTAAGATACTTGATCGATATTGGCACGGTACCTATTCCAAAAGCTGCCC	CG10638-RB	transcript	Mon Nov 10 15:17:37 EST 2003		CG10638	CG10638	Tue Dec 02 01:38:07 EST 2003	CG10638 - CG32101		CG10638				crosby\Multiple ESTs homologous to non-coding strand of this gene\Mon Nov 10 15:14:42 EST 2003	CG10638	FBgn0036290 - FBan0010638 - FBgn0052101
635	635	4.515459298	5.887640834	4.874595209	5.783177379	4.555884147	5.808049558	4.562251431	6.080074131	4.562468852	5.794810114	4.869950195	5.627625503	4.427803071	5.527510464	4.568240027	5.742378228	4.631119172	5.79378698	r_70_ore_09_12_15_78_38_2b3	r_70_38_78_2b3_15_09_ore_12	r_f_m	0.766938647	0.842892218	0.784408621	0.750361152	0.787337076	0.865365009	0.801048338	0.795531023	0.799325068	0	TTCCTTAGCAAGCATTACGGATTAAAGCGAATCATTCCGCAAGCGAACAATTTCGTGCTC	CG3967-RD CG3967-RC CG3967-RE CG3967-RB CG3967-RA	transcript	Wed May 29 17:15:52 EDT 2002	protein_id(AAN11968) - sp_comment(Perfect match to HYPO SP record with corresponding FBgn)	CG3967	CG3967	Mon Dec 01 18:56:06 EST 2003	CG3967		CG3967					CG3967	FBgn0035989 - FBan0003967
637	637	5.739826302	7.038716665	6.355606586	6.550051867	6.261935959	6.89550007	5.699883627	6.877693238	6.18969832	6.809211946	6.399026141	6.662783752	5.627965667	6.303997036	5.99004621	6.497924957	6.042391262	6.715244924	r_70_12_ore_78_15_09_2b3_38	r_70_78_2b3_38_15_12_09_ore	r_f_m	0.815464889	0.970313933	0.908119193	0.828749325	0.909018308	0.960413302	0.892761471	0.921839857	0.899802067	0	GCAATATGACGCGAAGATCAAACAGCTGGCAGATGAATTAGCCAATTTTAAGCAGCTATT	CG13335-RA CG13335-RB	transcript	Tue Oct 29 17:21:19 EST 2002	protein_id(AAF58351) - sp_comment(Imperfect match to HYPO SP record with corresponding FBgn (assume that new one is better))	CG13335	CG13335	Tue Dec 02 00:22:56 EST 2003	BcDNA:GM30351 - CG6183 - CG13335		CG13335				campbell\DGC clone GH09427 appears problematic: unspliced intron\Mon Mar 11 16:45:01 EST 2002 - campbell\Source for merge of CG6183 and CG13335 was a shared cDNA GH09427. However the DGC appears to be problematic and it is possible that additional EST data will indicate a gene split.\Mon Mar 11 16:47:16 EST 2002	CG13335	FBgn0064931 - FBgn0033858 - FBgn0033857 - FBan0013335
27322	640	4.889393261	4.656863784	4.908689396	4.459071923	4.991038757	4.638052014	4.744911129	4.741645112	4.952780827	4.863618517	5.208622022	4.588136934	4.597685471	4.27827455	4.680827482	4.454988462	4.874011555	4.5788394	r_70_78_12_ore_2b3_15_09_38	r_70_78_2b3_38_09_ore_12_15	r_m_f	1.049932634	1.100832075	1.076106681	1.000688794	1.018332505	1.135236829	1.074658818	1.050693514	1.064464405	0	TGCTCTAAATGTTGTCGTCTATCGTTTATCGCTCTTTGGCGACGTTCTGGTATTTGCAAA	CG6677-RA	transcript	Sun Apr 28 17:33:09 EDT 2002	protein_id(AAF56320) - validation_flag(unusual splice) - sp_comment(Imperfect match to REAL SP with corresponding FBgn)	CG6677	ash2	Mon Dec 01 22:37:25 EST 2003	291.8 - mad - l(3)SG65 - 703 - ash-2 - ash2 - l(3)112411 - l(3)S112411 - 1124/11 - ASH2		ash2	nucleus	chromatin-mediated maintenance of transcription - transcription from Pol II promoter - wing morphogenesis	transcription regulator activity		CG6677	FBgn0060470 - FBgn0000139 - FBan0006677
3625	646	4.813652981	5.386278398	4.982896889	5.292068291	4.93405084	5.190943875	4.78699819	5.54440568	5.144006419	5.7456079	4.915040379	5.103254358	4.381623036	4.858477308	4.911303521	5.240955501	4.871637628	5.296047636	r_70_12_ore_78_38_09_2b3_15	r_70_38_09_78_2b3_ore_12_15	r_f_m	0.893688114	0.941578342	0.950511306	0.863392484	0.895293676	0.963118833	0.901851086	0.937100786	0.919862879	0	TCAAGCAAGCCATGAAGAAGAACCAGAGTATCCTCAAGGAGGAGAACAAGAAGTTTAAGA	CG31374-RC CG31374-RB CG31374-RA	transcript	Wed Sep 18 13:38:57 EDT 2002	sp_comment(Imperfect match to HYPO SP record with corresponding FBgn (assume that new one is better))	CG31374	CG31374	Mon Dec 01 21:28:59 EST 2003	CG6771 - CG31374 - CG14703		CG31374					CG31374	FBgn0051374 - FBan0031374 - FBgn0037904 - FBgn0037905
648	648	3.985440135	3.717924764	4.110594324	3.671153974	3.943613322	3.647116192	3.764795843	3.682971046	4.100810525	3.819127754	4.106018473	3.3731676	3.915242066	3.430527217	3.882707695	3.448001747	3.975614269	3.598295856	r_12_78_70_09_ore_15_38_2b3	r_38_70_78_09_2b3_12_ore_15	r_m_f	1.071952874	1.119700877	1.081296321	1.022217062	1.073755787	1.217258956	1.141294565	1.126074747	1.104860308	0	TCACGCTTCCTCAATATCAGTTTGGGTAGCAAGTTTTACTACTCTGGACGCACAGAGCTA	CG1228-RD CG1228-RC CG1228-RA CG1228-RB	transcript	Tue May 14 16:15:25 EDT 2002	protein_id(AAN11442) - sp_comment(Perfect match to REAL SP with corresponding FBgn)	CG1228	Ptpmeg	Mon Dec 01 17:34:55 EST 2003	scc - Ptpmeg		Ptpmeg		autophagic cell death - cytoskeleton organization and biogenesis - intracellular signaling cascade - protein amino acid dephosphorylation - salivary gland cell deat	cytoskeletal protein binding - protein tyrosine phosphatase activity - structural constituent of cytoskeleton	crosby\DGC clone appears problematic (GH03671): incomplete CDS; LD13416 may be complete but appears to be an atypical splice variant.\Tue May 14 16:14:01 EDT 2002	CG1228	FBgn0035133 - FBan0001228
649	649	6.092721902	7.101865315	6.239918723	6.959240908	6.260335868	7.013684672	6.111868512	7.301615338	6.130544799	7.022552149	6.462502849	6.868600519	6.060230638	6.885585556	6.154465169	6.943400021	6.193363829	7.015440079	r_70_ore_12_15_78_2b3_09_38	r_38_70_78_2b3_09_15_ore_12	r_f_m	0.857904456	0.896637838	0.892588726	0.837057039	0.872979605	0.940876214	0.880132937	0.886376293	0.882819005	0	ATGTTCATAGTGCCTGGTTCAGACATTCGGGGTGTTCACATAACCGCCGACTATGTTAAA	CG4538-RA CG4538-RB	transcript	Mon Nov 04 16:15:36 EST 2002	protein_id(AAF55713) - sp_comment(Imperfect match to HYPO SP record with corresponding FBgn (assume that new one is better))	CG4538	CG4538	Mon Dec 01 22:11:55 EST 2003	CG4538		CG4538	endopeptidase Clp complex - mitochondrion	ATP-dependent proteolysis - protein folding		bmatthew\DGC clone LD45279 appears problematic: incomplete CDS\Fri Mar 29 15:13:58 EST 2002 - campbell\Evidence indicates that 5' UTR overlaps 3 UTR of upstream gene (based upon 5' extent of AT22253)\Mon Nov 04 16:13:38 EST 2002 - bmatthew\EST evidence indicates an overlap of 25 bases between the 3' end of Surf6 and the 5' end of CG4538.\Mon Jan 28 13:52:57 EST 2002	CG4538	FBgn0038745 - FBan0004538
653	653	4.477920138	4.452497885	4.642083476	4.410275786	4.610685897	4.558191696	4.46476303	4.445134141	4.842354535	4.851652325	4.7767957	4.238026503	4.499618063	4.334695132	4.453231128	4.255324891	4.581344722	4.422765847	r_78_12_ore_70_09_2b3_38_15	r_38_78_70_2b3_12_ore_09_15	r_m_f	1.005709661	1.052560815	1.011516453	1.004415815	0.998083583	1.127127378	1.038047181	1.046507903	1.035855137	0	ACGCTGACCTTTGTCTTTGAATATGTGAATACGGATCTGTCGCAATACATGGAGAAGCAT	CG10579-RD CG10579-RC CG10579-RB CG10579-RA CG10579-RE	transcript	Wed Jun 05 13:56:11 EDT 2002	protein_id(AAN11568) - validation_flag(transposon in gene) - sp_comment(Imperfect match to REAL SP with corresponding FBgn)	CG10579	Eip63E	Mon Dec 01 17:45:22 EST 2003	L63 - Pftaire - PFTAIRE - Eip63E		Eip63E		mitosis - protein amino acid phosphorylation - regulation of cell cycle	cyclin-dependent protein kinase activity - protein serine/threonine kinase activity - receptor signaling protein serin		CG10579	FBgn0024942 - FBgn0016695 - FBgn0005640 - FBan0010579
32940	660	4.202250467	4.733094819	3.962768536	4.48073491	4.300974427	4.623287497	3.854667116	4.697564888	4.178048438	4.584198643	4.165864971	4.343152582	3.720054551	4.484429089	3.815337623	4.482818484	4.027286081	4.556634529	r_70_78_12_2b3_38_15_ore_09	r_38_2b3_78_70_15_09_12_ore	r_f_m	0.887844133	0.884401469	0.930284874	0.820567083	0.911402137	0.959179972	0.829549197	0.851102412	0.883829075	0	ATGGCCTCGGGAGCCCCGTCGACCACCCCGAAACCGTCAGTACAACACCATTACTATTAT	CG9184-RA	transcript	Wed May 22 10:25:28 EDT 2002	protein_id(AAF47476) - sp_comment(Imperfect match to HYPO SP record with corresponding FBgn (assume that new one is better))	CG9184	CG9184	Mon Dec 01 17:37:58 EST 2003	CG9184		CG9184					CG9184	FBgn0035208 - FBan0009184
31917	662	4.205136229	4.488546022	4.307559876	4.423694735	4.294726596	4.402403096	3.910543875	4.513085709	4.366712072	4.692734649	4.178940611	4.042432354	3.828050132	4.03599009	4.147721096	4.375577778	4.167353058	4.379299484	r_70_12_78_38_ore_09_2b3_15	r_70_38_78_09_2b3_ore_12_15	r_f_m	0.936859332	0.97374709	0.975541427	0.866490053	0.9305261	1.033768841	0.948478575	0.94792535	0.951602665	0	GACAAGAGTTTCTTAAACTTAGAAGGCAGCAGCAACTAGAAAGAGAGTTAAACGGCTATG	CG1522-RC CG1522-RF CG1522-RD	transcript	Wed Jun 04 10:39:15 EDT 2003		CG1522	nbA	Mon Dec 01 17:52:54 EST 2003	opm18 - unnamed - nonB - cac - ldg - H47 - H18 - EE171 - l(1)11Aa - L13 - l(1)L13 - 13 - nightblind - Cacophony - &agr;1A - Dmc&agr;1A - Ca-&agr;1A - Dmca1A - l(1)13 - nbA - P18 - opm47		nbA				crosby\DGC clone appears problematic(GH02471): incomplete CDS.\Thu Jun 27 12:17:40 EDT 2002 - bmatthew\Alternative fifth and ninth exons are reported in FBrf0093184 and have been annotated in some of the cac transcripts. A 6 base microexon and a postulated 3 base microexon are also reported in FBrf0093184 are predicted by GB:U55776 and are annotated in cac-RE and cac-RF.. It is not clear how many…	CG1522	FBgn0025106 - FBgn0020500 - FBgn0005430 - FBgn0002958 - FBgn0002923 - FBgn0001754
23705	663	5.500398381	5.4868517	5.261101202	5.17551469	5.765273091	5.481139149	4.943283061	5.196354079	5.349475041	5.432998488	5.837200886	5.083679275	5.382606489	5.161607873	5.340379545	4.927921369	5.420358027	5.233355251	r_12_2b3_78_15_70_ore_09_38	r_78_38_70_2b3_12_15_09_ore	r_m_f	1.002468935	1.016536812	1.051838484	0.95129835	0.984626639	1.148223672	1.042815848	1.083698206	1.035732865	0	CAAGGACATCAACAACATACTACAGACGAATCTCATGGGCAGCATTTACTGCACCAAATT	CG10962-RB	transcript	Mon Jun 17 14:28:03 EDT 2002	sp_comment(Perfect match to HYPO SP record with corresponding FBgn)	CG10962	CG10962	Mon Dec 01 17:13:26 EST 2003	BcDNA:RE29909 - CG7090 - CG10962		CG10962					CG10962	FBgn0047129 - FBgn0030072 - FBgn0030073 - FBan0010962
666	666	5.571302482	5.622875436	5.546238059	5.296931326	5.844953927	5.757145581	5.480344821	5.794404137	5.651989917	5.721516346	5.89433955	5.475072345	5.201885853	5.241044502	5.320732504	5.217764849	5.564790345	5.502210973	r_70_78_12_2b3_ore_15_09_38	r_78_70_2b3_38_ore_15_09_12	r_m_f	0.990828011	1.047066257	1.015252063	0.945799549	0.987848251	1.076577473	0.992528465	1.019734054	1.011373495	0	AACTAAGGCACAAGAAAATGCTATGTTGCAAATTCCGCCCTCATTGGTGGAGTGTTATAA	CG9380-RA CG9380-RB	transcript	Thu Feb 21 13:03:52 EST 2002	protein_id(AAF47320) - sp_comment(Imperfect match to HYPO SP record with corresponding FBgn (assume that new one is better))	CG9380	CG9380	Mon Dec 01 17:33:18 EST 2003	CG9380		CG9380				mhuang\Only one EST supports this alternative transcript\Thu Feb 21 13:10:36 EST 2002	CG9380	FBgn0035094 - FBan0009380
33248	671	6.358264962	7.324522288	6.419444741	7.254651412	6.370595442	7.185147624	6.222015155	7.396905227	6.325833325	7.302975343	6.475444473	7.074254195	6.01248449	6.801477498	6.241972842	7.061701919	6.318381241	7.189653172	r_70_12_78_15_ore_09_2b3_38	r_70_78_38_09_2b3_15_ore_12	r_f_m	0.868079134	0.884872942	0.886633897	0.841164644	0.866199464	0.915353661	0.883996822	0.883919049	0.878815861	0	CGAGGGCTTTGAGACCGCCTATCAGCAGTGCGTGGTTGCCTGTGCCGCCTTCATGAAAGA	CG31311-RA CG31311-RD CG31311-RB	transcript	Tue Nov 05 14:13:23 EST 2002	protein_id(AAF54981) - sp_comment(Perfect match to REAL SP but either annotation or SP entry doesn't have an FBgn)	CG31311	CG31311	Mon Dec 01 21:41:28 EST 2003	CG9599 - CG31311		CG31311				crosby\Flag Cambridge: dicistronic gene (internal view only)\Fri Apr 05 16:54:57 EST 2002	CG31311	FBgn0051311 - FBan0031311
15223	684	4.565539922	4.793751454	5.816024679	4.936726535	4.761793162	4.432083873	5.649556293	5.370120905	5.738684522	5.284080248	6.065230137	5.074543178	5.505732793	4.913764161	4.124419185	4.096698737	5.197700342	4.813385584	r_78_ore_09_70_12_15_2b3_38	r_78_09_ore_70_2b3_38_15_12	r_m_f	0.952393958	1.178113602	1.074391482	1.052035214	1.08603281	1.195226826	1.120471519	1.006766533	1.07984292	0	TTTGACAGATAAAGAGGGCTGGCACTACTACCGCGTGGAGGAGCAACAACTGGCCAAATT	CG4210-RA CG4210-RB	transcript	Thu Oct 03 13:24:46 EDT 2002	protein_id(AAF55142) - sp_comment(Imperfect match to HYPO SP record with corresponding FBgn (assume that new one is better))	CG4210	CG4210	Mon Dec 01 21:48:11 EST 2003	BcDNA:SD13446 - BcDNA:SD26038 - CG4210		CG4210					CG4210	FBgn0064777 - FBgn0062846 - FBgn0038302 - FBan0004210
687	687	5.150681183	5.941674598	4.973922036	5.650370175	5.299888434	5.998440642	4.710449188	5.877221222	5.103456414	5.90158811	5.134387816	5.588993675	4.75996899	5.555193957	4.610356523	5.301478699	4.964034644	5.715264986	r_78_12_70_2b3_15_38_ore_09	r_78_70_38_2b3_12_15_ore_09	r_f_m	0.866873656	0.880282509	0.883544366	0.801475563	0.864759844	0.918660517	0.856850189	0.869635961	0.868557216	0	ATACTGCGAGTGCGCCCCCTACTTCGTCCAGTTGGATTCCAAGCGCTGTTTGTCATCCCA	CG32356-RB CG32356-RA	transcript	Mon May 20 14:27:11 EDT 2002	protein_id(AAF50430) - sp_comment(Imperfect match to REAL SP with corresponding FBgn)	CG32356	ImpE1	Mon Dec 01 18:58:54 EST 2003	CT33103 - IMP-E1 - ImpE1 - Y1-like - BcDNA:RE39082 - CG13668 - CG7116 - Imp-E1 - CT22003		ImpE1	extrinsic to membrane	imaginal disc eversion	lipoprotein binding	tupy\Flag Cambridge: gene merge (internal view only)\Mon May 20 14:25:13 EDT 2002	CG32356	FBgn0052356 - FBan0032356 - FBgn0035885 - FBgn0001253 - FBgn0035884 - FBgn0062446
924	690	5.224260482	6.15567318	5.30096657	6.096128643	5.410265059	6.232292539	5.138897243	6.406800369	5.316453171	6.284259976	5.461342766	6.039450289	4.766726471	5.702745374	5.150306922	5.971690404	5.236000415	6.116144368	r_70_12_78_ore_2b3_15_09_38	r_70_78_38_2b3_ore_09_15_12	r_f_m	0.848690359	0.86956278	0.86810191	0.802100416	0.845995104	0.904278122	0.835865212	0.862453773	0.856094968	0	GGCGCACGATCTATAAATGAAACTTCAACGAACGATAAAGTATTACCTGAACACGCCAAG	CG5603-RD CG5603-RC CG5603-RE CG5603-RB	transcript	Wed May 01 17:21:16 EDT 2002	protein_id(AAN10738) - validation_flag(unusual splice) - sp_comment(Imperfect match to HYPO SP record with corresponding FBgn (assume that new one is better))	CG5603	CG5603	Mon Dec 01 20:24:43 EST 2003	CG5603		CG5603	nucleus		transcription factor activity	campbell\EST data support existence of multiple transcripts due to variable use of mini-exons\Wed Apr 24 18:29:25 EDT 2002	CG5603	FBgn0032210 - FBan0005603
28718	693	8.925468247	8.001808989	8.673800062	7.717862087	8.876375574	7.917534518	8.689859369	8.099231174	8.739698027	8.058735331	9.079640238	7.75611687	8.424605846	7.459186273	8.584124045	7.781495603	8.759992108	7.854366305	r_70_78_2b3_12_15_09_ore_38	r_70_2b3_38_78_09_ore_15_12	r_m_f	1.115431306	1.123860464	1.121103489	1.072923983	1.084499946	1.170642525	1.129426929	1.103145781	1.115302211	0	ACAATTCGGTGTCAACCTAAACCGCAAGGTCAAGCCCGGTATCACCAAGAAGAAGCTGCT	CG8857-RA CG8857-RC	transcript	Mon May 12 15:14:07 EDT 2003	protein_id(AAF58552) - sp_comment(Perfect match to HYPO SP record with corresponding FBgn)	CG8857	CG8857	Tue Dec 02 00:34:08 EST 2003	anon-EST:fe1D2 - S11 - unnamed - CG8857		CG8857				bmatthew\<new comment>Two ESTs support the existence of the final exon. Multiple ESTs support the shorter 3' end.\Mon Feb 25 15:51:21 EST 2002	CG8857	FBgn0025258 - FBgn0033699 - FBan0008857
694	694	4.422391394	4.348360943	4.505989256	4.255212597	4.391192586	4.240155439	4.152014736	4.285290072	4.464832691	4.514193106	4.599219406	4.189747084	4.281442957	4.087248023	4.316490739	4.242263169	4.395972681	4.269272275	r_12_70_78_09_ore_15_2b3_38	r_70_38_09_78_2b3_12_ore_15	r_m_f	1.017024909	1.058933991	1.035620663	0.968899343	0.989065507	1.09773199	1.047512393	1.017497163	1.029677284	0	GATGTTAATAGTAAACAACAATTCCACAGATCAAACGTTCATCAGTCAAACCCCATCTGG	CG3980-RB CG3980-RA	transcript	Mon Apr 22 16:25:00 EDT 2002	protein_id(AAF51055) - sp_comment(Imperfect match to HYPO SP record with corresponding FBgn (assume that new one is better))	CG3980	CG3980	Mon Dec 01 19:20:02 EST 2003	CG3980 - CT13231		CG3980			protein phosphatase type 1 regulator activity	bmatthew\DGC clone GM14115 appears problematic: incomplete CDS\Wed Apr 03 16:32:28 EST 2002	CG3980	FBgn0031575 - FBan0003980
696	696	5.074609281	5.311045313	5.500979352	5.191059261	5.108539071	5.368955502	4.865939466	5.542103868	5.151000928	5.60947646	5.334073417	5.154597503	4.619548649	4.840995051	5.034384454	5.160422386	5.116265895	5.269920859	r_70_12_78_ore_09_15_38_2b3	r_70_38_78_2b3_ore_09_12_15	r_f_m	0.955482204	1.059702669	0.951495886	0.877994997	0.918267679	1.034818609	0.954256016	0.975576044	0.970843022	0	AGTGTCCCAGTTCCAAGGATAAGGTCATCGAACAATTCCGTAACTACATACTAGAACATA	CG10026-RC CG10026-RA CG10026-RB	transcript	Wed Nov 19 13:45:04 EST 2003	protein_id(AAN11044) - sp_comment(Perfect match to HYPO SP record with corresponding FBgn)	CG10026	CG10026	Mon Dec 01 20:56:03 EST 2003	CG10026		CG10026		coenzyme and prosthetic group metabolism - vitamin or cofactor transport	carrier activity - retinal binding - tocopherol binding		CG10026	FBgn0032785 - FBan0010026
698	698	4.713445981	7.658966911	5.10233538	7.397441252	4.856900866	7.754232001	4.815072178	7.539445892	5.050555314	7.361408793	5.045657162	7.632074821	4.543937087	7.316859875	4.972811183	7.638603767	4.899849824	7.556553728	r_70_ore_12_09_78_38_15_2b3	r_70_15_2b3_12_38_78_ore_09	r_f_m	0.615415373	0.689743278	0.626354856	0.638650671	0.68608543	0.66111212	0.621022838	0.65101049	0.648423872	0	CAAGTTAAGCAAGTTCGGCTATGGCAGGATAGACGATAGTGAAGTTATGTTTACACTGAT	CG32713-RA CG33223-RA	transcript	Mon Jul 01 17:01:21 EDT 2002	protein_id(AAN09233) - sp_comment(Hits nothing in SP and no SP entry corresponds to this FBgn)	CG32713	CG32713	Mon Dec 01 17:13:09 EST 2003	CG32713		CG32713	cellular_component unknown	biological_process unknown	molecular_function unknown		CG32713	FBgn0052713 - FBan0032713
21567	702	4.107634088	4.032054866	4.107983181	3.786018987	4.11224155	3.970196948	3.725453906	3.909028166	4.088600397	4.152795137	4.196743164	3.739250126	3.844813532	3.570842801	3.834386785	3.722282699	4.006806397	3.858565112	r_12_78_70_15_ore_2b3_09_38	r_70_78_38_2b3_12_09_ore_15	r_m_f	1.018744592	1.085040301	1.035777722	0.953038389	0.984541799	1.122348873	1.076724389	1.030117026	1.03841876	0	GAGATCCAGCGATTCGAGAGCGTCCACCCATCCATCTATGCCATATACGAACTGATCGAT	CG31811-RB	transcript	Thu Sep 19 15:58:29 EDT 2002	protein_id(AAF53343) - validation_flag(transposon in gene) - sp_comment(Imperfect match to REAL SP with corresponding FBgn)	CG31811	cenG1A	Mon Dec 01 20:37:23 EST 2003	cenG1A - unnamed - CG7982 - CG16866 - BG:DS08220.1 - ceng1A - CG16867		cenG1A	nucleus	G-protein coupled receptor protein signaling pathway - small GTPase mediated signal transduction	ARF GTPase activator activity	campbell\Flag Cambridge: gene merge (internal view only)\Thu Sep 19 15:57:28 EDT 2002	CG31811	FBgn0051811 - FBan0031811 - FBgn0027879 - FBgn0040976 - FBgn0028509 - FBgn0032534
703	113	4.606733134	4.691168825	4.543538869	4.511267858	4.497537581	4.657962917	4.258982882	4.800772591	4.672815955	4.998554786	4.488766785	4.314841603	3.94050777	4.131817984	4.424442188	4.688953027	4.450454638	4.605881428	r_70_12_78_38_09_2b3_ore_15	r_70_38_2b3_09_78_ore_12_15	r_f_m	0.98200114	1.007153424	0.965558907	0.887145309	0.934833398	1.04030859	0.953698296	0.943588508	0.966254713	0	GGAACCAGAGATGCCTTTCGTACTTAAAGCGGAAATCAAAGCAGAGACCAAAATCAAAAT	CG32529-RC CG32529-RA	transcript	Wed Jul 03 13:24:26 EDT 2002	protein_id(AAF49024) - sp_comment(Imperfect match to HYPO SP record with corresponding FBgn (assume that new one is better))	CG32529	CG32529	Mon Dec 01 18:18:52 EST 2003	CG15619 - CG11936 - CG32529		CG32529				mhuang\Flag Cambridge: gene merge (internal view only)\Wed Jul 03 13:23:10 EDT 2002	CG32529	FBgn0031076 - FBan0032529 - FBgn0052529 - FBgn0031075
705	705	4.730723454	3.466309723	5.278630723	3.554261067	4.643658968	3.494503695	4.76872686	3.515605288	4.946347302	3.809490335	5.066803111	3.285655154	4.865185083	3.306058877	4.746253022	3.387954845	4.883322416	3.470099735	r_09_ore_78_12_70_15_38_2b3	r_38_70_78_ore_09_12_2b3_15	r_m_f	1.364772289	1.485155599	1.328846489	1.356445468	1.298427576	1.542098264	1.471596624	1.4009198	1.407257079	0	CCTACAGATGGAGTATAGCAAGGTTCAGCAGCGTTGTGAGATGTTGATACAAAACAATGC	CG12734-RA CG12734-RB	transcript	Tue May 21 18:10:22 EDT 2002	protein_id(AAF47730) - sp_comment(Perfect match to HYPO SP record with corresponding FBgn)	CG12734	CG12734	Mon Dec 01 17:43:52 EST 2003	CG12734		CG12734					CG12734	FBgn0035411 - FBan0012734
706	706	4.239784057	5.912832252	4.102478729	5.814995232	4.256313483	5.785080803	3.883935352	5.900176377	4.297651698	6.064019323	4.195582541	5.624039597	3.606893725	5.197285148	3.94120502	5.552254299	4.078018248	5.742833056	r_70_12_78_2b3_38_ore_09_15	r_70_78_38_09_2b3_12_ore_15	r_f_m	0.717047918	0.70549993	0.735739677	0.658274449	0.708713391	0.746008713	0.693995735	0.709838708	0.710105658	0	AGCCCCGAAATAAATTAAGCAAGTGTTTGATCTATATAACGCCCTGTGTGCAGCAATTGT	CG1835-RB CG1835-RA	transcript	Tue Jul 02 13:46:15 EDT 2002	protein_id(AAN09534) - sp_comment(Imperfect match to HYPO SP record with corresponding FBgn (assume that new one is better))	CG1835	CG1835	Mon Dec 01 19:15:17 EST 2003	BcDNA:GH25431 - CG1835		CG1835					CG1835	FBgn0063222 - FBan0001835 - FBgn0031127
22655	707	4.193719327	6.151998922	4.243576784	5.94078989	4.313334061	6.184054122	3.909980195	6.231629128	4.35878829	6.094107279	4.279016064	5.838450994	4.0160954	5.62447621	4.118618084	5.881985789	4.179216605	6.003946724	r_12_70_78_ore_2b3_38_09_15	r_70_38_78_2b3_15_ore_09_12	r_f_m	0.681684015	0.714311878	0.697492935	0.627441094	0.7152464	0.732902626	0.714039006	0.700208779	0.696078229	0	CGAAAACGGTCACCTAACGAAGAACGATATCAAATGCTTCCCGGATCTACTTTATCAAAT	CG16716-RB	transcript	Thu Feb 28 03:27:28 EST 2002	protein_id(AAF57536) - sp_comment(Imperfect match to HYPO SP record with corresponding FBgn (assume that new one is better))	CG16716	CG16716	Mon Dec 01 23:40:25 EST 2003	CG16716		CG16716		protein metabolism	structural constituent of cytoskeleton - tubulin-tyrosine ligase activity		CG16716	FBgn0034459 - FBan0016716
5295	708	5.823202691	5.964038876	6.025301186	5.891433327	5.828838532	5.946759965	5.58994793	6.130323936	5.922543128	6.279942571	5.979605585	5.760221983	5.571102423	5.469288636	5.751559035	5.859514955	5.823308756	5.914813148	r_70_12_78_ore_09_15_38_2b3	r_70_38_78_2b3_09_ore_12_15	r_f_m	0.97638577	1.02272246	0.980170474	0.911851966	0.94308874	1.038085963	1.018615545	0.981575963	0.984529623	0	AGGACTCGTTAAAAAGTCTGTCAACCAAACTGTACGACGGTTATCAATACTACACTAATG	CG7004-RB CG7004-RC CG7004-RA	transcript	Wed Jul 31 17:45:12 EDT 2002	protein_id(AAN11437) - sp_comment(Perfect match to REAL SP with corresponding FBgn)	CG7004	fwd	Mon Dec 01 17:34:21 EST 2003	PI4K - fwd		fwd		determination of adult life span - intracellular signaling cascade - male meiosis cytokinesis - phosphorylation - testicular ring canal formation	1-phosphatidylinositol 4-kinase activity		CG7004	FBgn0035129 - FBgn0004373 - FBan0007004
709	709	4.92919419	4.886589281	4.921411299	4.718424021	4.937386875	4.916513587	4.741650263	4.932500938	5.113795247	5.222191207	5.00725849	4.554409665	4.421361903	4.339556323	4.770443734	4.783908165	4.864535923	4.79557814	r_70_12_78_2b3_ore_09_38_15	r_70_38_2b3_78_ore_09_12_15	r_m_f	1.008718742	1.043020143	1.004245547	0.961307524	0.979243204	1.09943085	1.018851139	0.997185475	1.014379452	0	GGAAAAACTTAAAAAACAGCAGGAAGAGGAATTGGATCGCGAAAGGCAAAAGCAAGAAGA	CG2179-RB CG2179-RA	transcript	Wed Mar 27 03:55:16 EST 2002	protein_id(AAF51973) - sp_comment(Blast failed)	CG2179	CG2179	Mon Dec 01 19:49:35 EST 2003	CG2179		CG2179				sima\DGC clone LD45348 appears problematic: incomplete CDS\Wed Mar 27 03:54:49 EST 2002	CG2179	FBgn0037362 - FBan0002179
711	711	4.991035126	4.966300566	4.86612252	4.657682324	5.113629554	4.988386562	4.604714029	4.81988207	4.984867523	5.24823468	4.986430248	4.564767853	4.594574584	4.462064795	4.617900697	4.571807388	4.846937563	4.772914781	r_70_12_78_2b3_15_38_ore_09	r_70_38_78_2b3_12_ore_09_15	r_m_f	1.00498048	1.044751914	1.025106914	0.955358235	0.949817953	1.09237324	1.029696966	1.010082076	1.015508926	0	AAACAACAACCCGCCCAACAGACATTTACCATTTTAATTGCCATCGAGAAGTCTCAACAT	CG33275-RA CG33275-RB	transcript	Fri Dec 19 10:34:06 EST 2003		CG33275	CG33275	Mon Dec 22 13:33:02 EST 2003	CG7511 - CG33167 - CG7515 - CG7520 - CG7513		CG33275		G-protein coupled receptor protein signaling pathway - MAPKKK cascade	guanyl-nucleotide exchange factor activity	campbell\Gene merge: CG33167 CG7515 CG7520\Tue Apr 01 12:59:47 EST 2003 - campbell\Gene split based on EST data\Tue Apr 01 12:59:23 EST 2003 - campbell\DGC cloneGM23249 appears problematic: incomplete CDS\Thu Mar 27 16:31:04 EST 2003	CG33275	FBan0007520 - FBan0033167 - FBan0007515 - FBgn0035802 - FBgn0035801 - FBgn0053167
24280	712	6.655579952	4.12153424	6.638679613	4.051024557	7.23362191	4.542930389	6.405413394	4.025254039	6.528186535	4.494424715	6.978027193	4.254112523	6.329402497	3.816343991	6.523066483	3.755554337	6.67342679	4.112035232	r_70_12_78_15_2b3_ore_38_09	r_78_70_12_2b3_ore_38_15_09	r_m_f	1.614830683	1.638765581	1.592281037	1.591306619	1.452507707	1.64030151	1.658498949	1.736911757	1.62290117	0	ATATCTGGGCGAACTTAAGGCTCTGGCAGATCGTGCCAATCGCAAAGTCAATCAATTGGA	CG13083-RB	transcript	Fri Jul 11 16:45:00 EDT 2003		CG13083	CG13083	Mon Dec 01 20:56:09 EST 2003	CG13083		CG13083				tupy\Gene prediction data only\Tue Dec 11 18:54:19 EST 2001	CG13083	FBgn0032789 - FBan0013083
12265	713	3.956908752	4.212283962	4.141528273	4.281741716	4.113368861	4.240555981	3.777747055	4.376372064	4.300417218	4.657576377	4.041695678	4.001728906	3.629626865	3.876766885	3.859733901	4.17130435	3.979648266	4.2234391	r_70_12_78_ore_38_09_2b3_15	r_70_38_78_ore_09_2b3_12_15	r_f_m	0.939373696	0.967253176	0.970006971	0.863214324	0.923316521	1.009987376	0.936250998	0.92530623	0.942276702	0	TCGCTATACCAAAGATCTAGGAGAATTTGCCAAGGATGAAGCCAGAAAGCTCAAAATACT	CG31116-RA CG31116-RC CG31116-RD	transcript	Tue Sep 17 16:12:10 EDT 2002	protein_id(AAF54701) - sp_comment(Blast failed)	CG31116	CG31116	Mon Dec 01 21:32:29 EST 2003	FBgn0037951 - CG6942 - CG31116 - CG14726		CG31116		chloride transport	chloride channel activity		CG31116	FBgn0037951 - FBan0031116 - FBgn0051116 - FBgn0037952
716	716	5.225257254	5.561686189	5.186048023	5.274424456	5.109106996	5.519150191	4.89971749	5.580385669	5.28982963	5.815790465	5.323705339	5.10480338	4.938252002	5.090569579	5.010126838	5.21054419	5.125579248	5.384494286	r_12_70_78_09_2b3_ore_15_38	r_70_38_78_2b3_09_ore_12_15	r_f_m	0.939509544	0.983244346	0.925705375	0.878024886	0.909563311	1.042881565	0.970078481	0.961536196	0.951914697	0	ATCACTACCAAAGAGCGCCCATCTACACGAATAAGCAGGGCGAAAAGCTGTATCTGGTGC	CG3727-RB CG3727-RA CG3727-RC	transcript	Wed May 08 11:41:41 EDT 2002	protein_id(AAF51449) - sp_comment(Imperfect match to REAL SP with corresponding FBgn)	CG3727	dock	Mon Dec 01 19:32:02 EST 2003	doc - dck - dock - Dock - l(2)04723 - Dm0447		dock	cytoplasm	axon guidance - axonogenesis - G-protein coupled receptor protein signaling pathway - insulin receptor signaling pathway	insulin receptor binding - SH3/SH2 adaptor protein activity		CG3727	FBgn0010583 - FBan0003727 - FBgn0041141 - CG3727
720	720	4.037891512	3.977884829	4.084012195	3.888551217	4.156426621	3.956356201	3.598931654	3.689289266	4.47777163	4.582517904	4.096112833	3.625849901	3.416444175	3.42467043	3.598104246	3.633465307	3.92891507	3.833138727	r_70_78_12_ore_2b3_38_09_15	r_70_38_78_12_2b3_09_ore_15	r_m_f	1.015085073	1.050265759	1.050569365	0.975508125	0.977142201	1.129697297	0.997597943	0.990267952	1.024986401	0	AACGAAACGACGGCAGCAACGCTCAAGCAAACATGCAAAAAGAACTATATGGAGTTTATA	CG6095-RA CG6095-RB	transcript	Fri Apr 05 22:52:57 EST 2002	protein_id(AAF56558) - sp_comment(Perfect match to HYPO SP record with corresponding FBgn)	CG6095	CG6095	Mon Dec 01 22:47:04 EST 2003	CG6095		CG6095	exocyst				CG6095	FBgn0039401 - FBan0006095
7818	730	6.129682105	6.386171327	6.101347131	6.055069469	6.428470031	6.681957521	5.705917701	6.323693627	6.121309578	6.642337032	6.334213449	6.287201498	5.925228605	5.959813429	5.860147276	5.895232442	6.074543439	6.257150072	r_12_78_70_2b3_15_ore_38_09	r_78_70_2b3_38_12_ore_15_09	r_f_m	0.959836777	1.007642796	0.962063888	0.90230774	0.921559618	1.007477405	0.994196996	0.994048553	0.970816325	0	CATGTCCGCTTCCTCGTCCTCCCACTGCCTTTTAGAAGCTACGAACAGTGAACCTGATTT	CG5248-RD CG5248-RA	transcript	Mon Oct 21 17:26:28 EDT 2002	protein_id(AAF56034) - sp_comment(Imperfect match to REAL SP with corresponding FBgn)	CG5248	loco	Mon Dec 01 22:24:43 EST 2003	CG17229 - loco		loco		cytoplasmic transport nurse cell to oocyte - dorsal/ventral axis determination follicular epithelium (sensu Insecta) - glial cell differentiation - regulation of	regulator of G-protein signaling activity - small GTPase regulatory/interacting protein activity	tupy\Flag Cambridge: gene merge (internal view only)\Thu Jan 24 18:51:02 EST 2002	CG5248	FBgn0038997 - FBgn0020278 - FBan0005248
734	734	5.115046641	5.503293023	5.021910582	5.242029806	5.311570491	5.571887693	4.784699344	5.489657225	5.095127525	5.641584005	5.23073642	5.180319556	4.892848864	5.235408272	4.799518117	5.075163202	5.028114916	5.350460884	r_12_78_70_2b3_15_ore_38_09	r_78_38_70_2b3_12_ore_09_15	r_f_m	0.929451988	0.95800878	0.95328025	0.871584354	0.903137757	1.009732385	0.934568731	0.945687444	0.939753607	0	AAAGTCAGGCCCTCCTTTCATGCCTCATTATCGCCGTGTGCGCCGCATTAATAATTCAAT	CG4871-RB CG4871-RA	transcript	Tue Feb 26 11:15:08 EST 2002	protein_id(AAM70791) - sp_comment(Perfect match to REAL SP with corresponding FBgn)	CG4871	ST6Gal	Mon Dec 01 17:33:06 EST 2003	DmPST - sialyltransferase-like - dSiaT - sialyltransferase - ST6Gal		ST6Gal	extracellular - Golgi apparatus	oligosaccharide metabolism - polysaccharide metabolism - protein modification			CG4871	FBgn0035050 - FBan0004871
736	736	4.970983444	5.057498502	4.947472815	4.831428607	5.144641118	5.120938466	4.74400912	5.093164781	5.051594872	5.224438821	4.96258892	4.663257666	4.659244817	4.754740555	4.727995869	4.764832898	4.902448214	4.928219261	r_70_78_12_2b3_38_ore_15_09	r_38_70_78_2b3_ore_12_09_15	r_f_m	0.982893706	1.024018612	1.004628576	0.931446227	0.966916265	1.064189302	0.979915678	0.992268978	0.994770718	0	AATTTGGTCTATGGAACTATTAGTGAATTTTGTACACAATCCGGTTGCGCTGACATGACC	CG11711-RA CG11711-RC CG11711-RB CG11711-RD	transcript	Wed Nov 12 16:21:17 EST 2003	protein_id(AAN11874) - sp_comment(Hits nothing in SP and no SP entry corresponds to this FBgn)	CG11711	Mob1	Tue Dec 02 01:41:49 EST 2003	CG11712 - BcDNA:GH13236 - Dmob1 - Mob1		Mob1					CG11711	FBgn0036171 - FBan0011711 - FBgn0046795 - FBgn0036172
25881	738	4.972953045	4.848165822	5.003117868	4.687997809	4.862056918	4.73889217	4.677455997	4.74358161	4.974358266	5.137869765	4.938036341	4.4785807	4.633990134	4.404830552	4.800446057	4.746994623	4.870216498	4.724047884	r_70_12_78_09_38_ore_15_2b3	r_70_38_2b3_09_12_78_ore_15	r_m_f	1.025739058	1.067218474	1.025990199	0.986059982	0.968175235	1.102589564	1.052024608	1.011260058	1.030941391	0	ACAAGGCGAACGCCGAGGGCGAGGTGGAGGATGCCTCTAGTTGCTGCTCCAGTTGCTTTA	CG7971-RC	transcript	Fri May 02 16:23:09 EDT 2003	protein_id(AAF47542) - sp_comment(Imperfect match to HYPO SP record with corresponding FBgn (assume that new one is better))	CG7971	CG7971	Mon Dec 01 17:39:28 EST 2003	BcDNA:GH04236 - anon-EST:fe1A7 - unnamed - CG7971		CG7971	spliceosome complex	RNA splicing			CG7971	FBgn0064978 - FBgn0025275 - FBgn0035253 - FBan0007971
1220	744	4.27491209	4.832758077	4.06630723	4.265992219	4.311204478	4.64861389	3.931508681	4.608043529	4.24588464	4.672258661	4.189552403	4.261604964	3.922121881	4.402099819	3.995981969	4.419427473	4.119264596	4.511048607	r_70_12_78_2b3_38_15_ore_09	r_38_2b3_70_78_12_09_15_ore	r_f_m	0.884569851	0.953191432	0.9274172	0.853183929	0.90874349	0.983092623	0.890966139	0.904185439	0.913150124	0	ATGAAGATCATTGGCAGTCTGCGCGACCACGTCACCTACAATGCCGAGGCCCAGAAGAAG	CG1864-RC CG1864-RB	transcript	Thu Oct 24 17:27:49 EDT 2002	sp_comment(Imperfect match to REAL SP with corresponding FBgn) - evidence(experimental)	CG1864	Hr38	Mon Dec 01 21:00:13 EST 2003	Hr38 - NR4A4 - 38E.7 - HR38 - DHR38 - 38E.3 - l(2)02306 - Dhr38		Hr38	nucleus	epidermis development - intracellular signaling cascade - regulation of transcription from Pol II promoter	ligand-dependent nuclear receptor activity - transcription regulator activity		CG1864	FBgn0014859 - FBan0001864 - FBgn0010510 - CG1864
745	745	5.330767624	5.690546951	5.285715445	5.345048025	5.562050217	5.677702834	5.265966856	5.677693792	5.380059113	5.709408994	5.457756312	5.389840011	4.850620786	5.476497435	5.200698202	5.381181769	5.303496202	5.53098519	r_70_78_12_2b3_ore_15_38_09	r_2b3_78_38_70_12_09_ore_15	r_f_m	0.936775967	0.988899524	0.979630386	0.92748342	0.942314541	1.012600801	0.885715888	0.966460236	0.958870078	0	TCGACTTCATTCCCCAGAGTCCCAAGGAGCTACCCGTTTGGAACTACGATGGAAGCTCGT	CG1743-RB CG1743-RA CG1743-RC	transcript	Mon Jul 15 17:57:55 EDT 2002	protein_id(AAF48043) - sp_comment(Imperfect match to REAL SP with corresponding FBgn)	CG1743	Gs2	Mon Dec 01 17:51:16 EST 2003	gs-c - GS2 - GsII - Gs2 - gs2 - Glutamate-ammonia ligase		Gs2	cytoplasm	glutamate catabolism - glutamine biosynthesis - neurotransmitter receptor metabolism - synaptogenesis	glutamate-ammonia ligase activity	mhuang\DGC clone appears problematic: incomplete CDS (GH14412)\Wed Jun 26 13:10:47 EDT 2002 - mhuang\When compared to SwissProt entry P20478 the amino acid sequence of this gene model has multiple framshifts deletions and substitutions and so on starting at amino acid position 145. But then they start to match again at position 199. Don't know if this is due to strain variation sequencing error o…	CG1743	FBgn0001145 - FBan0001743
2057	746	4.664538893	5.232973222	4.79315363	5.006757705	4.851379264	5.111967422	4.580040472	5.29777386	4.721592444	5.076288437	4.748751111	4.76287394	4.337178244	4.856523346	4.482007882	4.839684742	4.656674222	5.028045276	r_70_78_12_ore_15_38_2b3_09	r_38_78_70_2b3_15_09_ore_12	r_f_m	0.891374501	0.957336846	0.949023901	0.864521702	0.930126903	0.99703481	0.893062369	0.926095008	0.926140073	0	GAATTCGGTGAAAATCGCCAAGATCACCGCCTTCACCATCATCGTGTCAGCCTTCATCCT	CG10596-RA CG10596-RC CG10596-RB	transcript	Mon May 20 16:08:26 EDT 2002	protein_id(AAF50768) - sp_comment(Imperfect match to REAL SP with corresponding FBgn)	CG10596	Msr-110	Mon Dec 01 19:12:18 EST 2003	Engrailed nuclear homeoprotein-regulated gene - Msr-110		Msr-110					CG10596	FBgn0015766 - FBan0010596
748	748	5.074740722	5.660872024	5.450768679	5.488320956	5.455332406	5.773406842	5.320756306	5.780104783	5.393233197	5.775072188	5.629918491	5.374170319	4.824554496	5.480389638	5.275864902	5.429456304	5.314363768	5.584342665	r_70_ore_78_12_15_2b3_09_38	r_38_78_70_2b3_ore_09_15_12	r_f_m	0.896459185	0.993157784	0.944906977	0.920529386	0.933881521	1.047588401	0.880330563	0.971711458	0.951654311	0	AAACACAAGCATGGTTCGACTTCTTAATTGGATATGGACGGACTACTTGATGGACATCGT	CG9780-RB CG9780-RA	transcript	Thu Sep 12 17:10:38 EDT 2002	sp_comment(Imperfect match to HYPO SP record with corresponding FBgn (assume that new one is better)) - validation_flag(unusual splice)	CG9780	CG9780	Mon Dec 01 19:55:03 EST 2003	CG9780		CG9780				tupy\EST data suggest additional 5' exon(s)\Thu Jan 10 13:37:52 EST 2002	CG9780	FBgn0037230 - FBan0009780
760	760	4.777876119	4.568241604	4.796474693	4.319854914	4.76450496	4.493655388	4.531654594	4.545547873	4.841213818	4.696026315	4.886226839	4.206753559	4.475385448	4.144795761	4.594160501	4.272688938	4.714176118	4.402506257	r_70_12_78_09_ore_2b3_15_38	r_70_38_78_2b3_09_12_ore_15	r_m_f	1.045889542	1.110332358	1.060273775	0.996943541	1.030917097	1.16151963	1.079760188	1.0752387	1.070793735	0	ACACCTATTCTGACAACCATCCGATTATGAGAAAGGGCAACAATTGCAACGATAGCTTCT	CG4122-RB CG4122-RG CG4122-RF CG4122-RE CG4122-RD CG4122	transcript	Wed Nov 06 10:32:29 EST 2002	protein_id(AAF45514) - sp_comment(Perfect match to REAL SP with corresponding FBgn)	CG4122	svr	Mon Dec 01 16:52:25 EST 2003	CPD - dwp - CG32818 - cc - CG18503 - CpepE - carboxypeptidase - svr - EP(X)0356 - EG:171D11.3 - CP - slv - poi - l(1)1Bd		svr		cuticle biosynthesis (sensu Insecta) - proteolysis and peptidolysis	metallocarboxypeptidase activity - metallocarboxypeptidase D activity	pavel\Flag Cambridge: gene split (internal view only)\Wed Jun 19 15:16:35 EDT 2002	CG4122	FBgn0052818 - FBgn0029527 - FBgn0012063 - FBgn0003652 - FBgn0000521 - FBgn0000268
22739	761	5.068184398	4.372157678	5.387248535	4.371764277	5.019150015	4.359788745	4.904417004	4.381851786	5.196153121	4.585604879	5.28493795	4.064228453	5.117609604	4.145364595	4.914635805	4.199525496	5.109332612	4.306133428	r_12_78_09_ore_70_15_38_2b3	r_38_70_78_09_2b3_ore_12_15	r_m_f	1.159195247	1.232282482	1.151236977	1.119256708	1.133144538	1.300354547	1.234537876	1.170283598	1.186524454	0	TATCTGGAACTGAAGGAGCTATACATTCACATGTCCTATTTGATGACCTATGCGATTGGG	CG8290-RB CG8290-RA	transcript	Tue Mar 12 20:26:46 EST 2002	protein_id(AAM68703) - sp_comment(Perfect match to REAL SP with corresponding FBgn)	CG8290	CG8290	Tue Dec 02 00:35:27 EST 2003	BEST:LD29214 - LD29214 - CG8290		CG8290	nucleus		general RNA polymerase II transcription factor activity		CG8290	FBgn0033670 - FBgn0026573 - FBan0008290
29021	764	4.477317734	5.069087314	4.488650236	4.861148777	4.633965068	5.102832605	4.25142927	5.135895038	4.600827299	5.311172729	4.502578251	4.66116762	4.09365178	4.736303922	4.152542921	4.74900097	4.401076779	4.940463493	r_70_78_12_ore_2b3_38_15_09	r_38_70_78_2b3_ore_09_12_15	r_f_m	0.883259147	0.923372322	0.908116222	0.827787414	0.866254504	0.965976472	0.864313576	0.874403469	0.89082265	0	GACCACCTCGACTATTCGTCACTAATTGGGGATTCGATTGATTTAGAGCACTACATCAGC	CG32137-RB	transcript	Tue May 21 16:48:01 EDT 2002	protein_id(AAF49787) - sp_comment(Imperfect match to HYPO SP record with corresponding FBgn (assume that new one is better))	CG32137	CG32137	Mon Dec 01 18:39:46 EST 2003	CG17366 - CG32137 - CG17365		CG32137		cell cycle - intracellular protein transport - mitosis - protein targeting	microtubule binding - structural constituent of cytoskeleton	cdsmith\Flag Cambridge: gene merge (internal view only)\Tue May 21 16:42:39 EDT 2002	CG32137	FBgn0052137 - FBan0032137 - FBgn0036388 - FBgn0036387
774	774	3.709382854	4.703537406	3.65867482	4.496556081	3.742285831	4.558463612	3.494572758	4.804572107	3.777841426	4.793449644	3.603961287	4.279267715	3.379888539	4.255136828	3.489048738	4.376128375	3.610653808	4.533158828	r_70_78_12_38_2b3_ore_09_15	r_70_38_78_2b3_09_ore_15_12	r_f_m	0.788636835	0.813661557	0.820953319	0.727343181	0.788125819	0.842191124	0.794307839	0.797291222	0.796498412	0	CTTTTGAGCTTGGCCATAATCCTGATCGCTTGGCTAATGCTTATTTACGGAATCGTAACG	CG12535-RB CG12535-RA	transcript	Tue Jul 16 14:31:43 EDT 2002	protein_id(AAN09093) - sp_comment(Imperfect match to HYPO SP record with corresponding FBgn (assume that new one is better))	CG12535	CG12535	Mon Dec 01 17:00:23 EST 2003	CG12535		CG12535					CG12535	FBgn0029657 - FBan0012535
32967	778	4.739774943	4.720658057	4.416571852	4.371629048	4.772742341	4.565632259	4.561424873	4.763404363	4.856263212	4.799363423	4.719960731	4.275571205	4.324816723	4.299904644	4.437552126	4.275339772	4.596005576	4.499314685	r_70_2b3_78_12_38_ore_09_15	r_78_38_70_2b3_09_ore_12_15	r_m_f	1.004049623	1.010280562	1.045362848	0.95759766	1.011855695	1.103936879	1.005793635	1.037941395	1.021490137	0	ATGTCTTCAAAACTGATATCATCGTCGTTCCACAGTTCGCCCCTCAGCGACTGTTTCAAA	CG31794-RA	transcript	Thu May 02 14:27:41 EDT 2002	protein_id(AAF53792) - sp_comment(Imperfect match to REAL SP with corresponding FBgn)	CG31794	Pax	Mon Dec 01 20:55:24 EST 2003	CT40481 - DPxn37 - PDLP - CG18576 - Paxillin - CG18061 - Pax - Paxillin-derived LIM-only protein - Dpax - CT42454 - paxillin		Pax	focal adhesion	cell motility - cytoskeletal anchoring	structural constituent of cytoskeleton	mhuang\Flag Cambridge: gene merge (internal view only)\Thu May 02 14:27:06 EDT 2002	CG31794	FBgn0032776 - FBan0031794 - FBgn0051794 - FBgn0041789 - FBgn0032777
779	779	3.789553896	4.448081667	3.805954024	4.19883447	3.818943659	4.498018279	3.626467693	4.42366643	4.143838585	4.59341342	3.731917092	4.093520505	3.527526324	4.192075605	3.669023685	4.263765312	3.757313663	4.33037278	r_70_12_78_38_ore_2b3_09_15	r_38_70_2b3_78_12_ore_09_15	r_f_m	0.85195241	0.906431071	0.849028044	0.819787782	0.902126198	0.911664443	0.841474882	0.860512579	0.867665177	0	ATTTGGGCAATAAAGACACCCACACACTGTGCTGTTGTGTTAAGGACTTTCTTCGGCAGT	CG2595-RB CG2595-RA	transcript	Wed Mar 20 15:58:45 EST 2002	protein_id(AAN13349) - sp_comment(Imperfect match to REAL SP with corresponding FBgn)	CG2595	RacGAP84C	Mon Dec 01 21:06:09 EST 2003	P1.7 - RotundRacGAP - rnprot1.7 - rnracGap - rnRacGap - rnprot; racGAP - RacGAP84C - rnracGAP - RhoGAP-84C8 - rnRacGAP - GAP84C - RnRacGAP - rnRac-GAP - RotundRACGAP - rotund RacGAP		RacGAP84C		intracellular signaling cascade - limb morphogenesis (sensu Holometabola) - signal transduction	diacylglycerol binding - GTPase activator activity - Ras GTPase activator activity - small GTPase regulatory/interacti		CG2595	FBgn0060294 - FBan0002595 - FBgn0045843
27550	782	5.192982252	5.528333743	5.738793873	5.291907948	5.556490033	5.390525535	5.477080731	5.541484288	5.394411192	5.549057558	5.762221983	5.302466714	5.009901818	5.087734053	5.128998988	4.986949031	5.417564189	5.328231029	r_70_78_ore_15_12_09_2b3_38	r_78_70_2b3_38_09_ore_12_15	r_m_f	0.9393395	1.084447033	1.030788185	0.988377923	0.972131057	1.086705923	0.984701985	1.028484341	1.016766007	0	CACTGAGTGCAACCTGAGTTTTCTTTCCGTTCAAGGTCCAGAGCTACTAAACATGTATGT	CG18003 CG30019-RA	transcript	Thu Oct 24 15:08:14 EDT 2002	protein_id(AAF58735) - sp_comment(Imperfect match to HYPO SP record with corresponding FBgn (assume that new one is better))	CG30019	CG30019	Tue Dec 02 00:42:16 EST 2003	CG30019		CG30019				joshk\Flag Cambridge: dicistronic gene (internal view only)\Thu Feb 14 19:28:34 EST 2002	CG30019	FBgn0050019 - FBan0030019
22125	783	4.43543615	4.533492617	4.628842548	4.429924445	4.624661084	4.575223874	4.169418575	4.473261858	4.572556387	4.787724098	4.639058933	4.315379537	4.188499259	4.105182586	4.21619626	4.207800755	4.437737076	4.422491218	r_12_70_78_ore_15_09_2b3_38	r_70_78_38_2b3_12_ore_09_15	r_m_f	0.978370657	1.044903272	1.010805419	0.932075677	0.955058457	1.075006009	1.020295485	1.001995224	1.003447346	0	TCGATCTCACCTGGAAAATGCCCTGAAACTACCGCCAAACACAAGTGTTTCGGCTTACTA	CG8127-RC	transcript	Thu Jun 06 11:58:09 EDT 2002	protein_id(AAN11687) - sp_comment(Imperfect match to REAL SP with corresponding FBgn)	CG8127	Eip75B	Mon Dec 01 18:26:09 EST 2003	E75C - 57B - EP1121b - DmE75A - E75 - E75-C - DmE75B - l(3)neo25 - BcDNA:GM02640 - dE75 - Eip75 - E75B - l(3)j5E1 - E75A - l(3)j11A6 - NR1D3 - l(3)j12E8 - l(3)j3A6 - Eip75B - l(3)07041		Eip75B	nucleus	cell proliferation - cell-cell signaling - ecdysis (sensu Insecta) - ecdysone-mediated induction of salivary gland cell death - intracellular signaling cascade - mo	ligand-dependent nuclear receptor activity - specific RNA polymerase II transcription factor activity	bmatthew\Two sites of polyadenylation have been reported by Eip75B (see GB:X51548 GB:X51549 and GB:15586).\Thu Jun 06 11:56:57 EDT 2002 - bmatthew\The 3' end of the Eip75B CDSs predicted from the reference sequence differs from that of the CDs predicted from the published Eip75B sequences due to seqeunce differences which lead to frameshifts.\Thu Jun 06 11:48:55 EDT 2002 - bmatthew\Transposon ins…	CG8127	FBgn0010914 - FBan0008127 - FBgn0011386 - FBgn0043377 - FBgn0011342 - FBgn0047288
795	795	4.793640703	4.919747115	4.574447905	4.437642127	4.803123546	4.79124689	4.308859158	4.694637895	4.701847166	4.972736701	4.86748765	4.605293829	4.471519214	4.465066127	4.274343515	4.316589819	4.594194893	4.63380231	r_78_12_70_2b3_15_ore_09_38	r_78_2b3_70_38_12_09_ore_15	r_f_m	0.974367298	1.030828484	1.002478824	0.917825667	0.94552506	1.056933136	1.001445239	0.990213037	0.991452502	0	ACCTACACTACCCGTAAACATTCACTTGCTTCCGGATCTTTCCAAGACTGTCTATTATCT	CG15288-RB CG15288-RA	transcript	Tue Sep 24 13:20:03 EDT 2002	protein_id(AAN10875) - sp_comment(Imperfect match to REAL SP with corresponding FBgn)	CG15288	wb	Mon Dec 01 20:39:33 EST 2003	wb - laminin - A1 - D-laminin &agr;2 - BG:DS03792.1 - laminin &agr;1 2 - LM-A/&agr;2 - l34Fb - wing blistered - l(2)br1 - Laminin &agr;1 2 - CT35236 - DLAM - l(2)34Fb - l(2)09437 - BEST:CK02229		wb	basal lamina - basement membrane	cell-cell adhesion - cell-cell signaling - cell-matrix adhesion - signal transduction	binding - structural molecule activity	campbell\Genie prediction program was utilized to predict 5' boundary of exon 11 which results in extending the CDS. Resulting predicted CDS is in agreement with SWP Q9XZC9. This conflicts with SEAN model. It is possible that the reference strain contains a mutation which results in the premature stop.\Tue Sep 24 13:18:26 EDT 2002 - campbell\Probable mutation in sequenced strain: premature stop\T…	CG15288	FBgn0004002 - FBan0015288 - FBgn0025691 - FBgn0032544
800	800	5.119376991	4.319068967	5.097908908	3.936549467	4.989387767	4.161206433	4.856703928	4.32503419	5.163970615	4.502271468	5.331695985	3.945848518	5.049350099	3.97220836	4.783283623	3.865281086	5.038491302	4.109153006	r_78_12_09_70_2b3_ore_15_38	r_78_2b3_38_70_09_ore_12_15	r_m_f	1.185296422	1.295019649	1.199024333	1.122928447	1.146970069	1.351216592	1.271169496	1.237499555	1.226162982	0	AATGAGACCCTGAATCGCATTCACATTGAATCGGAAAAGTACAACGACATCATTCAGGAG	CG33145-RA CG33145-RB	transcript	Wed Oct 30 13:11:36 EST 2002	sp_comment(Imperfect match to HYPO SP record with corresponding FBgn (assume that new one is better))	CG33145	CG33145	Tue Dec 02 00:35:40 EST 2003	CG8976 - CG33145		CG33145			UDP-galactose beta-N-acetylglucosamine beta-1 3-galactosyltransferase activity	crosby\Flag Cambridge: gene split (internal view only)\Wed Oct 30 13:10:27 EST 2002	CG33145	FBgn0033671 - FBgn0053145 - FBan0033145
803	803	4.966916875	4.761372607	4.362170371	4.176721103	4.925835943	4.644696425	4.335500142	4.527588682	4.470865502	4.634970796	4.754009931	4.339132918	4.170965625	4.31378517	4.200899562	4.159754007	4.537985901	4.432926275	r_70_78_12_2b3_15_38_09_ore	r_78_2b3_70_38_12_15_09_ore	r_m_f	1.043169121	1.044400683	1.060529148	0.957573765	0.964594104	1.095612884	0.966892291	1.009891343	1.023699836	0	ACCATTGGTAGTTCCCTGAACTCCATCGATCTGTCACCCAATCACGCTGGTATATTGATT	CG9826-RA CG9826-RB	transcript	Sat Mar 09 17:29:08 EST 2002	protein_id(AAF46911) - sp_comment(Perfect match to HYPO SP record with corresponding FBgn)	CG9826	CG9826	Mon Dec 01 17:23:49 EST 2003	CG9826		CG9826		cation transport - extracellular transport - phosphate metabolism - phosphate transport	high affinity inorganic phosphate:sodium symporter activity		CG9826	FBgn0034784 - FBan0009826
806	806	5.458411859	4.784300927	5.514889169	4.58628291	5.43777931	4.701326228	5.415282817	4.882754666	5.469211008	4.887329776	5.754084786	4.551658243	5.48403938	4.701197402	5.361683947	4.651899412	5.482715256	4.706968191	r_78_12_09_ore_15_70_2b3_38	r_38_2b3_78_70_09_ore_12_15	r_m_f	1.140900613	1.2024747	1.156647943	1.109063057	1.11905913	1.264173292	1.166519699	1.15257951	1.164808224	0	CATCAAGGGCGTCAATACGTCCGTAGAGCACGTTAAATATGTGTGGAAGAATATTGTATT	CG10038-RB CG10038-RA	transcript	Tue Nov 05 15:01:11 EST 2002	protein_id(AAF54777) - sp_comment(Perfect match to HYPO SP record with corresponding FBgn)	CG10038	CG10038	Mon Dec 01 21:34:55 EST 2003	CG10038		CG10038					CG10038	FBgn0038013 - FBan0010038
28578	820	3.92288131	4.885229798	3.930570895	4.826196932	3.918152952	4.867313304	3.659680575	4.947879962	3.990192672	4.881083215	3.904743778	4.539779499	3.695615637	4.667094787	3.668532592	4.697803775	3.836291509	4.791927853	r_12_78_70_38_09_ore_2b3_15	r_38_70_78_2b3_09_15_ore_12	r_f_m	0.803008553	0.814424059	0.804992962	0.739646193	0.817480976	0.860117497	0.791844992	0.780903752	0.80057372	0	GTTTTCGGCAACATCAGGGAAAATGCTCAATTAAACTGGACACCAGTGTCCAGAACTTGA	CG10595-RB CG10595-RC	transcript	Wed May 14 13:26:51 EDT 2003		CG10595	d	Mon Dec 01 20:13:41 EST 2003	CG31610 - d - 29CD - anon-EST:Liang-1.78 - clone 1.78 - Myo29D - 29C3-D1 - AAF52683		d	myosin	intracellular protein transport - perception of sound - vesicle-mediated transport - visual perception	ATPase activity coupled - cytoskeletal protein binding - structural constituent of cytoskeleton	campbell\DGC clone LP07160 appears problematic: incomplete CDS\Mon Sep 23 15:45:15 EDT 2002 - campbell\DGC clone LD47348 appears problematic: incomplete CDS\Mon Sep 23 15:44:52 EDT 2002	CG10595	FBgn0025975 - FBan0010595 - FBgn0051610 - FBgn0000410 - FBgn0032046
20882	821	5.090395036	5.044569802	5.148075567	4.803280982	5.189827091	5.056647353	4.917783938	5.058256811	5.117568307	5.173339042	5.236027262	4.700376373	4.809916651	4.591639636	4.954042107	4.834980271	5.066237425	4.908284928	r_70_12_78_ore_15_2b3_09_38	r_70_38_2b3_78_ore_09_12_15	r_m_f	1.009084072	1.071783139	1.026337557	0.972228995	0.989219586	1.113959149	1.047537924	1.024625092	1.032180792	0	AAGGCGCCGTTCGCCAAGACCTACAAGATCATAAAAACGGCATCGCATGCCGCATCGCAT	CG32464-RK	transcript	Mon May 13 17:31:02 EDT 2002	protein_id(AAN13271) - sp_comment(Imperfect match to REAL SP with corresponding FBgn)	CG32464	l(3)82Fd	Mon Dec 01 19:51:23 EST 2003	L82 - CG10199 - l(3)82Fd - CG10196		l(3)82Fd				sima\Flag Cambridge: gene merge CG10196 and CG10199 (internal view only)\Thu Jan 03 03:39:41 EST 2002	CG32464	FBgn0037311 - FBan0032464 - FBgn0013576 - FBgn0052464 - FBgn0040681
832	832	4.206846914	4.719404791	4.294916055	4.673231566	4.381876921	4.731834951	4.046287857	4.781029757	4.292122268	4.861440642	4.250024675	4.495980714	3.726306251	4.222829369	4.189959843	4.716360419	4.193532666	4.665242536	r_70_12_78_ore_38_15_2b3_09	r_70_38_2b3_78_ore_09_12_15	r_f_m	0.891393534	0.919046273	0.926041793	0.846321413	0.882891016	0.945294241	0.882419327	0.888388391	0.898888457	0	GACAGACATGTATTTGGATAGCACCGATCCAAGTGAAAATGTTGGGCAAATACATTTCTC	CG10322-RB CG2381-RF CG2381-RE CG2381-RA CG2381-RD CG238	transcript	Tue Jun 18 18:34:19 EDT 2002	protein_id(AAN06523) - validation_flag(transposon in gene) - sp_comment(Imperfect match to HYPO SP record with corresponding FBgn (assume that new one is better))	CG2381	Syt7	Tue Dec 02 01:13:55 EST 2003	Synaptotagmin VII - SYT7 - CG10322 - unnamed - Syt7		Syt7	synaptic vesicle	intracellular protein transport - neurotransmitter secretion - synaptic vesicle exocytosis - vesicle-mediated transport	calcium-dependent phospholipid binding	campbell\Transposon inserted in intron\Wed Jun 04 16:09:15 EDT 2003 - simonp\Flag Cambridge: gene merge (internal view only)\Wed Apr 24 15:14:59 EDT 2002	CG2381	FBgn0039901 - FBgn0039900 - FBan0002381
833	833	5.58514248	6.135351024	5.791020464	6.048004772	5.673849462	5.993828424	5.468654914	6.324834675	5.677537557	6.30893412	5.89726366	6.038498368	5.141871845	5.586005642	5.483811754	6.032197167	5.607920868	6.068943031	r_70_12_78_ore_09_15_2b3_38	r_70_09_78_38_2b3_ore_15_12	r_f_m	0.910321587	0.957509242	0.946615262	0.864632073	0.899920248	0.976610955	0.920491703	0.90909027	0.924035839	0	GGCGAGGGCCTGAAATGTGATATAACCTATGAGCAGTTGATAAAGAGATATGACAAAAAT	CG32112-RB CG32112-RC CG32112-RA	transcript	Wed Jun 05 16:06:42 EDT 2002	protein_id(AAN11852) - sp_comment(Imperfect match to HYPO SP record with corresponding FBgn (assume that new one is better))	CG32112	CG32112	Mon Dec 01 18:42:58 EST 2003	CG10982 - CG32112		CG32112				crosby\Flag Cambridge: gene split CG109820 (internal view only)\Wed Jun 05 16:05:33 EDT 2002	CG32112	FBgn0052112 - FBan0032112 - FBgn0036304
837	837	5.877413337	5.571507759	6.014807243	5.422946171	5.794847668	5.404483463	5.657319278	5.670349836	5.899873937	5.659843546	6.215896169	5.343165939	5.644555593	5.147684301	5.692988507	5.287144428	5.85735539	5.439817874	r_70_12_78_09_ore_15_2b3_38	r_70_78_38_09_2b3_ore_15_12	r_m_f	1.054905349	1.109140134	1.072229697	0.997701983	1.042409369	1.16333579	1.096523264	1.076760543	1.07675579	0	GAATACAAAGACGATGTAATCAAGCTCTTAAACGCTTTGGTAAATATCCTGGCCATTGTT	CG8379-RB CG8379-RA	transcript	Mon Mar 31 13:09:19 EST 2003		CG8379	CG8379	Mon Dec 01 21:15:06 EST 2003	CG8379		CG8379					CG8379	FBgn0037638 - FBan0008379
18016	842	4.117279274	4.12559523	4.238217576	3.947952922	3.919099373	3.98021909	3.745389012	3.94320219	4.31931278	4.548264004	4.099949694	3.735930943	3.836545308	3.856990099	3.94111288	3.841355575	4.031658773	3.977927191	r_12_70_09_78_38_ore_2b3_15	r_38_78_70_12_2b3_09_ore_15	r_m_f	0.997984302	1.073522826	0.984644132	0.949834381	0.949661844	1.097437227	0.994699289	1.025969297	1.013507432	0	AAGGTCTCTACGAAGATTATGCAGAATATAATTGATAAGTTTGCCACGCACGACATCTTC	CG32149-RB CG32149-RA CG32149-RC	transcript	Thu Nov 07 13:16:45 EST 2002	protein_id(AAN11778) - sp_comment(Imperfect match to REAL SP with corresponding FBgn)	CG32149	RhoGAP71E	Mon Dec 01 18:35:05 EST 2003	CG16980 - l(3)j6B9 - RhoGAP71E - CG7396 - BcDNA:LD07615 - RhoGAP-71E1		RhoGAP71E				campbell\Flag Cambridge: gene merge (internal view only)\Thu Nov 07 13:15:30 EST 2002	CG32149	FBgn0047223 - FBan0032149 - FBgn0036518 - FBgn0036517 - FBgn0011793
846	846	6.64201622	5.731810229	6.733860084	5.513274292	6.732410707	5.7728418	6.547834623	5.793312746	6.684420097	5.940052381	6.930573789	5.466510645	6.509715093	5.600306293	6.498638059	5.542722679	6.660751408	5.653197669	r_78_70_12_ore_15_09_2b3_38	r_38_2b3_78_70_ore_09_12_15	r_m_f	1.158799045	1.221390362	1.166221237	1.130240143	1.125313325	1.267824073	1.162385547	1.172463144	1.178227226	0	TTGTCCATTGGGAGAGTGGCTTTGGTAAATACAACTGGATCCTGTGGAAGAACGCAATCA	CG3424-RA CG3424-RC	transcript	Tue Jun 04 17:32:21 EDT 2002	protein_id(AAF50252) - validation_flag(transposon in gene) - sp_comment(Perfect match to HYPO SP record with corresponding FBgn)	CG3424	CG3424	Mon Dec 01 18:54:53 EST 2003	CG3424		CG3424					CG3424	FBgn0036007 - FBan0003424
4650	855	4.245850067	4.706142239	4.322255688	4.671436932	4.38877368	4.672841665	3.969907298	4.766731374	4.356585999	4.845320075	4.290849422	4.408164406	3.781039074	4.227169043	4.042839813	4.485477316	4.186704945	4.605616661	r_70_12_78_ore_38_2b3_15_09	r_70_38_78_2b3_09_ore_12_15	r_f_m	0.902193315	0.925251855	0.939208729	0.832836379	0.899132757	0.973386886	0.89446129	0.901317637	0.909043295	0	GTGTTGCCACAGTCACGACCACAAACAATAACAATAAGTCCCAAGTTAGCCAAAACAATT	CG4894-RD CG4894-RC CG4894-RB CG4894-RA	transcript	Thu May 02 14:47:10 EDT 2002	protein_id(AAN10931) - validation_flag(unusual splice) - sp_comment(Imperfect match to REAL SP with corresponding FBgn)	CG4894	Ca-alpha1D	Thu Jan 08 12:26:26 EST 2004	calcium channel alpha-1 subunit - &agr;1 - Ca-&agr;1 - alpha1 - &agr;1D - Ca-alpha1 - Ca-alpha1D - alpha1D - DmCa1D - BG:DS02795.1 - l35Fa - DroCa1 - Ca-a1D - Ca-_1D - Dmca1D - DmCa1alpha1 - l(2		Ca-alpha1D	apical plasma membrane - basolateral plasma membrane - vo	calcium ion transport - embryonic development - epithelial fluid transport - muscle contraction - neurotransmitter secretion	voltage-gated calcium channel activity	bmatthew\multiphase exon accepted (internal view only)\Fri Dec 19 15:48:35 EST 2003 - crosby\EST and protein homology data support existence of multiple transcripts due to variable use of mini-exons.\Mon Dec 17 16:16:26 EST 2001 - bmatthew\Multiphase exon postulated: variable use of small exon(s)\Fri Dec 19 15:41:03 EST 2003 - crosby\DGC clone appears problematic (GH02029): incomplete CDS.\Thu Ma…	CG4894	CG4894 - FBgn0004881 - FBgn0001991 - FBan0004894
21709	870	4.44395022	4.474731305	4.456402207	4.297083325	4.438813904	4.490065091	4.20757556	4.40270245	4.644456681	4.754235423	4.950353594	4.698889268	4.241856093	4.133007259	4.367736762	4.346498216	4.465408459	4.440908287	r_12_70_78_09_ore_2b3_15_38	r_70_2b3_78_12_ore_09_38_15	r_m_f	0.993121132	1.037076051	0.988585647	0.955680201	0.976909275	1.053515695	1.026336473	1.004886358	1.005516928	0	ATGCAGGCCAACAGGAATCAGTACTCCACGCCGCAGCATCACTATCGCAATGCAACCAAT	CG32264-RA	transcript	Wed May 22 15:49:28 EDT 2002	protein_id(AAF47791) - sp_comment(Perfect match to HYPO SP record with corresponding FBgn)	CG32264	CG32264	Mon Dec 01 17:46:15 EST 2003	CG14978 - CG10857 - CG12604 - CG10860 - CG32264		CG32264				mhuang\Flag Cambridge: gene merge (internal view only)\Wed May 22 15:49:19 EDT 2002	CG32264	FBgn0035460 - FBgn0035459 - FBgn0035457 - FBgn0035456 - FBgn0052264 - FBan0032264
873	873	5.618332724	5.015052578	5.83755772	4.941435381	5.686275413	5.026940222	5.468978015	5.138493514	5.698930254	5.205832843	5.977677505	4.801745944	5.283426754	4.576803657	5.527113972	4.761577067	5.651820979	4.933562886	r_70_12_78_ore_09_15_2b3_38	r_70_78_38_2b3_ore_09_12_15	r_m_f	1.120293883	1.18134859	1.13116034	1.064315446	1.094720178	1.244896664	1.154392268	1.160773814	1.145586083	0	CCACCACCACAGGGAGCAACATCATTAACATCATCTACAGCCAATCCACCCATCCAAACA	CG4006-RB CG4006-RC CG4006-RA	transcript	Tue Dec 17 16:16:41 EST 2002	protein_id(AAF55276) - sp_comment(Imperfect match to REAL SP with corresponding FBgn)	CG4006	Akt1	Mon Dec 01 21:53:26 EST 2003	DRAC-PK66; DRAC-PK85 - RAC - DAKT1 - DRAC-PK - dakt1 - l(3)89Bq - PKB - RacPK - AKT - Dakt1 - dAkt - Akt1 - Akt - DPKB - PKB/AKT - l(3)04226 - DAKT1/PKB - dAkt/PKB - D-Akt - Akt/PKB - akt - dPKB		Akt1	plasma membrane	anti-apoptosis - embryonic cuticle biosynthesis (sensu Insecta) - insulin receptor signaling pathway - positive regulation of body size - positive regulation of cel	phosphoinositide binding - protein serine/threonine kinase activity		CG4006	FBgn0017365 - FBgn0013324 - FBgn0010837 - FBgn0010379 - FBan0004006
878	878	3.914306744	3.988483741	4.040908543	4.069252133	3.845540074	3.939257224	3.680490499	3.979118533	4.459888679	4.627296107	3.934301501	3.675674694	3.582538677	3.583871994	3.774768979	3.863977585	3.89543152	3.955653656	r_70_12_78_09_ore_38_2b3_15	r_70_38_78_09_12_ore_2b3_15	r_f_m	0.981402207	0.993034693	0.976209436	0.924951209	0.96382176	1.070361724	0.999627967	0.976912753	0.98477568	0	AACGTAAAGCAACCGATCTATAAACAAACGGAAGAGGTGAAGGCATTAACTCAGGAGATA	CG8798-RB CG8798-RA	transcript	Fri Jun 14 17:51:24 EDT 2002	protein_id(AAN11654) - sp_comment(Perfect match to HYPO SP record with corresponding FBgn)	CG8798	CG8798	Mon Dec 01 18:22:20 EST 2003	CG8798		CG8798	mitochondrial matrix	proteolysis and peptidolysis			CG8798	FBgn0036892 - FBan0008798
889	889	6.856677112	6.649118153	6.963445126	6.449358887	6.998305439	6.794498164	6.553982518	6.699802759	7.004962787	7.013673977	7.120914872	6.514794001	6.654217675	6.348555388	6.473705937	6.301449109	6.820531284	6.574057924	r_78_12_70_ore_2b3_09_15_38	r_78_70_2b3_38_ore_12_09_15	r_m_f	1.031216013	1.079711216	1.029995928	0.978235144	0.998757971	1.093037611	1.048146747	1.027336066	1.037491815	0	TTACAACATGGCCTACCTGTGGAAACTGCCTGTGATCTTTGTCTGCGAGAACAACAACTA	CG7010-RA CG7010-RC CG7010-RB CG7010-RD	transcript	Mon Jun 17 13:32:35 EDT 2002	protein_id(AAF45976) - sp_comment(Imperfect match to HYPO SP record with corresponding FBgn (assume that new one is better))	CG7010	CG7010	Mon Dec 01 17:03:46 EST 2003	Pyruvate dehydrogenase - CG7010		CG7010					CG7010	FBgn0029721 - FBan0007010
2033	890	4.262214427	4.421698955	4.245899905	4.22954368	4.334213719	4.461264352	4.136341794	4.42502611	4.35431786	4.635717805	4.422995201	4.216312001	3.996456019	4.110562099	3.883535142	4.028363949	4.197951912	4.300751741	r_78_70_12_2b3_ore_09_15_38	r_78_70_38_2b3_ore_12_09_15	r_f_m	0.963931392	1.003867137	0.971521384	0.934760992	0.939297439	1.049019902	0.97224076	0.964047735	0.976097242	0	ATCTGTCCTCTTTGGTCTTTGGCAAGATCAAGTCCCTGTGGAGCGTGAACTCCTCCAATT	CG32096-RE CG32096-RB CG32096-RC	transcript	Thu Sep 12 15:31:18 EDT 2002	protein_id(AAN12251) - sp_comment(Blast failed) - validation_flag(unusual splice)	CG32096	rols	Mon Dec 01 18:45:46 EST 2003	ANTS - l(3)j2A6 - l(3)08232 - rols - CG17155 - l(3)68Fd - CG12277 - ants - CG5679		rols	cytoplasm	cell proliferation - myoblast fusion	receptor binding - receptor signaling protein activity	mhuang\Flag Cambridge: gene merge (internal view only)\Wed May 29 15:47:45 EDT 2002	CG32096	FBgn0036243 - FBan0032096 - FBgn0036241 - FBgn0063612 - FBgn0041096 - FBgn0010928
6996	891	4.8583309	6.555906542	5.333184139	6.671264046	5.097286503	6.597046183	4.853332151	6.890462046	5.158660202	6.650811263	5.086781305	6.414069166	4.62743434	6.259620283	5.068972165	6.730254569	5.029053511	6.614211836	r_70_12_ore_78_38_09_15_2b3	r_70_38_ore_09_15_2b3_78_12	r_f_m	0.741061647	0.799426331	0.77266194	0.70435511	0.775643752	0.793066176	0.739251605	0.753162026	0.760340557	0	AAGGAGAAGGAATGCGGAAAATCCCCAATAAAGAACACGCCATGCGAGAAACACAACAAA	CG9632-RA CG9632-RB	transcript	Mon May 13 15:12:18 EDT 2002	protein_id(AAF55243) - sp_comment(Imperfect match to HYPO SP record with corresponding FBgn (assume that new one is better))	CG9632	CG9632	Mon Dec 01 21:52:13 EST 2003	BcDNA:AT06908 - CG9632		CG9632					CG9632	FBgn0061463 - FBgn0038377 - FBan0009632
892	892	5.25149786	5.183062926	5.189650159	4.935570043	5.415413864	5.223551816	4.986905479	5.146336602	5.425543537	5.505947165	5.363965684	4.847141706	5.06384193	4.938258266	4.878246343	4.797563887	5.182208139	5.048171546	r_78_12_70_2b3_ore_38_09_15	r_78_38_2b3_70_12_ore_09_15	r_m_f	1.01320357	1.051479386	1.03673019	0.969020463	0.985396949	1.106624483	1.025430761	1.01681738	1.026551513	0	GCACATCGATCTCCTCGGCAGCATCCTGGATCTGACCCGCGGCCGCCAGGTGGATCAGAA	CG13067-RB	transcript	Thu Jun 19 16:28:47 EDT 2003		CG13067	CG13067	Mon Dec 01 18:32:57 EST 2003	CG13067		CG13067					CG13067	FBgn0036589 - FBan0013067
897	897	5.895084359	6.200710965	5.852056888	5.837015945	6.006605906	6.195084487	5.619004698	6.199817879	5.720101448	6.204449159	5.956645462	5.919762605	5.476085096	5.757535268	5.622490286	5.819071136	5.784706697	6.011806238	r_70_12_78_15_2b3_ore_38_09	r_70_78_2b3_38_09_12_ore_15	r_f_m	0.950711038	1.002576821	0.969576108	0.906317703	0.921935421	1.006230462	0.951116205	0.96621783	0.962224408	0	ATGCCCGGCACTCGAGCTACGCTAATCTCCCATATGCTTCTCAAGTTAAAGACAGTGCCT	CG4945-RA CG4945-RC CG4945-RB	transcript	Wed Oct 16 17:11:40 EDT 2002	protein_id(AAF57985) - validation_flag(unusual splice) - sp_comment(Imperfect match to HYPO SP record with corresponding FBgn (assume that new one is better))	CG4945	CG4945	Tue Dec 02 00:01:48 EST 2003	PKN - CT15864 - CG4945		CG4945		mesoderm development - protein amino acid phosphorylation	protein kinase activity - receptor signaling protein serine/threonine kinase activity		CG4945	FBgn0034137 - FBan0004945
10812	898	6.894598892	6.812185554	6.957659588	6.5623622	6.969638104	6.853474295	6.87566819	7.066423044	6.964872014	6.877766596	7.118553527	6.588305476	6.690687953	6.288580861	6.848479968	6.496879748	6.920226128	6.693720535	r_70_78_12_ore_2b3_15_09_38	r_70_78_2b3_38_ore_09_15_12	r_m_f	1.012097929	1.060237057	1.016949623	0.973005458	1.012664783	1.080483222	1.063942422	1.05411832	1.03383852	0	TGATACGCAAATGTCTAGTCGTTGATCCTTCGCAACGTATAACCGTCAAGGAAGTATTAA	CG1830-RC CG1830-RB CG1830-RA	transcript	Fri Jun 28 16:07:10 EDT 2002	protein_id(AAF48077) - sp_comment(Imperfect match to REAL SP with corresponding FBgn)	CG1830	PhKgamma	Thu Jan 08 12:25:46 EST 2004	EP779 - phosphorylase kinase gamma - ESTS:194B3T - DPhK-gamma - DPhK-&ggr; - anon-sts6 - unnamed - PhKgamma		PhKgamma	phosphorylase kinase complex	embryonic morphogenesis - glucose catabolism - glycogen metabolism - protein amino acid phosphorylation	protein serine/threonine kinase activity - receptor signaling protein serine/threonine kinase activity	andy\multiphase exon provisional (internal view only)\Fri Dec 19 17:03:09 EST 2003	CG1830	FBgn0044448 - FBgn0011754 - FBan0001830
16060	905	5.322758035	5.291926854	5.303712312	5.007999441	5.296445244	5.193554325	5.078706931	5.243824261	5.424068737	5.421652679	5.426383507	4.95733902	5.099741403	4.958782871	5.117488206	4.963010039	5.257122462	5.11987077	r_12_70_78_09_2b3_ore_15_38	r_38_70_78_2b3_09_12_ore_15	r_m_f	1.005826078	1.059048104	1.019811272	0.96851204	1.000445631	1.094616181	1.028426034	1.031125903	1.026807648	0	GCCGAAGAGCTGTTCTTTAATCGCATTACCACTGGTGCTCAGGATGATCTAAAGAAGATC	CG6512-RB CG6512-RA	transcript	Mon Jun 10 14:03:41 EDT 2002	protein_id(AAN11704) - sp_comment(Imperfect match to HYPO SP record with corresponding FBgn (assume that new one is better))	CG6512	CG6512	Mon Dec 01 18:28:20 EST 2003	CG6512 - DmCG6512		CG6512	endoplasmic reticulum - mitochondrion	ATP-dependent proteolysis - mitosis	ATPase activity - metalloendopeptidase activity	cdsmith\EST data support existence of multiple transcripts due to variable use of mini-exons\Fri Jun 07 23:35:16 EDT 2002	CG6512	FBgn0036702 - FBan0006512
22271	925	4.839310747	5.312360986	4.809767467	5.095092646	4.64513974	5.2396968	4.630470195	5.506080181	4.835534003	5.403230937	5.126661096	5.16164575	4.550193401	4.809905523	4.801075306	5.240041991	4.791155279	5.229540944	r_70_12_09_78_2b3_15_ore_38	r_70_2b3_38_09_78_ore_15_12	r_f_m	0.910952919	0.944000002	0.886528347	0.840973986	0.894933802	0.99322219	0.946004735	0.916228403	0.916171291	0	CACGCATTTATCATTTGGGCACTTGCGGTGGCCGTTACAATGCCATGGTTTTAGAGTTAT	CG6963-RD CG6963-RC	transcript	Tue Nov 26 14:52:58 EST 2002	protein_id(AAN13704) - sp_comment(Imperfect match to HYPO SP record with corresponding FBgn (assume that new one is better))	CG6963	gish	Mon Dec 01 21:54:30 EST 2003	CKI&ggr; - CKIg-like - CKI-related - Hrr25 - ms(3)89B - gish		gish		glia cell migration - intracellular signaling cascade - protein amino acid phosphorylation - spermatogenesis	casein kinase I activity - receptor signaling protein serine/threonine kinase activity	mhuang\EST data support existence of multiple transcripts due to variable use of 5' exons\Mon Jan 21 13:05:26 EST 2002	CG6963	FBgn0038411 - FBgn0011253 - FBan0006963
928	928	4.731449602	5.252562001	4.904616402	5.225554009	4.833531706	5.171516584	4.587306679	5.314320602	4.950105015	5.420201299	4.901105899	4.945349156	4.561802995	4.960243452	4.726662901	5.21149966	4.77762258	5.192516448	r_70_12_78_ore_09_38_2b3_15	r_38_70_09_78_2b3_ore_12_15	r_f_m	0.90078891	0.938583047	0.93464492	0.863197203	0.91326959	0.991053562	0.919673206	0.9069679	0.920097727	0	AGTTCGGAAAAGCACTACAAAAAGAAGTTCTGCGAAAGAAACTGGGAGTACGACTGTGAT	CG33324-RA	transcript	Thu Jun 12 15:50:47 EDT 2003		CG33324	CG33324	Mon Dec 01 21:09:39 EST 2003	CG33324		CG33324					CG33324	FBgn0053324
24363	929	4.433037591	4.166253481	4.445375465	4.009028528	4.319087321	4.155843587	4.065564143	4.093464123	4.570176227	4.544315039	4.447028036	3.792667196	4.037705674	3.721616144	4.159713507	3.921304179	4.314532342	4.041765273	r_70_12_78_09_ore_2b3_38_15	r_70_38_78_2b3_12_09_ore_15	r_m_f	1.064034536	1.108841066	1.039280529	0.993184262	1.005690888	1.172533156	1.084933405	1.060798479	1.067487113	0	CAGCAACATCATAATCACCATAATCAGCAGCAAATGCAATCAAGGCAATTGCATGCACAT	CG33175-RA	transcript	Fri Jun 27 13:56:49 EDT 2003	validation_flag(transposon in gene) - sp_comment(Imperfect match to REAL SP with corresponding FBgn)	CG33175	spri	Tue Dec 02 01:34:36 EST 2003	sprint-b - sprint-a - CG32674 - CG15299 - CG12638 - CG15297 - CG15298 - CG15300 - CG15301 - spri		spri	cellular_component unknown	endocytosis - intracellular signaling cascade	Ras interactor activity	crosby\Flag Cambridge (NEW): gene merge; CG32674 subsumed into CG33175.(internal view only)\Fri Jun 27 13:25:51 EDT 2003 - campbell\Flag Cambridge: gene merge CG15300 CG15301 CG15299 CG15298 CG15297 (internal view only)\Wed Jul 17 15:19:06 EDT 2002	CG33175	FBgn0053175 - FBgn0052674 - FBgn0040944 - FBgn0030214 - FBgn0030213 - FBgn0030212
932	932	5.355784835	5.67419574	5.428690995	5.529100172	5.554354589	5.6564112	5.168123764	5.622965612	5.35522348	5.741785973	5.56769101	5.41231119	5.045808695	5.269950653	5.118435777	5.30272956	5.331368755	5.524905566	r_70_78_12_15_ore_2b3_09_38	r_70_78_38_2b3_12_09_ore_15	r_f_m	0.943884399	0.98183987	0.981957357	0.919109972	0.932675566	1.028708589	0.957467921	0.965245487	0.964970114	0	AGTTCCCCATCAAGTCGTTCCAGTCGCCCGCGGAGTTCGCCAAATATCTGGTGAAGAGCA	CG10205-RB CG10205-RA	transcript	Wed Feb 27 17:58:00 EST 2002	protein_id(AAM68552) - sp_comment(Imperfect match to HYPO SP record with corresponding FBgn (assume that new one is better))	CG10205	CG10205	Tue Dec 02 00:14:51 EST 2003	CG10205		CG10205					CG10205	FBgn0033970 - FBan0010205
939	939	4.62439944	6.479774552	4.732558578	6.47859224	4.5568519	6.427505311	4.359145559	6.629319356	4.669294394	6.568388225	4.549238323	6.151070493	4.15327672	5.903349836	4.524959434	6.268637699	4.542740775	6.379007182	r_70_12_78_38_09_ore_15_2b3	r_70_38_78_09_2b3_ore_15_12	r_f_m	0.713666718	0.730491811	0.708961203	0.657555524	0.710873693	0.739584813	0.703545756	0.721840957	0.712139154	0	TTACAGAACGGGTGGTGTGGTGGGTCTCTGGAAGGGAACTGTTCCAAACACATGGCGCTC	CG18340-RB CG18340-RA	transcript	Tue Apr 30 10:58:40 EDT 2002	protein_id(AAN10564) - sp_comment(Imperfect match to HYPO SP record with corresponding FBgn (assume that new one is better))	CG18340	Ucp4B	Mon Dec 01 20:00:18 EST 2003	DmUCP4B - Ucp4B		Ucp4B	mitochondrial inner membrane - mitochondrial membrane	proton transport	carrier activity - uncoupling protein activity		CG18340	FBgn0031758 - FBan0018340
13508	941	5.310391548	5.437355571	5.091358155	4.961569953	5.303976346	5.357993193	5.121959384	5.416588601	5.208606533	5.437129268	5.379201468	5.113166718	4.963817197	5.183277697	4.928001453	4.907478954	5.163170547	5.205187095	r_78_70_2b3_12_15_09_ore_38	r_78_2b3_38_70_09_12_15_ore	r_f_m	0.976649674	1.026158697	0.989918456	0.94560613	0.957969965	1.052029352	0.957659899	1.004181882	0.991927947	0	TATGATGAGTCCTATCTGAAGGAGCACAATATCAAGCACTTGTCCTTCCACTCGTACATA	CG4673-RB CG4673-RA	transcript	Tue Aug 06 15:56:13 EDT 2002	protein_id(AAN14058) - sp_comment(Imperfect match to HYPO SP record with corresponding FBgn (assume that new one is better))	CG4673	CG4673	Mon Dec 01 22:44:22 EST 2003	CG4673		CG4673	nuclear pore	protein targeting	structural constituent of nuclear pore		CG4673	FBgn0039348 - FBan0004673
32822	947	3.696217657	5.51069641	3.810545568	5.568280205	3.771862219	5.52378349	3.512023668	5.69160456	4.02005609	5.759410107	3.726792748	5.273486077	3.407587244	5.224618613	3.68415669	5.365179263	3.706040089	5.488452133	r_70_12_78_ore_38_09_2b3_15	r_70_38_78_ore_09_2b3_12_15	r_f_m	0.670735127	0.684330786	0.682840344	0.617053351	0.697997888	0.706703819	0.652217415	0.686679141	0.67524322	0	ATGCTACAACACGATCCTTCTGCGCGAATCCCTCGTGGCTGAACTTTCAAAATGGCATGA	CG33142-RC CG33142-RA CG33142-RE CG33142-RD	transcript	Tue Nov 05 12:46:38 EST 2002	sp_comment(Imperfect match to HYPO SP but either annotation or SP entry doesn't have an FBgn)	CG33142	CG33142	Mon Dec 01 23:59:47 EST 2003	BcDNA:AT13932 - CG33142		CG33142				crosby\Flag Cambridge: NEW dicistronic gene; reinstate CG9002 (now == CG30462) as component gene(internal view only)\Tue Nov 05 12:41:24 EST 2002 - andy\A single cDNA (DGC:AT28654) supports this dicistronic gene model\Wed Oct 23 13:30:08 EDT 2002 - andy\EST evidence for downstream transcript (CG30461) derived from AT and BE cDNA libraries: donor splice site for exon 1 of transcripts RB RC and RD …	CG33142	FBgn0063335 - FBgn0053142 - FBan0033142
21128	948	3.740273427	4.136601168	3.739390813	4.003734616	3.65271477	4.02484626	3.475922585	4.13125025	3.883944711	4.287756891	3.601060822	3.672742581	3.409726034	3.740800823	3.368142216	3.775845548	3.606706474	3.968334321	r_78_70_12_38_09_2b3_ore_15	r_38_70_78_2b3_09_12_ore_15	r_f_m	0.904190004	0.933975693	0.90754144	0.841373041	0.905822044	0.980482771	0.91149628	0.892023303	0.908871628	0	GAAAAGTTTGGGAAACTATAACAGGAATACCTACAGACCCAGTCTCAGTGACAAGGCAAG	CG9614-RK	transcript	Mon Sep 16 14:44:28 EDT 2002	sp_comment(Imperfect match to REAL SP with corresponding FBgn)	CG9614	pip	Mon Dec 01 18:23:13 EST 2003	pipe-ST2 - pip		pip	chromosome - Golgi apparatus - nucleus	dorsal/ventral axis specification - maternal determination of dorsal/ventral axis oocyte soma encoded - meiosis - oogenesis (sensu Insecta) - protein processing -	heparin-sulfate 2-sulfotransferase activity - sulfotransferase activity		CG9614	FBgn0003089 - FBan0009614
949	949	5.246446685	5.625586188	5.504522607	5.407236477	5.759999077	5.816236241	5.327691388	5.957404782	5.4526737	6.145531063	5.32039783	5.455957221	4.835599425	5.441488791	5.26627982	5.596732305	5.354792303	5.655242173	r_70_ore_78_38_12_15_2b3_09	r_2b3_70_38_78_ore_09_12_15	r_f_m	0.932604445	1.017991839	0.990331004	0.894297363	0.887258342	0.975153876	0.888653751	0.940956175	0.946872325	0	ACCATATTATCTATATCAACCACCGCATCATCACAATCTCACGGCTGGACAAGGTTAAAA	CG10374-RA CG10374-RB CG10374-RC	transcript	Thu Apr 10 14:53:17 EDT 2003	protein_id(AAF56183) - sp_comment(Imperfect match to REAL SP with corresponding FBgn)	CG10374	Lsd-1	Mon Dec 01 22:30:18 EST 2003	LSD-1 - Lsdp1 - LSDP1 - Lsd-1		Lsd-1		lipid storage			CG10374	FBgn0039114 - FBan0010374
6815	957	4.200464967	3.816183692	4.285082356	3.653547133	4.201777129	3.789696142	3.900944415	3.691601752	4.378604921	4.252737612	4.36332545	3.557580395	4.115849527	3.546325278	4.065566662	3.487819566	4.183660233	3.701798489	r_12_78_70_ore_09_2b3_38_15	r_78_70_38_2b3_12_09_ore_15	r_m_f	1.100697793	1.172855365	1.108737211	1.056707813	1.029596773	1.226486815	1.160595604	1.165647071	1.130169631	0	CAAACTGAAGATGAGCGACATGGAGATATCAAAGGCCATTCTTTCCATGGACAGCAACGA	CG14622-RB CG14622-RA CG14622-RC	transcript	Tue Jun 18 16:56:32 EDT 2002	protein_id(AAN09040) - sp_comment(Imperfect match to HYPO SP record with corresponding FBgn (assume that new one is better))	CG14622	CG14622	Mon Dec 01 16:55:03 EST 2003	anon-EST:Posey148 - EG:114D9.2 - unnamed - CG14622		CG14622		intracellular signaling cascade - mitosis - spermatogenesis	actin binding - receptor binding - structural constituent of cytoskeleton		CG14622	FBgn0027752 - FBgn0025641 - FBan0014622
959	959	5.137982017	4.836281864	5.45002977	4.725747085	5.481506243	4.888308243	5.2535884	4.889157141	5.339148676	4.807841037	5.137448255	4.287754604	4.740800671	4.347351032	4.893599748	4.306236648	5.188158941	4.63916426	r_70_78_38_ore_12_15_2b3_09	r_38_78_70_2b3_15_ore_09_12	r_m_f	1.062382666	1.153263108	1.121350367	1.074538668	1.11050857	1.198167509	1.090503306	1.13639824	1.118339134	0	TCTGCTTCACTTGGAACAAATGGCCTGTCAATAGGAGCAAACGGACACAACTCTAACACA	CG7300-RA CG7300-RB	transcript	Wed May 01 13:26:02 EDT 2002	protein_id(AAN10760) - problem(true) - sp_comment(Perfect match to HYPO SP record with corresponding FBgn)	CG7300	CG7300	Mon Dec 01 20:26:13 EST 2003	CG7300		CG7300					CG7300	FBgn0032286 - FBan0007300
965	965	4.556951726	4.693446819	4.58647856	4.532758472	4.693789921	4.70825269	4.363526294	4.721087563	4.649527552	4.875973455	4.509527281	4.294744116	4.386773566	4.420920896	4.22325981	4.253142779	4.489595724	4.547337363	r_78_12_70_38_ore_2b3_15_09	r_78_38_70_2b3_ore_09_12_15	r_f_m	0.970917942	1.011851522	0.996928209	0.924262945	0.953558832	1.050010701	0.992275969	0.992973909	0.987302099	0	ATGTCTATTATCCTAGTGTTGTACCTACTTATCGGTGTGCACCTGTATCGATCCACTTTG	CG9918-RC CG9918-RB	transcript	Wed Jun 11 17:35:16 EDT 2003	protein_id(AAF55016) - sp_comment(Perfect match to HYPO SP record with corresponding FBgn)	CG9918	CG9918	Mon Dec 01 21:43:54 EST 2003	CG9918		CG9918	integral to membrane - integral to plasma membrane	G-protein coupled receptor protein signaling pathway	G-protein coupled receptor activity - growth hormone-releasing hormone receptor activity - neuropeptide receptor activ		CG9918	FBgn0038201 - FBan0009918
967	967	4.690179543	4.736215317	4.60699921	4.506130117	4.916809228	4.955629693	4.328173563	4.582241065	5.080614633	5.31346826	4.701252823	4.411403892	4.404715751	4.330137028	4.167682407	4.310332948	4.58675249	4.613829922	r_78_12_70_2b3_ore_38_09_15	r_78_70_38_2b3_12_ore_09_15	r_f_m	0.99028005	1.02238486	0.992166391	0.944553877	0.956176716	1.065704465	1.017223179	0.966904983	0.994131246	0	AACGTCTGCTTCTTCTTTTTCTGTTGGCCATAATTTATGGCATGCGGCGAAATGGATTTT	CG4220-RA CG4220-RB	transcript	Tue Feb 25 14:21:52 EST 2003	protein_id(AAF53395) - sp_comment(Imperfect match to REAL SP with corresponding FBgn)	CG4220	elB	Mon Dec 01 20:39:57 EST 2003	el - elB - elbow - P10 - elb - BG:DS06238.3		elB	nucleus	tracheal system development (sensu Insecta)	RNA polymerase II transcription factor activity	brian\Transcript based on GenBank accession AY115567.\Fri Sep 20 13:01:17 EDT 2002 - brian\5' UTR extended according to EST data\Fri Sep 20 13:04:22 EDT 2002	CG4220	FBgn0000569 - FBan0004220 - FBgn0004858
972	972	5.457871846	5.796532789	5.425841494	5.658350824	5.420623129	5.769751407	5.261505595	5.926222777	5.512339607	5.974180696	5.608438117	5.561893374	5.079391097	5.546671236	5.418004518	5.837362118	5.410481335	5.759371579	r_70_12_78_09_2b3_ore_15_38	r_70_38_2b3_09_ore_78_12_15	r_f_m	0.941575256	0.95890864	0.939489893	0.887834594	0.92269382	1.008368507	0.915754852	0.928159742	0.939422168	0	ATTGGGCGTCATTGTGGACCGAATCGACGAGAACAAGGACGGGTCAGTCACATTGGCGGA	CG9148-RC CG9148-RA CG9148-RB	transcript	Thu Dec 18 10:29:19 EST 2003		CG9148	scf	Mon Dec 22 13:39:05 EST 2003	anon-EST:Posey14 - SCF - DCB-45 - BEST:CK02682 - CK02682 - scf		scf		calcium-mediated signaling	calcium ion binding - calmodulin binding - DNA supercoiling activity		CG9148	CG9148 - FBan0009148 - FBgn0025546 - FBgn0025682
975	975	4.821028817	4.754941838	4.943763842	4.458811359	4.948563967	4.769926701	4.589211052	4.559794237	4.903754681	4.853829362	4.806434688	4.215667587	4.419649139	4.306728213	4.499310869	4.239165292	4.749434035	4.510758187	r_70_78_12_38_ore_15_2b3_09	r_38_78_70_2b3_12_ore_09_15	r_m_f	1.013898588	1.108762727	1.037450736	1.006451347	1.010285759	1.140136073	1.026219655	1.06136717	1.052912579	0	AAGTACTTCAACAACGAAAAGTACGAGGCGGGTTGCTACAACGAGGTGCTGAAGAAGTAT	CG7955-RA CG7955-RC CG7955-RB	transcript	Wed May 22 13:43:03 EDT 2002	protein_id(AAF47525) - sp_comment(Perfect match to HYPO SP record with corresponding FBgn)	CG7955	CG7955	Mon Dec 01 17:38:30 EST 2003	CG7955		CG7955	ATP-binding cassette (ABC) transporter complex - mitochon	defense response - extracellular transport - heme transport - iron-sulfur cluster assembly - response to toxin	ATPase activity coupled to transmembrane movement of substances - heme transporter activity - transporter activity	campbell\Shares UTR: 5' UTR shared with upstream gene\Fri May 02 15:08:40 EDT 2003	CG7955	FBgn0035244 - FBan0007955
979	979	6.429545147	6.666830899	6.599137424	6.430908203	6.465524027	6.48309221	6.299210146	6.654667615	6.429022398	6.625640085	6.7562456	6.354674117	5.944153929	6.09124033	6.264044877	6.37143548	6.419208071	6.471510439	r_70_78_12_15_ore_09_2b3_38	r_70_38_78_2b3_09_15_12_ore	r_f_m	0.964408014	1.026159481	0.997290154	0.946585241	0.970324726	1.063193088	0.9758528	0.983144991	0.991918059	0	ATTCATACGTAAGGTGTACCTGATTCTAATGGGACAACTAATCGTCACTTTTGGAGCTGT	CG3798-RE CG3798-RF CG3798-RC CG3798-RA CG3798-RD CG3798	transcript	Fri Dec 19 14:31:49 EST 2003	protein_id(AAM68616) - sp_comment(Corresponds to a REAL SP entry but doesn't hit it)	CG3798	Nmda1	Mon Dec 22 13:34:31 EST 2003	NMDARA1 - DRONMDA - dNMDARA1 - cDNA2 - NMDARA1-like - Nmda1		Nmda1	N-methyl-D-aspartate selective glutamate receptor complex		N-methyl-D-aspartate selective glutamate receptor activity	cdsmith\EST data support existence of multiple transcripts\Fri Feb 22 12:54:35 EST 2002	CG3798	FBan0003798 - FBgn0013305
980	980	5.325756926	3.847262726	5.523206136	3.75747869	5.207378018	3.803364384	5.202365929	3.812595803	5.419953234	4.143670785	5.695080589	3.698735033	5.340551543	3.650833877	5.242570791	3.590899152	5.368064743	3.77262629	r_12_09_78_ore_70_15_2b3_38	r_78_70_38_2b3_09_12_ore_15	r_m_f	1.384297696	1.469923476	1.369150439	1.364520709	1.308007686	1.53973738	1.462830609	1.459960464	1.42289862	0	GCCAGCTAAAGAAAATAAGCTTAGAGAATATTGAGCTCGATGATGACATCTGTGCAGAGA	CG9772-RA CG9772-RB CG9772-RC	transcript	Thu Oct 03 11:01:13 EDT 2002	protein_id(AAF52143) - sp_comment(Imperfect match to HYPO SP record with corresponding FBgn (assume that new one is better))	CG9772	CG9772	Mon Dec 01 19:54:51 EST 2003	CG9772		CG9772	SCF ubiquitin ligase complex	ubiquitin-dependent protein catabolism		bmatthew\DGC clone GM13370 appears problematic: unspliced intron and resulting incomplete CDS\Thu Oct 03 10:54:38 EDT 2002	CG9772	FBgn0037236 - FBan0009772
27079	991	5.451899451	4.457189273	5.460534461	4.246876421	5.296587827	4.325498813	5.216936359	4.354799316	5.534303286	4.697327291	5.544180362	4.113278312	5.135867452	4.067253602	5.314665207	4.174293033	5.376874064	4.296933041	r_70_12_09_78_ore_2b3_15_38	r_70_38_78_2b3_09_12_ore_15	r_m_f	1.223169831	1.285776632	1.224503359	1.197974001	1.178181324	1.347873871	1.262735977	1.273189296	1.251328334	0	TCCGGCGTGCAGACTGTGCGCTTCAAGAACGAACTGGAGCGCAACATCACAATCAAGCTG	CG6476-RA CG6476-RC CG6476-RB	transcript	Thu Jan 31 18:07:10 EST 2002	protein_id(AAF55154) - sp_comment(Imperfect match to REAL SP with corresponding FBgn)	CG6476	Su(var)3-9	Mon Dec 01 21:50:31 EST 2003	SUV39H1 - Suvar(3)9 - eIF2G - Su-var(3)9 - eIF-2G - Su(var)328 - caa56376 Suvar39 Dm - Su(var)310 - eIF2&ggr; - Su(var)306 - dIF2 - Su(var)3-9 - eIF-2&ggr; - Su(Var)3-9 - Su-var(3)902 - Su(var)3		Su(var)3-9	chromosome pericentric region - cytosol - eukaryotic tra	chromatin assembly or disassembly - DNA methylation - establishment and/or maintenance of chromatin architecture - gene silencing - histone methylation - histone mo	chromatin binding - GTP binding - histone lysine N-methyltransferase activity (H3-K9 specific) - histone methyltransfe		CG6476	FBgn0004560 - FBgn0003624 - FBgn0003600 - FBan0006476
997	997	7.708555342	7.378810655	7.667081867	7.038420964	7.667548683	7.433902352	7.535820209	7.428814815	7.685574736	7.492263871	7.969929973	7.204635783	7.151357272	6.785857784	7.489520526	7.158575148	7.626175662	7.242461169	r_70_78_12_2b3_09_15_ore_38	r_70_2b3_78_38_ore_12_09_15	r_m_f	1.044688054	1.089318457	1.031429836	1.0144041	1.025801396	1.106222467	1.053861944	1.046230622	1.052981229	0	GCTGCGTCCCTTTGAACTAACTGTGGAGCAGTGCCTGAGGTTGGCGGAAGTCTATTCGGA	CG7319-RA CG7319-RC	transcript	Tue Jun 04 15:39:58 EDT 2002	protein_id(AAF50022) - sp_comment(Imperfect match to HYPO SP record with corresponding FBgn (assume that new one is better))	CG7319	CG7319	Mon Dec 01 18:47:20 EST 2003	CG7319		CG7319		rRNA metabolism	nucleic acid binding		CG7319	FBgn0036197 - FBan0007319
1001	1001	4.39477049	7.521718631	4.669950436	7.579421526	4.584232499	7.491786442	4.421990151	7.816530122	4.388881194	7.492787915	4.660998058	7.401497562	4.402662973	7.246385454	4.786181414	7.559753198	4.559534393	7.530054502	r_15_ore_70_12_09_38_2b3_78	r_70_38_09_15_ore_78_2b3_12	r_f_m	0.584277438	0.616135469	0.611901118	0.565722908	0.585747421	0.62973716	0.607566766	0.633113448	0.605511473	0	TCTCGCTCAGCATACCTGTTCACTTGGTATGGAACAACAAAGAGTACAATCAGGAGAGCA	CG6138-RB CG6138-RA	transcript	Wed May 01 10:17:02 EDT 2002	protein_id(AAF52975) - sp_comment(Perfect match to HYPO SP record with corresponding FBgn)	CG6138	CG6138	Mon Dec 01 20:25:32 EST 2003	CG6138 - BcDNA:AT25107		CG6138					CG6138	FBgn0063711 - FBan0006138 - FBgn0032268
1003	1003	4.313199215	4.149860879	4.386744777	4.00319378	4.250027848	3.994326801	4.053130612	4.086671214	4.5180157	4.439696875	4.409027053	3.82439547	4.11711669	3.798831981	4.221883161	4.046273385	4.283765197	4.039622014	r_12_70_78_09_ore_2b3_38_15	r_70_38_09_2b3_78_12_ore_15	r_m_f	1.039359955	1.095811249	1.064016056	0.991792684	1.017640579	1.152869019	1.083784887	1.043400374	1.060437136	0	CACCTACGACAGTGTGTCCAGCTACGACTCGTACAACAATACACAAATGGCCATGCAAAA	CG31349-RF CG31349-RA CG31349-RC CG31349-RB	transcript	Wed Oct 16 16:29:56 EDT 2002	sp_comment(Imperfect match to REAL SP with corresponding FBgn)	CG31349	pyd	Mon Dec 22 13:28:46 EST 2003	Pyd - ZO-1 - Pch - Pyd/ZO-1 - DZO-1 - pyd - CG11962 - CG12409 - CG9729 - dzo-1 - CG9763 - ZO1 - tam - CG11782 - tamou - Tamou - xvt		pyd	adherens junction	dorsal closure - establishment and/or maintenance of cell polarity - JNK cascade - regulation of JNK cascade	guanylate kinase activity - structural molecule activity	andy\multiphase exon provisional (internal view only)\Mon Dec 22 10:46:21 EST 2003 - bmatthew\Transcript symbols changed to match ARGS.\Fri May 09 15:51:06 EDT 2003 - campbell\DGC clone LD02541 appears problematic: incomplete CDS\Mon Mar 31 13:11:30 EST 2003 - joshk\Flag Cambridge: Difficult gene (internal view only)\Tue Jan 22 16:50:19 EST 2002	CG31349	FBgn0051349 - FBgn0037641 - FBan0031349 - FBgn0040533 - FBgn0010330 - FBgn0037639
1006	1006	4.969352647	5.450049895	5.250974675	5.255003758	5.174265031	5.512490097	4.835315075	5.452742131	5.14753985	5.677232656	5.170300074	5.158698583	4.836589094	5.17439313	4.887399321	5.188555071	5.0375522	5.345979156	r_12_70_78_ore_15_38_09_2b3	r_38_70_78_2b3_ore_12_09_15	r_f_m	0.911799478	0.999233286	0.938643869	0.886767604	0.906698767	1.002248918	0.934716202	0.941957685	0.942306742	0	CACTTCAAGAACCTGGGATGTCGTTATCTGAGTCATTTGAATACGAGCGTAGTTAAAACA	CG9990-RA CG9990-RB	transcript	Tue Jan 29 13:05:03 EST 2002	protein_id(AAF56807) - sp_comment(Perfect match to HYPO SP record with corresponding FBgn)	CG9990	CG9990	Mon Dec 01 22:57:53 EST 2003	CG9990		CG9990	ATP-binding cassette (ABC) transporter complex	transport	ATPase activity coupled to transmembrane movement of substances - transporter activity		CG9990	FBgn0039594 - FBan0009990
36831	1009	4.000302233	4.338378388	4.158008915	4.180581709	4.283783197	4.324715836	4.043714843	4.386312446	4.184869944	4.215137832	4.166462595	3.928473053	3.808822718	4.044096747	4.08756183	4.12231075	4.098110366	4.200082262	r_70_ore_12_78_2b3_38_15_09	r_38_70_78_2b3_15_09_ore_12	r_f_m	0.922073152	0.994600562	0.990535184	0.921893936	0.992819241	1.060580673	0.941822849	0.991570524	0.975721453	0	ATGTTTAAATACTTTTTCTCCACGGTTCTGCAGTTCCAGATCTATCGAGGCCTGTGCCGC	CG31766-RA	transcript	Fri Oct 04 13:54:05 EDT 2002	protein_id(AAN10858) - sp_comment(Imperfect match to HYPO SP but either annotation or SP entry doesn't have an FBgn)	CG31766	CG31766	Mon Dec 01 20:38:32 EST 2003	CG31766		CG31766			peptidyl-dipeptidase A activity		CG31766	FBgn0051766 - FBan0031766
1010	1010	5.541637594	5.623548994	5.576563067	5.326613781	5.644927446	5.476255564	5.438678985	5.637474246	5.508938289	5.672089796	5.623422628	5.239320109	5.142847563	5.087056657	5.379518093	5.339029092	5.496621356	5.429368405	r_70_78_12_15_ore_2b3_38_09	r_70_38_2b3_78_09_ore_12_15	r_m_f	0.985434216	1.046924612	1.030800586	0.964736821	0.971236085	1.07331152	1.010967227	1.007583589	1.012386883	0	AAGTTCTATGAGTCGCTGGGCTATGTGGCCATTCCCGGAAACTCCAACTCCATGACGATT	CG1969-RB CG1969-RA	transcript	Thu Jan 31 13:53:01 EST 2002	protein_id(AAN14182) - sp_comment(Imperfect match to REAL SP with corresponding FBgn)	CG1969	CG1969	Mon Dec 01 23:02:49 EST 2003	CG1969		CG1969					CG1969	FBgn0039690 - FBan0001969
1016	1016	3.229366645	4.472012813	3.324145228	4.61890941	3.364888102	4.655209454	3.094928396	4.833855639	3.537224541	4.689229079	3.403506585	4.558479292	2.799999577	4.110638324	3.061019304	4.291022546	3.228901688	4.530805882	r_70_78_12_ore_2b3_09_38_15	r_70_78_ore_38_2b3_09_15_12	r_f_m	0.722128218	0.719681841	0.722822063	0.640260824	0.754329652	0.746632016	0.681159313	0.713354281	0.712655049	0	CTGTTTGCACAACAGTACCAAATTGTTGGAGATGTACTTCGAATATGGATGAATCGCAAG	CG16991-RB CG16991-RA	transcript	Mon May 20 15:12:38 EDT 2002	protein_id(AAN12064) - sp_comment(Imperfect match to HYPO SP record with corresponding FBgn (assume that new one is better))	CG16991	Tsp66A	Mon Dec 01 19:06:16 EST 2003	Tsp66A - Dm.Tsp66A - CG1699		Tsp66A	integral to membrane				CG16991	FBgn0035786 - FBan0016991
1020	1020	10.2829849	9.38972597	10.20157881	9.186963445	10.29997291	9.459813702	10.24827272	9.517146617	10.35066509	9.479269256	10.41353399	9.248528746	10.02334025	9.016415273	10.18906925	9.24515749	10.25311525	9.318208955	r_70_78_2b3_12_ore_09_15_38	r_70_2b3_78_38_ore_09_15_12	r_m_f	1.095131522	1.110440775	1.088813504	1.076821986	1.091926477	1.125966548	1.111676863	1.102097965	1.100331116	0	CATGAAGCTCGATTACGTGCTGGGTCTGAAGATTGAGGACTTCTTGGAGCGTCGTCTGCA	CG3395-RB CG3395-RD CG3395-RA	transcript	Thu Jun 13 14:35:19 EDT 2002	protein_id(AAF50250) - sp_comment(Perfect match to REAL SP with corresponding FBgn)	CG3395	RpS9	Mon Dec 01 18:54:48 EST 2003	RpS9 - unnamed - RpL11		RpS9	cytosolic small ribosomal subunit (sensu Eukarya) - ribos	protein biosynthesis	nucleic acid binding - structural constituent of ribosome		CG3395	FBgn0010408 - FBan0003395
1021	990	5.624308205	4.927048695	5.48297213	4.645598301	5.555798298	4.80644417	5.393507383	4.941077039	5.451899691	4.91185686	5.671481445	4.523163144	5.281350994	4.500752053	5.355107267	4.537286148	5.487136526	4.723080138	r_70_78_12_15_2b3_09_ore_38	r_70_38_78_2b3_09_15_ore_12	r_m_f	1.141516667	1.180251019	1.155906134	1.091565127	1.109946777	1.253875057	1.173437446	1.180244554	1.161770786	0	CTTCAAGTTCGTCTGCCAAAACTCGTGTATCGGGCGAAAAGAAACTTCCTTAGTCTTCTG	CG33336-RA CG33336-RB	transcript	Wed Jan 23 16:28:23 EST 2002	protein_id(AAF56087) - sp_comment(Perfect match to REAL SP with corresponding FBgn)	CG33336	CG33336	Mon Dec 01 22:27:21 EST 2003	CG31325 - CG10873 - CG33336		CG33336				campbell\Gene merge based on EST data\Tue Mar 25 15:41:46 EST 2003 - campbell\Flag Cambridge: gene merge (internal view only)\Tue Mar 25 15:41:36 EST 2003	CG33336	FBan0010873 - FBgn0039044 - FBgn0053336
11938	1035	5.382436104	5.974809229	5.592195024	6.115679708	5.528825799	6.333882166	5.447941693	6.475948217	5.702053323	6.561062855	5.62311311	6.128721928	5.19831916	5.80524658	5.482625597	6.136651724	5.497176547	6.178273538	r_70_ore_12_78_09_2b3_38_15	r_70_ore_2b3_38_78_09_12_15	r_f_m	0.900854889	0.914402861	0.872896851	0.84125776	0.869074638	0.917501753	0.895451914	0.893422968	0.889759334	0	CTGCTAGTCCCGCTGATGAATGTTCTACACCAAGGGATAAGGGAGGAGTTACACTTGTAT	CG9765-RD CG9765-RC	transcript	Fri Oct 18 17:31:38 EDT 2002	sp_comment(Imperfect match to REAL SP with corresponding FBgn)	CG9765	tacc	Mon Dec 22 13:39:40 EST 2003	tacc - DTACC - dTACC - D-TACC - acc - d-tacc - TACC		tacc	astral microtubule - centrosome - pericentriolar material	female meiosis - microtubule cytoskeleton organization and biogenesis - microtubule stabilization - mitosis - mitotic spindle assembly - nuclear migration - pronucl	microtubule binding - protein binding	bmatthew\EST data support existence of multiple transcripts\Fri Oct 18 13:27:55 EDT 2002	CG9765	FBgn0026620 - FBan0009765 - CG9765
1036	1036	6.274653843	6.591159962	6.610519156	6.548962216	6.610296689	6.734124873	6.225202429	6.65147863	6.305471498	6.450868055	6.807338943	6.584255076	5.903046972	5.899263188	6.239693541	6.287643361	6.393800691	6.492836015	r_70_12_78_ore_15_09_2b3_38	r_70_78_15_2b3_38_ore_12_09	r_f_m	0.95198021	1.009399496	0.981611837	0.935912566	0.977460931	1.033881413	1.0006414	0.99237396	0.984746985	0	GCATTACTCCAATGCTTCAATTGGCCAGGGAAGTTCTCAAGCGCAGCGATAAGGATAAGA	CG5946-RA CG5946-RB	transcript	Tue Oct 29 14:14:53 EST 2002	protein_id(AAF50004) - sp_comment(Imperfect match to HYPO SP record with corresponding FBgn (assume that new one is better))	CG5946	CG5946	Mon Dec 01 18:46:21 EST 2003	CG5946		CG5946		cholesterol metabolism - electron transport - fatty acid desaturation		mhuang\DGC clone appears problematic: unspliced intron (GH12222)\Mon Jun 03 13:44:14 EDT 2002	CG5946	FBgn0036211 - FBan0005946
1040	1040	3.764314563	6.026041731	4.080292133	6.090271283	3.860406806	6.10706042	3.783410302	6.262448733	3.968362947	6.069270699	3.915329486	5.794957614	3.718334084	5.879932957	3.845335348	5.991649118	3.872424081	6.032946246	r_70_ore_12_78_09_38_15_2b3	r_38_70_78_ore_15_2b3_09_12	r_f_m	0.624674493	0.669968864	0.632121928	0.604142319	0.653845107	0.675644197	0.632376952	0.641782466	0.641879427	0	TCCAAACAGACCATCGAAACCATGGAGATGGATCTTAAGAATTATCGCGTCCAATTGAAA	CG6569-RA CG6569-RB	transcript	Mon Apr 01 12:48:37 EST 2002	protein_id(AAF55928) - sp_comment(Imperfect match to HYPO SP record with corresponding FBgn (assume that new one is better))	CG6569	CG6569	Mon Dec 01 22:20:52 EST 2003	CG6569		CG6569				bmatthew\EST data suggest additional 5' exon(s)\Mon Apr 01 10:40:01 EST 2002	CG6569	FBgn0038909 - FBan0006569
1048	1048	4.545176872	5.01328915	4.299419617	4.807868108	4.821892794	5.116227218	4.703974938	5.130930911	4.828500795	5.379361	4.649922115	4.808803189	4.251956219	4.766086892	4.108407602	4.6862185	4.500011997	4.939531311	r_78_70_2b3_ore_38_12_09_15	r_78_70_2b3_38_ore_09_12_15	r_f_m	0.906625717	0.894246581	0.942470416	0.916787815	0.897597465	0.966960371	0.892127298	0.876699967	0.911020037	0	ATGGAGTGGAATAGTCGGTTTAATTGGCAGCCCATACCTGTCTTCTCCCAGGAACTCAAT	CG9449-RA CG9449-RB	transcript	Fri Jun 07 15:09:41 EDT 2002	protein_id(AAF49156) - sp_comment(Imperfect match to HYPO SP record with corresponding FBgn (assume that new one is better))	CG9449	CG9449	Mon Dec 01 18:22:38 EST 2003	CG9449		CG9449		phosphate metabolism	acid phosphatase activity		CG9449	FBgn0036875 - FBan0009449
23153	1049	6.073524584	5.687643017	6.361119473	5.590588678	6.193973426	5.85278121	6.020608678	5.739216731	6.209984419	5.778137738	6.362902796	5.414817621	6.056323931	5.4582129	6.093246462	5.531937824	6.175065339	5.629353042	r_12_70_ore_78_09_15_2b3_38	r_38_70_78_2b3_ore_12_15_09	r_m_f	1.067845602	1.137826415	1.058295741	1.049029678	1.074738039	1.175090879	1.109580011	1.10146691	1.0969405	0	CAGCAGCAGCAGAATCAAAAGGCCAATGTCAACAACACACACGACAACAAGAATGCCGCG	CG9819-RB CG9819-RA	transcript	Mon Jul 08 12:34:43 EDT 2002	protein_id(AAN09410) - sp_comment(Imperfect match to SP corresponding to a different FBgn)	CG9819	CanA-14F	Mon Dec 01 18:08:10 EST 2003	CanA-14F - PP2B - canA-14F		CanA-14F		protein amino acid dephosphorylation	protein serine/threonine phosphatase activity	simonp\EST data suggest additional 3' exon(s)\Mon Jul 08 12:34:41 EDT 2002	CG9819	FBgn0030758 - FBan0009819
1053	1053	4.080452649	4.264106526	4.001976809	3.920599057	4.054989676	4.140020077	3.794414706	4.130236912	4.14688508	4.381571474	4.023254477	3.8083127	3.72896902	3.888763	3.848264933	3.918064727	3.963698494	4.04749837	r_70_12_78_2b3_38_09_ore_15	r_38_70_78_2b3_12_09_ore_15	r_f_m	0.956930279	1.020756459	0.979461355	0.918691781	0.946437849	1.05644016	0.958908789	0.982185135	0.979295884	0	GTAAACCAGAGCATGTTATCAACTTCTTCTTCATGCTGGCCGAGGATATTCGCAAAATTA	CG9674-RA CG9674-RB CG9674-RD CG9674-RC	transcript	Tue May 28 15:23:16 EDT 2002	protein_id(AAF49409) - sp_comment(Imperfect match to HYPO SP record with corresponding FBgn (assume that new one is better))	CG9674	CG9674	Mon Dec 01 18:30:15 EST 2003	CG9674		CG9674		amino acid biosynthesis			CG9674	FBgn0036663 - FBan0009674
1057	1057	6.046466961	5.998853221	6.081763228	5.707201707	6.096091668	5.818455923	5.974495269	5.978886772	6.086230062	5.964738472	6.366022378	5.664476473	5.761325541	5.545553113	5.843071433	5.675469342	6.035605826	5.79728551	r_70_78_12_ore_2b3_15_09_38	r_70_38_78_2b3_09_15_12_ore	r_m_f	1.00793714	1.065629627	1.047716396	0.999265498	1.020368301	1.123850087	1.038909091	1.029530966	1.041108949	0	TCAGAGCGTGGACTTTTCCAAAAATGTACAAGCAGCGGCCACCATCAACAATTGGGTTGA	CG9453-RB CG9453-RK CG9453-RC CG9453-RJ CG9453-RI CG9453	transcript	Wed Feb 13 03:02:01 EST 2002	protein_id(AAG22208) - sp_comment(Imperfect match to REAL SP with corresponding FBgn)	CG9453	Spn4	Mon Dec 01 23:25:50 EST 2003	neuroserpin - Sp4 - sp4 - Spn4		Spn4		proteolysis and peptidolysis	serine-type endopeptidase inhibitor activity	crosby\DGC clone may be problematic (GH21896): represents unique EST.\Thu Mar 07 00:18:50 EST 2002	CG9453	FBgn0033111 - FBgn0028985 - FBan0009453
1059	1059	4.27663667	4.792027577	4.477929256	4.699892959	4.519334209	4.831284963	4.421543031	5.05176293	4.465176794	4.928919572	4.408420518	4.482844444	3.978776784	4.292016216	4.289455209	4.575619934	4.364475399	4.712388419	r_70_ore_78_38_12_15_2b3_09	r_70_38_78_2b3_ore_09_15_12	r_f_m	0.892448259	0.952772605	0.9354311	0.875247531	0.905913908	0.983398057	0.927018116	0.937458808	0.926170555	0	TATCAACAACGACCTGGAGGACATTGATGTCCACGATATTCCAGGACTGGAGAACTTTCT	CG11160-RA CG11160-RB	transcript	Tue Jun 25 13:28:44 EDT 2002	protein_id(AAF47987) - sp_comment(Imperfect match to HYPO SP record with corresponding FBgn (assume that new one is better))	CG11160	CG11160	Mon Dec 01 17:49:38 EST 2003	CG11160		CG11160					CG11160	FBgn0030257 - FBan0011160
4514	1060	6.756358593	7.769598497	6.625440684	7.243340552	7.20508301	7.787262237	7.027351008	7.924657652	6.880542358	7.849562106	7.231581612	7.569813711	6.466062648	7.470836482	6.856311833	7.421114139	6.881508054	7.608888429	r_70_2b3_ore_78_15_12_09_38	r_2b3_78_70_38_ore_09_15_12	r_f_m	0.869589155	0.914694075	0.92523955	0.886770296	0.876551108	0.955318306	0.865507184	0.923892519	0.904403858	0	GGAGCTGCTCAAGCGCGATCTGAAGAACCTGGTGATCCTCGACCGCATTGAGAACCCGGC	CG32954-RH CG32954-RB CG32954-RC CG32954-RB CG32954-RA C	transcript	Tue Nov 05 10:50:23 EST 2002	sp_comment(Imperfect match to REAL SP but either annotation or SP entry doesn't have an FBgn) - problem(true)	CG32954	CG32954	Mon Dec 01 20:40:17 EST 2003	Adh+Adhr - CG32954		CG32954				crosby\Flag Cambridge: dicistronic gene (known) (internal view only)\Wed Aug 07 17:41:16 EDT 2002	CG32954	FBgn0052954 - FBan0032954
37294	1064	5.272596505	4.989174556	5.061682016	4.845489273	5.180224831	4.929437904	4.768520427	4.914926032	5.451526902	5.429447553	5.332007946	4.672316977	4.750549927	4.458677743	4.993796186	4.72976326	5.102348484	4.863360067	r_70_12_78_2b3_09_ore_38_15	r_70_38_78_2b3_12_09_ore_15	r_m_f	1.056807383	1.04461732	1.05087536	0.970212043	1.004066592	1.141191399	1.065461601	1.055823709	1.049140597	0	CAGCAGGAGAATCAAGAACTGCACGAAAGAATTTCCAGATTAGAAAAGGAACTGCAGCAG	CG30420-RA	transcript	Thu Feb 21 14:27:47 EST 2002	protein_id(AAF47283) - sp_comment(Perfect match to HYPO SP record with corresponding FBgn)	CG30420	CG30420	Mon Dec 01 17:32:07 EST 2003	CG3749 - CG12850 - CG30420		CG30420		regulation of transcription from Pol II promoter	protein homodimerization activity - transcription regulator activity	crosby\Flag Cambridge: gene merge based on EST/cDNA data (LD34489).(internal view only)\Thu Feb 21 14:29:29 EST 2002 - crosby\DGC clone appears problematic (GH07217): unspliced intron; second DGC clone (LD34489) is okay.\Thu Feb 21 14:31:29 EST 2002 - crosby\Gene merge based on EST/cDNA data.\Wed Mar 13 00:01:27 EST 2002	CG30420	FBgn0035074 - FBgn0035072 - FBgn0050420 - FBan0030420
1067	1067	4.19903081	4.183156936	4.154249182	4.112084406	4.288033106	4.164676711	3.90965786	4.152750337	4.414376091	4.448873652	4.110077547	3.752212596	3.849425137	3.916396447	3.92089015	4.00637665	4.101903543	4.085837244	r_70_12_78_38_2b3_ore_09_15	r_38_70_78_2b3_12_09_ore_15	r_m_f	1.003794712	1.010253869	1.029619681	0.941462294	0.992245776	1.09537438	0.982899762	0.978662391	1.003932193	0	CGATATGAATGTTCGCTATGAAAAGGAACACGCTCTAACACGTCAGCTATCGGAAATGTG	CG32150-RB CG32150-RA	transcript	Sat May 25 23:57:07 EDT 2002	protein_id(AAF49573) - sp_comment(Imperfect match to HYPO SP record with corresponding FBgn (assume that new one is better))	CG32150	CG32150	Mon Dec 01 18:34:18 EST 2003	CG32150 - CG12712 - CG15714		CG32150				simonp\Flag Cambridge: gene merge (internal view only)\Sat May 25 23:56:37 EDT 2002	CG32150	FBgn0052150 - FBan0032150 - FBgn0036540 - FBgn0036539
1071	1071	7.075269966	6.457021545	7.285502505	6.158809645	7.253388394	6.54105088	7.220962616	6.664161448	7.219817469	6.676701174	7.575377028	6.359919229	6.92652225	6.169823951	7.025904011	6.420467421	7.199542779	6.421345575	r_70_78_ore_15_12_09_2b3_38	r_2b3_70_38_78_ore_09_12_15	r_m_f	1.095748236	1.182940036	1.10890261	1.083551573	1.081345006	1.191112144	1.122645039	1.094297899	1.121189118	0	ATGTCGACAGTCGATAAGGAAGAGCTGGTCCAGAAGGCTAAACTGGCCGAGCAGTCAGAA	CG17870-RB CG17870-RC CG17870-RH CG17870-RG CG17870-RF C	transcript	Fri Oct 04 17:06:02 EDT 2002	protein_id(AAM71062) - sp_comment(Imperfect match to REAL SP with corresponding FBgn)	CG17870	14-3-3zeta	Tue Dec 02 00:48:38 EST 2003	par-5 - leonardo - Leonardo-13-3-3 - 14-3-3 - 4-3-3 zeta - unnamed - 14-3-3zeta - l(2)07103 - D14-3-3&zgr; - 2G1 - leo - D14-3-3 - 549		14-3-3zeta	nucleus - ring canal (sensu Insecta)	cell proliferation - chromosome segregation - learning and/or memory - maintenance of oocyte identity (sensu Insecta) - mitotic cell cycle embryonic - olfactory le	diacylglycerol-activated phospholipid-dependent protein kinase C inhibitor activity - protein kinase C inhibitor activ	cdsmith\EST data support existence of multiple transcripts due to variable use of 5' exons\Wed Mar 13 12:08:10 EST 2002 - cdsmith\DGC clone LD18434 appears problematic: incomplete CDS\Wed Mar 13 12:07:53 EST 2002	CG17870	FBgn0064146 - FBgn0010635 - FBgn0004907 - FBan0017870
1072	1072	4.748010742	4.234945067	4.865767182	4.183923033	4.695982187	4.206646654	4.527236931	4.366252498	4.818430771	4.57444231	4.822601461	3.936140269	4.390775507	3.726926774	4.806450664	4.290120217	4.729471546	4.198632388	r_70_12_09_ore_78_15_38_2b3	r_70_38_2b3_09_ore_78_12_15	r_m_f	1.121150491	1.162967661	1.116324373	1.036870161	1.053337313	1.225210773	1.17812229	1.120353375	1.126431445	0	TGAGTGTCGATCTGATAAAGACCTACAAGCACATCAACGAGGTTTACTATGCGAAAAAGA	CG7826-RA CG7826-RC	transcript	Wed Sep 18 16:18:20 EDT 2002	protein_id(AAF48777) - sp_comment(Imperfect match to REAL SP with corresponding FBgn)	CG7826	mnb	Mon Dec 01 18:13:32 EST 2003	Dyrk1 - unnamed - min - mnb - ME-IV - Mnb		mnb		brain development - cell proliferation - circadian rhythm - ectoderm development - induction of apoptosis - learning and/or memory - neurogenesis - olfactory learni	protein kinase activity - protein serine/threonine kinase activity - protein threonine/tyrosine kinase activity - rece	tupy\Validation against SwisProt record P49657 suggest initiating methionine is 65nt 3' of the position shown for this gene.\Tue Jul 16 19:52:05 EDT 2002	CG7826	FBgn0002777 - FBan0007826
1074	1074	5.423420453	4.635208645	5.378970017	4.470213054	5.444333428	4.712965886	5.258664045	4.773145475	5.471910452	4.806178811	5.65322454	4.466374801	5.14784244	4.414049243	5.336750585	4.607562015	5.394589442	4.605993978	r_70_12_78_2b3_ore_09_15_38	r_70_38_2b3_78_ore_09_12_15	r_m_f	1.17004883	1.203291644	1.155182015	1.101718788	1.138515787	1.265729992	1.166240374	1.15825909	1.171210702	0	CTACCAGAAGGTTGTTCGTGAGACAGTGCAGCACATTGGTTATGATGACTCCTCCAAGGG	CG2674-RC CG2674-RJ CG2674-RE CG2674-RG CG2674-RB CG2674	transcript	Tue May 14 16:54:28 EDT 2002	protein_id(AAF51556) - sp_comment(Perfect match to REAL SP with corresponding FBgn)	CG2674	M(2)21AB	Tue Dec 02 01:48:06 EST 2003	M(2)21A-B - Su(z)5 - SamS - M(2)21AB - Methionine adenosyl transferase - S-adenosylmethionine synthetase - METK - S-Adenosylmethionine synthetase - Sam-S		M(2)21AB		one-carbon compound metabolism - S-adenosylmethionine biosynthesis	nucleotidyltransferase activity	crosby\Multiphase exon postulated: variable use of small exons; supported combination results in frameshift and premature stop in downstream exon.\Thu Nov 13 14:57:34 EST 2003 - crosby\multiphase exon provisional (internal view only)\Thu Nov 13 14:58:20 EST 2003	CG2674	FBgn0011287 - FBgn0005278 - FBan0002674 - FBgn0031218
9035	1079	8.129036103	7.606474388	7.996256582	7.371943649	8.101056149	7.586166788	7.866288365	7.681779199	8.102768106	7.730767311	8.148799055	7.36004293	7.667935138	7.26484178	7.796261843	7.355057962	7.983042212	7.488363557	r_70_78_12_2b3_09_15_ore_38	r_70_78_38_2b3_09_ore_12_15	r_m_f	1.068699596	1.084687697	1.067872138	1.024019067	1.048119518	1.107167327	1.055485497	1.059986459	1.066059647	0	TATCGGCTCCAAGATTATCAAGCCCGGCGGCTCGGATCCCGATGACTTCGAGAAGTCCAT	CG1883-RA CG1883-RD CG1883-RB CG1883-RC	transcript	Tue Nov 11 09:23:50 EST 2003	protein_id(AAF57023) - sp_comment(Hits nothing in SP and no SP entry corresponds to this FBgn)	CG1883	CG1883	Tue Dec 02 01:47:31 EST 2003	CG1883		CG1883				tupy\Multiple ESTs homologous to non-coding strand of this gene.\Sun Feb 03 12:59:29 EST 2002	CG1883	FBgn0039757 - FBan0001883
1096	1096	10.07111158	10.56437781	9.738894262	10.43969268	10.38916287	10.82387801	10.17686156	10.74497764	10.010837	10.70371826	10.24110393	10.64236534	9.330644224	10.18062839	9.760728918	10.35344537	9.975491462	10.55329679	r_70_2b3_78_15_ore_12_38_09	r_70_78_2b3_ore_38_15_12_09	r_f_m	0.953308539	0.932871739	0.959837394	0.94712729	0.935267237	0.962295843	0.916509656	0.942751767	0.945248832	0	CAACGATGAAGACGAAGTTGTTATTGCTGCCTTCAAAACATTCGATAACGATGGTCTCAT	CG2184-RA CG2184-RB	transcript	Tue Nov 26 16:39:32 EST 2002	protein_id(AAF57016) - sp_comment(Imperfect match to REAL SP with corresponding FBgn)	CG2184	Mlc2	Mon Dec 22 13:26:56 EST 2003	mlc-2 - MLC2 - Myosin LC2 - dro MLC-2 - myosin regulatory light chain - LC2 - DmMLC2 - l(3)99Eb - Dmlc2 - mlc2 - RLC2 - Ifm(3)99Eb - MYL2 - Mlc2 - RLC - MRLC - MLC-2		Mlc2	muscle myosin - myosin	muscle contraction	ATPase activity coupled - calcium ion binding - calmodulin binding - microfilament motor activity		CG2184	FBan0002184 - FBgn0002773
1100	1100	5.434133793	5.45662708	5.365220387	5.006440823	5.387025929	5.394417663	5.221105831	5.289179605	5.374136425	5.453471438	5.457289824	5.062217066	5.349076627	5.289740981	5.355625143	5.064143731	5.370504326	5.233308575	r_12_70_78_2b3_15_09_ore_38	r_2b3_38_78_12_70_09_15_ore	r_m_f	0.995877804	1.071663599	0.998629744	0.987129616	0.985452383	1.078043425	1.011217117	1.057557887	1.026215873	0	AACAACAACGAGGATTTTCTTACCGCCTCCTTGCGACACTTGAATATCTCAAATGACGAT	CG6170-RA CG6170-RB CG6170-RC	transcript	Wed Jul 17 18:32:49 EDT 2002	protein_id(AAF48443) - sp_comment(Imperfect match to REAL SP with corresponding FBgn)	CG6170	HDAC6	Mon Dec 01 18:01:43 EST 2003	dmHDA404 - dHDAC6 - DmHDAC2 - HDAC - dHDAC2 - histone deacetylase HDA2 - HDAC2 - HDAC6		HDAC6		chromatin assembly or disassembly - regulation of cell cycle - regulation of transcription from Pol II promoter	chromatin binding - histone deacetylase activity		CG6170	FBgn0026428 - FBan0006170
1101	1101	5.71945414	5.687414234	5.89245963	5.565223026	5.645598872	5.636168635	5.402182334	6.035181531	5.695776367	5.927106366	6.092460222	5.615686459	5.304083441	5.040357846	5.677899849	5.614388363	5.703187935	5.650565632	r_70_12_09_78_15_ore_2b3_38	r_70_2b3_78_38_09_ore_15_12	r_m_f	1.005633475	1.058800268	1.001673165	0.895115136	0.960970837	1.084900353	1.052322792	1.011312272	1.00931275	0	TACGCAATCAATGCAAATCTGGCACAGGAATGGATCGAAAAATTGCAGGCATGTTTGCAA	CG6939-RA CG6939-RB	transcript	Tue Sep 17 15:33:20 EDT 2002	protein_id(AAF54700) - sp_comment(Imperfect match to REAL SP with corresponding FBgn)	CG6939	Sbf	Mon Dec 01 21:32:34 EST 2003	DSbf1 - Sbf - dSbf1 - sbf - SBF - Sbf1		Sbf		protein metabolism	diacylglycerol binding - protein tyrosine/serine/threonine phosphatase activity		CG6939	CG6939 - FBan0006939 - FBgn0025802
9656	1103	4.131629451	4.306904708	4.072896539	4.029467273	4.160941749	4.245107267	3.807576579	4.248787826	4.213798598	4.496221423	4.187335493	3.94625116	3.778014813	3.713033597	3.842946516	4.009542313	4.025643132	4.124904239	r_70_12_78_2b3_ore_09_38_15	r_70_38_78_2b3_09_12_ore_15	r_f_m	0.95930366	1.010777918	0.980173524	0.896155971	0.937186629	1.061091989	1.017500842	0.958450171	0.975936143	0	TCGCAATCGCAACAAACCAATCAGCATCATCAATTACCGGCTCTGACATCGAGTGATATA	CG31140-RA CG31140-RB	transcript	Thu Oct 24 18:48:36 EDT 2002	protein_id(AAF56214) - validation_flag(unusual splice) - sp_comment(Imperfect match to HYPO SP record with corresponding FBgn (assume that new one is better))	CG31140	CG31140	Mon Dec 01 22:31:43 EST 2003	DGKt - CG13600 - CG5875 - CG31140		CG31140		lipid metabolism - phosphorylation	diacylglycerol binding	cdsmith\Flag Cambridge: gene merge (internal view only)\Tue Mar 26 06:26:16 EST 2002	CG31140	FBgn0039134 - FBgn0039133 - FBgn0051140 - FBan0031140
3739	1120	4.505368948	4.710100431	5.123448386	4.714154168	4.483274767	4.572823693	4.396792216	4.628879211	4.675152567	4.779758616	4.751874113	4.363932605	4.317750351	4.202230282	4.510062893	4.435686654	4.617486001	4.564025974	r_70_12_09_ore_78_15_38_2b3	r_70_38_78_09_12_ore_2b3_15	r_m_f	0.956533521	1.086822408	0.980417149	0.949861082	0.978114784	1.088897227	1.02749018	1.016767695	1.011713349	0	TCAAGGAGTTCCTGAACAATGTAACGTCCGATAAGGAGGGAATTTTGCATTTGTTCCCCT	CG1417-RF CG1417-RH CG1417-RG CG1417-RC CG1417-RE CG1417	transcript	Wed May 07 14:28:45 EDT 2003		CG1417	slgA	Mon Dec 01 19:13:46 EST 2003	EE85 - proline dehydrogenase - PRODH - sl - slgA - slg - tu3 - sluggish - sluggish-A		slgA	mitochondrial matrix	glutamate biosynthesis - proline catabolism		cdsmith\EST data support existence of multiple transcripts due to variable use of 5' exons\Fri Jun 28 14:20:40 EDT 2002	CG1417	FBan0001417 - FBgn0003423
1125	1125	6.162556062	5.685266961	6.170846025	5.501715916	6.078780682	5.61667529	5.916508214	5.676273044	6.164121492	5.769278069	6.300750261	5.488880996	6.009469317	5.281325584	5.992212022	5.581481216	6.101510221	5.580822067	r_12_78_70_09_ore_15_2b3_38	r_70_38_2b3_78_09_12_ore_15	r_m_f	1.083951924	1.121622076	1.082273831	1.042322695	1.068438966	1.147911617	1.137871396	1.073588137	1.093299544	0	CAGCAAAGAAGAGGGATCAAATTGTAATTGTCAAGTCTAACGTGGAATCCAAAGAGGAGG	CG5753-RA CG5753-RB	transcript	Mon Sep 16 14:22:46 EDT 2002	protein_id(AAF57752) - evidence(experimental) - citation(FBrf0104945) - sp_comment(Imperfect match to REAL SP with corresponding FBgn)	CG5753	stau	Mon Dec 01 23:50:37 EST 2003	Stauffen - dStau - stau		stau	apical cortex - basal cortex - cell cortex - microtubule	asymmetric protein localization involved in cell fate commitment - bicoid mRNA localization - embryonic development - long-term memory - microtubule-based process -	double-stranded RNA binding - microtubule binding - mRNA 3'-UTR binding - RNA binding		CG5753	CG5753 - FBgn0003520 - FBan0005753
24655	1128	4.279661976	4.38752976	4.142805709	3.943471249	4.360761264	4.397080468	4.039511987	4.296857723	4.338791176	4.493433706	4.175769101	3.895644323	4.050121667	4.028391844	3.886196082	3.903452345	4.149624312	4.150008482	r_78_12_70_2b3_38_ore_15_09	r_38_78_2b3_70_12_ore_09_15	r_f_m	0.975414917	1.050547968	0.991740155	0.940108388	0.965584776	1.071907175	1.005394168	0.99557923	0.999907429	0	AAAGGTGAGCCCGGGATGAGCAAGTTTAGCTTTGTTCCCTGTGAGTCTATCGTGTCTGAT	CG30078-RA	transcript	Thu Nov 07 11:02:27 EST 2002	protein_id(AAF58153) - sp_comment(Imperfect match to HYPO SP record with corresponding FBgn (assume that new one is better))	CG30078	CG30078	Tue Dec 02 00:12:47 EST 2003	CG16805 - CG30078		CG30078			alpha-type channel activity - protein kinase activity	bmatthew\Flag Cambridge: gene split (internal view only)\Wed Mar 13 11:31:03 EST 2002	CG30078	FBgn0034006 - FBgn0050078 - FBan0030078
1131	1131	4.234930513	4.186728636	4.300764319	3.960989415	4.319502807	4.351072546	4.013751193	4.277342583	4.316427069	4.296906532	4.276958769	3.934949064	3.811769952	3.775521229	4.070777037	3.962526607	4.180516793	4.091037069	r_70_12_78_ore_38_2b3_15_09	r_70_38_2b3_78_ore_12_15_09	r_m_f	1.011513017	1.085780311	0.992744378	0.938374964	1.004542928	1.086915917	1.009600985	1.027318537	1.021872137	0	GATATTATATTGAAGAGCTACTGCGCCACTGCTTAGGACGAAATGATGTCTCTCGAAGAT	CG14685-RC CG14685-RD CG14685-RB CG14685-RA	transcript	Fri May 17 17:20:33 EDT 2002	protein_id(AAN13485) - sp_comment(Imperfect match to HYPO SP record with corresponding FBgn (assume that new one is better))	CG14685	CG14685	Mon Dec 01 21:25:21 EST 2003	CG14685		CG14685				simonp\EST data suggest additional 3' exon(s)\Thu Jan 10 20:20:11 EST 2002	CG14685	FBgn0037831 - FBan0014685
1134	1134	5.106656856	4.560513696	5.242535388	4.440815399	5.058945902	4.610364935	4.95323344	4.650793972	5.124259148	4.723296226	5.320932123	4.323915223	4.982010332	4.261759244	5.099622476	4.488766045	5.120285289	4.507428556	r_12_70_09_78_ore_15_2b3_38	r_70_38_2b3_78_ore_09_12_15	r_m_f	1.119754746	1.18053441	1.097298364	1.065029642	1.084890488	1.230581972	1.169003232	1.136085602	1.135965934	0	AATAAGGCGGCACTAAATGCCGGAGATGCCAGCAAACAGAACAGCGGCAATGCGAACGCC	CG6203-RE CG6203-RA CG6203-RC CG6203-RD	transcript	Thu Mar 21 16:06:26 EST 2002	protein_id(AAN13453) - sp_comment(Imperfect match to REAL SP with corresponding FBgn)	CG6203	Fmr1	Mon Dec 01 21:23:10 EST 2003	BcDNA:GM08679 - EP(3)3517 - FMR1 - cg6203 - dfxr - dFMR1 - dFMRP - dFXR1 - AT24755 - dfmr1 - FXR - dFXR - dmfr1 - dFmr1 - fragile X - Fragile-X-related - Fmr1		Fmr1	cytoplasm - micro-ribonucleoprotein complex - RNA-induced	axon guidance - circadian rhythm - induction of apoptosis - locomotion - locomotor rhythm - male courtship behavior (sensu Insecta) - negative regulation of transla	mRNA binding - protein binding - RNA binding	bmatthew\DGC clone GM08679 appears problematic: contains only 3' UTR sequences\Thu Mar 21 16:04:35 EST 2002 - bmatthew\DGC clone GH22839 appears problematic: incomplete CDS\Thu Mar 21 16:03:28 EST 2002 - bmatthew\EST data support existence of multiple transcripts\Mon Jan 14 00:02:44 EST 2002	CG6203	FBgn0028734 - FBgn0037787 - FBan0006203 - FBgn0047258
1137	1137	4.753448369	4.810438117	4.588086014	4.448224066	4.782340497	4.78237385	4.376057659	4.772189173	4.649086934	4.885219395	4.755684258	4.460100852	4.075511072	4.176352495	4.249264852	4.251876388	4.542185608	4.568371587	r_70_78_12_2b3_15_ore_38_09	r_70_78_2b3_38_12_09_ore_15	r_f_m	0.988152899	1.0314422	0.999993026	0.916991657	0.951663898	1.066272808	0.975854188	0.999385792	0.994267984	0	GATCTTACCATTCCCCATAGAACTCTTTACCTGGTTCTTTTTGACAACCAACATCCAGAT	CG31028-RA CG31028-RB	transcript	Sat Mar 23 14:56:51 EST 2002	protein_id(AAF57015) - sp_comment(Imperfect match to HYPO SP record with corresponding FBgn (assume that new one is better))	CG31028	CG31028	Mon Dec 01 23:06:12 EST 2003	CG2176 - CG31028		CG31028				simonp\3' terminus extended to first stop codon; no experimental data confirming this prediction\Mon Feb 04 03:19:37 EST 2002 - simonp\Gene split based on EST data\Mon Feb 04 03:19:15 EST 2002	CG31028	FBgn0039750 - FBgn0051028 - FBan0031028
1139	188	4.72160184	5.096264323	5.185516479	5.242803019	5.024496389	5.276384525	4.565316406	5.137261579	5.245180438	5.698413278	5.298043697	5.378512299	4.411122042	4.340009186	5.062553896	5.256333134	4.954194532	5.193396881	r_70_12_ore_09_78_2b3_15_38	r_70_ore_12_2b3_78_09_38_15	r_f_m	0.926482918	0.989073299	0.952261224	0.888667306	0.920463326	0.985038874	1.016385416	0.963134141	0.953941061	0	ATGCGACACGCATTTGTTGGATTAATTGTGTGCTGGCTGGCAGTTTGTCAACCGCAAGCT	CG3588-RA CG3588-RB CG3588-RC	transcript	Wed Jun 26 12:18:50 EDT 2002	protein_id(AAN09092) - sp_comment(Imperfect match to HYPO SP record with corresponding FBgn (assume that new one is better))	CG3588	CG3588	Mon Dec 01 17:00:36 EST 2003	EG:100G7.6 - CG3588		CG3588				crosby\3' structure and extent uncertain; limited cDNA data which conflicts with gene prediction data.\Wed Jun 26 12:17:47 EDT 2002	CG3588	FBgn0025643 - FBan0003588
1141	1141	4.424884279	4.41480416	4.629983906	4.372569718	4.401035873	4.141260668	4.168845153	4.332029713	4.467049047	4.541665392	4.504239391	4.088920407	4.518449839	4.013710911	4.71110183	4.164201368	4.490289563	4.264147438	r_12_09_ore_15_38_70_2b3_78	r_70_38_09_78_12_2b3_ore_15	r_m_f	1.002283254	1.058870231	1.062728533	0.962330692	0.983570708	1.101571795	1.125753683	1.131333818	1.053033374	0	TGAATACAATTCATAGTTGCGGTTGTATGGGCGTGCGCACCTGCTTGAGCTGCGAACAGG	CG18854-RC CG18854-RA CG18854-RB	transcript	Mon Apr 22 13:48:22 EDT 2002	protein_id(AAN10708) - validation_flag(short CDS) - sp_comment(Imperfect match to SP corresponding to a different FBgn)	CG18854	CG18854	Mon Dec 01 20:20:24 EST 2003	CG18854 - CG13122		CG18854				campbell\Probable pseudogene: Extensive EST data support transcript of ~1.5kb; but longest ORF is 93 amino acids. Multiple alternative transcripts are represented by the EST data; longest ORF less than 150 amino acids.\Thu Dec 06 18:23:09 EST 2001	CG18854	FBgn0042174 - FBan0018854 - FBgn0032148
1148	1148	4.400466692	4.737848951	4.569175409	4.612399949	4.559243255	4.676292025	4.227148626	4.762821032	4.595263546	4.935859385	4.415467626	4.360209613	3.910367334	4.250922606	4.256325697	4.535899673	4.380828459	4.612645051	r_70_12_78_ore_38_09_2b3_15	r_70_38_78_2b3_09_ore_12_15	r_f_m	0.928789993	0.990628623	0.974969748	0.887530436	0.930995636	1.012673247	0.919886739	0.938364162	0.949743241	0	CGGAGAATTGCTCTTCAAAGTGGCGCAACAGAATAAGGAAAGTGACAATCCATTCATAAT	CG1634-RA CG1634-RC CG1634-RB	transcript	Mon Jul 01 15:39:21 EDT 2002	protein_id(AAF46387) - sp_comment(Perfect match to REAL SP with corresponding FBgn)	CG1634	Nrg	Mon Dec 01 17:12:30 EST 2003	Ngl - CT4318 - neuroglian - l(1)7Fa - nrg - NRG - RA35 - unnamed - ceb - Nrg		Nrg	lateral plasma membrane - plasma membrane	central complex development - ectoderm development - epidermal growth factor receptor signaling pathway - mushroom body development - neuronal cell adhesion - regul			CG1634	FBgn0004669 - FBgn0002968 - FBan0001634
1920	1156	6.038893553	6.567514172	6.380575224	6.539028352	6.255498844	6.596929415	5.920650229	6.812091275	6.182997256	6.745959698	6.274533659	6.273486365	5.715922366	6.077240211	6.171027371	6.543715952	6.140474881	6.531798196	r_70_12_ore_78_15_09_38_2b3	r_70_38_2b3_78_ore_09_15_12	r_f_m	0.919509786	0.975768093	0.948244016	0.869138417	0.916548206	1.00016694	0.940545736	0.943046339	0.940089497	0	AGCAGCAGCAACAGACGCAGCAGCAGCTGCAACAGCAACAGTCCCACACAATAAACGCAA	CG12348-RC CG12348-RE	transcript	Thu Aug 15 19:12:25 EDT 2002	protein_id(AAF48790) - sp_comment(Imperfect match to REAL SP with corresponding FBgn)	CG12348	Sh	Mon Dec 22 13:22:02 EST 2003	V-I - F-c - CG17860 - sh - Shw - Sh - EKO - Sha - BcDNA:GH03046 - SH		Sh	integral to membrane - voltage-gated potassium channel co	behavioral response to ether - courtship behavior - learning and/or memory - perception of taste - potassium ion transport	voltage-gated potassium channel activity	campbell\Flag Cambridge: gene merge (internal view only)\Thu Aug 15 19:11:51 EDT 2002	CG12348	FBgn0064981 - FBan0012348 - FBgn0030885 - FBgn0003380
1159	1159	6.478699103	5.764602262	6.534125373	5.546451698	6.46233196	5.728357292	6.306285725	5.839642736	6.420450728	5.87150711	6.782357956	5.592252489	6.221613018	5.325359524	6.27998111	5.492579869	6.44433107	5.643561045	r_70_78_12_15_09_ore_2b3_38	r_70_78_2b3_38_09_ore_12_15	r_m_f	1.123876168	1.178073069	1.128130043	1.07990951	1.093492796	1.212813257	1.168299152	1.143357267	1.141890912	0	AAATCCGTAGGATTATGACCATGAAAGAGAACCTGAAGCTGGCACAGCCGCCAGAAGGTA	CG10640-RA CG10640-RB	transcript	Mon May 20 19:41:09 EDT 2002	protein_id(AAF50784) - sp_comment(Perfect match to REAL SP with corresponding FBgn)	CG10640	Uev1A	Mon Dec 01 19:12:47 EST 2003	dUEV1a - UEV - dUev1A - DmUEV - Uev1A		Uev1A		proteolysis and peptidolysis - regulation of cell cycle	ligase activity - ubiquitin conjugating enzyme activity	simonp\EST data support existence of multiple transcripts\Mon May 20 19:40:43 EDT 2002	CG10640	FBgn0035601 - FBan0010640
27798	1161	6.368548131	6.300083221	6.6357006	5.996660741	6.31498067	6.020581841	6.360353511	6.204764758	6.32140734	6.041328156	6.815538761	5.93051244	6.173482343	5.85135744	6.367302259	5.801661517	6.437944086	6.025862809	r_70_09_15_12_78_ore_2b3_38	r_78_70_38_2b3_09_15_12_ore	r_m_f	1.010867302	1.106565952	1.048898734	1.025075689	1.046360531	1.149232689	1.055051312	1.097496336	1.06838544	0	AAGTACTCCAGCCATTATGCAATAGACGAGCCAGATATACTAGAATCACTGACCAAGAAG	CG14683-RA	transcript	Wed Oct 30 09:50:11 EST 2002	sp_comment(Perfect match to REAL SP with corresponding FBgn)	CG14683	CG14683	Mon Dec 01 21:25:17 EST 2003	CG14683		CG14683			methyltransferase activity - transferase activity	campbell\Evidence indicates that 5' UTR overlaps 5' UTR of pug gene\Thu Aug 15 15:55:39 EDT 2002	CG14683	FBgn0037822 - FBan0014683
1168	1168	5.384043374	4.659036783	5.733329976	4.868364943	5.484045449	4.942318074	5.474552969	5.017124365	5.573945519	5.019002183	5.787039009	4.616564989	5.141218569	4.491387266	5.317933075	4.697525431	5.496338646	4.785940393	r_70_78_ore_12_09_15_2b3_38	r_70_38_ore_78_2b3_09_12_15	r_m_f	1.155612979	1.177670541	1.109609978	1.091173463	1.110568459	1.253537863	1.144683873	1.132071162	1.148434413	0	CTATCAACCCAAAGTTTCTGGTAAAGATCCAGAAGTCGCAGCTCTTCAAGAACTTCTTTA	CG5792-RB CG5792-RA	transcript	Fri Dec 19 16:13:33 EST 2003	protein_id(AAF53222) - sp_comment(Imperfect match to HYPO SP record with corresponding FBgn (assume that new one is better))	CG5792	CG5792	Mon Dec 22 13:37:00 EST 2003	CG5792		CG5792					CG5792	FBgn0032455 - FBan0005792
7457	1170	3.948858014	3.724305395	3.803361919	3.339178995	3.90289498	3.537763731	3.737150569	3.647461787	3.923691712	3.775904467	3.976659362	3.398527601	3.662425832	3.310634719	3.729405042	3.386360878	3.837953989	3.508948752	r_70_78_12_2b3_09_15_ore_38	r_70_2b3_78_38_09_12_ore_15	r_m_f	1.060293825	1.139011094	1.10320962	1.024589369	1.039139561	1.170112422	1.106260927	1.101301715	1.093761767	0	TACAGATATGGCGATGTGCGACATTGACGAGCACTTCCGACGCTCACTGGGCGAGAACTA	CG10741-RA CG10741-RB	transcript	Wed May 22 17:05:09 EDT 2002	protein_id(AAF49804) - sp_comment(Perfect match to HYPO SP record with corresponding FBgn)	CG10741	CG10741	Mon Dec 01 18:40:54 EST 2003	CG10741		CG10741					CG10741	FBgn0036373 - FBan0010741
1177	1177	3.888676744	4.005035958	3.890151476	3.778734609	3.946803575	4.045778233	3.77493329	4.050038192	3.805212159	3.917838937	3.704628286	3.500018576	3.396071267	3.481492276	3.596200079	3.729078584	3.76727102	3.825502561	r_70_78_38_12_15_ore_2b3_09	r_70_38_78_2b3_15_ore_09_12	r_f_m	0.970946774	1.029485232	0.975536312	0.932073504	0.971252831	1.058459607	0.975464254	0.964366934	0.984778068	0	GACTTGTTATTCGTATTTCCGACTACTGGCACTCTCTGTGTGTGGTATACTAACAAGATA	CG2411-RA	transcript	Fri Nov 14 15:31:41 EST 2003	protein_id(AAF59062) - sp_comment(Perfect match to REAL SP with corresponding FBgn)	CG2411	ptc	Tue Dec 02 01:47:51 EST 2003	BcDNA:RH36596 - Ptc_Dm - l(2)k02507 - PTC - rubr - tuf - pat - Conf - ptc		ptc	integral to membrane - integral to plasma membrane	anterior/posterior lineage restriction imaginal disc - anterior/posterior pattern formation - blastoderm segmentation - Bolwig's organ morphogenesis - cell-cell si	hedgehog receptor activity - transmembrane receptor activity		CG2411	FBgn0064818 - FBan0002411 - FBgn0015537 - FBgn0013766 - FBgn0003892
3580	1179	3.661236247	3.756223839	4.354277318	3.936169832	3.889697344	3.551079674	3.551220653	3.326614382	3.779476055	3.694124292	3.717915257	3.118987922	3.22208748	3.053153806	3.437102676	3.373996941	3.731603672	3.510006583	r_70_78_12_ore_38_15_09_2b3	r_70_38_12_78_09_15_ore_2b3	r_m_f	0.974711946	1.106221912	1.095356258	1.067517976	1.023104735	1.19202618	1.055330876	1.018703555	1.063132955	0	ACAAAATCTATTCGATCAGCACGGGAATCCCATAGATCTGCGACAGTATCGTAAAGTTTT	CG31991-RC CG31991-RD CG31991-RA CG31991-RB	transcript	Wed Apr 16 17:44:36 EDT 2003	protein_id(AAF53574) - sp_comment(Perfect match to HYPO SP record with corresponding FBgn)	CG31991	mdy	Mon Dec 01 20:47:41 EST 2003	mdy - CG13273 - CG17937 - CG17938		mdy		cholesterol metabolism - oogenesis (sensu Insecta) - regulation of nurse cell apoptosis - triacylglycerol biosynthesis	sterol O-acyltransferase activity	campbell\Flag Cambridge: gene split FBgn0004797 (internal view only)\Thu May 02 15:19:31 EDT 2002	CG31991	FBgn0032608 - FBgn0032610 - FBgn0004797 - FBgn0032611 - FBan0031991 - FBgn0051991
4119	1184	3.862495772	4.266695053	4.343117372	4.339535941	4.269816044	4.435514282	3.887944083	4.421908085	4.198336848	4.575073106	4.156804257	4.142250716	3.830581877	4.178643649	4.184555151	4.542242632	4.102488151	4.364013891	r_70_ore_12_38_78_15_09_2b3	r_38_70_ore_2b3_12_09_78_15	r_f_m	0.905266424	1.000825303	0.962642835	0.879245794	0.917654593	1.003513438	0.916704605	0.92125311	0.940072203	0	TCATCGCATTTTGATGGGGGAATCGTACAGTTTCATTGGCGATATCCTTTTATCCTTGAA	CG5125-RB CG5125-RA	transcript	Mon Nov 26 18:03:12 EST 2001	protein_id(AAF52504) - sp_comment(Imperfect match to REAL SP with corresponding FBgn)	CG5125	ninaC	Mon Dec 01 20:06:54 EST 2003	NINA C - Dm NinaC - ninaC - NINAC - NinaC - 2.2 - DRONINAC - myosin III - CT42491 - Droninac - CT16120 - CG54125		ninaC	cytoplasm - cytoskeleton - inaD signaling complex - myosi	adaptation of rhodopsin mediated signaling - cytoskeleton organization and biogenesis - deactivation of rhodopsin mediated signaling - phototransduction UV - photo	ATPase activity coupled - calmodulin binding - cytoskeletal protein binding - protein kinase activity - protein serin		CG5125	FBgn0026796 - FBan0005125 - FBgn0026835 - FBgn0002938
1185	1185	5.057315826	5.335778262	5.371510182	5.056186989	5.158791424	5.194194207	5.109048497	5.430026406	5.127293487	5.341185895	5.479796329	5.140762953	4.979459339	5.22096934	5.107326948	5.218143809	5.184041049	5.234387896	r_70_ore_78_12_15_09_2b3_38	r_2b3_38_09_78_70_ore_15_12	r_f_m	0.947812217	1.062363832	0.993184163	0.940888334	0.959954135	1.065950012	0.953742306	0.978763165	0.990381522	0	AGTGCTACTACTACGAAAACGCACGTGACATTCTAAAAAGCGAAAAGCAGCAGTTCAATT	CG5725-RE CG5725-RA CG5725-RC CG5725-RB CG5725-RD	transcript	Tue Jun 04 16:28:05 EDT 2002	protein_id(AAN12126) - validation_flag(CDS overlap) - sp_comment(Perfect match to REAL SP with corresponding FBgn)	CG5725	fbl	Mon Dec 01 19:36:02 EST 2003	CG32429 - fbl		fbl	cytoplasm - plasma membrane - spindle	chromosome segregation - coenzyme metabolism - cytokinesis - meiosis - membrane organization and biogenesis - mitosis - spermatogenesis		cdsmith\Gene models overlap ORF HL04357 on the opssite strand.\Tue Jun 04 16:27:34 EDT 2002	CG5725	FBgn0011205 - FBgn0052429 - FBan0005725 - FBgn0036981
1186	1186	6.202877882	4.672640171	6.942706842	4.88827779	6.043269891	4.460328394	5.942485064	4.610693608	6.175800083	4.979880059	6.539537837	4.488786736	5.971787742	4.229767469	6.210757815	4.403214848	6.291856967	4.5982101	r_12_70_09_15_ore_78_38_2b3	r_70_78_09_38_12_ore_2b3_15	r_m_f	1.327488883	1.420276658	1.354893487	1.288848397	1.240150367	1.45686089	1.411847764	1.410505285	1.368327421	0	ACATTGGATAATAGCTTGGAAATAGTAGAAACGCCGACAATAACTACAAGTACACGGAGC	CG5785-RA CG5785-RB	transcript	Fri Feb 22 19:45:00 EST 2002	protein_id(AAM68476) - evidence(experimental) - citation(FBrf0065533) - citation(FBrf0065368) - sp_comment(Imperfect match to REAL SP with corresponding FBgn)	CG5785	thr	Mon Dec 01 23:51:58 EST 2003	anch - ana - thr		thr		foregut morphogenesis - head involution - hindgut morphogenesis - Malpighian tubule morphogenesis - mitotic sister chromatid segregation - morphogenesis of an epith			CG5785	CG5785 - FBgn0015333 - FBgn0003701 - FBan0005785
29907	1197	5.12293997	5.137361552	5.057326002	4.892908763	5.491486418	5.236024908	4.913389558	5.05228763	5.274045588	5.268366375	5.325401781	4.911218558	4.875625162	4.843013451	4.814658832	4.798620104	5.09879496	5.005476585	r_78_70_12_2b3_ore_15_38_09	r_78_70_2b3_38_12_ore_09_15	r_m_f	0.997192804	1.033603169	1.048789208	0.972507885	1.001077984	1.084334106	1.006733764	1.003342363	1.018643255	0	GTTGATTCTGCTGCCACTGCTCCTGATTTTGCGGATCTCGTGGAGCGATGCTGTGCCTTT	CG8222-RF CG8222-RA CG8222-RD CG8222-RB CG8222-RE	transcript	Tue Apr 08 14:58:09 EDT 2003		CG8222	Pvr	Mon Dec 01 20:12:10 EST 2003	VGR1 - VEGF receptor - Vgr1 - stai - CT24332 - DmVEGFR - vgr1 - Vegfr-b - Vegfr-c - VEGFR-A - PVR - Pvr - Vegfr		Pvr	plasma membrane	actin cytoskeleton organization and biogenesis - actin filament organization - border cell migration (sensu Insecta) - cell projection biogenesis - cell proliferati	platelet-derived growth factor receptor activity - protein-tyrosine kinase activity - transmembrane receptor protein t	bmatthew\EST data support existence of multiple transcripts\Tue Dec 18 11:14:37 EST 2001 - bmatthew\DGC clone GH25181 appears problematic: incomplete CDS\Tue Oct 22 17:24:48 EDT 2002	CG8222	FBgn0032006 - FBan0008222
25374	1200	6.783157641	7.475359048	6.953457886	7.17236712	7.132077287	7.378478741	6.875200782	7.614918954	6.81866632	7.438167739	7.000681287	7.118948929	6.428923768	6.995353419	6.742926838	7.033595468	6.857489108	7.277174749	r_70_78_ore_15_12_2b3_38_09	r_70_78_38_2b3_09_15_ore_12	r_f_m	0.907402253	0.969478802	0.966605385	0.902859351	0.916713169	0.983386924	0.919027729	0.958674247	0.942328492	0	CAGAGGCTCCTGCGACCCGGTTCGGATTGCAAGAATGGCCAAGTCTGCTGCGTCCTGATT	CG10433-RA CG10433-RC	transcript	Wed Mar 13 13:48:10 EST 2002	protein_id(AAF46736) - sp_comment(Perfect match to HYPO SP record with corresponding FBgn)	CG10433	CG10433	Mon Dec 01 17:20:23 EST 2003	CG10433		CG10433					CG10433	FBgn0034638 - FBan0010433
30082	1204	6.028437662	5.227479879	5.991346671	4.98118228	5.868808657	5.060702077	5.806892714	5.190353567	6.016076239	5.374426945	6.20485052	5.013497421	5.754634479	4.762949571	5.765392285	4.890831992	5.932951343	5.058655553	r_70_78_12_09_2b3_15_ore_38	r_70_78_2b3_38_09_12_ore_15	r_m_f	1.153220634	1.20279611	1.159682702	1.118785578	1.119389342	1.237629144	1.208208148	1.178816262	1.172831651	0	AAAGCCACAGGACATTGCAATCCCTGATTTCCAGCCTGGCAAAATGCCGCACTGCGCCCT	CG8208-RA	transcript	Tue Apr 02 15:42:52 EST 2002	protein_id(AAF54400) - sp_comment(Imperfect match to REAL SP with corresponding FBgn)	CG8208	MBD-like	Mon Dec 01 21:19:20 EST 2003	DmMbd2/3 - MBD2-3 - methyl-CpG-binding-domain-like-protein - MBD2/3 - MBD-like - dMBD-like - Dm Mbd2/3 - dMBD2/3		MBD-like	nucleus - NuRD complex - polytene chromosome	development - negative regulation of transcription DNA-dependent - regulation of transcription from Pol II promoter	histone deacetylase binding - methyl-CpG binding - NOT methyl-CpG binding - transcription regulator activity		CG8208	FBgn0029156 - FBan0008208 - FBgn0027950
28236	1205	4.392720522	4.307010372	4.544014472	4.137043146	4.391055827	4.326250393	4.215476942	4.459613907	4.512614261	4.474756222	4.523842128	3.940680005	4.223545322	3.965196034	4.300777237	4.109638672	4.392539711	4.210972248	r_12_70_78_09_ore_15_38_2b3	r_38_70_78_2b3_ore_09_12_15	r_m_f	1.019900149	1.098372512	1.014979585	0.945256031	1.008460358	1.14798515	1.065154229	1.046509822	1.043117706	0	AGACTCCCTCACTGTAAAAGAGTCACCCGATGATTATCCCAGTACAAGTTCAACTCCGAT	CG33130-RC	transcript	Thu May 08 14:23:24 EDT 2003		CG33130	CG33130	Mon Dec 01 23:55:49 EST 2003	BcDNA:LD17191 - CG30102 - CG6516 - CG18462 - CG18459 - CG18460 - CG33130		CG33130				campbell\Flag Cambridge: gene merge (internal view only)\Tue Oct 22 15:04:15 EDT 2002	CG33130	FBgn0063154 - FBgn0050102 - FBgn0034236 - FBgn0034235 - FBgn0034234 - FBgn0034233
31454	1206	5.327064344	5.625434543	5.731529813	5.302857245	5.496272544	5.494390095	5.236819306	5.505312783	5.515103413	5.594300158	5.738497726	5.364060724	5.156757549	5.20881709	5.382508809	5.25987836	5.460916101	5.418008236	r_70_12_ore_78_09_15_2b3_38	r_70_78_2b3_38_09_12_15_ore	r_m_f	0.946960507	1.080838037	1.000342613	0.951230114	0.985843315	1.069804766	0.990005497	1.023314313	1.007919491	0	TCACCTTTGTCGATTCCGCTCCCATGGTGCTCAAGGAGACCAACATCAACAAGATGCACA	CG10977-RC CG10977-RA	transcript	Fri May 17 16:22:32 EDT 2002	protein_id(AAN12233) - sp_comment(Imperfect match to HYPO SP record with corresponding FBgn (assume that new one is better))	CG10977	CG10977	Mon Dec 01 19:10:18 EST 2003	MSP protein - CG10977 - BcDNA:GH09028		CG10977					CG10977	FBgn0035651 - FBan0010977 - FBgn0064970
1210	1210	4.092922957	5.676127588	4.16247922	5.548098088	4.13773542	5.591915117	3.910896331	5.73671596	4.389146549	5.999944385	4.07468918	5.327234652	3.561912727	5.284385645	3.998744889	5.445199267	4.051546784	5.568558281	r_70_12_78_38_ore_09_2b3_15	r_70_38_78_2b3_09_ore_12_15	r_f_m	0.721076631	0.750253358	0.739949612	0.681730865	0.731531206	0.764878862	0.674044812	0.734361534	0.727575538	0	AACTAATCAGAGACAATATATATCGAATGTACCATGAGACGCAACTTTGGGGAGCTCGAC	CG17378-RB CG17378-RA	transcript	Wed Apr 24 16:35:25 EDT 2002	protein_id(AAN10599) - sp_comment(Imperfect match to HYPO SP record with corresponding FBgn (assume that new one is better))	CG17378	CG17378	Mon Dec 01 20:04:33 EST 2003	CG17378		CG17378					CG17378	FBgn0031858 - FBan0017378
22083	1215	4.483931507	4.426411481	4.614790496	4.274703644	4.464061796	4.338785994	4.166037381	4.31377748	4.840846124	5.038541265	4.634095817	4.211654912	4.344702455	4.057779357	4.342154379	4.128074199	4.477087507	4.324082148	r_12_78_70_09_ore_2b3_38_15	r_70_78_38_2b3_12_09_ore_15	r_m_f	1.012994731	1.079557995	1.028873469	0.965751572	0.960763417	1.10030283	1.070709389	1.051859577	1.035384471	0	GCAGAACGACGATGAACTGGAGCTGAAGGTGGACGACATAATCGCAGTTATCAGCACGGA	CG31012-RC CG31012-RD	transcript	Wed Sep 25 18:32:19 EDT 2002	protein_id(AAF57087) - validation_flag(transposon in gene) - sp_comment(Imperfect match to REAL SP with corresponding FBgn)	CG31012	CG31012	Mon Dec 01 23:10:07 EST 2003	CG1408 - CG11316 - BcDNA:GH03163 - CG31012		CG31012			receptor binding - SH3/SH2 adaptor protein activity	campbell\Flag Cambridge: gene merge (internal view only)\Wed Sep 25 17:37:03 EDT 2002	CG31012	FBgn0051012 - FBgn0039803 - FBgn0027598 - FBan0031012
1217	1217	6.248659623	6.902502427	6.54174352	6.71912647	6.695976382	7.0128018	6.486876038	7.253037765	6.48780009	7.127788821	6.593200542	6.649901996	6.039919225	6.619088292	6.551064791	6.860837543	6.46997877	6.886833787	r_70_ore_12_15_2b3_78_38_09	r_70_38_2b3_78_ore_09_15_12	r_f_m	0.905274527	0.973600296	0.954821849	0.894366781	0.910212164	0.99147334	0.912500175	0.954849135	0.939470731	0	TTTAGTAGTGGCTTCGTTAGAAGAGAATTTAATGACAGCGGAATTGCCGACGGCAAGCTC	CG16747-RA CG16747-RB CG16747-RC	transcript	Thu Nov 07 13:57:38 EST 2002	protein_id(AAF58569) - evidence(experimental) - sp_comment(Imperfect match to REAL SP with corresponding FBgn)	CG16747	Oda	Tue Dec 02 00:34:25 EST 2003	AZ - ornithine decarboxylase antizyme - ODA - l(2)k09037 - l(2)02833 - guf - Oda - CG16747		Oda		cell differentiation - peripheral nervous system development	ornithine decarboxylase inhibitor activity	bmatthew\According to GB:AF38597 +1 translational frameshifting is used at aa residue 62 to continue translation of the CDS predicted from guf-RA past a stop codon. tcc tga t is decoded as Ser-Asp; this readthrough is likely to affect all three transcripts and the CDS sequences reflect this readthrough.\Mon Feb 25 16:58:00 EST 2002 - bmatthew\An additional guf transcript form is predicted by GB:U…	CG16747	FBgn0014270 - FBgn0010521 - FBgn0014184 - FBan0016747
4531	1219	5.318471611	5.158810908	5.366444669	5.097259306	5.354069007	5.266528444	5.189583239	5.374605595	5.375108412	5.324502306	5.512334527	5.017608584	4.930053151	4.693728398	5.24850887	5.221750975	5.300479362	5.156958961	r_70_12_78_ore_09_2b3_15_38	r_70_38_2b3_ore_78_09_15_12	r_m_f	1.030949129	1.052809823	1.016622062	0.96557471	1.009504383	1.098597955	1.050349047	1.005124315	1.027830433	0	AAACTGAACAGCCCACATATGTAAGTTTGCACGCTGAACAAAACCATGATACGCAGCTTG	CG32000-RB CG32000-RG CG32000-RA	transcript	Thu Nov 13 14:06:19 EST 2003	protein_id(AAN06556) - sp_comment(Hits nothing in SP and no SP entry corresponds to this FBgn)	CG32000	CG32000	Tue Dec 02 01:49:15 EST 2003	BcDNA:SD17880 - BcDNA:LD19039 - BcDNA:LD05303 - CG32000		CG32000	integral to membrane	calcium ion homeostasis - cation transport - cell homeostasis - ion transport - transport	ATPase activity coupled to transmembrane movement of ions - cation transporter activity - hydrolase activity - transp	cdsmith\DGC clone LD05303 appears problematic: incomplete CDS\Tue Jun 18 13:44:58 EDT 2002	CG32000	FBgn0064774 - FBgn0062460 - FBgn0047229 - FBgn0052000 - FBan0032000
22462	1224	6.117880813	6.604198513	6.23979312	6.297112407	6.363822796	6.619351961	5.992608228	6.694200226	6.029795477	6.583693286	6.271011373	6.191466502	5.648082768	5.980442054	6.067179003	6.38189058	6.117499817	6.43104531	r_70_12_15_78_ore_2b3_38_09	r_70_38_2b3_78_15_ore_09_12	r_f_m	0.926362344	0.990897528	0.961396649	0.895194052	0.915868224	1.012847501	0.944425632	0.95068678	0.951245019	0	CTGCCCCAAACCCAAGCTCCATCGAAGATTAAAGTTAAAGTTGCTATTAAGTCAGTATCA	CG5670-RD	transcript	Thu May 16 14:17:35 EDT 2002	protein_id(AAF55826) - sp_comment(Imperfect match to REAL SP with corresponding FBgn)	CG5670	Atpalpha	Tue Dec 02 01:53:52 EST 2003	Na<up>+</up> K<up>+</up>-ATPase - sodium/potassium transporting ATPase alpha - Na K ATPase &agr; subunit - l(3)j6A4 - Na+/K+ ATPase alpha subunit - Na K-ATPase &agr; subunit - l(3)rM454 - Da-47		Atpalpha	plasma membrane - septate junction	calcium ion homeostasis - cation transport - regulation of cell shape - regulation of tracheal tube architecture - regulation of tracheal tube diameter - regulation		mhuang\EST data support existence of multiple transcripts due to variable use of 5' exons\Fri Jan 25 16:42:31 EST 2002 - mhuang\EST data support existence of multiple transcripts due to variable use of mini-exons . It is not known how many of the possible combinations of variable exons occur in vivo and all possible combinations have not been annotated.\Fri Jan 25 16:42:22 EST 2002 - crosby\DGC c…	CG5670	FBgn0038844 - FBgn0002921 - FBgn0024511 - FBgn0014319 - FBgn0011518 - FBgn0011389
8686	1235	3.986349403	4.421202822	4.13173174	4.350113464	4.114444398	4.449679058	3.832721339	4.497344317	4.050665187	4.488546042	3.963305873	4.066432415	3.569276322	3.908062847	3.887981941	4.368443946	3.959822007	4.335705043	r_70_12_78_38_ore_15_09_2b3	r_70_38_2b3_78_ore_09_15_12	r_f_m	0.90164364	0.949798614	0.924660935	0.852218792	0.902444834	0.974639554	0.913310881	0.890015298	0.913305211	0	TTGAAGTACCATTTGAACAAATACAAAAAATCTGTCTCGTTGTGACCGTCGTGGACTACG	CG3139-RB CG3139-RC CG3139-RD CG3139-RA	transcript	Mon Dec 03 20:26:21 EST 2001	protein_id(AAF51206) - sp_comment(Imperfect match to REAL SP with corresponding FBgn)	CG3139	syt	Mon Dec 01 19:25:31 EST 2003	l(2)23Ba - l(2)k05909 - syt - SYT - synaptotagmin I - sytI - synaptotagmin - Syt - DSYT - SYT I - Dsyt2 - D. Syt I - unnamed - Synaptotagmin - l(2)23AB1 - synaptotagmin 1 - Syt1 - SYT1 - Synapto		syt	integral to synaptic vesicle membrane - membrane - synapt	exocytosis - intracellular protein transport - larval locomotory behavior - neurotransmitter secretion - regulation of pole plasm oskar mRNA localization - synaptic	calcium ion binding - calcium-dependent phospholipid binding	tupy\EST data support existence of multiple transcripts.\Mon Nov 19 14:24:35 EST 2001	CG3139	FBgn0022151 - FBan0003139 - FBgn0004242 - FBgn0005767
1244	1244	5.634774152	5.900971528	5.943919519	5.954627706	5.762595343	6.11243411	5.420535756	5.98606971	5.670200092	6.148286187	5.806072872	5.610818988	5.414276061	5.530225668	5.689686779	5.772803576	5.688403441	5.879944135	r_70_12_ore_15_78_09_38_2b3	r_70_38_78_ore_2b3_12_09_15	r_f_m	0.954889229	0.998201703	0.942766047	0.905524997	0.922240755	1.034799534	0.979033476	0.985602005	0.967424743	0	AAGAAAAGAAGTGCAGGTGGAACATCCGGCAGCAGCAGCAAATCTAGGAGGGACAGGGAT	CG10897-RA CG10897-RB CG10897-RD CG10897-RC	transcript	Thu Aug 01 17:47:50 EDT 2002	protein_id(AAF58638) - sp_comment(Blast failed)	CG10897	tou	Tue Dec 02 00:37:15 EST 2003	Dm Tou - gene VI - anon-48Ad - VI - tou		tou		chromatin remodeling	chromatin binding	sima\Probable mutation in sequenced strain: premature stop if intron 11 not spliced out as in accession AF314193\Wed Feb 20 16:03:08 EST 2002	CG10897	FBgn0015875 - FBgn0033636 - FBan0010897
1245	1245	5.480285249	5.450372589	5.669072589	5.303960287	5.354187537	5.315736838	5.17718387	5.59363063	5.445451793	5.478301068	5.592950655	5.104239859	5.148980843	4.965543796	5.5039361	5.367099118	5.447000288	5.336569587	r_70_12_09_15_ore_78_38_2b3	r_70_38_2b3_09_78_ore_15_12	r_m_f	1.005488186	1.068837676	1.007233371	0.925549828	0.994003748	1.095746048	1.036941986	1.02549552	1.0206932	0	ACAGATACTCGGATCTGGAATCTCGCATGAAGGATGAGCTGATGAATGTGAAAATCAAAT	CG11727-RB CG11727-RA	transcript	Thu Jun 27 17:32:17 EDT 2002	protein_id(AAN09633) - sp_comment(Imperfect match to HYPO SP record with corresponding FBgn (assume that new one is better))	CG11727	CG11727	Mon Dec 01 17:52:15 EST 2003	BcDNA:LD11130 - BcDNA:GH08923 - CG11727		CG11727		cell cycle - chromosome segregation - mitosis - regulation of cell cycle	small GTPase regulatory/interacting protein activity	mhuang\DGC clone appears problematic: incomplete CDS (HL04393)\Thu Jun 27 17:31:58 EDT 2002	CG11727	FBgn0047215 - FBgn0046801 - FBgn0030299 - FBan0011727
1249	1249	6.649389208	6.731511741	6.73031952	6.609065621	6.638038629	6.732111286	6.53713383	6.876760148	6.609529401	6.72233098	6.826505717	6.379169166	6.467441114	6.518460011	6.607734059	6.572360665	6.644349868	6.643898236	r_70_12_78_15_09_ore_2b3_38	r_38_70_78_2b3_15_ore_09_12	r_m_f	0.987800284	1.018346602	0.986026277	0.950612453	0.983219871	1.070124579	0.992173167	1.005382144	1.000067977	0	AATCGTTACAGTCGGAGGAGCTGCCTTGGTGGCGGGCATTACGGCATACAAGAACCAGGA	CG9741-RC CG9741-RB CG9741-RA	transcript	Wed Jan 09 10:45:28 EST 2002	protein_id(AAN13391) - sp_comment(Imperfect match to REAL SP with corresponding FBgn)	CG9741	Dhod	Mon Dec 01 21:14:09 EST 2003	dhod - DHOD - l(3)s3512 - DHODH - Dhod		Dhod	mitochondrial inner membrane	'de novo' pyrimidine base biosynthesis - nucleobase nucleoside nucleotide and nucleic acid metabolism - pyrimidine base metabolism	oxidoreductase activity		CG9741	CG9741 - FBgn0000447 - FBan0009741 - FBgn0024585
1257	1257	5.526793818	4.988389743	5.509930055	4.608580176	5.44368664	5.16318791	5.668930363	5.100950117	5.714443667	5.226239935	5.730811737	4.624831465	5.305663063	4.238677489	5.334268623	4.625563233	5.522178787	4.819475037	r_70_78_09_2b3_ore_12_15_38	r_70_2b3_38_78_ore_12_09_15	r_m_f	1.107931437	1.195580818	1.054326655	1.111347932	1.093413953	1.239139584	1.251726058	1.153214939	1.14580504	0	GAAGCCCGCAGCTCCAATTCCAATGGGAGCCATAATATGAGCAATCATATTAACAATAAT	CG7867-RA CG7867-RC	transcript	Tue May 21 14:04:42 EDT 2002	protein_id(AAF49749) - sp_comment(Imperfect match to REAL SP with corresponding FBgn)	CG7867	nuf	Mon Dec 01 18:39:11 EST 2003	unnamed - anon-D2 - D2 - nuclear-fallout - CIP-D2 - nuf - Cy3-23 - EP3077		nuf	centrosome - microtubule associated complex	cytokinesis contractile ring formation - microtubule-based process	microtubule binding		CG7867	FBgn0044464 - FBan0007867 - FBgn0015626 - FBgn0013718 - FBgn0024703 - FBgn0013768
1263	1263	5.409352688	5.16157649	5.663055172	4.839354945	5.745334392	5.20449871	5.355106474	5.077762922	5.57864783	5.192134659	5.820352867	4.825595868	5.351982304	4.854904145	5.3223306	4.802704489	5.528103812	4.985287752	r_78_70_12_ore_15_2b3_09_38	r_78_38_2b3_70_12_ore_15_09	r_m_f	1.048003977	1.170208682	1.10391696	1.05461924	1.074442054	1.206141796	1.102386812	1.108194479	1.108883597	0	CTTAGCATTGTTGACCAATACTACCATGTGATTTACGAGACTCTGGTCAGCAAGTTAGAT	CG12070-RA CG12070-RB	transcript	Tue Nov 05 11:07:16 EST 2002	protein_id(AAF57097) - sp_comment(Perfect match to REAL SP with corresponding FBgn)	CG12070	Sap-r	Mon Dec 01 23:10:22 EST 2003	BcDNA:GH08312 - anon-EST:ParkEST270 - Sapr - P110 - DAPA - Apa - Sap-r		Sap-r		lipid metabolism - lipid transport - transport		tupy\Evidence indicates that 3' UTR overlaps 5' UTR of downstream gene CG15547\Sun Feb 03 17:12:59 EST 2002	CG12070	FBgn0027566 - FBgn0026286 - FBgn0000416 - FBan0012070
6075	1264	5.665210552	5.925403794	5.757360906	5.575768423	5.819834979	5.758974923	5.562211402	5.852150414	5.744179345	5.974799822	5.906606974	5.584959728	5.275407504	5.289511034	5.518461365	5.48242872	5.666770602	5.682051226	r_70_78_12_ore_15_2b3_09_38	r_70_78_2b3_38_09_12_ore_15	r_f_m	0.956088521	1.032568154	1.010567863	0.950455988	0.961401138	1.057591686	0.99733368	1.006572387	0.997310721	0	GGCTGATTGGCCTGTTTGCAGGCTATATAAGCTACACACAATACTATCCCTCCATCTTCT	CG12746-RD CG12746-RB CG12746-RA CG12746-RC	transcript	Mon Oct 21 16:54:45 EDT 2002	sp_comment(Imperfect match to HYPO SP record with corresponding FBgn (assume that new one is better))	CG12746	CG12746	Mon Dec 01 19:48:44 EST 2003	WUN-like - CG12746		CG12746		dephosphorylation - G-protein coupled receptor protein signaling pathway - lipid metabolism	phosphatidate phosphatase activity		CG12746	FBgn0037341 - FBan0012746
1270	1270	5.249782621	5.327376994	5.058709076	4.940970662	5.328935988	5.339007723	4.875215707	5.306096032	5.115802813	5.337797544	5.272597513	4.972075093	4.753498018	4.788175854	4.707860458	4.740697246	5.049370316	5.085586518	r_78_70_12_2b3_15_ore_38_09	r_78_70_2b3_38_12_ore_15_09	r_f_m	0.985434788	1.023829005	0.998113557	0.918795227	0.9584108	1.060442052	0.99275761	0.993073427	0.992878658	0	ATTTTAACCAGCACCACTGCAACCCTTTGTCTGCTTTTCATCCCAAAACTCCATGATATT	CG3022-RB CG3022-RA	transcript	Mon Dec 01 19:31:48 EST 2003	protein_id(AAN10484) - sp_comment(Imperfect match to REAL SP with corresponding FBgn)	CG3022	GABA-B-R3	Mon Dec 01 19:31:47 EST 2003	D-Gaba3 - D-GABA<down>B</down>R3 - GABA-B-R3		GABA-B-R3	integral to membrane	calcium-mediated signaling - G-protein coupled receptor protein signaling pathway - nerve-nerve synaptic transmission	GABA-B receptor activity	crosby\<new comment>Review with DGC2 data\Fri Nov 16 11:23:15 EST 2001	CG3022	FBgn0031275 - FBan0003022
1273	1273	5.023239499	4.793819412	5.049750563	4.500682616	5.033503594	4.677853492	4.939733062	4.653306647	5.05428143	4.707054076	5.344546166	4.432200944	4.873461897	4.491284953	4.791429224	4.554889429	5.010660491	4.603373085	r_78_70_12_ore_09_2b3_15_38	r_38_70_2b3_78_12_09_15_ore	r_m_f	1.047857474	1.121996593	1.076028483	1.061553308	1.073767445	1.205844734	1.085093008	1.051930963	1.088475863	0	TCGATATGACCCTAGCGTCTAATGAATTGGTTTTCCTTAATTTTTATGCGGAGTGGTGTC	CG9911-RA CG9911-RB CG9911-RC CG9911-RD	transcript	Fri Jul 05 20:15:52 EDT 2002	protein_id(AAF48580) - sp_comment(Perfect match to HYPO SP record with corresponding FBgn)	CG9911	CG9911	Mon Dec 01 18:07:06 EST 2003	LD41494p - CG9912 - CG9911		CG9911		protein modification	protein disulfide isomerase activity		CG9911	FBgn0030736 - FBan0009911 - FBgn0030734
28590	1278	5.177928246	5.06908423	5.396400048	4.83077235	5.314861667	5.181023406	4.793728884	4.895398148	5.059318693	5.018505313	5.34742047	4.691852183	4.893836865	4.66180919	4.810316822	4.575516587	5.112516986	4.862677715	r_12_78_70_15_ore_09_38_2b3	r_78_70_38_2b3_12_15_ore_09	r_m_f	1.021472126	1.117088461	1.025832398	0.979231666	1.008132577	1.139724838	1.049772023	1.051316661	1.051378949	0	TATCGATAGTGAACAAGATCCCGCCCGCAGCCAGAGTATCCACAATCTCAGCTACCTGCA	CG8085-RA	transcript	Wed Mar 13 14:39:37 EST 2002	protein_id(AAG22270) - sp_comment(Perfect match to REAL SP with corresponding FBgn)	CG8085	RN-tre	Tue Dec 02 00:20:11 EST 2003	CG13351 - DRN-tre - unnamed - RN-tre		RN-tre		cell adhesion - protein metabolism - proteolysis and peptidolysis	cysteine-type peptidase activity - peptidase activity	bmatthew\<new comment>The 3' ends of the three RN-tre transcripts are each supported by one EST or mRNA sequence.\Mon Mar 04 15:04:38 EST 2002	CG8085	FBgn0033892 - FBgn0020620 - FBan0008085
4969	1284	5.107794942	6.093968	5.340226326	6.064320326	5.27136833	6.139029107	5.018596018	6.275357519	5.319377324	6.286349168	5.211979802	5.839712788	4.815575982	5.703087043	5.120624159	6.02560939	5.162012831	6.059070461	r_70_12_ore_78_38_09_15_2b3	r_70_38_78_2b3_ore_09_12_15	r_f_m	0.838172262	0.880597666	0.858664821	0.799730693	0.846179107	0.892506188	0.844380586	0.849810173	0.851947979	0	TCTTACCCAGGACGTCTCAGAGGATAAACTGAAGGAACAATTTGAGCAATACGGAAAAGT	CG17838-RA CG17838-RE CG17838-RD CG17838-RF CG17838-RC C	transcript	Fri Mar 29 16:23:03 EST 2002	protein_id(AAN13832) - sp_comment(Imperfect match to HYPO SP record with corresponding FBgn (assume that new one is better))	CG17838	CG17838	Mon Dec 01 22:15:02 EST 2003	AI945337 - cg17838 - l(3)03806 - CG17838		CG17838	heterogeneous nuclear ribonucleoprotein complex		RNA binding	mhuang\EST data support existence of multiple transcripts due to variable use of mini-exons\Fri Jan 25 14:53:28 EST 2002 - mhuang\EST data support existence of multiple transcripts due to variable use of 3' exons.\Fri Jan 25 15:06:28 EST 2002 - mhuang\EST data support existence of multiple transcripts due to variable use of 5' exons\Fri Jan 25 14:53:48 EST 2002 - mhuang\This genes has many altern…	CG17838	FBgn0010818 - FBgn0038826 - FBan0017838
19007	1292	3.751261673	4.417015407	3.755083576	4.378530668	3.824647505	4.314607806	3.378740146	4.439359146	3.938175527	4.622775986	3.616685236	4.007393578	3.209502925	3.856744872	3.774116844	4.512070977	3.675096957	4.338943661	r_70_12_38_ore_2b3_78_09_15	r_70_38_09_2b3_ore_12_78_15	r_f_m	0.849275207	0.857612716	0.886441521	0.761087363	0.851907066	0.902503127	0.832179216	0.836448909	0.847002691	0	TGCTGAAAACTGATATTGTGGAGTGGCTCACCAAGATGCAGAGCAGCAGTGGAACGGATA	CG5406-RC CG5406-RA	transcript	Thu May 15 13:23:34 EDT 2003		CG5406	sif	Mon Dec 01 19:11:26 EST 2003	Still life - sif - CG5256 - SIF - unnamed - slf - RhoGEF - still life type 1 - still life type 2		sif	synapse	actin cytoskeleton organization and biogenesis - ectoderm development - intracellular signaling cascade - neurogenesis - regulation of synapse structure and functio	guanyl-nucleotide exchange factor activity - Rho guanyl-nucleotide exchange factor activity	sima\Ignored intron at AE003565:197169-197295 indicated by sim4 alignment of accessions D86546 and D86547 since intron causes a premature stop codon uses non-consensus splice sites and translation disagrees with the accessions.\Mon May 20 16:45:05 EDT 2002	CG5406	FBgn0035628 - FBan0005406 - FBgn0019652 - FBgn0019656 - FBgn0035629
5557	1296	4.169818949	5.093156856	4.057839617	4.95711685	4.217909162	5.139790064	3.861898491	5.092300671	4.371790221	5.359023001	4.196856875	4.821064855	3.983601266	4.823536031	3.767966246	4.76468772	4.060931032	4.991377221	r_78_12_70_2b3_ore_38_09_15	r_78_38_70_2b3_12_ore_09_15	r_f_m	0.818710098	0.818588656	0.820638413	0.758379904	0.815781201	0.870524874	0.825867422	0.790810745	0.813589287	0	GGCCAGTTGTTTTACATCAGTTATGTGGATACCGCTCTACATATTCTATATCATGATCCG	CG7075-RB CG7075-RA	transcript	Thu Dec 05 17:17:45 EST 2002	protein_id(AAN10641) - validation_flag(tRNA overlap) - sp_comment(Imperfect match to HYPO SP record with corresponding FBgn (assume that new one is better))	CG7075	CG7075	Mon Dec 01 20:07:59 EST 2003	CG7075		CG7075	mitochondrial derivative - Nebenkern - nucleus	amino acid metabolism - amino acid transport - extracellular transport - ion transport	amino acid transporter activity - serotonin transporter activity		CG7075	FBgn0031934 - FBan0007075
30001	1302	4.622088829	4.819757821	4.679647622	4.593762058	4.709417867	4.817578696	4.335107586	4.647355733	4.746092534	4.884963479	4.522366561	4.420048011	4.07231231	4.226647198	4.477666311	4.542581841	4.538203871	4.628103022	r_70_12_78_38_ore_2b3_09_15	r_70_38_78_2b3_12_09_ore_15	r_f_m	0.958987775	1.018696128	0.977548716	0.932811654	0.971571754	1.023148742	0.963485268	0.985709552	0.980575378	0	ATGTTTCTGCCCGTGAAATCCAATCATTCCGGCGAGGCGAGTGGCAACAACGAAGATGTC	CG15097-RB	transcript	Mon Oct 21 19:30:44 EDT 2002	sp_comment(Imperfect match to HYPO SP record with corresponding FBgn (assume that new one is better))	CG15097	CG15097	Mon Dec 01 23:45:44 EST 2003	CG15097		CG15097		apoptosis	actin binding		CG15097	FBgn0034396 - FBan0015097
34000	1308	4.660747903	5.280097262	5.237810872	5.595790333	5.022880247	5.569043415	4.791227159	5.727250799	4.802908071	5.452921523	4.835788257	5.184056547	4.237518912	5.015005084	5.020343272	5.647139996	4.868245966	5.458760635	r_70_ore_12_15_38_78_09_2b3	r_70_38_ore_15_09_2b3_78_12	r_f_m	0.882701146	0.936027006	0.901928729	0.836566675	0.880795377	0.93281935	0.844968019	0.889006342	0.891822575	0	CGAAGAATAATCACACAGAAAGCTTCAGCTTTGTACAATTTTATTAACCATAAGCAAATC	CG17248-RD	transcript	Fri Jul 26 14:36:59 EDT 2002	protein_id(AAN11494) - sp_comment(Imperfect match to REAL SP with corresponding FBgn)	CG17248	n-syb	Mon Dec 01 17:39:38 EST 2003	n-synaptobrevin - synaptobrevin - nSYB - nsyb - SYB - Syb62A - Dn-syb - n-Syb - syb - n-syb		n-syb	plasma membrane - synaptic vesicle	exocytosis - intracellular protein transport - neurotransmitter secretion - synaptic vesicle docking - vesicle-mediated transport	v-SNARE activity		CG17248	FBgn0013342 - FBan0017248
1309	1309	4.17265262	4.433719901	4.12036702	4.225667158	4.255957502	4.34691553	3.866589226	4.389584289	4.343921874	4.627020667	4.222306973	4.081943463	3.976555532	4.109822133	4.02360683	4.299642085	4.117680872	4.310605281	r_12_70_78_2b3_ore_38_09_15	r_38_70_2b3_78_09_12_ore_15	r_f_m	0.941117778	0.975080825	0.979075272	0.880855446	0.938816182	1.034386442	0.967573633	0.935800411	0.955244242	0	CTTTATCTCATCGCCGAACAAGTGGGAGTTCATCAAGTCATCTGTTAACATCATAGACTA	CG2822-RB CG2822-RA	transcript	Tue Oct 15 17:28:06 EDT 2002	protein_id(AAF51068) - sp_comment(Imperfect match to REAL SP with corresponding FBgn)	CG2822	Shaw	Tue Dec 02 01:33:48 EST 2003	dShaw2 - Shaw - CG15419 - dShaw		Shaw	integral to membrane - plasma membrane - voltage-gated po	potassium ion transport	voltage-gated potassium channel activity	sima\Flag Cambridge: gene merge (internal view only)\Fri Nov 16 23:29:45 EST 2001	CG2822	CG2822 - FBgn0003386 - FBgn0040710 - FBan0002822
1310	1310	6.448457321	6.783706514	6.440797257	6.45057232	6.710258739	6.869982636	5.954631857	6.60376479	6.201658548	6.695067061	6.456323679	6.375755178	6.129695914	6.326571661	5.972451248	6.161166842	6.298927002	6.526942718	r_12_78_70_15_2b3_ore_38_09	r_78_70_38_2b3_12_15_ore_09	r_f_m	0.950580233	0.998484621	0.976750466	0.901702596	0.926302678	1.012636699	0.968881132	0.969370154	0.965065464	0	AATCCTCCACGACCACCACTGCCTCCACAAAGAAGAAGCACCGACGCCGCCGTGTCATCA	CG32188-RA CG32189-RA	transcript	Wed Jun 05 14:46:46 EDT 2002	protein_id(AAN11684) - sp_comment(Hits nothing in SP and no SP entry corresponds to this FBgn)	CG32188	CG32188	Mon Dec 01 18:26:29 EST 2003	CG32188		CG32188	cellular_component unknown	biological_process unknown	molecular_function unknown		CG32188	FBgn0052188 - FBan0032188
1319	1319	4.667916927	2.787077661	5.149499179	2.935917355	4.644599586	2.807827808	4.646808599	2.742091996	4.373553018	2.852416333	5.160987139	2.582070203	4.890613369	2.662880912	4.73828486	2.75687925	4.804332904	2.773842463	r_15_09_12_ore_78_70_2b3_38	r_38_70_12_78_ore_09_15_2b3	r_m_f	1.67484279	1.753965986	1.654161118	1.6946217	1.533280036	1.998778783	1.836587339	1.718713237	1.732013612	0	ACTACTGTGAAGCGGGCATAGTGATGCACTTGCTCAGATATTTATTAAAATCGGGCTACG	CG2990-RA CG2990-RB	transcript	Sun Jun 23 16:03:50 EDT 2002	protein_id(AAF46543) - sp_comment(Perfect match to HYPO SP record with corresponding FBgn)	CG2990	CG2990	Mon Dec 01 17:15:53 EST 2003	CG2990		CG2990		DNA repair - DNA replication - regulation of transcription from Pol II promoter - tRNA metabolism	ATP-dependent DNA helicase activity - nucleic acid binding - single-stranded DNA specific endodeoxyribonuclease activi		CG2990	FBgn0030170 - FBan0002990
26534	1332	6.011248935	5.37615054	6.01228915	5.210825178	5.852338824	5.207865064	5.745797059	5.33023941	6.021900213	5.558169868	6.13789192	5.064482764	5.689543144	4.965977351	5.835616211	5.17753021	5.922703492	5.236563195	r_70_12_78_09_ore_2b3_15_38	r_70_38_78_09_2b3_12_ore_15	r_m_f	1.118132554	1.153807496	1.123750088	1.077962286	1.083432201	1.211948427	1.14570461	1.127104232	1.131028744	0	CCGCTGGTCACAATTACAAAGATAGATCCTAACGAGATACCAGAGGTATCGAACAAATTC	CG1866-RA CG1866-RC	transcript	Tue Nov 26 16:10:08 EST 2002	protein_id(AAF56786) - sp_comment(Perfect match to HYPO SP record with corresponding FBgn)	CG1866	Moca-cyp	Mon Dec 01 22:57:03 EST 2003	Moca-cyp		Moca-cyp	nucleus	defense response - protein folding - protein targeting	peptidyl-prolyl cis-trans isomerase activity		CG1866	FBgn0039581 - FBan0001866
10097	1334	4.109380531	4.56335117	3.970479134	4.322129076	3.995825053	4.415377649	3.711343316	4.443041581	4.173559386	4.639384581	4.039236429	4.080616036	3.619348646	4.001922753	3.834131728	4.132326582	3.939239841	4.326837911	r_70_12_78_2b3_09_38_ore_15	r_70_38_78_2b3_09_12_ore_15	r_f_m	0.900518145	0.918639648	0.904979227	0.835315909	0.899593322	0.989859471	0.904402426	0.927838507	0.910420016	0	ACGAAGAACTTTCAGATTTAAGCTATGGGTGTGCTCCACTGATGCAAATAGAGCATAACA	CG2225-RB CG2225-RE CG2225-RC CG2225-RD CG2225-RA	transcript	Tue May 07 11:47:50 EDT 2002	protein_id(AAN11134) - validation_flag(unusual splice) - validation_flag(transposon in gene) - sp_comment(Imperfect match to HYPO SP record with corresponding FBgn (assume that new one is better))	CG2225	CG2225	Mon Dec 01 23:16:20 EST 2003	CG2225		CG2225				crosby\EST data fragmentary and incomplete.\Tue May 07 10:44:37 EDT 2002	CG2225	FBgn0032957 - FBan0002225
12850	1342	5.409847542	5.327718651	5.519183219	5.169526242	5.450940161	5.328379534	5.084539853	5.288729205	5.415603174	5.378730951	5.441579169	4.896051574	5.178280971	4.867257169	5.223293804	5.047660244	5.349129764	5.168443109	r_12_70_78_ore_15_38_09_2b3	r_70_38_78_2b3_12_ore_09_15	r_m_f	1.015415396	1.067638108	1.023001482	0.961391604	1.00685519	1.111421946	1.063901247	1.034795044	1.034959591	0	CTCGGGAAGTCAGTATGGACTAAATAAGCTGGATGAAATAGATAACAGTAATATGCCTCG	CG6292-RB CG6292-RA	transcript	Tue Jun 04 16:07:10 EDT 2002	protein_id(AAF49325) - sp_comment(Imperfect match to REAL SP with corresponding FBgn)	CG6292	CycT	Mon Dec 01 18:27:25 EST 2003	Dmcyclin T - cyclin T - p124 - P-TEFb - cyclin T1 - dT - cyclin T2 - CycT		CycT	nucleus - polytene chromosome - polytene chromosome puff	actin filament organization - cell cycle - regulation of cell shape - regulation of transcription from Pol II promoter - response to heat - RNA elongation from Pol	[RNA-polymerase]-subunit kinase activity - cyclin-dependent protein kinase regulator activity - kinase activator activ	campbell\DGC clone GH28728 appears problematic: unspliced intron\Tue Jun 04 16:06:53 EDT 2002	CG6292	FBgn0025455 - FBan0006292
1350	1350	6.383168198	6.814905079	6.4362118	6.456576594	6.571481358	6.66468741	6.321466782	6.687212441	6.436442187	6.664560498	6.581189156	6.297113401	5.986418156	6.288647657	6.240656213	6.457663512	6.380331097	6.550801472	r_70_78_12_ore_2b3_15_09_38	r_70_38_2b3_78_15_09_12_ore	r_f_m	0.936648145	0.996845884	0.98601494	0.945306709	0.96577144	1.04511206	0.951940462	0.966395385	0.973977173	0	AAGGATAAGAACGGTTTCATCTCGCACGATGAGTTCTCGGGACCCAAACACGACGAGCTG	CG9847-RB CG9847-RA	transcript	Thu Feb 28 16:29:04 EST 2002	protein_id(AAM70900) - sp_comment(Imperfect match to REAL SP with corresponding FBgn)	CG9847	Fkbp13	Mon Dec 01 17:20:39 EST 2003	BcDNA.GM07659 - BcDNA:GH08925 - BcDNA:GM07659 - GM07659 - l(2)00734 - Fkbp13		Fkbp13		protein folding	FK506 binding - peptidyl-prolyl cis-trans isomerase activity		CG9847	CG9847 - FBgn0064945 - FBgn0027068 - FBgn0010470 - FBan0009847
1358	1358	5.495798937	5.810269577	5.450307326	5.683068019	5.444770834	5.852641809	5.333387335	5.835020307	5.43720632	5.785899202	5.486788838	5.475923775	5.062467408	5.363275461	5.260656273	5.573643386	5.384849545	5.682281237	r_70_78_12_15_09_2b3_38_ore	r_70_38_78_2b3_15_ore_12_09	r_f_m	0.945876756	0.959043127	0.930309937	0.914030638	0.939734021	1.001984152	0.943913369	0.943845149	0.947656288	0	ATTCTATGTGGATGCAAAGGAGGAGCCGTGGTCGAAGCACTACAAGATGTACAGCTATGT	CG4390-RB CG4390-RA	transcript	Fri Jan 25 15:32:33 EST 2002	protein_id(AAN13821) - sp_comment(Perfect match to HYPO SP record with corresponding FBgn)	CG4390	CG4390	Mon Dec 01 22:11:21 EST 2003	CG4390		CG4390			hydrolase activity - hydrolase activity acting on ester bonds		CG4390	FBgn0038771 - FBan0004390
32724	1361	6.498268361	6.537716868	6.670564653	6.430545226	6.610005667	6.417909197	6.553046062	6.706873869	6.526397614	6.544463284	6.749895196	6.19336187	6.484010772	6.309536478	6.425924891	6.265021784	6.565547567	6.423822794	r_78_70_ore_15_12_09_2b3_38	r_38_78_70_09_2b3_ore_15_12	r_m_f	0.993966012	1.037324895	1.029931316	0.977064157	0.997239549	1.089859649	1.027652474	1.025682769	1.022062373	0	GAAGATCAATACGGAGCAAAAGTATGAGCTGGATACAAAACGATTTGAGAAGCTGCTCAA	CG6673-RA	transcript	Mon Jun 03 00:13:06 EDT 2002	protein_id(AAF50404) - sp_comment(Perfect match to HYPO SP record with corresponding FBgn)	CG6673	CG6673	Mon Dec 01 19:00:00 EST 2003	CG6673 - CG6673B - anon-EST:Posey29 - CG6673A		CG6673		defense response - oxygen and reactive oxygen species metabolism - response to toxin	glutathione transferase activity		CG6673	FBgn0035906 - FBan0006673 - FBgn0027692
1362	1362	3.915474141	3.98463293	3.930648737	3.778891782	4.136661722	4.113935391	3.742834208	3.883246329	4.279902742	4.339720955	3.914905383	3.6282581	3.716550721	3.747686701	3.592847858	3.611636672	3.885279753	3.862071213	r_78_70_12_38_ore_2b3_09_15	r_78_38_70_2b3_12_ore_09_15	r_m_f	0.982643624	1.040159117	1.005524231	0.963841562	0.986216115	1.079004105	0.991691947	0.994797701	1.006009351	0	GTACTTCTCATATGCAACCTACCACTATCACGACATAACCAACTATGAGTGCTATTGGAA	CG8083-RA CG8083-RC CG8083-RB	transcript	Wed Apr 02 10:19:03 EST 2003	protein_id(AAF58997) - sp_comment(Perfect match to REAL SP with corresponding FBgn)	CG8083	CG8083	Tue Dec 02 00:53:37 EST 2003	BEST:CK00459 - CK00459 - CG8083		CG8083		cation transport	nucleoside:sodium symporter activity - transporter activity		CG8083	FBgn0033370 - FBgn0025709 - FBan0008083
26927	1363	5.304321308	4.564667473	5.5509879	4.537819236	5.26960394	4.571316236	5.261415353	4.562511266	5.522804986	4.750576808	5.483941164	4.270221559	5.327563496	4.272623524	5.343745425	4.481347712	5.381673475	4.503755421	r_12_09_ore_70_78_38_15_2b3	r_38_70_78_2b3_12_ore_09_15	r_m_f	1.16203893	1.223272152	1.152754189	1.153184079	1.162554614	1.284228719	1.24690684	1.192441598	1.194930224	0	ATGTCGGAGGCAACTGTGGCCCAAAAGCCGGAGGCGGTGGAAGATGTGAATGCGTCGACG	CG1910-RA	transcript	Mon Apr 01 07:06:05 EST 2002	protein_id(AAF57190) - sp_comment(Perfect match to HYPO SP record with corresponding FBgn)	CG1910	CG1910	Mon Dec 01 23:14:03 EST 2003	Anon1A3 - anon1A3 - anon-EST:fe1A3 - 1A3 - unnamed - CG1910		CG1910	cellular_component unknown	biological_process unknown	molecular_function unknown		CG1910	FBgn0022349 - FBan0001910
14792	1371	4.589319097	4.69148121	4.510971341	4.380113354	4.665738968	4.66774069	4.334528362	4.681110565	4.640284762	4.764025178	4.607382945	4.271658391	4.240252423	4.229425709	4.330786311	4.300461361	4.492333288	4.493466176	r_70_78_12_2b3_ore_38_15_09	r_70_38_78_2b3_09_12_ore_15	r_f_m	0.978223911	1.02987548	0.999571158	0.925961543	0.974026079	1.078593493	1.002559854	1.007051557	0.999747881	0	CTGATCCTTTCATTGGGCTGCGTTTATAGCGCCCGCTACATGCACAACGTGCTGCTCCAT	CG6214-RN CG6214-RE	transcript	Mon Nov 10 13:58:51 EST 2003	validation_flag(transposon in gene)	CG6214	CG6214	Thu Jan 08 16:50:13 EST 2004	dMRP - CG6214		CG6214		defense response - extracellular transport - response to toxin	xenobiotic-transporting ATPase activity	mhuang\Large transposons inserted in the two largest introns of the gene.\Thu Dec 06 19:43:01 EST 2001 - bmatthew\FBrf0158935 reports that the CG6214 gene contains 19 exons including 2 variant copies of exon 4 and 7 variant copies of exon 8. Transcripts contain 12 exons and include 1 version of each variant exon. EST data show that there is an additional 5' exon in some transcripts and BLAST data…	CG6214	FBgn0032456 - FBan0006214
22336	1375	6.033773282	6.088653944	6.429837748	5.918510241	6.285876077	6.153926683	5.814223477	5.949638978	6.014907824	5.990855669	6.452936479	5.870598171	6.128869538	5.776593013	5.874793978	5.669270938	6.132011314	5.926525174	r_12_78_15_ore_70_09_2b3_38	r_78_70_38_2b3_12_15_ore_09	r_m_f	0.990986405	1.086394631	1.021441496	0.977239711	1.004014811	1.099195736	1.060983442	1.036252111	1.03467228	0	TGCTCCACCTCCACCCGGTCACCCATCCACCCCATCCTCCAACCCCCTTCGGAGTTCCCA	CG7852-RC	transcript	Fri May 02 14:48:08 EDT 2003		CG7852	CG7852	Mon Dec 01 17:38:10 EST 2003	CG7852		CG7852					CG7852	FBgn0035229 - FBan0007852
1382	1382	7.017822438	7.037295401	6.891980999	6.941109349	6.915989936	6.983035056	6.744349559	7.255067218	6.940305935	7.151793457	7.15352155	6.798557873	6.662376217	6.606248587	6.784263162	6.969570673	6.896928553	6.976718649	r_70_12_78_2b3_09_15_ore_38	r_70_38_2b3_78_09_ore_15_12	r_f_m	0.997232891	0.992922118	0.990398857	0.929605386	0.970428743	1.052211614	1.008496143	0.973411919	0.988563378	0	AAACGCATCCTGGCCACCAAATACCCGGACTACACGATCGAAATCTCCGATGAGGGATAT	CG7933-RA CG7933-RA CG7933-RB	transcript	Tue Oct 29 14:55:49 EST 2002	sp_comment(Imperfect match to REAL SP with corresponding FBgn)	CG7933	janA	Mon Dec 01 23:06:45 EST 2003	BcDNA:AT12574 - janus - jan - jan A - Jan - Y - janA		janA	cellular_component unknown	sex differentiation	molecular_function unknown		CG7933	CG7933 - FBgn0063739 - FBgn0001280 - FBan0007933
1383	1383	5.314501273	4.851433113	5.191354164	4.467293318	5.256991848	4.735345136	5.282882481	5.143761556	5.371318405	5.20234242	5.552567332	4.715977506	5.076829011	4.577427504	5.265885342	4.812900613	5.290423317	4.794852025	r_70_2b3_09_78_12_ore_15_38	r_2b3_70_38_09_78_ore_12_15	r_m_f	1.095449767	1.162080435	1.110160231	1.027046535	1.03248075	1.177394787	1.10910091	1.094118862	1.103354867	0	AATCTTGAGCAGCAGTTTGATCTCAATCTCATCGAGGCTGTCAAGCTGAACCCAGTGATA	CG15845-RA CG15845-RC CG15845-RB	transcript	Tue Feb 12 16:59:28 EST 2002	protein_id(AAF57369) - validation_flag(transposon in gene) - sp_comment(Perfect match to REAL SP with corresponding FBgn)	CG15845	Adf1	Mon Dec 01 23:22:36 EST 2003	nalyot - Adf 1 - l(2)01349 - l(2)04065 - adf1 - Adf-1 - nal - Adf1		Adf1	nucleus	larval locomotory behavior - learning and/or memory - long-term memory - memory - olfactory learning - positive regulation of transcription - regulation of transcri	general RNA polymerase II transcription factor activity - RNA polymerase II transcription factor activity	pavel\Transposon inserted in intron\Mon Mar 11 11:05:14 EST 2002	CG15845	FBgn0033084 - FBgn0013714 - FBgn0010565 - FBgn0010484 - FBgn0000054 - FBan0015845
8306	1385	5.12224896	4.298202444	5.257164271	4.096849058	5.184524359	4.334393646	4.930396821	4.230273622	5.187000186	4.520934789	5.283210811	4.008156584	4.991496638	4.017921823	4.993106398	4.003036064	5.121658725	4.175541402	r_12_70_78_ore_09_15_2b3_38	r_78_38_70_2b3_12_ore_09_15	r_m_f	1.19171887	1.283221373	1.196136019	1.165503053	1.147329132	1.318114874	1.242308053	1.247329856	1.226585545	0	ACAATGTGGACACCTATTCCAATCTGCTGTTCGTCAAGGAGATGAAAACCGAAATGGCAC	CG2508-RA CG31687-RA	transcript	Fri May 03 13:44:33 EDT 2002	protein_id(AAG22447) - sp_comment(Imperfect match to HYPO SP record with corresponding FBgn (assume that new one is better))	CG2508	CG2508	Mon Dec 01 20:59:20 EST 2003	38C.54 - CG2508		CG2508	anaphase-promoting complex	mitotic anaphase - regulation of cell cycle	ubiquitin-protein ligase activity		CG2508	FBgn0032863 - FBan0002508
25380	1387	5.031391319	4.565979242	4.972646055	4.407778295	4.967058904	4.555627553	4.862874846	4.684980694	5.129910747	4.902271529	5.125604774	4.272080758	4.581661541	4.154853438	4.761197009	4.323901255	4.934027907	4.473718085	r_70_78_12_09_2b3_ore_38_15	r_70_38_78_2b3_09_ore_12_15	r_m_f	1.101930397	1.128152489	1.090312772	1.03797116	1.046435457	1.199791171	1.102725189	1.101134538	1.102892005	0	GGACTTCAATTACCATGTGGATTCGGCACTTACCACTTTATTGGAAAACCAAAAGTTCTT	CG15645-RA	transcript	Thu Jun 20 22:00:39 EDT 2002	protein_id(AAF48475) - sp_comment(Imperfect match to HYPO SP record with corresponding FBgn (assume that new one is better)) - validation_flag(short intron)	CG15645	CG15645	Mon Dec 22 13:24:24 EST 2003	CG15645		CG15645					CG15645	FBan0015645 - FBgn0030657
4426	1389	4.445139951	4.577919083	4.427243406	4.226559315	4.611499616	4.667917048	4.001176486	4.366863576	4.490079118	4.559938924	4.443134768	4.158010802	3.881947342	3.919646131	3.946012393	3.99125572	4.287402741	4.308819234	r_70_78_12_2b3_38_ore_15_09	r_70_78_38_2b3_12_15_ore_09	r_f_m	0.970995745	1.047481669	0.987913789	0.916258641	0.984679662	1.068572204	0.990382094	0.988664388	0.995029614	0	GAACAACTATCAGACGAACCTGACCACCATCTTTGACCAGCTGCTCCAGAACGAGTGCTT	CG9097-RB CG9097-RA	transcript	Thu May 16 13:09:54 EDT 2002	protein_id(AAF47439) - validation_flag(transposon in gene) - sp_comment(Imperfect match to REAL SP with corresponding FBgn)	CG9097	bab1	Mon Dec 01 17:36:31 EST 2003	bric-a-brac - BAB1 - CG13910 - bab-I - bab - bab1		bab1	nucleus	behavior - chromatin assembly or disassembly - eye-antennal disc metamorphosis - female gonad development - female sex differentiation - leg morphogenesis (sensu Ho	DNA binding - transcription factor activity	campbell\Flag Cambridge: gene merge CG13910 and CG9097 (internal view only)\Wed May 15 17:03:04 EDT 2002	CG9097	FBgn0035183 - FBgn0004870 - FBan0009097
34864	1395	4.331750759	4.374969176	4.138322605	4.016481337	4.349984245	4.244393196	3.899612746	4.250289409	4.314078431	4.460193579	4.276466744	3.968895985	3.676929059	3.690151808	3.799412341	3.818728311	4.10552596	4.101285674	r_70_78_12_2b3_38_15_ore_09	r_70_78_38_2b3_09_12_ore_15	r_m_f	0.990121435	1.030335325	1.024877773	0.917493462	0.967240178	1.077495293	0.996416746	0.994941779	1.001033892	0	GAAACCTTATATGTGGAAAACCTACAAGCTGGCACCTGTATCCATAACTACATATATGGC	CG33264-RA CG33264-RB	transcript	Thu Jun 26 16:48:06 EDT 2003		CG33264	Or69a	Mon Dec 01 18:42:34 EST 2003	CG33264 - CG32116 - CG17902 - Or69a - Or69b		Or69a	integral to membrane	perception of smell	olfactory receptor activity	crosby\Flag Cambridge (NEW): gene merge (internal view only)\Thu Jun 26 16:54:39 EDT 2003 - crosby\Gene model based on personal communication from Hugh Robertson to FlyBase\Thu Jun 26 16:55:07 EDT 2003	CG33264	FBgn0053264 - FBgn0052116 - FBan0017902 - FBan0032116 - FBgn0036326
23587	1396	5.856009329	5.322103716	5.968065475	4.998249323	5.854820892	5.223795881	5.800962298	5.408073875	5.920708518	5.287319526	6.11618089	5.007028525	5.671233599	4.92705425	5.806449305	5.077852988	5.880874916	5.15753066	r_70_12_78_09_ore_15_2b3_38	r_70_2b3_38_78_09_15_ore_12	r_m_f	1.100318529	1.194031167	1.120798175	1.072648494	1.119793969	1.221519083	1.151039406	1.143485114	1.140250113	0	CGGAACCGGAGCTGCCGGAGGCGGAAGCGCGGGTGCCAATACTAGCTCAGCCAGCGCTGA	CG5014-RB CG5014-RD CG5014-RC	transcript	Fri Jun 21 14:27:11 EDT 2002	protein_id(AAF45909) - sp_comment(Perfect match to REAL SP with corresponding FBgn)	CG5014	Vap-33-1	Mon Dec 01 17:01:55 EST 2003	DVAP-33A - BcDNA:GM03307 - VAP-33-1 - Vap-33-1		Vap-33-1	synaptic vesicle	intracellular protein transport - neuromuscular junction development - neurotransmitter secretion - synaptic transmission - synaptic vesicle priming - transmission			CG5014	FBgn0062492 - FBgn0029687 - FBan0005014
1400	1400	3.80043145	4.792513698	3.669993855	4.608244309	3.624418632	4.503084923	3.727458941	5.043244659	3.887399841	4.917520551	3.701442684	4.419234673	3.308358997	4.312146557	3.347432147	4.468100554	3.63291633	4.633258449	r_70_78_09_2b3_38_12_ore_15	r_70_38_78_09_2b3_ore_15_12	r_f_m	0.792993341	0.796397415	0.80487459	0.739099368	0.790520304	0.837575499	0.767218589	0.749184605	0.784095334	0	GTATAAGAACAAAACCTTCTGTCGTGTGGGTCTATCAACGCGAATGATGGTGGATGAGAT	CG30275-RA CG30275-RD CG30275-RB CG30275-RC	transcript	Sat Nov 09 01:30:12 EST 2002	protein_id(AAM71114) - sp_comment(Imperfect match to HYPO SP record with corresponding FBgn (assume that new one is better))	CG30275	CG30275	Mon Dec 01 17:23:28 EST 2003	CG13520 - CG30275		CG30275				sima\Flag Cambridge: gene split (internal view only)\Fri Mar 08 16:10:17 EST 2002	CG30275	FBgn0034771 - FBgn0050275 - FBan0030275
24760	1407	6.497905714	6.242027316	6.769993006	6.221661719	6.626991967	6.300969744	6.836127719	6.60396205	6.956821937	6.446795747	6.883648705	6.066728925	6.524123034	6.027298282	6.799322866	6.447845853	6.730843258	6.300372391	r_ore_70_09_2b3_78_12_38_15	r_70_38_2b3_ore_09_15_78_12	r_m_f	1.040992835	1.08813261	1.051741595	1.035155512	1.07911313	1.134655725	1.082429097	1.054510766	1.068324671	0	GAGGAGGAGGAGAAGCACATTCAGAAGGTGCAGAACGCCTTCCTTTACTATGGGCCATAT	CG11596-RC CG11596-RA	transcript	Thu Jun 20 15:39:50 EDT 2002	protein_id(AAF45697) - sp_comment(Perfect match to HYPO SP record with corresponding FBgn)	CG11596	CG11596	Mon Dec 01 16:56:20 EST 2003	EG:39E1.1 - CG11596		CG11596					CG11596	FBgn0023522 - FBan0011596
23771	1409	6.0292829	5.805931491	5.932612412	5.373106972	5.88940618	5.662977739	5.683876175	5.655566392	5.975605149	5.83154932	5.918045549	5.271999015	5.602858836	5.233035155	5.732758804	5.356915731	5.856381126	5.521784607	r_70_12_78_09_38_2b3_15_ore	r_70_38_78_2b3_12_09_ore_15	r_m_f	1.038469522	1.104130709	1.039983989	1.00500565	1.02470284	1.122542992	1.070670972	1.070160348	1.060595721	0	ATTATACAAAACAGAGGCTCACTGACAACAAAGGTTCCCCATTGGATTTCCAGTAGTCTC	CG2151-RB	transcript	Mon Jul 01 14:18:45 EDT 2002	protein_id(AAF46355) - sp_comment(Imperfect match to REAL SP with corresponding FBgn)	CG2151	Trxr-1	Mon Dec 01 17:11:58 EST 2003	Trxr1 - l(1)G0379 - disulfide reductase - l(1)G0154 - DTR - Gr - TrxR - gr - DmTrxR-1 - GR - dmtrxr-1 - Trxr-1 - trxr-1 - l(1)G0477 - glutathione reductase - l(1)G0481		Trxr-1	cytoplasm - mitochondrion	determination of adult life span - sulfur metabolism - thioredoxin pathway	antioxidant activity	joshk\Multiple ESTs homologous to non-coding strand of this gene\Mon Jul 01 14:18:40 EDT 2002	CG2151	FBgn0040148 - FBgn0029045 - FBgn0028303 - FBgn0027292 - FBgn0020653 - FBan0002151
1410	1410	4.989246578	4.640665095	5.036535774	4.53045318	4.953132998	4.532321284	4.828830621	4.590505969	5.035683004	4.794527795	5.136340079	4.217767823	4.737177765	4.164861724	4.814891447	4.297971351	4.946533113	4.472676911	r_70_78_12_09_ore_15_2b3_38	r_70_38_78_2b3_09_12_ore_15	r_m_f	1.075114553	1.111706837	1.092846841	1.051916859	1.05029801	1.217786349	1.137415376	1.120270717	1.105944653	0	ATTATCCGCAAATACGACACCAAACTGGCGTCCTATAAACAAAAACTCCTACACTACGTA	CG8079-RB CG8079-RA	transcript	Tue Feb 26 14:57:08 EST 2002	protein_id(AAM68526) - sp_comment(Imperfect match to HYPO SP record with corresponding FBgn (assume that new one is better))	CG8079	CG8079	Tue Dec 02 00:11:49 EST 2003	CG8079		CG8079					CG8079	FBgn0034002 - FBan0008079
25840	1411	5.17614346	6.034033958	5.301528858	5.916271675	5.340205814	6.050398874	5.025408894	6.152412011	5.306446736	6.168874222	5.134542268	5.644028424	4.636985791	5.596915237	5.184733137	5.958141783	5.161478312	5.94823546	r_70_12_38_ore_78_2b3_15_09	r_70_38_2b3_78_ore_09_12_15	r_f_m	0.857824715	0.896092869	0.882620456	0.816819304	0.860196941	0.909730051	0.828489551	0.870192977	0.867732683	0	CAGGATCCTCAGAAGCTGGGACAGCAATTCCATCAGCAGCCAGCATTTCAGCTACAGCAA	CG8144-RD CG8144-RC	transcript	Wed Mar 20 16:33:30 EST 2002	protein_id(AAN13428) - sp_comment(Imperfect match to REAL SP with corresponding FBgn)	CG8144	ps	Mon Dec 01 21:18:20 EST 2003	ps - PS - cg8144		ps		nuclear mRNA splicing via spliceosome	pre-mRNA splicing factor activity - RNA binding	bmatthew\EST data support existence of multiple transcripts\Mon Jan 07 15:49:36 EST 2002	CG8144	FBgn0026188 - FBan0008144 - FBgn0037695
22234	1414	4.698050498	4.12377934	4.87910379	3.858674865	4.666027622	4.109723191	4.518953343	4.09649935	4.827898493	4.301143691	4.889299045	3.746022221	4.478737156	3.808970455	4.637445366	3.818191054	4.707780398	3.971181745	r_70_12_78_09_ore_15_2b3_38	r_38_70_78_2b3_12_09_ore_15	r_m_f	1.13925846	1.264450611	1.135362993	1.10312561	1.122468543	1.305197555	1.175839301	1.214566087	1.185486009	0	AACCTCGATCAAGATTGACCCCTATATCAATATAGATGCTGGAACCTTTTCGCCTTATGA	CG6854-RC	transcript	Fri May 24 19:34:20 EDT 2002	protein_id(AAF49665) - sp_comment(Perfect match to HYPO SP record with corresponding FBgn)	CG6854	CG6854	Mon Dec 01 18:36:44 EST 2003	CG6854		CG6854		pyrimidine base metabolism	transcription factor activity		CG6854	FBgn0036478 - FBan0006854
21916	1416	4.677468613	5.294108662	4.748237355	4.928625385	4.841310716	5.073882629	4.497528705	5.164821585	4.716993399	5.293288079	4.712372001	4.826208004	4.32592349	4.726272281	4.668870576	5.090603259	4.664710969	5.059488264	r_70_12_78_ore_38_15_2b3_09	r_70_38_2b3_09_78_12_15_ore	r_f_m	0.883523349	0.963399931	0.95416293	0.870800401	0.891127278	0.976412951	0.915292906	0.917154675	0.921972881	0	GATCACCAGTCCAACGACGAACCAATAGTTCCGGAAGTGGCCGAGCGAACCGGAAACGGA	CG4859-RA	transcript	Thu Jul 25 12:35:42 EDT 2002	protein_id(AAF47255) - sp_comment(Imperfect match to REAL SP with corresponding FBgn)	CG4859	Mmp1	Mon Dec 01 17:31:02 EST 2003	Dm1-MMP - l(2)k04809 - Mmp1		Mmp1		anti-apoptosis - autophagic cell death - dorsal trunk growth - larval development (sensu Insecta) - proteolysis and peptidolysis - salivary gland cell death - trach	metalloendopeptidase activity - structural molecule activity		CG4859	FBgn0022198 - FBgn0035049 - FBan0004859
1421	1421	7.124927495	6.036859092	7.385034465	5.904985637	6.993467246	5.866671215	6.932963606	6.032960359	7.152342126	6.253073068	7.462961209	5.797632639	6.769496664	5.53042922	7.085401426	5.891388965	7.135732292	5.91966928	r_70_12_09_78_ore_15_2b3_38	r_70_38_09_78_2b3_12_ore_15	r_m_f	1.180237502	1.250643934	1.192067356	1.149181031	1.143812338	1.287242858	1.224045439	1.202670791	1.205427526	0	TAACGTCCAAGCCAACGAAATCGAAACCGAAGAAGCAATCGAAGAAAAAGAAGCAGAAGA	CG2182-RA CG2182-RB	transcript	Wed Mar 27 03:57:53 EST 2002	protein_id(AAF51975) - sp_comment(Imperfect match to HYPO SP record with corresponding FBgn (assume that new one is better))	CG2182	CG2182	Mon Dec 01 19:49:38 EST 2003	CG2182		CG2182					CG2182	FBan0002182 - FBgn0037360
1423	1423	4.514471645	3.491504568	4.612653285	3.186739598	4.456805096	3.269490587	4.31769737	3.363564295	4.671365979	3.566952421	4.845119219	3.204577494	4.16971951	3.121877366	4.282503861	3.097636269	4.487182048	3.279763138	r_70_78_12_09_ore_2b3_15_38	r_78_70_2b3_38_09_12_ore_15	r_m_f	1.292987466	1.447452213	1.363149695	1.283667262	1.309623855	1.51193698	1.335644877	1.382507011	1.368142106	0	TGAGTCGCATTTTATTTATTTTGTTGCTACTTATTGTGACGCAACTGAGCGAGTTGCAGG	CG7660-RA CG7660-RB	transcript	Mon Aug 26 13:55:58 EDT 2002	protein_id(AAF55458) - sp_comment(Imperfect match to REAL SP with corresponding FBgn)	CG7660	pxt	Mon Dec 01 22:01:27 EST 2003	Dpxt - pxt		pxt		defense response - oxygen and reactive oxygen species metabolism	peroxidase activity		CG7660	FBgn0038538 - FBan0007660
21653	1428	5.955749057	6.622789926	6.046722762	6.357325385	6.242287499	6.540751699	6.173868619	6.852161739	6.000440666	6.459332083	6.249169436	6.40318025	5.630898136	6.171809104	5.821737242	6.259548611	6.02221962	6.464368765	r_70_78_ore_15_2b3_12_09_38	r_70_78_2b3_38_15_09_ore_12	r_f_m	0.899280986	0.951142563	0.954368517	0.901010346	0.928956832	0.975947762	0.912357793	0.930057038	0.931602116	0	AAGCTGCATGAGTTTGCGGTGGTGCTACTGCGCGATGGTCAGGCCACGCCCTGGGGCATT	CG6416-RB CG6416-RF	transcript	Wed Nov 12 14:15:52 EST 2003		CG6416	CG6416	Tue Dec 02 01:57:03 EST 2003	CG6416		CG6416		mesoderm development		crosby\multiphase exon accepted (internal view only)\Wed Nov 12 14:45:18 EST 2003 - bmatthew\DGC clone GM09210 appears problematic: unspliced intron\Tue Sep 24 14:54:35 EDT 2002 - crosby\Multiphase exon postulated: variable use of small exons; supported combination results in frameshift in downstream exons.\Wed Nov 12 14:21:38 EST 2003	CG6416	FBgn0035917 - FBan0006416
1430	1430	4.990676814	4.088883048	4.934796181	3.903562793	5.038164921	3.94681561	4.821129995	4.029056323	5.187012688	4.388040756	5.396723891	3.95291377	4.937156084	3.746850917	4.893255199	3.778213667	5.01165227	3.96555114	r_12_78_2b3_70_ore_09_15_38	r_70_78_2b3_09_38_12_ore_15	r_m_f	1.220547704	1.264177482	1.276513883	1.19659037	1.182079424	1.365252117	1.317681486	1.295124	1.26379716	0	AACATTGTTGACTACTTATCCAAATGCCAGGGAAAAGGCAAGACCCTAGTAGTCTTTACA	CG11254-RA CG11254-RB CG11254-RC	transcript	Fri Sep 20 15:24:00 EDT 2002	protein_id(AAF51851) - sp_comment(Imperfect match to REAL SP with corresponding FBgn)	CG11254	mael	Mon Dec 22 13:20:51 EST 2003	mael		mael	polar granule	cytoskeleton organization and biogenesis - dorsal/ventral axis specification - mRNA localization intracellular - oocyte anterior/posterior axis determination - ooc			CG11254	FBgn0016034 - FBan0011254
4855	1435	5.82995125	5.761598792	5.802113465	5.435325962	5.856569097	5.768581173	5.437024211	5.685389722	5.660597442	5.854110254	5.980067154	5.529261293	5.694755708	5.402977106	5.495375676	5.276502279	5.72165797	5.574303176	r_12_78_15_70_2b3_ore_09_38	r_78_70_2b3_38_12_ore_09_15	r_m_f	1.011863453	1.067482154	1.015252958	0.95631513	0.966944112	1.081530938	1.054003302	1.041480774	1.026434657	0	TCCAGACATCTTTATCCACGCCAGCAGCCCCATCCCCGGCATTGGCTTCTCTATCAACAT	CG16932-RB CG16932-RA	transcript	Mon Feb 25 16:50:39 EST 2002	protein_id(AAM70793) - validation_flag(unusual splice) - sp_comment(Imperfect match to HYPO SP record with corresponding FBgn (assume that new one is better))	CG16932	Eps-15	Mon Dec 01 17:32:59 EST 2003	Eps15 - eps15 - eps-15 - EPS-15 - Eps-15		Eps-15		intracellular protein transport - neurotransmitter secretion - receptor mediated endocytosis - synaptic vesicle endocytosis - vesicle-mediated transport	calcium ion binding		CG16932	FBgn0035060 - FBan0016932
1436	1436	6.958758586	5.855689075	6.844413511	5.570700159	6.764898704	5.62347579	6.782077241	5.751523283	6.811266932	5.879995126	7.004083752	5.521727908	6.474113655	5.380036904	6.706156359	5.581125053	6.810450163	5.649612086	r_70_78_09_12_15_2b3_ore_38	r_70_38_2b3_78_09_12_ore_15	r_m_f	1.188375697	1.22864511	1.202974629	1.179179307	1.15837969	1.268458691	1.203358596	1.201577871	1.205472174	0	AACGCCGATCCAAATTTTCACGCAGTCCAGTACGCGGCGACAGCCGCAATGGAATCGGAA	CG5442-RB CG5442-RA	transcript	Mon May 06 14:27:22 EDT 2002	protein_id(AAF53192) - validation_flag(unusual splice) - sp_comment(Perfect match to REAL SP with corresponding FBgn)	CG5442	SC35	Mon Dec 22 13:36:27 EST 2003	cg5442 - SC35 - CG5542 - dSC35		SC35	chromatin - NOT omega speckle - nuclear speck - nucleus -	mRNA splice site selection - nuclear mRNA splicing via spliceosome	pre-mRNA splicing factor activity - RNA binding	mhuang\EST data support existence of multiple transcripts due to variable use of 5' exons\Tue Dec 04 20:28:27 EST 2001	CG5442	FBgn0040286 - FBan0005442 - FBgn0032432
1437	1437	5.456379046	5.19741156	5.831515825	5.399164072	5.611356629	5.387981362	5.191782997	5.296892037	5.724605796	5.741672605	5.735268152	5.060273822	5.223237906	4.79836092	5.521982451	5.212802542	5.550016801	5.262120856	r_12_70_ore_78_09_15_38_2b3	r_70_38_ore_78_12_09_2b3_15	r_m_f	1.049826242	1.080077536	1.041458062	0.980156469	0.997027555	1.133390871	1.088546275	1.059311648	1.05471101	0	GAACAGCTGACTAAACAGCAGCAGCAAAATCAGGCAGATCAAAAGAAATTGGAAGAACTT	CG33206-RA CG33206-RB	transcript	Tue Dec 17 14:48:29 EST 2002	sp_comment(Perfect match to HYPO SP record with corresponding FBgn)	CG33206	CG33206	Mon Dec 01 18:02:24 EST 2003	CG32587 - CG7821 - CG6350 - CG33206		CG33206				sima\Gene merge based on EST and BLASTX data\Tue Dec 17 14:45:32 EST 2002 - sima\Flag Cambridge: gene merge (internal view only)\Tue Dec 17 14:45:10 EST 2002	CG33206	FBgn0030650 - FBgn0030649 - FBgn0052587 - FBan0033206
1445	1445	4.354801279	4.991066886	4.402119588	4.630292166	4.454084156	4.841244349	4.221965234	5.081224821	4.387886901	4.942878548	4.313067629	4.565587783	3.883573749	4.51580761	4.489041018	4.980076166	4.339764796	4.831491362	r_70_12_38_ore_15_2b3_09_78	r_70_38_2b3_09_15_78_ore_12	r_f_m	0.872519118	0.950721775	0.920028785	0.830895184	0.887718939	0.944690549	0.859995395	0.901400073	0.898224683	0	GCGAGCTCTATTTGTTATTCAGAGCCTATGAGGGCTATGAAGGATCTCTTTTGAAAGTAA	CG31243-RA CG31243-RB CG31243-RF CG31243-RE	transcript	Tue Dec 17 16:32:54 EST 2002	protein_id(AAF55485) - validation_flag(no ATG start) - sp_comment(Imperfect match to REAL SP with corresponding FBgn)	CG31243	cpo	Mon Dec 01 22:02:17 EST 2003	1824 - l(3)01432 - l(3)rJ553 - l(3)s2336 - unnamed - l(3)j9B3 - l(3)j7E2 - l(3)j4D4 - l(3)j4A1 - cpo - BcDNA:AT31405 - cg18435 - Cpo - CG12349 - CG18435 - CG18434 - l(3)6015 - 6015 - 5339 - 3603		cpo	nucleus	cell growth and/or maintenance - peripheral nervous system development	RNA binding	sima\Gene merge based on EST data\Tue Dec 17 16:32:22 EST 2002 - campbell\Flag Cambridge: gene merge (internal view only)\Tue Jan 22 14:57:18 EST 2002	CG31243	FBgn0063288 - FBgn0011025 - FBgn0051243 - FBgn0000363 - FBgn0038562 - FBan0031243
27109	1448	5.812878107	5.919978938	5.971411071	5.733476755	6.036513192	5.995162271	5.619885805	5.926990289	5.789377627	5.974631214	5.984424342	5.598265113	5.447209324	5.350317562	5.632365442	5.592345659	5.802490496	5.767774239	r_70_12_78_15_ore_2b3_38_09	r_70_78_38_2b3_ore_12_15_09	r_m_f	0.981908579	1.041499133	1.006897381	0.948185425	0.968993302	1.068978375	1.018109535	1.007156171	1.006019004	0	CGTCAATATTATTATCAGTGTTCCGGAGTTAAACACGGGAATGAACGGCTTGTTTCTAGA	CG8229-RA	transcript	Tue Dec 17 17:28:35 EST 2002	protein_id(AAF59013) - sp_comment(Perfect match to HYPO SP record with corresponding FBgn)	CG8229	CG8229	Tue Dec 02 00:57:50 EST 2003	CG8229		CG8229				andy\This gene shares extensive sequence with an overlapping gene but does not share coding sequence.\Tue Dec 03 10:41:57 EST 2002	CG8229	FBgn0033356 - FBan0008229
23818	1452	4.889251681	5.16531422	4.80947082	4.906405848	4.925281016	5.102860363	4.541344851	5.159534373	4.951866621	5.425716023	4.919010406	4.885401856	4.48424816	4.69597319	4.511174921	4.789427801	4.754749123	5.005254387	r_70_78_12_2b3_ore_38_09_15	r_70_78_38_2b3_09_12_ore_15	r_f_m	0.946554551	0.98024317	0.965200038	0.880185017	0.912666015	1.006879383	0.954913493	0.941902688	0.949951542	0	AGGGCAAGATTAAGCACAACTCTAGACTAATACAACACTTTCCAAACCACAATATCTCGA	CG32387-RB	transcript	Fri May 24 18:23:05 EDT 2002	protein_id(AAF50600) - sp_comment(Imperfect match to HYPO SP record with corresponding FBgn (assume that new one is better))	CG32387	CG32387	Mon Dec 01 19:07:39 EST 2003	CT34644 - BcDNA:AT03867 - CT14584 - Dscam-like - CG14828 - CT14580 - CG8618 - CG32387 - CG8619		CG32387		cell proliferation - ectoderm development - homophilic cell adhesion - neurogenesis		sima\Flag Cambridge: gene merge (internal view only)\Fri May 24 18:12:41 EDT 2002	CG32387	FBgn0052387 - FBan0032387 - FBgn0063359 - FBgn0035749 - FBgn0035747 - FBgn0035748
1455	1455	5.010202816	5.724032371	5.190641046	5.412179245	5.265528946	5.375496014	5.069973753	5.493611425	5.277646307	5.648127855	5.702257271	5.425064983	4.756527753	5.398535962	5.050127902	5.138170569	5.167420603	5.442934946	r_70_ore_78_12_2b3_09_15_38	r_78_09_70_2b3_38_12_15_ore	r_f_m	0.875292537	0.959066729	0.979542899	0.922885396	0.93440631	1.051094741	0.881077349	0.982864978	0.949381291	0	TCACATTATTGAAAACCTTTACCAGTACGGTAGAGCTCCCTTTCAAACGCTACTTTTCTG	CG11594-RC CG11594-RB CG11594-RA	transcript	Wed Jun 12 17:06:57 EDT 2002	protein_id(AAN11574) - sp_comment(Perfect match to HYPO SP record with corresponding FBgn)	CG11594	CG11594	Mon Dec 01 17:47:50 EST 2003	CG11594		CG11594				campbell\DGC clone GH12991 appears problematic: unspliced intron\Thu May 23 14:32:11 EDT 2002	CG11594	FBgn0035484 - FBan0011594
8371	1458	4.747533374	4.373418847	5.013939406	4.350249259	4.688703299	4.317075233	4.559585472	4.308216181	4.963078927	4.764447095	4.870821343	4.044520542	4.721103475	4.241404882	4.68094427	4.144287802	4.779814534	4.299718538	r_12_78_09_70_ore_38_15_2b3	r_38_78_70_12_09_2b3_ore_15	r_m_f	1.085542808	1.152563706	1.086083296	1.05834649	1.041690427	1.204301299	1.113098986	1.12949305	1.11165754	0	CTCCCGTGAACTTATCAAGGCTGCCATATTGGATAATGATTTCATGAAGAATCTGGATCT	CG10033-RI CG10033-RB CG10033-RH CG10033-RA	transcript	Wed Nov 12 11:57:34 EST 2003	validation_flag(transposon in gene)	CG10033	for	Tue Dec 02 01:37:09 EST 2003	dg2 - for - DG2 - Dg2 - Pkg2 - FOR/PKG - l(2)06860 - BcDNA:GM08338 - Pkg24A - PKG		for	cellular_component unknown	cytoskeleton organization and biogenesis - feeding behavior - intracellular signaling cascade - larval feeding behavior - larval locomotory behavior - muscle contra	cGMP-dependent protein kinase activity - protein serine/threonine kinase activity - receptor signaling protein serine/	bmatthew\Transposon inserted in intron\Wed Nov 12 11:39:32 EST 2003	CG10033	FBgn0010629 - FBgn0063202 - FBan0010033 - FBgn0031555 - FBgn0000721 - FBgn0000443
21989	1462	4.84703664	4.61169874	5.21734951	4.316042705	5.205296294	4.654588348	4.86918564	4.585225481	4.865539604	4.474794575	4.90818729	4.179088086	4.606456747	4.235289912	4.8177039	4.407360796	4.936814423	4.440691347	r_70_78_ore_15_12_38_09_2b3	r_38_70_2b3_78_15_12_ore_09	r_m_f	1.051030632	1.208827129	1.11831507	1.061929377	1.087321333	1.174463708	1.087636701	1.093104042	1.111722035	0	GTTCTACCTGAACGAACTGACCTATGCCACAGATCCGCCAGATGAAGATGACGAGGATTA	CG14959-RC	transcript	Mon May 12 14:07:38 EDT 2003		CG14959	CG14959	Mon Dec 01 17:44:07 EST 2003	EP3139 - EP(2)3139 - EP714 - BcDNA:RH52423 - EP(3)0714 - CG14959		CG14959					CG14959	FBgn0062665 - FBgn0062642 - FBgn0062428 - FBgn0035427 - FBan0014959
1468	1468	6.021642063	6.182454565	5.969042953	5.935476006	6.319061872	6.346859462	5.714034992	6.102817946	5.945613633	6.063758521	6.245873271	5.925970037	5.937250991	5.941267558	5.685088433	5.78717998	5.972229338	6.030297468	r_78_12_70_15_2b3_ore_38_09	r_78_38_2b3_70_15_12_ore_09	r_f_m	0.973988891	1.005655308	0.995620261	0.936294519	0.980516228	1.053983269	0.999323955	0.982359017	0.990370603	0	AGGTTTCTCTCATCACTCTGGTCTCCTGCTTACCATTGTACATAATCAAGTTCTTGCGAA	CG31729-RA CG31729-RB	transcript	Wed May 08 11:51:11 EDT 2002	protein_id(AAF53280) - sp_comment(Imperfect match to HYPO SP record with corresponding FBgn (assume that new one is better))	CG31729	CG31729	Mon Dec 01 20:35:07 EST 2003	CG6263 - CG31729 - CG16823		CG31729		cation transport - lipid metabolism - lipid transport	ATPase activity coupled to transmembrane movement of ions phosphorylative mechanism	bmatthew\Flag Cambridge: gene merge (internal view only)\Wed Jan 02 16:59:47 EST 2002	CG31729	FBgn0032501 - FBan0031729 - FBgn0032500 - FBgn0051729
1471	1471	6.470008247	7.057716024	6.794691747	7.092094863	6.694022869	7.041032194	6.511962114	7.34789846	6.558334479	7.023542373	6.699672984	6.757291945	6.321874858	6.573604544	6.619678448	7.091459623	6.600596254	7.023921747	r_70_ore_12_15_78_09_38_2b3	r_70_38_15_09_ore_78_2b3_12	r_f_m	0.916728333	0.958065548	0.950716129	0.886234636	0.933764492	0.991473069	0.961705989	0.933471923	0.939730893	0	TCGACTAACAACGATTGGGAGGAGTACGCCGATTTAATTGAGGATACCGATGATTTAAAG	CG8884-RA CG8884-RH CG8884-RG CG8884-RE CG8884-RD CG8884	transcript	Mon Aug 12 16:11:06 EDT 2002	protein_id(AAN13682) - sp_comment(Perfect match to REAL SP with corresponding FBgn)	CG8884	Sap47	Mon Dec 01 21:52:47 EST 2003	sap47 - SAP47 - dsap-47 - Sap47		Sap47	synapse	synaptic transmission	molecular_function unknown	campbell\<new comment>\Mon Aug 12 16:10:37 EDT 2002 - campbell\EST data support existence of multiple transcripts\Mon Aug 12 16:03:05 EDT 2002 - campbell\EST data support existence of multiple transcripts due to variable use of 5' exons\Mon Aug 12 16:03:40 EDT 2002	CG8884	FBgn0013334 - FBan0008884
1472	1472	6.774187167	7.031011119	6.945319751	6.856514491	7.140786589	7.146965822	6.894146309	7.352745145	6.85388932	7.077858086	7.116565581	6.885275969	6.314407267	6.509093603	6.871394087	6.822845948	6.886187705	6.966814017	r_70_ore_15_78_12_2b3_38_09	r_70_78_2b3_38_ore_15_09_12	r_f_m	0.963472686	1.012951954	0.999135405	0.937628895	0.96835642	1.033591916	0.970090101	1.007115526	0.98842709	0	CTAACAAGAGGAATATCCCCATCAAGCTGGGCGACTTCAGCGTCATCGACACGGAGTTCA	CG14207-RA CG14207-RB	transcript	Fri Jul 05 12:11:26 EDT 2002	protein_id(AAF48980) - sp_comment(Perfect match to HYPO SP record with corresponding FBgn)	CG14207	CG14207	Mon Dec 01 18:17:43 EST 2003	small heat shock protein hsp20 family - CG14207		CG14207					CG14207	FBgn0031037 - FBan0014207
24565	1477	3.883766304	3.867147766	3.965333186	3.871668104	3.817152912	3.85477895	3.587268115	3.832610592	4.31533604	4.564569445	3.812680388	3.441824885	3.584783904	3.511751224	3.586185143	3.645134549	3.807707307	3.803043452	r_70_78_12_38_09_ore_2b3_15	r_38_70_78_12_09_ore_2b3_15	r_m_f	1.004297363	1.024192436	0.990239119	0.935985545	0.945398266	1.107749672	1.020796655	0.98382792	1.001226348	0	AGCAGTCGGAAAGGTGATGATGTCCGGTTCTCGCCATAACAAATTGGCGGAATCATCCCG	CG12179-RB CG12179-RA	transcript	Mon Jun 24 14:47:52 EDT 2002	protein_id(AAF45962) - validation_flag(unusual splice) - sp_comment(Imperfect match to SP corresponding to a different FBgn)	CG12179	CG12179	Mon Dec 01 17:03:32 EST 2003	EG:66A1.2 - CG12179		CG12179					CG12179	FBgn0025388 - FBan0012179
1486	1486	5.013897318	4.516938952	4.752346981	4.207825879	4.975361968	4.419297886	4.744004348	4.597092861	4.987437122	4.617472258	5.192011397	4.329350011	4.893532421	4.275915344	4.810371414	4.348649542	4.912101403	4.404706199	r_12_2b3_78_70_09_15_ore_38	r_2b3_70_38_78_09_ore_12_15	r_m_f	1.11002105	1.129406757	1.125826341	1.031957476	1.080122813	1.199258869	1.144440904	1.106175922	1.115193882	0	TATTTATCTTGCAGATTGTCAAGTACAGATAGAGGCCATATTCGATCCTCGGCTCTCGCC	CG2906-RB CG2906-RA	transcript	Mon Mar 17 10:49:42 EST 2003	protein_id(AAM68877) - sp_comment(Imperfect match to HYPO SP record with corresponding FBgn (assume that new one is better))	CG2906	CG2906	Tue Dec 02 01:04:20 EST 2003	CG2906		CG2906				bmatthew\EST data suggest additional 5' exon(s). Putative additional 5' exon was included in gene model to allow formation of a gene model that incorporates the BLASTX homology data.\Thu Feb 14 11:55:52 EST 2002 - bmatthew\<new comment>Final exon predicted from BLASTX homology.\Thu Feb 14 11:50:39 EST 2002	CG2906	FBgn0033240 - FBan0002906
3725	1496	3.416252847	3.308175502	3.435144396	3.218016494	3.316579455	3.169979289	3.132568075	3.081772486	3.896571294	3.836831801	3.314017276	2.905119142	2.905516473	3.009834452	3.197808571	3.1269998	3.323619728	3.191068497	r_70_12_78_38_09_ore_2b3_15	r_38_70_12_78_09_2b3_ore_15	r_m_f	1.032669774	1.067472588	1.046246411	1.016482589	1.015570006	1.1407509	0.965340958	1.022644316	1.041538197	0	ACTGAACCGATCCGGAGATCGATGCCAATATAATGAGATTTTAAATGAGCACAGTCTCAA	CG7981-RA CG7981-RD CG7981-RE CG7981-RC	transcript	Mon Jul 15 14:34:55 EDT 2002	protein_id(AAF45786) - sp_comment(Perfect match to SP record corresponding to different FBgn)	CG7981	trol	Mon Dec 01 16:58:46 EST 2003	GC7891 - l(1)9-96 - BcDNA:GM02481 - l(1)3Ac - Perlecan - l(1)trol - perlecan - l(1)zwl - CT23996 - zw-1 - EG:BACR25B3.11 - l(1)zw1 - pcan - zw1 - troll - trol - ZW-1 - l(1)VA51		trol	basement membrane - extracellular matrix	cell-cell adhesion - cell-matrix adhesion - neuroblast cell division - signal transduction	structural molecule activity	campbell\Flag Cambridge: I believe that the correct FBgn is FBgn0001402 and not FBgn0027946 which is associated with gadfly gene model. (internal view only)\Mon Jul 15 14:31:40 EDT 2002	CG7981	FBgn0063205 - FBgn0029620 - FBgn0027946 - FBgn0001402 - FBan0007981
9313	1500	4.869063164	4.875970403	4.901474662	4.694865864	4.708691933	5.002427879	4.606814097	4.733013861	4.901927832	5.024180213	4.966540217	4.627989365	4.880741924	4.595084562	4.586218354	4.510459671	4.793540119	4.746160265	r_78_12_09_ore_70_2b3_15_38	r_78_70_38_2b3_12_ore_09_15	r_m_f	0.998583413	1.044007391	0.941281323	0.973336279	0.975667198	1.073152902	1.062165855	1.016796222	1.009982776	0	ACTATACGTTCGATTTTAAGGGCATCATCGACTACATTTTCTACACGAAGACGGGCATGG	CG31137-RA CG31137-RF CG31137-RD CG31137-RC CG31137-RE C	transcript	Tue Nov 05 16:57:15 EST 2002	protein_id(AAF56259) - validation_flag(transposon in gene) - sp_comment(Imperfect match to HYPO SP record with corresponding FBgn (assume that new one is better))	CG31137	CCR4	Mon Dec 01 22:33:54 EST 2003	CT39331 - CT33003 - CG17741 - CG5534 - CCR4		CCR4	CCR4-NOT complex - cytoplasm	mRNA catabolism deadenylylation-dependent - regulation of transcription from Pol II promoter	transcription regulator activity	simonp\Flag Cambridge: gene merge (internal view only)\Tue Jan 29 03:12:27 EST 2002	CG31137	FBgn0051137 - FBgn0039166 - FBgn0039168 - FBan0031137
1509	1509	5.280825899	4.803309004	5.541447524	4.88091189	5.401533868	5.009954714	5.214494559	5.107628136	5.397223293	5.08410391	5.679131658	4.767868057	5.298658374	4.744636953	5.135399076	4.816712443	5.364317343	4.892702712	r_78_12_ore_70_15_09_2b3_38	r_70_38_ore_78_2b3_09_15_12	r_m_f	1.099414153	1.135330375	1.078160218	1.020922906	1.06158792	1.191126011	1.116767927	1.066162686	1.096391434	0	CTCAAGAGTACAAGCAGTACGTTCAGCGGTTCAGACGAATTTATCAGAATAAGAACTACA	CG8889-RA CG8889-RC CG8889-RB	transcript	Fri Nov 08 20:03:07 EST 2002	protein_id(AAF58594) - sp_comment(Imperfect match to HYPO SP record with corresponding FBgn (assume that new one is better))	CG8889	CG8889	Tue Dec 02 00:34:50 EST 2003	CG8889		CG8889					CG8889	FBgn0033675 - FBan0008889
1518	1518	3.807544301	3.648166221	3.824054146	3.381536688	3.737687313	3.519414224	3.490169661	3.608552178	3.897294329	3.827820683	3.841147821	3.303290654	3.388070063	3.159003739	3.658728721	3.389573426	3.717562074	3.477781014	r_70_12_78_09_ore_2b3_38_15	r_70_38_2b3_78_09_12_ore_15	r_m_f	1.043687176	1.130862829	1.062019721	0.967193902	1.018149661	1.162824657	1.072512204	1.079406834	1.068946566	0	ATAACAAATTCTATATTGTGGAATCGGCCGAGTTCCTAGGTCTTCCAATGAATGTGCCGC	CG10543-RB CG10543-RC CG10543-RA	transcript	Wed Oct 23 15:28:34 EDT 2002	protein_id(AAM68188) - validation_flag(unusual splice) - sp_comment(Imperfect match to HYPO SP record with corresponding FBgn (assume that new one is better))	CG10543	CG10543	Mon Dec 01 17:17:34 EST 2003	CG10543		CG10543		cell proliferation - nucleobase nucleoside nucleotide and nucleic acid metabolism - regulation of transcription from Pol II promoter - transcription from Pol II p	transcription regulator activity		CG10543	FBgn0034570 - FBan0010543
1520	1520	3.213827726	4.487581031	3.299784819	4.22207782	3.365664628	4.794227056	2.975613445	4.390256155	3.595391529	4.502563133	3.162221188	4.086480289	2.822733254	4.098727226	3.123582098	4.268754	3.195821037	4.357164905	r_70_12_78_38_ore_2b3_09_15	r_38_70_2b3_78_12_ore_15_09	r_f_m	0.716160378	0.781554713	0.702024453	0.677776727	0.79852107	0.773825142	0.688685316	0.731731577	0.733463412	0	CATGCTAAGAAATCTCCAAGAGGAGAAGAGCAATCTGGAAACGGACCGCAAGATGAAAAT	CG6129-RB CG6129-RC	transcript	Tue Dec 10 17:45:17 EST 2002	protein_id(AAF56238) - sp_comment(Imperfect match to HYPO SP record with corresponding FBgn (assume that new one is better))	CG6129	CG6129	Mon Dec 01 22:33:12 EST 2003	CG6129		CG6129				bmatthew\DGC clone AT16851 appears problematic: incomplete CDS\Tue Nov 05 18:09:16 EST 2002	CG6129	FBgn0039152 - FBan0006129
31384	1523	4.521816846	4.753390167	4.379805964	4.448219747	4.574813248	4.748837461	4.278320877	4.847920692	4.459642979	4.816118427	4.349718791	4.350475793	4.099264488	4.392267525	4.07051333	4.361935684	4.34459673	4.580506245	r_78_70_12_38_2b3_15_ore_09	r_38_78_70_2b3_09_ore_15_12	r_f_m	0.951282493	0.984619963	0.963354355	0.882506367	0.925982832	0.999825996	0.933291168	0.933189672	0.948497065	0	TGTAATGGTTATCTACACCCTGCAAATCCCGTATCGCTTGGAACTTTCCATTCCGCTTCT	CG14723-RC	transcript	Mon Mar 17 16:56:40 EST 2003		CG14723	HisCl1	Mon Dec 01 21:30:56 EST 2003	DmHisCl1 - hclB - HisCl1 - hisCl1		HisCl1	histamine-gated chloride channel complex	anion transport - nerve-nerve synaptic transmission - signal transduction	glycine-gated ion channel activity - histamine-gated chloride channel activity	campbell\DGC clone GH14445 appears problematic: unspliced intron\Tue Sep 17 13:42:23 EDT 2002	CG14723	FBgn0037950 - FBan0014723
1528	1528	6.703733584	6.210913984	6.685145115	6.01469448	6.77372839	6.237630184	6.597305508	6.274631341	6.790627872	6.383798611	6.885421811	6.019055904	6.428069767	5.845587828	6.510665123	6.066111782	6.672197508	6.128784246	r_70_78_12_2b3_ore_09_15_38	r_70_2b3_38_78_ore_09_12_15	r_m_f	1.079347356	1.111468777	1.085945814	1.051425199	1.063728398	1.143937176	1.099644716	1.073284726	1.088665752	0	ATGTCGGGAGGCTTAGATATTCTGTCCCTCAAGGAGGACGACATCACCAAGATGTTGGTG	CG14792-RA CG14792-RD CG14792-RB	transcript	Sun Jun 23 13:24:40 EDT 2002	protein_id(AAF45638) - evidence(experimental) - sp_comment(Perfect match to REAL SP with corresponding FBgn)	CG14792	sta	Mon Dec 01 16:55:53 EST 2003	Stubarista - Sa - k14 - unnamed - anon-EST:Liang-2.56 - sta - clone 2.56 - Rp40 - EG:80H7.6 - 37LRP/p40 - P40 - Lam-r - l(1)2Af		sta	cytosolic small ribosomal subunit (sensu Eukarya) - ribos	protein biosynthesis - protein metabolism	nucleic acid binding - structural constituent of ribosome	campbell\EST data support existence of multiple transcripts due to variable use of 5' exons\Sun Jun 23 13:23:22 EDT 2002 - campbell\snoRNA:M inserted in intron.\Sun Jun 23 13:23:40 EDT 2002	CG14792	FBgn0010239 - FBgn0003517 - FBan0014792
1529	1529	5.527634999	4.351743047	5.719175407	4.095471497	5.466172908	4.401841642	5.505828587	4.255571157	5.66786326	4.354788207	5.669193224	3.865906031	5.498138491	4.078827973	5.505463675	4.159956362	5.570587359	4.194634899	r_09_70_78_12_ore_15_38_2b3	r_38_70_2b3_78_12_ore_15_09	r_m_f	1.270211715	1.396463243	1.241792266	1.293793097	1.301524435	1.466459138	1.347970183	1.323442651	1.328026752	0	ATGTGTTTCCGTTAATCTCTATTCCGTTTTAAGGGAGTTTTACCAAGGAGGGGACGCGAA	CG9596-RB CG9596-RA	transcript	Wed Apr 02 18:14:31 EST 2003		CG9596	CG9596	Mon Dec 01 20:04:22 EST 2003	CG9596		CG9596		protein biosynthesis - protein metabolism	nucleic acid binding - translation factor activity nucleic acid binding - translation initiation factor activity		CG9596	FBgn0031832 - FBan0009596
1531	1531	5.24017673	5.076629827	4.81224792	4.171818854	4.883041856	4.361047993	4.701931382	4.498623364	4.898855376	4.599823385	5.056368295	4.164432703	4.581619046	4.00437322	4.801406969	4.225731437	4.892011997	4.407097034	r_70_12_78_2b3_09_15_38_ore	r_70_38_2b3_78_09_12_15_ore	r_m_f	1.032215645	1.153513153	1.119694593	1.045193385	1.065009451	1.214179375	1.144153852	1.136230979	1.110030471	0	AACCGTCAGCCTGCGAAGATCTCAAGGCCTTCGAGCGGCGCCTCACCGAAGTGGTTTCAT	CG8009-RB CG8009-RA	transcript	Mon Jun 03 15:55:28 EDT 2002	protein_id(AAN11906) - sp_comment(Imperfect match to HYPO SP record with corresponding FBgn (assume that new one is better))	CG8009	CG8009	Mon Dec 01 18:50:55 EST 2003	CG8009 - BcDNA:LD14173		CG8009					CG8009	FBgn0036090 - FBan0008009 - FBgn0064924
1533	1533	5.995383774	5.832145226	6.152655407	5.717524139	5.943820804	5.791630824	5.885710711	5.956935273	6.090646663	6.064548937	6.35309011	5.606442579	5.952959695	5.57278423	5.978954141	5.754992479	6.045722035	5.782333589	r_12_09_70_78_ore_15_2b3_38	r_70_38_2b3_78_09_ore_12_15	r_m_f	1.027989452	1.076104841	1.026277569	0.988043422	1.004303325	1.133176702	1.068220022	1.038916065	1.045550545	0	AGGAGAAAGAGCGCATCTATAATGCGGGTGGCAGTGTTATGATAAAGCGCGTAAATGGTA	CG1906-RA CG1906-RC CG1906-RD CG1906-RE CG1906-RB	transcript	Wed Jan 30 03:55:58 EST 2002	protein_id(AAF56905) - sp_comment(Perfect match to HYPO SP record with corresponding FBgn)	CG1906	CG1906	Mon Dec 01 23:01:49 EST 2003	PP2Cb - CG1906		CG1906		protein amino acid dephosphorylation	protein serine/threonine phosphatase activity	sima\EST data support existence of multiple transcripts\Wed Jan 30 03:55:48 EST 2002 - sima\EST data suggest additional 3' exon(s)\Sat Feb 02 16:23:06 EST 2002	CG1906	FBgn0039672 - FBan0001906
1536	1536	5.644304418	5.612208189	5.674866476	5.562889871	5.640560002	5.609061224	5.421434324	5.672353739	5.74375341	5.899568386	5.735821644	5.358672287	5.384010892	5.338075246	5.454806388	5.46634698	5.589795426	5.558453167	r_70_12_78_09_ore_2b3_38_15	r_70_38_78_2b3_09_ore_12_15	r_m_f	1.005719002	1.020129215	1.005615695	0.955764498	0.97358875	1.07038112	1.008605283	0.997888793	1.005638666	0	TAATGTCCCAGATGGAAAATGGCGGCGAGGAGGAAGGGTGTCGTTTGGAGTGCAAGGAAA	CG33075-RD CG33075-RA CG33075-RE CG33075-RB	transcript	Tue Dec 03 12:27:25 EST 2002	problem(true) - sp_comment(Imperfect match to HYPO SP but either annotation or SP entry doesn't have an FBgn)	CG33075	CG33075	Mon Dec 01 18:17:45 EST 2003	CG33075 - Tyler+Shawn		CG33075				cdsmith\Flag Cambridge: discistronic gene (internal view only)\Fri Sep 13 19:10:38 EDT 2002	CG33075	FBgn0053075 - FBan0033075
1539	1539	4.253952845	4.390523498	4.073444692	3.97423241	4.312480722	4.324108223	3.87295414	4.228962996	4.302272262	4.574513158	4.206795724	3.957554246	3.791324736	3.859477737	3.774207964	3.852708477	4.07081231	4.130788629	r_78_70_12_2b3_38_ore_15_09	r_78_70_38_2b3_12_09_ore_15	r_f_m	0.968894221	1.024963885	0.997311006	0.915816512	0.94048746	1.062978664	0.982341393	0.979624591	0.985480662	0	AATCTGCTACTTTCTACTCTTCGGGAACGTCGGGATCATGAGGTTCATGAATATGTTGTT	CG32825-RA CG18859-RB	transcript	Mon Jul 15 12:34:08 EDT 2002	sp_comment(Imperfect match to REAL SP but either annotation or SP entry doesn't have an FBgn)	CG32825	Or19b	Mon Dec 01 16:50:28 EST 2003	Or19b		Or19b	membrane	perception of smell	olfactory receptor activity	mhuang\Flag Cambridge: The amino acid sequence of this gene is completely identical to that of CG18859 (Or19a). Suggest name it Or19ab or Or19a2.(internal view only)\Thu Jul 04 18:00:42 EDT 2002	CG32825	FBgn0062565 - FBan0032825 - FBgn0052825
1542	1542	7.628673387	6.973806143	7.696197835	6.798010678	7.649093087	7.048542685	7.608451938	7.169800433	7.64914812	7.072238745	7.953141427	6.826680902	7.556263023	6.626582791	7.535979518	6.846543042	7.659451384	6.920246183	r_78_70_12_ore_09_15_2b3_38	r_70_2b3_38_78_ore_09_15_12	r_m_f	1.09390385	1.132125	1.085202066	1.061180435	1.081573798	1.165008522	1.140295573	1.10069848	1.106817761	0	GAGATAGCCCAGGACTTCAAGACCGATCTGCGCTTCCAGTCGGCGGCCATTGGAGCCCTA	CG5825-RB CG5825-RA	transcript	Wed Nov 28 16:50:49 EST 2001	protein_id(AAN10526) - sp_comment(Imperfect match to REAL SP with corresponding FBgn)	CG5825	His3.3A	Mon Dec 01 19:56:22 EST 2003	His3.3A - PH3 - histone H3.3A - H3.3		His3.3A	nucleosome	cell adhesion - chromatin assembly or disassembly - regulation of cell shape	DNA binding		CG5825	FBgn0014857 - FBan0005825
29044	1552	4.538171028	4.919250374	4.437019171	4.66919123	4.771796706	5.064372322	4.522595482	4.958163095	4.78316872	5.063703879	4.613590753	4.625976264	4.026242057	4.514300479	4.261184323	4.65885496	4.491530739	4.803629201	r_70_78_2b3_12_ore_38_09_15	r_70_38_78_2b3_ore_12_15_09	r_f_m	0.922533045	0.950275744	0.942228652	0.912151415	0.944598822	0.997322617	0.891886146	0.914641979	0.935028611	0	GCCGATCAACCTAATAATAACAGTCATAAGTCACTATCAGCCACCAACTCGAATACAACA	CG10737-RD CG10737-RC	transcript	Sat Feb 23 19:56:08 EST 2002	protein_id(AAM68441) - sp_comment(Imperfect match to HYPO SP record with corresponding FBgn (assume that new one is better))	CG10737	CG10737	Mon Dec 01 23:44:22 EST 2003	10737 - Gene 1 - CG10737		CG10737			diacylglycerol binding		CG10737	FBgn0034420 - FBan0010737
1559	1559	6.932625141	6.743915647	6.945378807	6.615636563	6.824327401	6.678853937	6.804613566	6.789485495	6.986711609	6.812100357	7.168333711	6.568800536	6.496382436	6.12778766	6.859607148	6.686867519	6.89233826	6.647074994	r_70_12_09_78_ore_2b3_15_38	r_70_38_2b3_09_78_ore_12_15	r_m_f	1.027982185	1.04984286	1.021781202	1.002228162	1.025632513	1.09126981	1.060151362	1.025832668	1.036897924	0	CCGAGCTTTTCTTGACATCGAGTCAAATGATCAAGTTCGCTCCCTAGAGGAATATATTAA	CG17510-RA CG17510-RB	transcript	Wed Jul 31 12:58:08 EDT 2002	protein_id(AAM68367) - sp_comment(Perfect match to HYPO SP record with corresponding FBgn) - problem(true)	CG17510	CG17510	Mon Dec 01 23:21:16 EST 2003	BcDNA:RE29957 - CG17510		CG17510				mhuang\Although this gene model is supported by multiple pieces of evidence the computed ORF is questionable because it is much smaller than the predicted transcript\Wed Jul 31 12:57:34 EDT 2002	CG17510	FBgn0047128 - FBgn0039969 - FBan0017510
1560	1560	4.559237219	4.982752642	4.537656364	4.585278238	4.860160828	4.939339808	4.591740615	4.964861466	4.670638417	4.946160766	4.773119216	4.477032756	4.130581798	4.555446254	4.285155307	4.530709319	4.552227919	4.741675077	r_70_78_2b3_ore_12_15_38_09	r_38_78_70_2b3_09_15_12_ore	r_f_m	0.915003723	0.98961418	0.983969724	0.924847681	0.944295715	1.066134531	0.906734833	0.945802303	0.960046364	0	AAAGAAGTGTTTCCAGAGGCAACTGTGCCGTTCTGGAGCACAATGCCCGATTCATATACT	CG33056-RA CG33056-RC CG33056-RE CG10517-RC CG33056-RD	transcript	Sat Nov 23 19:39:30 EST 2002	sp_comment(Perfect match to HYPO SP record with corresponding FBgn)	CG33056	CG33056	Mon Dec 01 19:39:08 EST 2003	CG33056 - CG10517		CG33056				crosby\Flag Cambridge: gene split (internal view only) CG10517; first gene of multigenic pre-mRNA.\Mon Aug 19 22:40:07 EDT 2002	CG33056	FBgn0053056 - FBan0033056 - FBgn0037058
1564	1564	6.897499491	6.685225502	6.832146243	6.483553003	6.817941042	6.598640379	6.727356191	6.654323877	6.794382876	6.737251288	7.09454362	6.456688066	6.604684285	6.385020704	6.623020141	6.534427264	6.805132815	6.567452961	r_70_78_12_15_09_2b3_ore_38	r_70_38_2b3_78_09_12_ore_15	r_m_f	1.031752704	1.053765773	1.03323422	1.010975167	1.008479955	1.098789898	1.034402955	1.013557864	1.036190568	0	TCGGTGGTGAAACGCGTTGATCTGCGCAACGATGACATTCCCATTGCCGAACAGACCGTT	CG3948-RB CG3948-RC CG3948-RA	transcript	Tue Jun 11 21:21:05 EDT 2002	protein_id(AAN11738) - sp_comment(Imperfect match to REAL SP with corresponding FBgn)	CG3948	zetaCOP	Mon Dec 01 18:30:28 EST 2003	zetaCOP - copz1		zetaCOP	COPI vesicle coat	intracellular protein transport - vesicle-mediated transport			CG3948	FBgn0040512 - FBan0003948 - FBgn0036651
28897	1573	6.035683813	6.279854379	6.134423921	6.026895239	6.245767966	6.394261519	5.880352839	6.396790995	6.070053915	6.429308267	6.213101279	5.982921275	5.734886627	5.874333806	6.017172639	6.035553974	6.055066753	6.171936795	r_70_12_78_ore_15_2b3_38_09	r_70_38_2b3_78_ore_09_12_15	r_f_m	0.961118435	1.017841472	0.97677706	0.919266058	0.944122395	1.038472845	0.976261618	0.996954491	0.981064284	0	CAACATTTACACCATCAACCACTACTACAACTGGAGCAGCAGCAGCTTTGTTTGATAATA	CG14616-RE	transcript	Tue Jul 16 19:17:33 EDT 2002	sp_comment(Imperfect match to HYPO SP record with corresponding FBgn (assume that new one is better)) - validation_flag(transposon in gene)	CG14616	CG14616	Mon Dec 01 19:16:50 EST 2003	CG14616 - CG32502		CG14616				cdsmith\Flag Cambridge: gene split (internal view only)\Wed Jun 26 14:07:47 EDT 2002	CG14616	FBgn0031192 - FBan0014616 - FBgn0052502
1579	1579	3.847194789	4.113876825	3.976722525	4.148173469	3.788411737	3.936901597	3.549161964	4.013023305	4.244991732	4.471203719	3.984793503	4.05537242	3.584741371	3.936526726	4.07712129	4.381093038	3.889228889	4.136157047	r_12_70_09_ore_2b3_38_78_15	r_70_09_12_38_ore_2b3_78_15	r_f_m	0.935175007	0.958668328	0.962282557	0.884411003	0.949406916	0.982596194	0.910635598	0.930617372	0.940300101	0	GCAAATTAGGCGATCTGGAAATCTTAGCGAGACGCGAGAAGATATACTCCATGTCTCAAT	CG14047-RA CG14047-RB	transcript	Thu Jun 20 15:24:21 EDT 2002	protein_id(AAF45777) - sp_comment(Imperfect match to HYPO SP record with corresponding FBgn (assume that new one is better))	CG14047	EG:BACH48C10.4	Mon Dec 01 16:59:05 EST 2003	EG:BACH48C10.4		EG:BACH48C10.4				campbell\DGC clone GH20240 appears problematic: incomplete CDS\Thu Jun 20 15:23:56 EDT 2002	CG14047	FBgn0029615 - FBgn0040390 - FBan0014047
1580	1580	4.490920102	4.126797066	4.422220405	3.748723599	4.416106907	3.95141154	4.210227991	4.003801204	4.555018256	4.228857334	4.551022946	3.623595548	4.04025335	3.663378531	4.187140645	3.649163408	4.364949654	3.864785316	r_70_78_12_09_2b3_ore_38_15	r_38_78_70_2b3_09_12_ore_15	r_m_f	1.088233812	1.1796603	1.117602371	1.051557702	1.077127436	1.255941202	1.102876297	1.147424814	1.129415814	0	GGAAATATTAGGAACGCCGATCATTTCCTTAGCTTTCTGCGTCGATTCATCGAGTATATA	CG9433-RA CG9433-RB	transcript	Thu Feb 28 18:46:58 EST 2002	protein_id(AAM70857) - sp_comment(Perfect match to REAL SP with corresponding FBgn)	CG9433	Xpd	Mon Dec 01 17:18:27 EST 2003	XPD - XPD/ERCC2 - DhXPD - DhR3 - DmXPD - Xpd		Xpd	cytoplasm - nucleus - polytene chromosome interband - pol	chromosome segregation - nucleotide-excision repair - regulation of mitosis - transcription initiation from Pol II promoter	DNA helicase activity - general RNA polymerase II transcription factor activity - helicase activity - nucleic acid bin		CG9433	CG9433 - FBgn0015844 - FBan0009433
1581	1581	6.150518913	5.438394592	6.177822706	5.191961682	6.006290084	5.32253128	5.877246182	5.334430072	6.009379639	5.440939547	6.338842625	5.105482885	5.850839027	4.998404801	5.895003688	5.113950336	6.051238209	5.245729914	r_70_12_78_09_15_ore_2b3_38	r_70_38_78_2b3_09_12_ore_15	r_m_f	1.130943849	1.189882184	1.128464967	1.101757095	1.10447462	1.241575531	1.170541255	1.152729945	1.153555046	0	CTAGGACTGATGGGCGTCCTAACTGGCACACTGCTCTCGGTGATTGTGGCTCATCTTCTG	CG17218-RA CG17218-RB	transcript	Tue Apr 30 15:58:54 EDT 2002	protein_id(AAF53178) - sp_comment(Perfect match to HYPO SP record with corresponding FBgn)	CG17218	CG17218	Mon Dec 01 20:31:55 EST 2003	BcDNA:RE65321 - CG17218		CG17218					CG17218	FBgn0032421 - FBan0017218 - FBgn0047066
2312	1583	4.124327326	4.299965044	4.071621083	4.017498607	4.272494979	4.390620437	4.039757385	4.228787645	4.399062296	4.483388315	4.161885398	3.871882048	3.876256249	4.007330227	3.938438083	4.115820763	4.100423854	4.167537805	r_70_78_12_2b3_ore_38_09_15	r_38_70_2b3_78_12_ore_09_15	r_f_m	0.959153687	1.013471685	0.973095953	0.955299184	0.981191453	1.074899841	0.967291446	0.956902234	0.983896019	0	ATTCGATTACGACTACACGCTGGCCTGCTATAAGCCCATCCTGGAGGACCTGCTGTACAA	CG1814-RC CG1814-RA CG1814-RB	transcript	Tue Mar 12 17:13:53 EST 2002	protein_id(AAM71071) - sp_comment(Perfect match to HYPO SP record with corresponding FBgn)	CG1814	CG1814	Tue Dec 02 00:52:14 EST 2003	CG1814		CG1814		nucleobase nucleoside nucleotide and nucleic acid metabolism - purine base metabolism	nucleotide phosphatase activity - phosphoric monoester hydrolase activity		CG1814	FBgn0033426 - FBan0001814
1589	1589	7.558884041	6.413369874	7.668564099	6.330567699	7.463034999	6.263152953	7.432626096	6.654711826	7.536100234	6.452979767	7.766965421	6.122013934	7.54361704	6.187479346	7.559005657	6.399076472	7.571725171	6.358904422	r_12_09_15_70_ore_78_2b3_38	r_38_70_09_2b3_78_ore_15_12	r_m_f	1.178613457	1.211354884	1.191577957	1.116896763	1.167848112	1.268694502	1.2191745	1.181265092	1.190727941	0	AGGATTTAATCAGCTACGACCACGACTTTCTGGACGTCAATTGCGGGGACATGGACTTTT	CG8069-RA CG8069-RB	transcript	Fri Nov 08 17:22:09 EST 2002	protein_id(AAF58985) - sp_comment(Imperfect match to HYPO SP record with corresponding FBgn (assume that new one is better))	CG8069	CG8069	Tue Dec 02 00:53:55 EST 2003	CG8069		CG8069					CG8069	FBgn0033380 - FBan0008069
1590	1590	4.502546045	4.605937862	4.417677831	4.310295506	4.556757512	4.52118367	4.177012018	4.556621144	4.483216062	4.758689035	4.532769284	4.254093109	4.027478811	4.1009916	4.064998781	4.126075499	4.350475873	4.39537162	r_70_78_12_2b3_15_ore_38_09	r_70_78_38_2b3_09_12_ore_15	r_f_m	0.977552494	1.024912985	1.007868259	0.916690654	0.942111583	1.065507775	0.982074387	0.985197382	0.989785677	0	ACGATATTAATAAAGACGTGCCTTTGAATCATCGATTGCCTTCACCCGAAGAACAGACCA	CG31043-RB CG31043-RA	transcript	Wed Mar 27 16:53:04 EST 2002	protein_id(AAF55617) - sp_comment(Imperfect match to HYPO SP record with corresponding FBgn (assume that new one is better))	CG31043	gukh	Mon Dec 22 13:28:03 EST 2003	Gukh - GUKh - CG6003 - CG14287 - CG14288 - CG5456 - gukholder - gukh		gukh				andy\multiphase exon provisional (internal view only)\Mon Dec 22 10:04:18 EST 2003 - bmatthew\First Priority for Reannotation (internal view only)\Wed Jan 23 16:02:06 EST 2002	CG31043	FBan0031043 - FBgn0051043 - FBgn0038671 - FBgn0038670 - FBgn0038669 - FBgn0038668
1592	1592	4.580062388	4.89070163	4.639894276	4.617706534	4.75127296	4.815365948	4.316842815	4.755805186	4.54975811	4.8007197	4.680047321	4.535502411	4.225304396	4.491662175	4.265439894	4.471144703	4.509448021	4.672919834	r_70_78_12_15_ore_2b3_38_09	r_78_70_38_2b3_12_15_09_ore	r_f_m	0.936483706	1.004804927	0.986689903	0.907699674	0.947724174	1.031869658	0.940699507	0.953992809	0.965017202	0	TTTGATCACCTATGCCAGCTACAACAACTTCAACCGCAACGTATACAATGACATTGTGAT	CG15088-RA CG15088-RB	transcript	Tue Oct 22 12:21:43 EDT 2002	protein_id(AAF57648) - sp_comment(Corresponds to a HYPO SP entry but doesn't hit it)	CG15088	CG15088	Mon Dec 01 23:46:10 EST 2003	CG15088		CG15088		amino acid metabolism - amino acid transport - cation transport - extracellular transport	cation transporter activity		CG15088	FBgn0034381 - FBan0015088
26219	1601	4.071169314	4.983217422	3.932465761	4.642165502	4.079348876	5.008122649	3.635912138	5.027633029	4.113593878	5.004616632	3.888142668	4.570716998	3.643589831	4.514961846	3.668197258	4.682380343	3.880476312	4.803585122	r_12_70_78_38_2b3_ore_09_15	r_70_38_2b3_78_ore_15_09_12	r_f_m	0.816976056	0.84711882	0.81454652	0.723185666	0.821959838	0.85066362	0.80700346	0.783404378	0.807829197	0	AGCACTTCTCCTATATATTTAATGACCTCAATACCGTGTTCAAGTTGCCCTCATCCACAA	CG32316-RB CG32316-RG CG32316-RF CG32316-RA CG32316-RD C	transcript	Sat Nov 02 12:59:51 EST 2002	protein_id(AAF47519) - sp_comment(Perfect match to HYPO SP but either annotation or SP entry doesn't have an FBgn)	CG32316	CG32316	Mon Dec 01 17:38:24 EST 2003	CG32316		CG32316				cdsmith\Flag Cambridge: Putative dicistronic gene - upstream CDS (CG18170) lacking sufficent BLAST evidence (internal view only)\Wed Aug 21 16:31:42 EDT 2002	CG32316	FBgn0052316 - FBan0032316
1605	1605	4.549989512	4.636425818	4.586136542	4.316090508	4.518657931	4.622244304	4.179882392	4.45506865	4.474032504	4.631237461	4.612884258	4.209625959	3.931053012	4.020700871	4.190503979	4.103737655	4.402038596	4.375588373	r_70_12_78_15_09_ore_2b3_38	r_70_78_38_2b3_12_09_15_ore	r_m_f	0.981357125	1.062567278	0.977589594	0.938230748	0.966055518	1.09579433	0.977703425	1.021143243	1.006044952	0	AGCATCGCTTTTTACGCAACAATATGAAGCCGTACCTGTACTTCTTTTGTGCCTTCATTT	CG4917-RA CG4917-RB	transcript	Fri May 17 17:52:55 EDT 2002	protein_id(AAN13917) - sp_comment(Imperfect match to HYPO SP record with corresponding FBgn (assume that new one is better))	CG4917	CG4917	Mon Dec 01 22:26:36 EST 2003	CG4917		CG4917				simonp\EST data support existence of multiple transcripts\Fri May 17 17:52:42 EDT 2002 - simonp\3' terminus extended to first stop codon; no experimental data confirming this prediction\Wed Jan 23 18:29:50 EST 2002	CG4917	FBgn0039003 - FBan0004917
1612	1612	3.762915479	4.894937687	3.740150911	4.594601673	3.726944054	4.744682423	3.532552866	4.958211359	4.008513441	5.104703687	3.887106937	4.590861245	3.468405577	4.45336128	3.563737979	4.684154365	3.706434683	4.747686796	r_70_12_78_09_2b3_ore_38_15	r_70_38_2b3_78_09_ore_12_15	r_f_m	0.768736135	0.814031591	0.785499159	0.712465163	0.78525879	0.846705385	0.7788287	0.760807117	0.780682223	0	TTCTTCCAAAAAGCAGGGCAAGCCGATAAGCATGTATGCCGATTCCAAGTACATTAACAT	CG13870-RB CG13870-RA	transcript	Wed Sep 25 14:37:49 EDT 2002	protein_id(AAM68407) - sp_comment(Imperfect match to HYPO SP record with corresponding FBgn (assume that new one is better))	CG13870	CG13870	Mon Dec 01 23:28:47 EST 2003	CG13870		CG13870					CG13870	FBgn0034506 - FBan0013870
1617	1617	4.991477558	4.289457774	5.101888719	4.156288821	5.04057235	4.365113985	4.773402881	4.277879579	4.708497923	4.206898302	5.266059997	4.066584915	4.988974022	4.175602003	4.945590789	4.072923814	4.991635114	4.198736707	r_15_12_78_70_ore_09_2b3_38	r_38_78_2b3_70_15_12_ore_09	r_m_f	1.163661661	1.227510632	1.154740144	1.11583386	1.119232647	1.294958819	1.194791558	1.214260569	1.188842136	0	TCGCAATGCTGCTGCCCGAGCCAATAACAATAATTTGGCAAGCGTTAACAATAACATTAA	CG3707-RA CG3707-RB	transcript	Thu Jul 18 15:33:40 EDT 2002	protein_id(AAF45734) - sp_comment(Imperfect match to REAL SP with corresponding FBgn)	CG3707	wapl	Mon Dec 01 16:58:20 EST 2003	l74 - N2 - EG:87B1.2 - RNA D - RNAD - l(1)2Dd - C204 - wapl - l(1)N5<up>72</up> - l(1)N2 - l(1)2Df - pasc - l(1)C204 - wap		wapl		female meiosis chromosome segregation - sister chromatid cohesion			CG3707	FBgn0004001 - FBgn0001396 - FBgn0004655 - FBan0003707
21893	1629	4.750656587	5.076659818	4.777544777	4.863590335	4.764206584	5.102892728	4.521220524	5.115894391	4.736189234	5.256779232	4.828618412	4.793804992	4.636976333	4.794777937	4.542971777	4.811225927	4.69492641	4.9658718	r_12_78_70_15_ore_09_2b3_38	r_38_70_78_2b3_ore_09_12_15	r_f_m	0.935783913	0.982308222	0.933628598	0.88375955	0.900967879	1.007262169	0.967088861	0.944244117	0.945438505	0	ACAACCGATTATTCCTTGTCCCTGCCGTTATATGGCTATAGTCCAAAGATTTCCTCAATA	CG8487-RA	transcript	Thu Sep 26 18:50:01 EDT 2002	protein_id(AAM68666) - sp_comment(Imperfect match to HYPO SP record with corresponding FBgn (assume that new one is better))	CG8487	garz	Tue Dec 02 00:30:23 EST 2003	Gartenzwerg - CG 8487 - garz		garz	Golgi vesicle	ER to Golgi transport - exocytosis - intra-Golgi transport - intracellular protein transport	guanyl-nucleotide exchange factor activity	campbell\DGC clone AT08349 appears problematic: incomplete CDS\Thu Sep 26 18:49:35 EDT 2002	CG8487	FBgn0063599 - FBgn0033714 - FBan0008487
1632	1632	5.505918422	5.39717281	5.563499643	5.222486597	5.588952545	5.438249402	5.274289013	5.442335611	5.480037035	5.519830646	5.631263942	5.113019186	5.235863982	4.978883312	5.426490452	5.212423018	5.475958104	5.292262809	r_70_12_78_15_ore_2b3_09_38	r_70_38_78_2b3_ore_09_12_15	r_m_f	1.020148625	1.065297065	1.027711701	0.969122338	0.992790791	1.101357874	1.051614118	1.0410687	1.034710161	0	ACTCACAGATCTTCGTGAAGTTCTTTCGTTTTCACAAGTGCTATGATCTGATACCCACCT	CG17299-RA CG17299-RD CG17299-RG CG17299-RH CG17299-RE C	transcript	Thu May 16 14:41:42 EDT 2002	protein_id(AAN13851) - validation_flag(transposon in gene) - sp_comment(Imperfect match to REAL SP with corresponding FBgn)	CG17299	SNF4Agamma	Mon Dec 01 22:16:47 EST 2003	FBgn0025803 - SNF4a - loe - EP3015b - SNF4 - CG5806 - SNF4A - SNF4Agamma		SNF4Agamma		defense response - fatty acid metabolism - intracellular signaling cascade - protein amino acid phosphorylation - regulation of phosphate metabolism - response to s	AMP-activated protein kinase activity - protein serine/threonine kinase activity - receptor signaling protein serine/t	mhuang\First Priority for Reannotation (internal view only)\Mon Apr 01 11:44:18 EST 2002	CG17299	FBgn0043354 - FBgn0038864 - FBgn0025803 - FBan0017299
30672	1647	5.647963565	5.82381611	5.7021225	5.677584358	5.86184065	5.9944697	5.350094161	5.848245791	5.763889884	6.00364003	5.790367219	5.556806081	5.420399371	5.468757791	5.555196449	5.486979581	5.639864586	5.723875222	r_12_70_78_ore_2b3_15_38_09	r_70_78_38_2b3_ore_12_09_15	r_f_m	0.969804585	1.004321933	0.977874765	0.914820333	0.960065869	1.042031544	0.99115733	1.012432499	0.98532277	0	GAAGACGAGGAAGACGATGTAGACGAAGATGACTCACAGGATGCCTTGGTCAGGGATGTT	CG11446-RE CG32813-RF CG11446-RA CG11446-RC CG11446-RD C	transcript	Tue Jun 18 12:12:25 EDT 2002	protein_id(AAN09047) - sp_comment(Imperfect match to HYPO SP record with corresponding FBgn (assume that new one is better))	CG32813	CG32813	Mon Dec 01 16:54:45 EST 2003	CG11446 - CG14771 - CG32813		CG32813				campbell\Flag Cambridge: gene merge CcG14771 and CG11446 (internal view only)\Tue Jun 18 12:08:25 EDT 2002	CG32813	FBgn0040894 - FBgn0029576 - FBgn0052813 - FBan0032813
1648	1648	4.622016025	4.175651865	4.510033993	3.924408354	4.538855131	4.119255532	4.361784203	4.132652281	4.764468225	4.511279709	4.789643788	3.960679504	4.123415967	3.698706371	4.15914473	3.661472806	4.48045587	4.004154649	r_70_78_12_2b3_09_ore_15_38	r_78_70_2b3_38_09_12_ore_15	r_m_f	1.106896881	1.149226479	1.101862969	1.055444278	1.056123436	1.209298501	1.114826524	1.13592124	1.118951755	0	CATGTCCACGAAAAGGGCTTTTACACATATACCCTTCAAAACATGGGAGATTACATGTTC	CG32442-RB CG32442-RA	transcript	Wed May 29 17:13:44 EDT 2002	protein_id(AAN12177) - sp_comment(Hits nothing in SP and no SP entry corresponds to this FBgn)	CG32442	CG32442	Mon Dec 22 13:29:51 EST 2003	CG32442 - BcDNA:RE62711 - BcDNA:RH17480		CG32442	cellular_component unknown	biological_process unknown	molecular_function unknown	andy\multiphase exon provisional (internal view only)\Mon Dec 22 11:31:07 EST 2003	CG32442	FBgn0064837 - FBan0032442 - FBgn0052442 - FBgn0047079
1651	1651	6.283656071	6.884446303	6.562408109	6.72955925	6.568616249	6.856038133	6.247074414	7.004458699	6.420475389	6.953021492	6.563878131	6.673770332	6.043584272	6.328981295	6.192064964	6.584317028	6.368773691	6.758403896	r_70_78_12_ore_15_2b3_38_09	r_70_78_38_2b3_09_ore_15_12	r_f_m	0.912732236	0.975161651	0.958077555	0.891871119	0.92340796	0.983533716	0.954906326	0.94042631	0.942348784	0	GAACACACTCCAGTGATACCTCCAGAATTGAAGCCGCAACTAAAAACAATATACGTTTAC	CG11791-RB CG11791-RA	transcript	Mon Jan 28 15:22:06 EST 2002	protein_id(AAN14035) - sp_comment(Imperfect match to HYPO SP record with corresponding FBgn (assume that new one is better))	CG11791	CG11791	Mon Dec 01 22:40:41 EST 2003	CG11791		CG11791					CG11791	FBgn0039266 - FBan0011791
3476	1660	4.692682815	4.608044848	4.768412272	4.402591812	4.737939639	4.672759989	4.49434145	4.549339404	4.805075122	4.965129465	4.782251465	4.242026478	4.495177192	4.200196269	4.553940329	4.408018983	4.668169758	4.495906066	r_12_70_78_ore_09_2b3_38_15	r_70_38_2b3_78_12_ore_09_15	r_m_f	1.018367436	1.083092068	1.013948855	0.987910783	0.967764316	1.127350687	1.070230271	1.033103611	1.038315679	0	AAATTTTAGCGGTGGAATCTGTGCCCGAAGCTTTGGTTACCTCAATTAATGTAGAGGAAA	CG14998-RB CG14998-RE CG14998-RD CG14998-RC CG14998-RA	transcript	Thu May 23 13:47:58 EDT 2002	protein_id(AAF47841) - sp_comment(Perfect match to HYPO SP record with corresponding FBgn)	CG14998	CG14998	Mon Dec 01 17:47:33 EST 2003	Dm-308 - CG14998		CG14998				campbell\EST data support existence of multiple transcripts due to variable use of mini-exons\Thu May 23 13:40:41 EDT 2002	CG14998	FBgn0035500 - FBan0014998
1663	1663	7.378393733	10.56076259	7.514331856	10.34114828	7.275906672	10.38451028	7.243394634	10.61367051	6.989465875	10.25672726	7.584311624	10.29744156	7.079161651	10.03040473	7.583779965	10.4090895	7.374164642	10.3882053	r_15_70_12_09_ore_2b3_78_38	r_70_15_38_2b3_09_78_ore_12	r_f_m	0.698661074	0.726643856	0.700649956	0.682458969	0.681451861	0.736523881	0.705770289	0.728572846	0.709859348	0	TTCTCCCGGGACTTTTACAACCACTTCGTACTCACCTGCAACTTCGCCACATCGAACATT	CG5207-RA CG17210-RA CG5106-RA	transcript	Tue Apr 02 16:56:58 EST 2002	protein_id(AAF54623) - sp_comment(Imperfect match to SP corresponding to a different FBgn)	CG5207	scpr-A	Mon Dec 01 21:27:49 EST 2003	SCPR-A - scpr-A - bs03f04.y1		scpr-A					CG5207	FBgn0037889 - FBan0005207
22760	1665	6.183435787	6.836107506	6.724247179	6.981698211	6.551117737	6.810844775	6.342247376	6.983898052	6.272516544	6.609922004	6.677104149	6.583626538	6.081955134	6.392868653	6.328996761	6.739544768	6.414682802	6.774803654	r_70_ore_15_78_12_09_38_2b3	r_70_38_15_78_09_ore_2b3_12	r_f_m	0.904525826	0.96312487	0.961865665	0.908124278	0.948954699	1.014198499	0.951365571	0.939083719	0.94684409	0	TGAACGCCTTGTGCAGATCACACAGACTGGTCCCTCCTCCAAGGAGGACAACGCCAAGAA	CG4533-RA	transcript	Wed Mar 06 18:23:59 EST 2002	protein_id(AAF47041) - sp_comment(Perfect match to REAL SP with corresponding FBgn)	CG4533	l(2)efl	Mon Dec 01 17:27:15 EST 2003	l(2)59Fa - l(2)13-1 - el(2)13-1 - l(2)efl		l(2)efl		defense response - embryonic development - protein folding - response to heat - response to stress			CG4533	FBgn0011779 - FBgn0011296 - FBan0004533
25307	1687	4.708823365	4.183415849	4.136383926	3.804544753	4.797520472	4.179620122	4.530737765	4.127224744	4.295223958	4.269805158	4.934421548	4.058108334	4.42883731	3.798398481	4.571704881	3.908011978	4.556152423	4.032606288	r_2b3_15_70_12_78_ore_09_38	r_70_2b3_78_38_12_09_ore_15	r_m_f	1.125592945	1.087221782	1.147836486	1.097768609	1.005953152	1.215941306	1.165974906	1.169828779	1.12982823	0	CTGGAACTTCTACTACGAGCGTCCCTGTTGCACTGGAAACGATCAGGGGAACAACAATTA	CG4700-RB CG4700-RD CG4700-RA	transcript	Mon Mar 31 16:22:49 EST 2003	protein_id(AAF57990) - evidence(experimental) - citation(FBrf0066964) - sp_comment(Imperfect match to REAL SP with corresponding FBgn)	CG4700	Sema-2a	Tue Dec 02 00:01:26 EST 2003	l(2)03021 - D-Sema II - D-semaII - sema-II - D-SemaII - D-Sema-II - dSema-II - SemaII - semaII - Sema-2a - BcDNA:LD09561 - D-Sema2a - Semaphorin II - D-Semaphorin II - semaphorin - CT14922 - Dse		Sema-2a	extracellular	adult behavior - axon guidance - cell surface receptor linked signal transduction - cell-cell adhesion - ectoderm development - synaptic target inhibition	receptor activity - receptor binding	joshk\EST data support existence of multiple transcripts due to variable use of the second exon of Sema-2a-RB or Sema-2a-RA.\Tue Feb 19 16:38:09 EST 2002	CG4700	CG4700 - FBgn0062466 - FBgn0011260 - FBan0004700
26872	1688	4.209806966	4.020936595	4.2637976	3.896236004	4.181130728	3.777788749	4.067742434	3.951233152	4.701982449	4.016924005	4.216349316	3.693175557	3.729674932	3.735281317	4.115490452	4.067525783	4.184614491	3.908391862	r_70_12_78_09_ore_38_2b3_15	r_38_70_09_2b3_12_15_ore_78	r_m_f	1.046971736	1.094337611	1.106766685	1.029486815	1.170543043	1.141659596	0.998499073	1.011792099	1.070674241	0	TACGTTGTGAATGAGTACTCCCGTCAACATAATTTGAATATCTATGACGGGGGTGAGCTG	CG11094-RC CG11094-RB	transcript	Fri Mar 15 00:39:10 EST 2002	protein_id(AAF54168) - sp_comment(Imperfect match to REAL SP with corresponding FBgn)	CG11094	dsx	Mon Dec 01 21:10:37 EST 2003	ix-62c - Dmdsx - dsx - Hr		dsx	nucleus	behavior - central nervous system development - courtship behavior - female analia morphogenesis (sensu Holometabola) - female genital morphogenesis (sensu Holometa	DNA binding - mRNA binding - RNA polymerase II transcription factor activity - specific RNA polymerase II transcriptio		CG11094	FBgn0000504 - FBan0011094
1689	1689	4.660172571	4.150925326	4.698597959	3.944662819	4.493050595	4.033050751	4.372403401	3.970626042	4.758004332	4.42186637	4.768866305	3.791417037	4.379095036	3.660857086	4.482252851	3.766686527	4.581650126	3.959993084	r_12_70_78_09_ore_2b3_15_38	r_70_78_38_2b3_12_09_ore_15	r_m_f	1.122682825	1.191127905	1.114057539	1.101187409	1.076017214	1.257805791	1.196193933	1.189972359	1.156984376	0	AAATGGACCACGGCAAGCAGTTGATTCCCTGGATGGGCGATGTAAATCTCAAGATTGACA	CG3019-RA CG3019-RC CG3019-RB	transcript	Mon Jul 15 14:29:29 EDT 2002	protein_id(AAG22382) - validation_flag(transposon in gene) - sp_comment(Imperfect match to REAL SP with corresponding FBgn)	CG3019	su(w[a])	Mon Dec 01 16:54:03 EST 2003	EG:BACR7A4.10 - su(w<up>a</up>)-2 - su(w<up>a</up>)-1 - su(wa) - su<up>wa</up> - su(w) - DmSWAP - su(w[a])		su(w[a])	nucleus - spliceosome complex	nuclear mRNA splicing via spliceosome	pre-mRNA splicing factor activity	bmatthew\A 412 transposon is inserted into the first exon of su(w[a]) in this strain. The transposon may be spliced out with the use of conserved splice junctions that are present at the site of insertion. It may cause a mutation in this strain.\Wed May 14 16:07:30 EDT 2003	CG3019	CG3019 - FBgn0003638 - FBan0003019
1691	1691	4.969892133	4.56578005	4.824391846	4.473031914	4.803603931	4.46761059	4.63599946	4.517601121	5.015727167	5.000514054	4.842104988	4.223693396	4.440242595	4.074391348	4.67948302	4.482135287	4.786085306	4.474412605	r_70_12_78_09_2b3_38_ore_15	r_70_38_09_2b3_78_12_ore_15	r_m_f	1.088508881	1.078550732	1.075206497	1.026208232	1.00304231	1.146414887	1.089792859	1.044029848	1.069656674	0	TAACAGCATCAAGGAGGCCATCAAGAAGCAAGTTGAATACTATTTCAGCGTCGATAATCT	CG14066-RA CG14066-RB CG14066-RC	transcript	Fri Sep 06 14:56:11 EDT 2002	protein_id(AAF56783) - sp_comment(Imperfect match to REAL SP with corresponding FBgn)	CG14066	larp	Mon Dec 22 13:23:16 EST 2003	Larp - BcDNA:LD02611 - larp		larp	cytosol	autophagic cell death - salivary gland cell death			CG14066	FBan0014066 - FBgn0047231 - FBgn0039578 - FBgn0040108
1699	1699	4.889225892	7.769837548	5.09183337	7.704256837	4.765038649	7.533238665	4.765851915	7.879458449	4.820907438	7.643383534	4.905086196	7.37838149	4.700084943	7.280106374	4.937050643	7.503059361	4.880894186	7.605153224	r_70_09_12_15_ore_38_78_2b3	r_70_38_78_09_15_2b3_ore_12	r_f_m	0.629257158	0.660911685	0.632535203	0.60484511	0.630729495	0.664791622	0.64560663	0.658005009	0.641787751	0	TGTTCCTAGTAAAACTGGGAAGTAAGGCCAAGTCGCAGCACAAGAAGAATACCATCGAGA	CG32332-RD CG32332-RE CG32332-RA CG32332-RC CG32332-RB	transcript	Fri Nov 01 18:17:06 EST 2002	protein_id(AAN11465) - sp_comment(Imperfect match to HYPO SP but either annotation or SP entry doesn't have an FBgn)	CG32332	CG32332	Mon Dec 01 17:36:47 EST 2003	CG32332		CG32332				cdsmith\Flag Cambridge: Putative dicistronic gene - upstream and downstream CDS lack sufficent BLAST evidence (internal view only)\Wed Aug 21 18:12:47 EDT 2002	CG32332	FBgn0052332 - FBan0032332
27504	1700	4.978234211	5.156269931	5.080476803	4.984410578	5.099167623	5.131406832	4.763941412	5.187192911	5.076793609	5.338258648	5.181875548	4.928888698	4.842859932	4.93271952	4.941433219	4.993193574	4.99899351	5.07279672	r_12_70_78_ore_15_2b3_09_38	r_38_70_2b3_78_09_ore_12_15	r_f_m	0.965471994	1.019273337	0.993717277	0.918404519	0.951020538	1.051327361	0.981782952	0.989633818	0.985451179	0	ACTCTCCCTCCGGATTGAGCTTCCAGCCATCTGGATCGGCCAGCAGCGATGCACCCGCTT	CG6460-RA	transcript	Thu Jan 31 00:36:55 EST 2002	protein_id(AAF56605) - sp_comment(Imperfect match to SP corresponding to a different FBgn)	CG6460	CG6460	Mon Dec 01 22:49:40 EST 2003	CG6460		CG6460					CG6460	FBgn0039439 - FBan0006460
1701	1701	3.910953089	3.788046846	3.99936208	3.558766057	4.189951338	4.045389655	3.686359813	3.740421441	4.166876362	4.087537355	3.894942446	3.36584086	3.827671261	3.524433181	3.706663217	3.47383216	3.910830783	3.678459088	r_12_78_70_38_ore_2b3_15_09	r_38_78_70_2b3_12_ore_09_15	r_m_f	1.032445809	1.123805841	1.035734922	0.985546648	1.019409977	1.157197446	1.086038822	1.067024268	1.063170934	0	CAGAGATCCCTGGAATGGCTTCAAGTTGCATTTATCCTTCTTCGAAATAGTCCAAGAGAG	CG1546-RA CG1546-RB	transcript	Fri Apr 05 17:45:56 EST 2002	protein_id(AAG22175) - sp_comment(Perfect match to HYPO SP record with corresponding FBgn)	CG1546	PH4alphaSG2	Mon Dec 01 23:08:30 EST 2003	PH4alphaSG2		PH4alphaSG2	procollagen-proline 2-oxoglutarate-4-dioxygenase complex	protein modification	procollagen-proline 4-dioxygenase activity	sima\DGC clone RE23792 appears problematic: unspliced intron results in incomplete CDS\Tue Feb 05 16:58:43 EST 2002	CG1546	FBgn0039779 - FBan0001546
1704	1704	4.665638314	4.56730272	4.949993628	4.541431452	4.762668125	4.648552968	4.714261461	4.743747111	4.865741178	4.726126055	5.127539405	4.399531187	4.657633436	4.408054847	4.627917267	4.52678883	4.793374121	4.567437904	r_78_70_ore_12_09_15_2b3_38	r_38_70_78_2b3_ore_09_15_12	r_m_f	1.021530343	1.089963304	1.024548533	0.993784312	1.029541134	1.165474044	1.056618758	1.022339994	1.04946673	0	CTTACTGAATATCATGGAGAATGGTATCGAGGAGATAAAACTTCCCGACTGTGATTCACA	CG7861-RA CG7861-RB	transcript	Thu Feb 14 03:39:36 EST 2002	protein_id(AAF57288) - sp_comment(Perfect match to HYPO SP record with corresponding FBgn)	CG7861	CG7861	Mon Dec 01 23:18:11 EST 2003	CG7861		CG7861		protein folding - tubulin folding			CG7861	FBgn0033055 - FBan0007861
[truncated: 10,512 more rows]
[truncated: 9 more columns]
