# Supplementary material for: Sex-specific expression of alternative transcripts in Drosophila
Source: Genome Biol. 2006 Aug 25;7(8):R79. doi: 10.1186/gb-2006-7-8-r79 (PMC1779584; doi:10.1186/gb-2006-7-8-r79)
Supplement: Additional data file 3 — The P values obtained from the ANOVA are given with the notation p<effect>. The CG number is given in actuals and the model used for analysis (Single transcript/multiple transcript) is given in the final column. [file gb-2006-7-8-r79-S3.csv]

actual_set_id	actuals_cluster_id	pline	psex	pactual_set_id	plinebysex_interaction	plinebyset_interaction	psetbysex_interaction	plinebysetbysex_interaction	actuals	cyto_range_min	cyto_range_max	Feature_Type	Feature_Date	Feature_Properties	Annotation_ID	Annotation_Name	Annotation_Date	Synonyms	Properties	Gene	Cellular_Componets	Biological_Processes	Molecular_Functions	Comments	Gadfly	Flybase	Feature_ID	Full_Name	Protein_Domains	Cytogenetic_Map	Recombination_Map	Expression_Patterns	Alleles	GameFileID	chromosome_id	model
146	5	0.003896267	0.00362566	0.003422851	0.644048083	0.324672234	0.788076739	0.99431872	CG18345-RA CG18345-RB CG18345-RC	46B2	46B2	transcript	Fri Sep 06 17:30:01 EDT 2002	protein_id(AAF58904) - evidence(experimental) - sp_comment(Imperfect match to REAL SP with corresponding FBgn)	CG18345	trpl	Tue Dec 02 00:50:31 EST 2003	dTRPL - dTrpL - DmTRPL - CG1694 - TRPL - TrpL - trp-l - trpl		trpl	integral to plasma membrane - plasma membrane - rhabdomer	calcium ion transport - calcium-mediated signaling - response to abiotic stimulus - response to light	calcium channel activity - calmodulin binding - cation channel activity - light-activated voltage-gated calcium channe	simonp\EST data suggest additional 5' exon(s)\Wed Feb 13 14:35:27 EST 2002 - simonp\EST data support existence of multiple transcripts\Wed Feb 13 14:28:57 EST 2002	CG18345	FBgn0042195 - FBgn0005614 - FBan0018345	CG18345-RA	trp-like	IPR000636 == Cation channels (non-ligand gated) IPR002111 == Cation channels TM region (not potassium) IPR002153 == Transient receptor potential family	46B2			FBal0050670 FBal0082137 FBal0082140 FBal0082139 FBal0094309 FBal0050671 FBal0088560 FBal0082138 FBal0071402	AE003832	2R	multiple transcripts considered (model=1)
19	19	0.631258255	2.73E-08		0.674876427				CG6235-RB CG6235-RA CG6235-RC CG6235-RE CG6235-RF CG6235	85F13	85F14	transcript	Fri Jan 11 16:46:22 EST 2002	protein_id(AAF54499) - sp_comment(Imperfect match to REAL SP with corresponding FBgn) - evidence(experimental) - citation(FBrf0057890)	CG6235	tws	Mon Dec 01 21:22:53 EST 2003	tw - l(3)s1801 - 2414 - B/PR55 - PR55 - l(3)02414 - l(3)01436 - v158 - PP2Ac - DPR55 - l(3)j11C8 - aar - tws - Pp2A-85F - PP2A - phosphoprotein phosphatase 2A 55 kDa		tws	cytoplasm - protein phosphatase type 2A complex	chromosome segregation - defense response - imaginal disc pattern formation - MAPKKK cascade - mitotic anaphase - protein amino acid dephosphorylation - regulation	protein phosphatase type 2A activity - protein phosphatase type 2A regulator activity	bmatthew\<new comment>The structure of the 5' exons of tws mRNA forms RB RC RD and RE are derived from FlyBase ARGS curation and FBrf0057890.\Fri Jan 11 16:57:24 EST 2002 - bmatthew\EST data support existence of multiple transcripts due to variable use of 5' exons\Fri Jan 11 16:56:11 EST 2002	CG6235	CG6235 - FBgn0004906 - FBgn0011434 - FBgn0010780 - FBgn0011012 - FBgn0004889 - FB	CG6235-RB	twins	IPR000009 == Protein phosphatase 2A regulatory subunit PR55 SCOP:50978 == Trp-Asp repeat (WD-repeat); tws|FBgn0004889|pp-CT19500|FBan0006235 SCOP:50978 == Trp-Asp repeat (WD-repeat); tws|FBgn0004889|pp-CT36963|FBan0006235	85F13--14			FBal0035890 FBal0040057 FBal0040058 FBal0035891 FBal0009412 FBal0009447 FBal0044431 FBal0044432 FBal0095152 FBal0135596 FBal0032972 FBal0032973 FBal0010884 FBal0011138 FBal0063711 FBal0035889 FBal0154382 FBal0032971 F	AE003685	3R	single transcript considered (model=2)
20	20	0.000798955	0.008726504	7.05E-25	0.473557749	0.995720827	0.452908417	0.95226279	CG9297-RA CG9297-RB	87F13	87F13	transcript	Wed Nov 06 16:54:53 EST 2002	sp_comment(Perfect match to HYPO SP record with corresponding FBgn)	CG9297	CG9297	Mon Dec 01 21:41:04 EST 2003	CG9297		CG9297		calcium ion transport	calcium ion binding - calmodulin binding	crosby\DGC clone appears problematic (HL06604): incomplete CDS; DGC:RH42893 okay.\Fri Apr 05 17:12:54 EST 2002	CG9297	FBgn0038181 - FBan0009297	CG9297-RA							AE003701	3R	multiple transcripts considered (model=1)
8077	28	0.005467083	3.31E-17	1.58E-26	0.047620105	0.998404012	0.40196887	0.999999999	CG5174-RJ CG5174-RB CG5174-RG CG5174-RK CG5174-RH CG5174	55C8	55C9	transcript	Sat Mar 02 16:11:45 EST 2002	protein_id(AAM68452) - sp_comment(Imperfect match to HYPO SP record with corresponding FBgn (assume that new one is better))	CG5174	CG5174	Mon Dec 01 23:47:24 EST 2003	BcDNA:RE18604 - BcDNA:RH27395 - CG5174		CG5174					CG5174	FBgn0064902 - FBgn0064829 - FBgn0034345 - FBan0005174	CG5174-RJ			55C8--9			FBal0110089	AE003799	2R	multiple transcripts considered (model=1)
35	35	0.20961829	9.73859E-05		0.47566527				CG1399-RB CG1399-RA	4.30E+10	4.30E+11	transcript	Fri Mar 14 20:08:37 EST 2003	protein_id(AAF59205) - sp_comment(Imperfect match to HYPO SP record with corresponding FBgn (assume that new one is better))	CG1399	CG1399	Tue Dec 02 01:07:15 EST 2003	CG1576 - CG1399		CG1399			myosin I binding	pavel\First Priority for Reannotation (internal view only)\Tue Feb 19 17:52:31 EST 2002	CG1399	FBgn0033211 - FBgn0033212 - FBan0001399	CG1399-RB		SCOP:52047 == RNI-like; CG1399|FBgn0033212|pp-CT3214|FBan0001399	43E9--10			FBal0108987	AE003840	2R	single transcript considered (model=2)
38	38	0.154856254	9.75E-32	1.21E-07	0.129412808	2.04E-08	4.13E-25	0.405395335	CG14995-RA CG14995-RB CG14995-RD CG14995-RC	64A6	64A6	transcript	Thu May 23 14:21:00 EDT 2002	protein_id(AAF47837) - sp_comment(Blast failed)	CG14995	CG14995	Mon Dec 01 17:47:40 EST 2003	CT34848 - CG14995		CG14995		autophagic cell death - salivary gland cell death		campbell\\Flag Cambridge: There is a Genbank entry for a 5'UTR partial sequence that overlaps ESTs for CG14995. The Accession for the 5'UTR is AF234165 - The authors Merdes G. and Paro R. named the gene \	CG14995	FBgn0035497 - FBan0014995	CG14995-RA							AE003480	3L	multiple transcripts considered (model=1)
1119	39	0.004965968	0.002003815	2.64E-23	0.523008577	0.541030834	0.09509449	0.999747045	CG5058-RC CG5058-RG CG5058-RD CG5058-RA CG5058-RB	5.40E+11	54F1	transcript	Tue Dec 03 13:05:44 EST 2002	protein_id(AAF57784) - sp_comment(Blast failed)	CG5058	grh	Thu Jan 08 12:26:47 EST 2004	Elf-1/NTF-1 - elf1 - Ntf1 - l(2)IM45 - hsk - Elf1 - Elf-1 - NTF-1/Elf-1 - NTF-1 - grh - grainyhead - NTF1 - Grainyhead - EG:191D12.1 - Ntf - Gh - elf1(CAG)<down>7</down> - DREB - l(2)06850 - l(2		grh	nucleus	embryonic cuticle biosynthesis (sensu Insecta) - ganglion mother cell fate determination - membrane organization and biogenesis - plasma membrane organization and b	DNA binding - RNA polymerase II transcription factor activity - specific RNA polymerase II transcription factor activi	validator_r32\multiphase exon provisional (internal view only)\Mon Jan 12 11:45:21 EST 2004 - simonp\EST data support existence of multiple transcripts\Fri Feb 22 17:31:38 EST 2002 - simonp\possible alternatively spliced 5prime exons with ranges 12095-12502 and 15129-15474\Fri Feb 22 17:49:46 EST 2002 - simonp\Multiple ESTs homologous to non-coding strand of this gene\Fri Feb 22 19:47:21 EST 2002	CG5058	CG5058 - FBgn0026798 - FBgn0014968 - FBgn0013964 - FBgn0010683 - FBgn0010628 - FB	CG5058-RC	grainy head	SCOP:50486 == FMT C-terminal domain-like; grh|FBgn0004586|pp-CT42184|FBan0005058	54E10--F1	Feb-86		FBal0045815 FBal0045816 FBal0045817 FBal0045818 FBal0008118 FBal0049604 FBal0049605 FBal0049606 FBal0049607 FBal0155219 FBal0039410 FBal0064694 FBal0009305 FBal0144273 FBal0058903 FBal0058902 FBal0058901 FBal0058900 F	AE003801	2R	multiple transcripts considered (model=1)
1228	42	0.015985505	5.35E-06	2.13E-20	0.325214336	0.583056587	0.013774234	0.99538522	CG8865-RC CG8865-RB CG8865-RD CG8865-RA	70C5	70C5	transcript	Wed Oct 30 17:25:42 EST 2002	sp_comment(Imperfect match to REAL SP with corresponding FBgn)	CG8865	Rgl	Mon Dec 01 18:40:31 EST 2003	dRGL - DRgl - Rgl - RalGDS		Rgl		G-protein coupled receptor protein signaling pathway - transmembrane receptor protein tyrosine kinase signaling pathway	RAL GDP-dissociation stimulator activity - Ral guanyl-nucleotide exchange factor activity		CG8865	FBgn0026376 - FBan0008865 - FBgn0036385	CG8865-RC							AE003536	3L	multiple transcripts considered (model=1)
2860	48	6.40E-10	1.71E-13	9.56E-133	0.002236951	0.999130054	1.06008E-05	1	CG18408-RI CG18408-RJ CG18408-RB CG18408-RC CG18408-RF C	46F9	47A1	transcript	Tue Dec 10 14:12:48 EST 2002	protein_id(AAF58813) - sp_comment(Imperfect match to REAL SP with corresponding FBgn)	CG18408	CAP	Tue Dec 02 00:46:09 EST 2003	Rexin - DCAP - rexin - CG3451 - CG18409 - CAP		CAP	focal adhesion	cytoskeleton organization and biogenesis - MAPKKK cascade	structural constituent of cytoskeleton - vinculin binding		CG18408	FBgn0033505 - FBgn0033503 - FBgn0033504 - FBan0018408	CG18408-RI		SCOP:50044 == SH3-domain; CG3451|FBgn0033505|pp-CT7898|FBan0003451 SCOP:53474 == alpha/beta-Hydrolases; CG3451|FBgn0033505|pp-CT7898|FBan0003451	46F9--47A1			FBal0124394 FBal0137106 FBal0134025 FBal0148367 FBal0148364 FBal0148365 FBal0148366 FBal0142046	AE003830	2R	multiple transcripts considered (model=1)
23146	72	0.004223291	0.008460774	0.052518477	0.227461022	0.958388751	0.262018471	0.989541222	CG8739-RB	4.40E+04	4.40E+04	transcript	Wed Feb 20 17:11:28 EST 2002	protein_id(AAF59047) - sp_comment(Imperfect match to REAL SP with corresponding FBgn)	CG8739	cmp44E	Tue Dec 02 00:59:23 EST 2003	cmp44E		cmp44E	plasma membrane				CG8739	FBgn0025937 - FBan0008739	CG8739-RB							AE003836	2R	multiple transcripts considered (model=1)
73	73	9.84E-09	3.76E-11	9.64E-81	0.026147676	0.601864348	0.000100246	1	CG32171-RF CG32171-RD CG32171-RC CG32171-RB CG32171-RA C	73D3	73D6	transcript	Wed Nov 12 12:57:00 EST 2003		CG32171	Lmpt	Tue Dec 02 01:49:37 EST 2003	BcDNA:RE37250 - CG9959 - CG11914 - Lmpt - CG11916		Lmpt	nucleus	heart development - mesoderm development - muscle development	transcription factor activity	cdsmith\Flag Cambridge: gene merge (internal view only)\Thu May 23 17:15:12 EDT 2002	CG32171	FBgn0036674 - FBgn0063025 - FBan0032171 - FBgn0052171 - FBgn0036672 - FBgn0036675	CG32171-RF	Limpet		73D3--6			FBal0130953 FBal0130956 FBal0130955 FBal0130954 FBal0137465 FBal0156287 FBal0156286 FBal0128378	AE003525	3L	multiple transcripts considered (model=1)
75	75	0.196209521	3.53E-53		0.665117754				CG10308-RA CG10308-RB	6.30E+02	6.30E+02	transcript	Wed Jun 05 13:45:09 EDT 2002	protein_id(AAF47776) - sp_comment(Imperfect match to REAL SP with corresponding FBgn)	CG10308	CycJ	Mon Dec 01 17:45:19 EST 2003	cycJ - cdi5 - Cdi5 - CDI5 - CycJ		CycJ		mitosis - mitotic cell cycle embryonic	cyclin-dependent protein kinase regulator activity		CG10308	FBgn0010317 - FBan0010308	CG10308-RA							AE003478	3L	single transcript considered (model=2)
76	76	0.00293353	2.51171E-05	0.859379902	0.689152798	0.746578904	1.05E-06	0.676476566	CG13921-RA CG13921-RB	62B1	62B1	transcript	Wed May 22 14:26:24 EDT 2002	protein_id(AAF47561) - sp_comment(Imperfect match to HYPO SP record with corresponding FBgn (assume that new one is better))	CG13921	CG13921	Mon Dec 01 17:38:55 EST 2003	CG13921		CG13921				crosby\DGC clone appears problematic (LD10543): incomplete CDS.\Wed May 22 14:25:55 EDT 2002	CG13921	FBgn0035267 - FBan0013921	CG13921-RA							AE003472	3L	multiple transcripts considered (model=1)
154	83	0.000165187	0.002142544	7.47E-43	0.218423243	0.266744871	0.000755206	0.999999904	CG18255-RA CG18255-RG CG18255-RB CG18255-RF CG18255-RC	52D4	52D9	transcript	Wed Oct 02 14:19:01 EDT 2002	protein_id(AAM70936) - sp_comment(Blast failed)	CG18255	Strn-Mlck	Tue Dec 02 00:07:47 EST 2003	BcDNA:RH74685 - Mlc-k - myosin light chain kinase - Mlck - CT41348 - MLCK - stretchin-MLCK - unnamed - CG8304 - Strn-Mlck - MLCK-2 - MLCK-3 - MLCK-1 - A(225) - 225kD protein		Strn-Mlck		chromosome segregation - cytokinesis - heart development - mesoderm development - mitosis - protein amino acid phosphorylation	calcium- and calmodulin-dependent protein kinase activity - centromeric DNA binding - myosin-light-chain kinase activi	tupy\Primary and alternative transcripts as described in FBrf0129758\Sat Jan 01 10:22:43 EST 2000	CG18255	FBgn0062898 - FBgn0034055 - FBgn0015845 - FBgn0013988 - FBan0018255	CG18255-RA	Stretchin-Mlck	IPR000719 == Eukaryotic protein kinase IPR001245 == Tyrosine kinase catalytic domain IPR002290 == Serine/Threonine protein kinase family active site IPR003006 == Immunoglobulin and major histocompatibility complex domain IPR003598 == Immunoglobulin C-2 type IPR003599 == Immunoglo	52D4--9			FBal0126661	AE003808	2R	multiple transcripts considered (model=1)
94	94	0.016442073	0.002182382	1.58E-06	0.836867381	0.736574212	0.588935213	0.998071067	CG6959-RB CG6959-RA	86F9	86F9	transcript	Tue Mar 18 11:04:16 EST 2003		CG6959	CG6959	Mon Dec 01 21:32:12 EST 2003	connectin-like - CT21563 - CG6959		CG6959				campbell\DGC clone GH 01562 appears problematic: incomplete CDS\Tue Sep 17 15:15:23 EDT 2002	CG6959	FBgn0037956 - FBan0006959	CG6959-RB							AE003693	3R	multiple transcripts considered (model=1)
545	103	0.000291065	0.000641664	3.31E-51	0.210514819	0.917803829	0.875909244	0.999999966	CG18362-RA CG18362-RB CG18362-RC	39C1	39D1	transcript	Thu Dec 20 11:52:57 EST 2001	protein_id(AAF53988) - sp_comment(Perfect match to REAL SP with corresponding FBgn)	CG18362	Mio	Mon Dec 01 21:04:41 EST 2003	dmondo - Mio - unnamed - anon-39Da		Mio	nucleus	regulation of transcription	transcription factor activity	mhuang\EST data support existence of more multiple transcripts due to variable use of 5' exons\Thu Dec 20 15:40:51 EST 2001	CG18362	FBgn0032940 - FBan0018362 - FBgn0041170	CG18362-RA							AE003670	2L	multiple transcripts considered (model=1)
4966	104	9.99932E-05	0.012742921	1.73E-09	0.521371731	0.537399532	0.006110031	0.999991356	CG31247-RD CG31247-RB CG7723-RA	90C7	90C7	transcript	Wed Jan 08 14:11:49 EST 2003	sp_comment(Imperfect match to HYPO SP record with corresponding FBgn (assume that new one is better))	CG31247	tinc	Mon Dec 22 13:28:10 EST 2003	Tincar - CG14319 - CG14320 - CG7723 - tinc		tinc	plasma membrane			andy\multiphase exon accepted (internal view only)\Mon Dec 22 10:12:42 EST 2003 - bmatthew\Flag Cambridge: gene merge (internal view only)\Fri Mar 29 16:19:48 EST 2002	CG31247	FBan0031247 - FBgn0062837 - FBgn0051247 - FBgn0038555 - FBgn0038553 - FBgn0038554	CG31247-RD	tincar		90C7			FBal0143159 FBal0138676	AE003719	3R	multiple transcripts considered (model=1)
120	120	0.01256615	1.13E-10	1.70E-24	0.254375744	0.796148748	0.370686808	0.999563105	CG2005-RA CG2005-RC CG2005-RB	99A11	99B1	transcript	Fri Oct 04 17:40:36 EDT 2002	protein_id(AAF56891) - evidence(experimental) - validation_flag(unusual splice) - sp_comment(Imperfect match to REAL SP with corresponding FBgn)	CG2005	Ptp99A	Mon Dec 01 23:01:13 EST 2003	CT6383 - R-PTP 99A - PTP99A - DPTP<down>99A</down> - dptp99A - DPTP99A - Ptp99A		Ptp99A	plasma membrane	defasciculation of motor neuron - defasciculation of neuron - motor axon guidance - protein amino acid dephosphorylation	protein tyrosine phosphatase activity - transmembrane receptor protein tyrosine phosphatase activity		CG2005	CG2005 - FBgn0039662 - FBgn0010251 - FBgn0004369 - FBan0002005	CG2005-RA	Protein tyrosine phosphatase 99A	IPR000242 == Tyrosine specific protein phosphatase IPR000387 == Tyrosine specific protein phosphatase and dual specificity protein phosphatase family SCOP:49265 == Fibronectin type III; Ptp99A|FBgn0004369|pp-CT6383|FBan0002005 SCOP:52799 == (Phosphotyrosine protein) phosphatases II	99A11--B1			FBal0048918 FBal0061681 FBal0048919 FBal0083272 FBal0068209	AE003769	3R	multiple transcripts considered (model=1)
128	128	0.800716286	5.14E-12		0.959472417				CG1745-RB CG1745-RA	10B14	10B14	transcript	Thu Jun 27 16:00:27 EDT 2002	protein_id(AAF48046) - sp_comment(Perfect match to HYPO SP record with corresponding FBgn)	CG1745	CG1745	Mon Dec 01 17:51:21 EST 2003	CG1745		CG1745				mhuang\DGC clone appears problematic: incomplete CDS(LD43003)\Thu Jun 27 15:56:10 EDT 2002 - mhuang\EST <LD02308 LD01172 LD42443 > from opposite strand used to extend gene model\Thu Jun 27 15:55:43 EDT 2002	CG1745	FBgn0030301 - FBan0001745	CG1745-RB							AE003486	X	single transcript considered (model=2)
23015	132	0.323439474	8.45E-06	5.13E-18	0.779414359	0.975350419	0.906439983	0.999949533	CG9195-RA	13C3	13C3	transcript	Thu Jun 20 22:15:02 EDT 2002	protein_id(AAF48452) - sp_comment(Perfect match to REAL SP with corresponding FBgn)	CG9195	Scamp	Mon Dec 01 18:03:09 EST 2003	BcDNA:GM04934 - dmSC - SCAMP - dmSCAMP - Scamp		Scamp	synaptic vesicle	endocytosis - intracellular protein transport - synaptic vesicle exocytosis	binding - carrier activity		CG9195	FBgn0047275 - FBgn0030637 - FBgn0040285 - FBan0009195	CG9195-RA			13C3			FBal0115909	AE003499	X	multiple transcripts considered (model=1)
11064	133	0.017297207	1.61E-08	4.27E-07	0.234323058	0.69848329	0.321910863	0.977201143	CG6824-RB CG6824-RA CG6824-RC	4.00E+02	4.00E+02	transcript	Mon Jul 15 17:32:01 EDT 2002	protein_id(AAF46001) - sp_comment(Blast failed)	CG6824	ovo	Mon Dec 01 17:04:20 EST 2003	ovo/shavenbaby - Fs(1)K155 - shavenbaby - Fs(1)K1237 - shaven baby - Fs(1)K1103 - ovo/shaven-baby - fs(1)K1237 - OVO - Ovo - Svb - svb - Shavenbaby - ovo - ovo/svb - fs(1)M38 - fs(1)M1		ovo	nucleus	cuticle biosynthesis - female germ-line sex determination - oogenesis (sensu Insecta) - pheromone metabolism - regulation of transcription - transcription from Pol	DNA binding - RNA polymerase II transcription factor activity		CG6824	FBgn0003650 - FBgn0000849 - FBgn0000825 - FBgn0003028 - FBan0006824	CG6824-RB	ovo	IPR000822 == Zinc finger C2H2 type SCOP:57667 == C2H2 and C2HC zinc fingers; ovo|FBgn0003028|pp-CT21113|FBan0006824 SCOP:57667 == C2H2 and C2HC zinc fingers; ovo|FBgn0003028|pp-CT36311|FBan0006824	4.00E+02	1-10.2		FBal0056353 FBal0091224 FBal0092581 FBal0092580 FBal0092567 FBal0092564 FBal0092563 FBal0092575 FBal0092574 FBal0092573 FBal0092572 FBal0092571 FBal0092570 FBal0092569 FBal0092568 FBal0092566 FBal0092565 FBal0092562 F	AE003433	X	multiple transcripts considered (model=1)
25585	134	0.002892212	1.31E-14	2.79E-37	0.287549752	0.982230938	0.564240638	0.999829425	CG9123-RA	13B6	13B6	transcript	Thu Jun 20 16:30:10 EDT 2002	protein_id(AAF48444) - sp_comment(Imperfect match to SP corresponding to a different FBgn)	CG9123	CG9123	Mon Dec 01 18:01:57 EST 2003	CG9123		CG9123					CG9123	FBgn0030629 - FBan0009123	CG9123-RA							AE003498	X	multiple transcripts considered (model=1)
3130	137	0.023147847	3.22358E-05	3.37E-27	0.03105926	0.942360258	6.06E-13	0.999990368	CG8024-RA CG8024-RC CG8024-RD CG8024-RE CG8024-RB	45B2	45B3	transcript	Thu Dec 18 10:50:36 EST 2003		CG8024	Rab-RP1	Mon Dec 22 13:38:27 EST 2003	Rab32 - AAF58970 - RabRP1 - DmRab32 - DrabRP1 - Rab-r1 - DRABR1 - Rab-RP1		Rab-RP1		protein-mitochondrial targeting - receptor mediated endocytosis - regulation of exocytosis - signal transduction	GTP binding - GTPase activity - hydrolase activity acting on acid anhydrides in phosphorus-containing anhydrides	cdsmith\EST data support existence of multiple transcripts\Mon Feb 11 18:07:35 EST 2002	CG8024	FBan0008024 - FBgn0015788	CG8024-RA	Rab-related protein 1	IPR001806 == Ras GTPase superfamily IPR003579 == RAS small GTPases Rab subfamily SCOP:52540 == P-loop containing nucleotide triphosphate hydrolases; Rab-RP1|FBgn0015788|pp-CT2771|FBan0008024 SCOP:52540 == P-loop containing nucleotide triphosphate hydrolases; Rab-RP1|FBgn0015788|pp	45B2--3			FBal0147585 FBal0147584 FBal0075619	AE003834	2R	multiple transcripts considered (model=1)
143	143	0.736904413	5.89E-10		0.909617072				CG14025-RA CG14025-RC CG14025-RB	25D2	25D3	transcript	Tue Apr 22 12:49:00 EDT 2003	protein_id(AAN10537) - sp_comment(Imperfect match to REAL SP with corresponding FBgn)	CG14025	Bsg25D	Mon Dec 01 19:58:08 EST 2003	bsq25D - Bsg25D - bsg25D - brg25D		Bsg25D	cellular_component unknown	biological_process unknown	molecular_function unknown	bmatthew\The Bsg25D-RA gene structure is based on genomic DNA accession GB:X04896 and FBrf0047100. It is not supported by available EST and cDNA data.\Tue Apr 22 12:40:01 EDT 2003	CG14025	FBgn0000228 - FBan0014025	CG14025-RA							AE003609	2L	single transcript considered (model=2)
1666	148	0.019923409	0.004069232	7.78E-08	0.33186708	0.444672387	1.04E-16	0.919073525	CG10249-RC CG10249-RA	51D2	51D2	transcript	Wed Jul 31 15:55:33 EDT 2002	protein_id(AAM68539) - sp_comment(Imperfect match to REAL SP with corresponding FBgn)	CG10249	CG10249	Tue Dec 02 00:14:19 EST 2003	BcDNA:GH03482 - CG10249		CG10249				pavel\EST data support existence of multiple transcripts\Tue Mar 12 19:31:47 EST 2002	CG10249	FBgn0027596 - FBan0010249	CG10249-RC							AE003812	2R	multiple transcripts considered (model=1)
155	155	0.133483043	0.000029082	6.22E-10	0.578995075	0.128206334	7.41599E-05	0.984536214	CG15112-RC CG15112-RB CG15112-RA	56B5	56C1	transcript	Wed Jul 31 18:10:10 EDT 2002	protein_id(AAM68438) - sp_comment(Imperfect match to REAL SP with corresponding FBgn)	CG15112	ena	Mon Dec 01 23:44:16 EST 2003	ENA/VASP - Enb - l(2)02029 - Ena - enb - ena		ena		actin filament organization - axon guidance - axonogenesis - cytoskeleton organization and biogenesis - dendrite morphogenesis - dorsal closure - regulation of acti	actin binding - structural constituent of cytoskeleton		CG15112	FBgn0063438 - FBgn0010503 - FBgn0000578 - FBan0015112	CG15112-RC	enabled	SCOP:50729 == PH domain-like; enb|FBgn0000578|pp-CT34990|FBan0015112	56B5--C1	Feb-87		FBal0031205 FBal0093019 FBal0102726 FBal0031207 FBal0096965 FBal0031206 FBal0007989 FBal0130381 FBal0151982 FBal0130380 FBal0043039 FBal0043042 FBal0043043 FBal0043044 FBal0043045 FBal0043046 FBal0043040 FBal0043041 F	AE003797	2R	multiple transcripts considered (model=1)
4196	156	0.044660591	7.50E-45	1.49E-52	0.307369293	0.345484891	5.91E-24	0.947626844	CG10089-RC CG10089-RB CG10089-RA CG10089-RD	70B2	70B2	transcript	Wed May 22 17:59:51 EDT 2002	protein_id(AAN11827) - sp_comment(Imperfect match to HYPO SP record with corresponding FBgn (assume that new one is better))	CG10089	CG10089	Mon Dec 01 18:41:04 EST 2003	MKP-like - CG10089		CG10089		MAPKKK cascade - protein amino acid dephosphorylation	kinase inhibitor activity		CG10089	FBgn0036369 - FBan0010089	CG10089-RC							AE003537	3L	multiple transcripts considered (model=1)
159	159	0.156646212	0.000124491		0.865911512				CG7675-RA CG7675-RC CG7675-RB	91A4	91A4	transcript	Tue Apr 15 16:34:24 EDT 2003	protein_id(AAF55547) - sp_comment(Imperfect match to HYPO SP record with corresponding FBgn (assume that new one is better))	CG7675	CG7675	Mon Dec 01 22:03:39 EST 2003	CG7675		CG7675			oxidoreductase activity acting on CH-OH group of donors	andy\5' UTR of this gene overlaps with 3' UTR of upstream gene CG14309\Tue Nov 05 16:36:55 EST 2002	CG7675	FBgn0038610 - FBan0007675	CG7675-RA							AE003721	3R	single transcript considered (model=2)
160	160	0.000686501	1.80E-09		0.419241637				CG6571-RD CG6571-RC CG6571-RA CG6571-RB	77B1	77B1	transcript	Fri Sep 13 17:02:33 EDT 2002	validation_flag(unusual splice) - sp_comment(Perfect match to REAL SP with corresponding FBgn)	CG6571	rdgC	Mon Dec 01 18:19:25 EST 2003	RDGC/PP5 - RdgC 77B - rdgC		rdgC		calcium-mediated signaling - deactivation of rhodopsin mediated signaling - photoreceptor maintenance - phototransduction - protein amino acid dephosphorylation - v	calcium-dependent protein serine/threonine phosphatase activity - calmodulin binding - protein serine/threonine phosph		CG6571	FBgn0004366 - FBan0006571	CG6571-RD							AE003514	3L	single transcript considered (model=2)
1489	163	6.90E-07	0.019426013	9.58E-19	0.475614664	0.777849528	0.013181281	0.999916595	CG3399-RB CG3399-RD CG3399-RC CG3399-RA	24C8	24C9	transcript	Tue Apr 23 14:51:23 EDT 2002	protein_id(AAN10367) - sp_comment(Imperfect match to REAL SP with corresponding FBgn)	CG3399	capu	Mon Dec 01 19:20:11 EST 2003	capp - capu - Capu - CG15420		capu		eggshell formation (sensu Insecta) - intracellular signaling cascade - oogenesis (sensu Insecta) - pole plasm assembly (sensu Insecta) - pole plasm assembly - pole	actin binding - structural constituent of cytoskeleton	bmatthew\EST data support existence of multiple transcripts\Tue Apr 23 14:43:19 EDT 2002	CG3399	FBgn0031576 - FBan0003399 - FBgn0000256 - CG3399	CG3399-RB	cappuccino	IPR003104 == Formin Homology 2 Domain SCOP:49998 == Copper amine oxidase domain 3 (catalytic); capu|FBgn0000256|pp-CT11427|FBan0003399	24C8--9	8-Feb		FBal0001537 FBal0001538 FBal0001539 FBal0001540 FBal0045435 FBal0045436 FBal0045434 FBal0155514 FBal0155513 FBal0155512 FBal0155511 FBal0045437 FBal0045438 FBal0030719 FBal0030717 FBal0095485 FBal0068732	AE003578	2L	multiple transcripts considered (model=1)
164	164	2.35E-13	1.23E-33	4.77E-86	0.169000204	0.986450989	0.187724453	1	CG1674-RB CG1674-RA	102B2	102B3	transcript	Tue Apr 23 15:26:01 EDT 2002	protein_id(AAN06521) - sp_comment(Blast failed)	CG1674	CG1674	Tue Dec 02 01:13:13 EST 2003	CG1674		CG1674				simonp\Multiple ESTs support existence of transcripts starting at coordinate 88947 near 3prime end of existing models\Tue Apr 23 15:00:20 EDT 2002	CG1674	FBgn0039897 - FBan0001674	CG1674-RB							AE003844	4	multiple transcripts considered (model=1)
177	177	0.614919454	4.36E-34	7.24E-44	0.820352895	0.861606558	4.31E-07	0.95467998	CG6289-RA CG6663-RA	77B4	77B4	transcript	Tue Jun 04 14:20:57 EDT 2002	protein_id(AAF51572) - sp_comment(Imperfect match to SP corresponding to a different FBgn)	CG6289	CG6289	Mon Dec 01 19:35:40 EST 2003	CG6289		CG6289			serine-type endopeptidase inhibitor activity		CG6289	FBgn0036970 - FBan0006289	CG6289-RA							AE003591	3L	multiple transcripts considered (model=1)
178	178	0.543093647	8.43E-06		0.529633779				CG8073-RB CG8073-RA	45A6	45A7	transcript	Wed Mar 13 13:32:31 EST 2002	protein_id(AAM68803) - sp_comment(Imperfect match to REAL SP with corresponding FBgn)	CG8073	Pmm45A	Tue Dec 02 00:56:13 EST 2003	Pmm45A		Pmm45A		monosaccharide metabolism	phosphomannomutase activity	cdsmith\DGC clone LD14913 appears problematic: incomplete CDS\Mon Feb 11 19:09:20 EST 2002	CG8073	FBgn0033377 - FBan0008073	CG8073-RB							AE003834	2R	single transcript considered (model=2)
399	183	1.66925E-05	0.002920098	1.69E-64	0.212650511	0.084865806	4.20E-07	0.999999999	CG11491-RE CG11491-RG	2B3	2B5	transcript	Mon Jul 15 13:01:19 EDT 2002	protein_id(AAF45648) - validation_flag(transposon in gene) - sp_comment(Imperfect match to REAL SP with corresponding FBgn)	CG11491	br	Mon Dec 01 16:55:25 EST 2003	BRC-Z1 - CG11514 - rbp - CG11511 - rds - Broad Complex - l(1)PP1 - l(1)ts376 - Broad-Complex - PP1 - l(1)ts358 - EG:25D2.1 - l(1)pp1 - l(1)ts144 - EG:123F11.1 - l(1)pp-1 - l(1)ts132 - de12 - l(1		br	nucleus	autophagy - cell death - ecdysone-mediated induction of salivary gland cell death - eclosion - metamorphosis - photoreceptor fate commitment (sensu Drosophila) - pr	DNA binding - specific RNA polymerase II transcription factor activity - transcription factor activity	campbell\Flag Cambridge: gene merge CG11514 CG11511 and CG11491(internal view only)\Wed Jun 19 13:47:28 EDT 2002 - crosby\Proximal alternative 5' exon not identified.\Wed Jul 16 16:12:42 EDT 2003	CG11491	FBgn0029586 - FBgn0001375 - FBgn0029585 - FBgn0001374 - FBgn0029583 - FBgn0001373	CG11491-RE	broad	IPR000210 == BTB/POZ domain IPR000822 == Zinc finger C2H2 type SCOP:54695 == POZ domain; br|FBgn0000210|pp-CT36317|FBan0011491 SCOP:54695 == POZ domain; br|FBgn0000210|pp-CT36363|FBan0011491 SCOP:57903 == FYVE/PHD zinc finger; CG11511|FBgn0029585|pp-CT34608|FBan0011511	2B3--5	1-0.28		FBal0001189 FBal0001190 FBal0001191 FBal0001192 FBal0001193 FBal0001194 FBal0001195 FBal0001196 FBal0001197 FBal0001198 FBal0001199 FBal0001200 FBal0001201 FBal0001202 FBal0001203 FBal0001204 FBal0001205 FBal0001206 F	AE003421	X	multiple transcripts considered (model=1)
187	187	0.987601688	1.10E-06		0.83849005				CG32789-RA CG2947-RA CG2947-RB	3F2	3F2	transcript	Wed May 14 09:17:47 EDT 2003	protein_id(AAN09108) - sp_comment(Perfect match to HYPO SP but either annotation or SP entry doesn't have an FBgn)	CG32789	CG32789	Mon Dec 01 17:01:39 EST 2003	CG32789		CG32789				campbell\Flag Cambridge:Some of the ESTs assigned to CG2947 should be assigned to this new gene. There is a problem with alignment in Apollo because the two genes are probably 99.9% identical at the DNA level.. ESTs AT12706 AT11690 AT19119 and GM04993 should be assigned to this new gene. (internal view only)\Fri Jun 21 12:34:14 EDT 2002	CG32789	FBgn0052789 - FBan0032789	CG32789-RA							AE003429	X	single transcript considered (model=2)
24975	191	0.293384528	3.23E-09	2.32E-07	0.197215013	0.973273378	0.82792672	0.997324867	CG17556-RA	8.90E+07	8.90E+07	transcript	Mon Jan 21 19:08:56 EST 2002	protein_id(AAF55370) - sp_comment(Imperfect match to SP corresponding to a different FBgn)	CG17556	CG17556	Mon Dec 01 21:57:36 EST 2003	CG17556		CG17556					CG17556	FBgn0038462 - FBan0017556	CG17556-RA							AE003715	3R	multiple transcripts considered (model=1)
35869	192	0.000145266	0.003721092	2.40E-27	0.467061378	0.230034187	0.845571352	0.998541919	CG30116-RA	55C11	55D1	transcript	Tue Feb 11 14:58:54 EST 2003	protein_id(AAM68461) - validation_flag(transposon in gene) - sp_comment(Imperfect match to REAL SP with corresponding FBgn)	CG30116	CG30116	Mon Dec 01 23:48:28 EST 2003	CG5512 - CG17671 - BcDNA:GH04922 - CG30116		CG30116			apoptotic protease activator activity	campbell\DGC clone GH04922 appears problematic: incomplete CDS\Tue Feb 11 14:58:39 EST 2003 - sima\Flag Cambridge: gene merge (internal view only)\Sat Mar 02 03:32:52 EST 2002	CG30116	FBgn0050116 - FBgn0034353 - FBgn0028496 - FBan0030116	CG30116-RA		SCOP:50978 == Trp-Asp repeat (WD-repeat); BcDNA:GH04922|FBgn0028496|pp-CT17466|FBan0005512	55C11--D1			FBal0148762	AE003799	2R	multiple transcripts considered (model=1)
8612	195	0.000772953	5.40E-22	9.21E-55	0.101358634	0.144146421	2.96E-15	0.99994493	CG5077-RA CG5077-RC CG5077-RB	9.20E+03	9.20E+03	transcript	Sat Nov 09 20:34:34 EST 2002	protein_id(AAG22160) - sp_comment(Perfect match to HYPO SP record with corresponding FBgn)	CG5077	CG5077	Mon Dec 01 22:12:37 EST 2003	CG5077		CG5077		cholesterol metabolism	oxysterol binding		CG5077	FBgn0038786 - FBan0005077	CG5077-RA							AE003730	3R	multiple transcripts considered (model=1)
7721	204	0.013142032	3.79E-25	2.43E-31	0.342384536	0.539722422	7.40E-18	0.999996224	CG18273-RA	1B4	1B5	transcript	Fri Feb 21 18:01:36 EST 2003		CG18273	CG18273	Mon Dec 01 16:52:41 EST 2003	CG18273		CG18273				pavel\DGC clone LD05591 appears problematic: incomplete CDS\Wed Jun 19 14:47:01 EDT 2002 - pavel\Repetitive region of the genome. See FBrf0133224\Wed Jun 19 15:36:27 EDT 2002	CG18273	FBgn0029525 - FBan0018273	CG18273-RA							AE003417	X	multiple transcripts considered (model=1)
209	209	0.082927825	1.11E-08	0.576871172	0.099132714	0.766136456	0.0025209	0.99962987	CG12369-RB CG12369-RA	49A6	49A7	transcript	Tue Feb 26 19:54:38 EST 2002	protein_id(AAM68689) - sp_comment(Imperfect match to REAL SP with corresponding FBgn)	CG12369	Lac	Tue Dec 02 00:31:36 EST 2003	CT24921 - lachesin - Lac		Lac	extrinsic to membrane	axonogenesis - cell-cell adhesion - homophilic cell adhesion - regulation of tracheal tube size - signal transduction - tracheal system development (sensu Insecta)			CG12369	FBgn0010238 - FBan0012369	CG12369-RB							AE003822	2R	multiple transcripts considered (model=1)
20823	210	0.001166303	0.002816788	9.77E-38	0.255289036	0.974305677	1.47E-07	0.99990517	CG1691-RC CG1691-RA CG1691-RB	9F2	9F4	transcript	Wed Jun 26 10:28:42 EDT 2002	protein_id(AAN09275) - sp_comment(Perfect match to REAL SP with corresponding FBgn)	CG1691	Imp	Mon Dec 01 17:49:59 EST 2003	cg1691 - dIMP - IGF-II - Imp		Imp		regulation of translation	mRNA binding	crosby\EST data suggest variability in extent of 3' UTR.\Wed Jun 26 10:25:41 EDT 2002 - crosby\High degree of variablity in transcription start sites number and structure of 5' exons; EST data suggest additional transcripts producing additional 5' variations.\Wed Jun 26 10:17:44 EDT 2002	CG1691	FBgn0030235 - FBan0001691	CG1691-RC							AE003484	X	multiple transcripts considered (model=1)
28936	211	0.001498371	0.200610391	1.05E-31	0.095001316	0.652563041	0.009502202	0.999999147	CG32245-RC CG32245-RA	64B11	64B12	transcript	Thu May 23 10:35:57 EDT 2002	protein_id(AAN11610) - sp_comment(Imperfect match to HYPO SP record with corresponding FBgn (assume that new one is better))	CG32245	CG32245	Mon Dec 01 17:48:16 EST 2003	CG7468 - CG13718 - CG32245		CG32245	membrane	cytoskeleton organization and biogenesis	structural constituent of cytoskeleton	mhuang\Flag Cambridge: gene merge (internal view only)\Thu May 23 10:33:33 EDT 2002	CG32245	FBgn0035560 - FBgn0035559 - FBgn0052245 - FBan0032245	CG32245-RC			64B10--11			FBal0140010	AE003481	3L	multiple transcripts considered (model=1)
218	218	0.222574377	3.70E-31		0.65133964				CG13125-RB CG13125-RA	30F1	30F1	transcript	Tue Sep 17 16:10:50 EDT 2002	validation_flag(unusual splice) - sp_comment(Imperfect match to HYPO SP record with corresponding FBgn (assume that new one is better))	CG13125	CG13125	Mon Dec 01 20:19:48 EST 2003	CG13125 - CT32363		CG13125	protein phosphatase type 1 complex		protein phosphatase type 1 regulator activity	bmatthew\The gene model is problematic because the CDS predicted from the single EST (AT22923) lacks the region of BLAST homology. Further use of the EST splice donor for the second to last intron results in early translation termination. The gene prediction splice donor 9 bases upstream was used for the model to allow CDS extension. Both the EST and gene prediction gene models have been created.…	CG13125	FBgn0032163 - FBan0013125	CG13125-RB							AE003626	2L	single transcript considered (model=2)
21890	223	3.84E-12	1.06E-27	4.15E-82	0.057777017	0.008956764	2.98E-12	0.99845056	CG12822-RA CG12822-RB	4.30E+19	4.30E+19	transcript	Mon Mar 17 10:43:42 EST 2003	protein_id(AAF59182) - sp_comment(Imperfect match to SP corresponding to a different FBgn)	CG12822	CG12822	Tue Dec 02 01:03:52 EST 2003	CG12822		CG12822				bmatthew\Flag Cambridge: gene split (internal view only)\Mon Mar 18 17:20:57 EST 2002	CG12822	FBgn0033229 - FBan0012822	CG12822-RA							AE003839	2R	multiple transcripts considered (model=1)
5090	226	0.003098781	8.63993E-05	0.039839676	0.549424015	0.839513164	7.82E-08	0.973075628	CG1447-RA CG1447-RC CG1447-RB	100A7	100B1	transcript	Tue Oct 08 16:21:17 EDT 2002	protein_id(AAF57099) - sp_comment(Imperfect match to REAL SP with corresponding FBgn)	CG1447	Ptx1	Tue Dec 02 01:45:15 EST 2003	Ptx - ptx1 - D-Ptx1 - Ptx1		Ptx1	nucleus	regulation of transcription - regulation of transcription from Pol II promoter	specific RNA polymerase II transcription factor activity		CG1447	CG1447 - FBgn0020912 - FBan0001447	CG1447-RA		IPR001356 == Homeobox domain IPR003654 == OAR domain SCOP:46689 == Homeodomain-like; Ptx1|FBgn0020912|pp-CT3485|FBan0001447	100A7--B1			FBal0083271 FBal0079857	AE003776	3R	multiple transcripts considered (model=1)
22115	227	0.101294947	8.80E-20	1.91E-28	0.013781486	0.999517682	7.48E-21	0.999992269	CG5461-RA	3.30E+06	3.30E+10	transcript	Mon Dec 03 19:20:59 EST 2001	protein_id(AAF53201) - sp_comment(Imperfect match to REAL SP with corresponding FBgn)	CG5461	bun	Mon Dec 01 20:32:49 EST 2003	l(2)rI043 - shs - shortsighted - unnamed - 1550 - l(2)02687 - l(2)05479 - EP(2)0488 - l(2)k02903 - l(2)00255 - bun - short-sighted - TSC-22 - l(2)06475 - Tsc22		bun	cytoplasm - nucleus	autophagic cell death - cell fate determination - dorsal appendage formation - eye morphogenesis (sensu Drosophila) - oogenesis (sensu Insecta) - ovarian follicle c	RNA polymerase II transcription factor activity		CG5461	FBgn0014385 - FBan0005461 - FBgn0010670 - FBgn0011724 - FBgn0010460	CG5461-RA	bunched	IPR000580 == TSC-22 / Dip / Bun family	33E5--9	2-		FBal0007946 FBal0042887 FBal0042888 FBal0042889 FBal0045407 FBal0042890 FBal0101488 FBal0042891 FBal0042892 FBal0042893 FBal0123937 FBal0130474 FBal0130473 FBal0130476 FBal0130475 FBal0155537 FBal0147246 FBal0101487 F	AE003636	2L	multiple transcripts considered (model=1)
229	229	0.064256205	1.34E-19	3.16E-46	0.568506764	0.880197266	0.00270039	0.999121866	CG8042-RB CG8042-RA	66A21	66A21	transcript	Mon May 20 18:31:37 EDT 2002	protein_id(AAN12033) - sp_comment(Imperfect match to REAL SP with corresponding FBgn)	CG8042	CG8042	Mon Dec 01 19:03:12 EST 2003	BcDNA:GH10229 - CG8042		CG8042					CG8042	FBgn0027554 - FBan0008042	CG8042-RB							AE003557	3L	multiple transcripts considered (model=1)
233	233	0.619677288	6.08E-13		0.842503873				CG13929-RA CG13929-RB	62A9	62A9	transcript	Thu Nov 07 21:13:05 EST 2002	protein_id(AAF47532) - sp_comment(Imperfect match to HYPO SP record with corresponding FBgn (assume that new one is better))	CG13929	metl	Mon Dec 01 17:39:36 EST 2003	anon-EST:Posey109 - metl		metl					CG13929	FBgn0027767 - FBgn0035247 - FBan0013929	CG13929-RA	methyltransferase-like	IPR000051 == SAM (and some other nucleotide) binding motif IPR001601 == Generic methyl-transferase SCOP:53335 == S-adenosyl-L-methionine-dependent methyltransferases; CG13929|FBgn0035247|pp-CT33468|FBan0013929 SCOP:53335 == S-adenosyl-L-methionine-dependent methyltransferases; CG13	62A12			FBal0129224 FBal0131949	AE003472	3L	single transcript considered (model=2)
234	234	0.033655315	1.71E-06		0.970038151				CG13457-RA CG13457-RB	71B5	71B5	transcript	Fri May 24 20:44:39 EDT 2002	protein_id(AAF49661) - sp_comment(Imperfect match to HYPO SP record with corresponding FBgn (assume that new one is better))	CG13457	CG13457	Mon Dec 01 18:37:08 EST 2003	BcDNA:AT16542 - BcDNA:AT15860 - CG13457		CG13457					CG13457	FBgn0063729 - FBan0013457 - FBgn0036482 - FBgn0065009	CG13457-RA			71B5			FBal0112184	AE003532	3L	single transcript considered (model=2)
239	239	0.003391528	0.007786095	1.59E-23	0.343361666	0.796475147	0.035506324	0.854846276	CG8929-RC CG8929-RA CG8929-RB	56F16	56F16	transcript	Fri Nov 08 20:57:52 EST 2002	protein_id(AAF57474) - sp_comment(Perfect match to HYPO SP record with corresponding FBgn)	CG8929	CG8929	Mon Dec 01 23:28:39 EST 2003	CG8929		CG8929					CG8929	FBgn0034504 - FBan0008929	CG8929-RC							AE003792	2R	multiple transcripts considered (model=1)
11504	240	0.010834316	0.074891487	7.58E-29	0.225354941	0.622812641	0.000317914	0.999997331	CG17816-RB CG17816-RC CG17816-RA	8.40E+04	8.40E+05	transcript	Fri Mar 15 00:44:32 EST 2002	protein_id(AAN13383) - problem(true) - sp_comment(Imperfect match to HYPO SP record with corresponding FBgn (assume that new one is better))	CG17816	CG17816	Mon Dec 01 21:10:49 EST 2003	CG17816		CG17816				crosby\DGC clone appears problematic (GH14459): incomplete CDS.\Fri Mar 15 00:43:42 EST 2002	CG17816	FBgn0037525 - FBan0017816	CG17816-RB							AE003676	3R	multiple transcripts considered (model=1)
21067	241	0.212744866	2.06E-26	2.93E-22	0.078568877	0.994104823	0.019931796	0.999986752	CG7609-RB	99B9	99B10	transcript	Tue Mar 26 19:26:42 EST 2002	protein_id(AAN14184) - sp_comment(Perfect match to REAL SP with corresponding FBgn)	CG7609	CG7609	Mon Dec 01 23:05:04 EST 2003	BcDNA:LD21720 - CG7609		CG7609		peroxisome organization and biogenesis - protein-peroxisome targeting	peroxisome targeting signal-2 receptor activity		CG7609	FBgn0027518 - FBan0007609	CG7609-RB							AE003771	3R	multiple transcripts considered (model=1)
22527	242	0.000581567	0.334938204	2.12E-11	0.823510704	0.878044677	0.321248949	0.99962208	CG5411-RA CG5411-RE	59F5	59F6	transcript	Tue Mar 05 17:05:12 EST 2002	protein_id(AAM68263) - sp_comment(Imperfect match to HYPO SP record with corresponding FBgn (assume that new one is better))	CG5411	Pde8	Mon Dec 01 17:26:49 EST 2003	PDE8 - Pde8		Pde8		cyclic nucleotide metabolism - mesoderm development - signal transduction	cAMP-specific phosphodiesterase activity		CG5411	FBgn0034886 - FBan0005411	CG5411-RA							AE003461	2R	multiple transcripts considered (model=1)
245	245	0.055562649	4.02E-10		0.241683555				CG3571-RB CG3571-RA	87A4	87A5	transcript	Tue Jan 15 10:28:48 EST 2002	protein_id(AAF54738) - sp_comment(Perfect match to HYPO SP record with corresponding FBgn)	CG3571	CG3571	Mon Dec 01 21:33:20 EST 2003	CG3571		CG3571		apoptosis	actin binding		CG3571	FBgn0037978 - FBan0003571	CG3571-RB							AE003694	3R	single transcript considered (model=2)
21258	246	6.20E-06	5.25E-08	3.12E-104	0.022499355	0.986245878	7.51E-07	1	CG18076-RG	50C6	50C12	transcript	Wed Mar 13 15:48:42 EST 2002	protein_id(AAF58317) - validation_flag(transposon in gene) - sp_comment(Blast failed)	CG18076	shot	Tue Dec 02 00:20:37 EST 2003	l(2)k04204 - unnamed - l(2)k05434 - shot - l(2)k05821 - l(2)k10821 - l(2)k15606 - Grv - kak - kakapo - l(2)CA4 - grv - kakapoo - short-stop - shortstop/kakapo - Shot - Kakapo - CG18637 - kop - 4		shot	cytoskeleton - fusome - microtubule - microtubule cytoske	actin cytoskeleton organization and biogenesis - apposition of dorsal and ventral wing surfaces - axonogenesis - cytoskeleton organization and biogenesis - dendrite	actin binding - cytoskeletal protein binding - intermediate filament binding - microtubule binding - structural consti	bmatthew\EST and mRNA data support existence of multiple transcripts\Tue Mar 05 10:46:23 EST 2002 - bmatthew\Transposon inserted in intron\Wed Mar 13 00:19:03 EST 2002 - bmatthew\<new comment>shot has the potential to encode many more transcripts than are annotated. Transcripts are alternatively initiated at three major sites and are internally alternatively spliced at several positions..\Wed Dec…	CG18076	FBgn0022230 - FBgn0022208 - FBgn0022170 - FBan0018076 - FBgn0022152 - FBgn0021937	CG18076-RG	short stop	IPR002048 == EF-hand family IPR003108 == Growth-Arrest-Specific Protein 2 Domain SCOP:46966 == Spectrin repeat; shot|FBgn0013733|pp-CT39520|FBan0018076 SCOP:46966 == Spectrin repeat; shot|FBgn0013733|pp-CT42440|FBan0018076 SCOP:46966 == Spectrin repeat; shot|FBgn0013733|pp-CT42466	50C6--12			FBal0032717 FBal0051151 FBal0051150 FBal0118056 FBal0143221 FBal0143220 FBal0143219 FBal0102406 FBal0064859 FBal0095205 FBal0095204 FBal0095201 FBal0146800 FBal0095203 FBal0064572 FBal0064571 FBal0064542 FBal0064570 F	AE003816	2R	multiple transcripts considered (model=1)
24950	248	4.65E-06	0.86149135	3.07E-15	0.20034044	0.978692423	0.078885315	0.999999585	CG11502-RB CG11502-RA	87B4	87B5	transcript	Fri Mar 22 14:30:23 EST 2002	protein_id(AAF54773) - sp_comment(Perfect match to REAL SP with corresponding FBgn)	CG11502	svp	Mon Dec 01 21:33:30 EST 2003	SVP - 0042/01 - 0598/01 - 0005/12 - l(3)ck16 - seven-up - ck16 - svp - l(3)rL069 - Svp - BcDNA:GH08189 - 0106/18 - CG18158 - don - 0114/20 - 0351/01 - SEVEN-UP - l(3)87Bd - l(3)j2E2 - 0861/07 -		svp	cytoplasm - nucleus	cardioblast cell fate determination - central nervous system development - embryonic development (sensu Insecta) - eye morphogenesis (sensu Drosophila) - fat body d	ligand-dependent nuclear receptor activity - receptor activity - transcription factor activity	bmatthew\Flag Cambridge: gene merge (internal view only)\Tue Jan 15 14:35:57 EST 2002	CG11502	FBgn0011492 - FBgn0011337 - FBgn0011510 - FBan0011502 - FBgn0063263 - FBgn0038010	CG11502-RB	seven up	IPR000536 == Ligand-binding domain of nuclear hormone receptor IPR001628 == C4-type steroid receptor zinc finger IPR001723 == Steroid hormone receptor IPR003068 == COUP transcription factor (2F nuclear receptor) SCOP:48508 == Nuclear receptor ligand-binding domain; svp|FBgn0003651	87B4--5	3-54.2 +		FBal0016608 FBal0016609 FBal0016610 FBal0044361 FBal0091148 FBal0032838 FBal0151393 FBal0016611 FBal0104414 FBal0154463 FBal0044365 FBal0044366 FBal0101130 FBal0010926 FBal0044367 FBal0044370 FBal0044368 FBal0044369 F	AE003695	3R	multiple transcripts considered (model=1)
21690	249	0.004188342	0.019963349	1.92E-53	0.06813919	0.496004475	0.670615097	0.999999862	CG1742-RB	1.90E+08	1.90E+08	transcript	Mon Jul 01 13:29:17 EDT 2002	protein_id(AAN09527) - validation_flag(CDS overlap) - sp_comment(Imperfect match to REAL SP with corresponding FBgn)	CG1742	Mgstl	Mon Dec 01 19:14:34 EST 2003	BcDNA:RH59553 - Mgst1 - BcDNA:RE10696 - Mgstl		Mgstl	microsome - mitochondrial outer membrane	defense response - protein modification - response to toxin	glutathione transferase activity		CG1742	FBgn0031147 - FBan0001742 - FBgn0061409 - FBgn0025814 - FBgn0047002	CG1742-RB	Microsomal glutathione S-transferase-		1.90E+08			FBal0118418 FBal0118421 FBal0118420 FBal0118419 FBal0095664 FBal0094209	AE003569	X	multiple transcripts considered (model=1)
28502	255	0.003200741	0.026755085	1.25E-09	0.34009041	0.219033284	0.066155916	0.997859885	CG32042-RD CG32042-RE	67A7	67A7	transcript	Mon Jun 23 14:10:37 EDT 2003		CG32042	PGRP-LA	Mon Dec 01 18:55:01 EST 2003	CG4361 - PGRP-LA - CG18614 - CG4384		PGRP-LA	integral to membrane - integral to plasma membrane	defense response - detection of bacteria - immune response	peptidoglycan receptor activity	campbell\Flag Cambridge: gene merge PGRP-LA ( FBgn0035975) and CG18614. (internal view only)\Wed May 29 13:31:55 EDT 2002	CG32042	FBgn0035975 - FBan0032042 - FBgn0035974 - FBgn0052042 - FBgn0042200	CG32042-RD							AE003552	3L	multiple transcripts considered (model=1)
256	256	0.004779867	0.046399488	3.44E-21	0.114826296	0.539867883	0.795769463	0.940646352	CG10078-RA CG10078-RB	65D2	65D3	transcript	Mon May 20 17:42:34 EDT 2002	protein_id(AAF50639) - sp_comment(Imperfect match to REAL SP with corresponding FBgn)	CG10078	Prat2	Mon Dec 01 19:08:13 EST 2003	Amidophosphoribosyltransferase - Prat2		Prat2		'de novo' IMP biosynthesis - monosaccharide metabolism - purine base metabolism	amidophosphoribosyltransferase activity		CG10078	FBgn0041194 - FBan0010078 - FBgn0035717	CG10078-RA							AE003561	3L	multiple transcripts considered (model=1)
259	259	0.001389208	0.009140849	5.50E-28	0.115596089	0.998410798	0.000233389	0.99984704	CG8874-RD CG8874-RB CG8874-RA CG8874-RC	85D13	85D15	transcript	Thu Mar 21 12:16:57 EST 2002	protein_id(AAN13421) - sp_comment(Imperfect match to REAL SP with corresponding FBgn)	CG8874	Fps85D	Mon Dec 01 21:18:48 EST 2003	Fps85D - Dm FPS - HD-179 - dFer - FPS - dfps85D - fps85D - fer - dfps - DFER - DmHD-179 - Fer - DFer - Dfer - Dfps - dfps 85D - fps		Fps85D	cytoplasm - membrane - plasma membrane	defense response - JAK-STAT cascade - photoreceptor cell morphogenesis (sensu Drosophila) - protein amino acid phosphorylation	non-membrane spanning protein tyrosine kinase activity - protein-tyrosine kinase activity		CG8874	FBgn0000723 - FBan0008874 - FBgn0022798	CG8874-RD							AE003682	3R	multiple transcripts considered (model=1)
268	268	0.772200707	1.40E-07		0.627730578				CG6946-RA CG6946-RC CG6946-RB	86F8	86F9	transcript	Wed Mar 27 19:24:36 EST 2002	protein_id(AAF54704) - sp_comment(Perfect match to HYPO SP record with corresponding FBgn)	CG6946	CG6946	Mon Dec 22 13:37:41 EST 2003	0110/46 - l(3)S011046 - l(3)S11046 - cg6946 - CG6946 - 110/46		CG6946		nuclear mRNA splicing via spliceosome	pre-mRNA splicing factor activity - RNA binding	tupy\EST data support existence of multiple transcripts\Wed Mar 27 19:24:26 EST 2002 - bmatthew\multiphase exon provisional (internal view only)\Fri Dec 19 17:17:12 EST 2003	CG6946	FBgn0037954 - FBan0006946	CG6946-RA							AE003693	3R	single transcript considered (model=2)
9705	269	0.828528268	2.87E-07	8.00E-15	0.863581558	0.157488583	7.41E-09	0.891687036	CG6335-RB CG6335-RA	17C1	17C1	transcript	Mon Jul 01 11:31:26 EDT 2002	protein_id(AAN09471) - sp_comment(Imperfect match to HYPO SP record with corresponding FBgn (assume that new one is better))	CG6335	CG6335	Mon Dec 01 18:14:42 EST 2003	CG6335		CG6335					CG6335	FBgn0030934 - FBan0006335	CG6335-RB							AE003509	X	multiple transcripts considered (model=1)
23293	271	2.15013E-05	0.712443281	3.22E-52	0.429214582	0.999973394	0.713530953	0.999999984	CG9160-RB	61F6	61F6	transcript	Fri May 17 16:49:02 EDT 2002	protein_id(AAF47479) - evidence(experimental) - sp_comment(Imperfect match to REAL SP with corresponding FBgn)	CG9160	mtacp1	Mon Dec 01 17:37:12 EST 2003	NADH-ubiquinone oxidoreductase acyl-carrier subunit - l(3)j4A6 - mtACP - ND-AcC - mtacp1		mtacp1	mitochondrion - respiratory chain complex I (sensu Eukary	mitochondrial electron transport NADH to ubiquinone	NADH dehydrogenase (ubiquinone) activity - NADH dehydrogenase activity		CG9160	CG9160 - FBgn0017568 - FBgn0011361 - FBan0009160	CG9160-RB	mitochondrial acyl carrier protein 1	IPR003231 == Acyl carrier protein (ACP) SCOP:47336 == ACP-like; mtacp1|FBgn0011361|pp-CT8953|FBan0009160 SCOP:47336 == ACP-like; mtacp1|FBgn0011361|pp-CT8957|FBan0009160	61F6	3-		FBal0150332 FBal0010949 FBal0098962	AE003471	3L	multiple transcripts considered (model=1)
289	289	0.00089262	0.002580044	0.109897891	0.48852629	0.47502265	0.001311483	0.999992506	CG7467-RC CG7467-RA CG7467-RB	90C1	90C2	transcript	Wed Nov 12 18:39:13 EST 2003	validation_flag(unusual splice)	CG7467	osa	Tue Dec 02 01:58:34 EST 2003	eye lid - Osa - en(lz)4F/4H - p300 - eyelid - E(E2F)3C - l(3)04539 - l(3)00090 - l(3)j9C3 - eld - osa		osa	brahma complex - nucleus	photoreceptor cell differentiation - regulation of transcription - regulation of transcription from Pol II promoter - segment specification - wing margin morphogene	chromatin binding - DNA binding - transcription regulator activity		CG7467	FBgn0015384 - FBgn0011421 - FBgn0010708 - FBgn0003013 - FBan0007467	CG7467-RC	osa	IPR001606 == AT-rich interaction domain (ARID) SCOP:46774 == ARID-like domain; osa|FBgn0003013|pp-CT22943|FBan0007467 SCOP:48371 == ARM repeat; osa|FBgn0003013|pp-CT22943|FBan0007467	90C1--2	3-60.0		FBal0013298 FBal0013299 FBal0013300 FBal0013301 FBal0095259 FBal0095258 FBal0095261 FBal0095260 FBal0009367 FBal0062861 FBal0062860 FBal0120416 FBal0120415 FBal0120414 FBal0120413 FBal0093028 FBal0043620 FBal0043621 F	AE003718	3R	multiple transcripts considered (model=1)
297	297	0.000160862	0.16056739	0.024807506	0.391656912	0.985740875	0.022754455	0.968810018	CG30296-RD CG30296-RA CG30296-RC	57B9	57B12	transcript	Fri Mar 08 20:58:58 EST 2002	protein_id(AAF46657) - sp_comment(Imperfect match to HYPO SP record with corresponding FBgn (assume that new one is better))	CG30296	CG30296	Mon Dec 01 17:17:37 EST 2003	CG15652 - CG9349 - CG30296		CG30296				joshk\Flag Cambridge: gene merge CG15652 CG9349 (internal view only)\Fri Mar 08 20:58:39 EST 2002	CG30296	FBgn0034575 - FBgn0034574 - FBgn0050296 - FBan0030296	CG30296-RD			57B9--12			FBal0133629	AE003452	2R	multiple transcripts considered (model=1)
10295	301	0.302559123	3.50E-14	7.44E-42	0.607745042	0.952828509	0.00522019	0.996796214	CG11579-RE CG11579-RD CG11579-RA CG11579-RC CG11579-RB	2B14	2B14	transcript	Thu Apr 10 16:40:47 EDT 2003		CG11579	arm	Thu Jan 08 12:24:51 EST 2004	catenin - l(1)G0234 - t12687 ALR Dm - &bgr;-catenin - ARM - EG:86E4.6 - &bgr;-Catenin - l(1)2Bv - beta-catenin - l(1)arm - Armadillo - arm - b-catenin - Beta-catenin - &Bgr;-catenin - beta-Caten		arm	adherens junction - apicolateral plasma membrane - cateni	cell adhesion - cell-cell adhesion - cytoskeletal anchoring - dorsal closure - ectoderm development - establishment and/or maintenance of cell polarity - frizzled s	alpha-catenin binding - cytoskeletal protein binding - receptor binding - structural constituent of cytoskeleton	crosby\Multiphase exon postulated: variable use of small exon; supported combination results in frameshift and premature stop in downstream exon.\Thu Dec 18 14:27:04 EST 2003	CG11579	FBgn0040191 - FBgn0029069 - FBgn0000117 - FBan0011579	CG11579-RE	armadillo	SCOP:48371 == ARM repeat; arm|FBgn0000117|pp-CT12773|FBan0011579 SCOP:48371 == ARM repeat; arm|FBgn0000117|pp-CT36518|FBan0011579 SCOP:48371 == ARM repeat; arm|FBgn0000117|pp-CT36522|FBan0011579	2B14	1-1.2		FBal0034192 FBal0000710 FBal0049311 FBal0000712 FBal0000713 FBal0030512 FBal0000715 FBal0000716 FBal0123949 FBal0000719 FBal0030510 FBal0000720 FBal0000717 FBal0034191 FBal0030511 FBal0152118 FBal0103762 FBal0102647 F	AE003422	X	multiple transcripts considered (model=1)
305	305	0.236025149	3.94E-25		0.188816124				CG8026-RA CG8026-RB	45B3	45B3	transcript	Wed Mar 13 13:27:35 EST 2002	protein_id(AAF58969) - sp_comment(Perfect match to HYPO SP record with corresponding FBgn)	CG8026	CG8026	Tue Dec 02 00:55:29 EST 2003	CG8026		CG8026	mitochondrial inner membrane - mitochondrial membrane	folate transport - mitochondrial transport	carrier activity - folate transporter activity		CG8026	FBgn0033391 - FBan0008026	CG8026-RA							AE003834	2R	single transcript considered (model=2)
9492	306	0.000218755	6.00E-11	2.09E-109	0.209438005	0.309297211	0.012573011	0.999999996	CG17927-RL CG17927-RH CG17927-RA CG17927-RI CG17927-RB C	36B1	36B1	transcript	Tue May 07 15:02:17 EDT 2002	protein_id(AAN10969) - sp_comment(Imperfect match to REAL SP with corresponding FBgn) - validation_flag(unusual splice)	CG17927	Mhc	Mon Dec 01 20:47:04 EST 2003	DROMHC - l(2)k10423 - DmMHC - myosin - muscle myosin II heavy chain - Nup - DroMII - Sht - muscle myosin heavy chain - myosin heavy chain - Dm II - ifm(2)2 - MHC - Myo - l(2)36Ae - mhc - Mhc36B		Mhc	muscle myosin - myosin - striated muscle thick filament	cytokinesis - mitosis - striated muscle contraction	ATPase activity coupled - cytoskeletal protein binding - microfilament motor activity - structural constituent of cyt		CG17927	FBgn0002741 - FBan0017927 - FBgn0010142 - FBgn0021948	CG17927-RL							AE003652	2L	multiple transcripts considered (model=1)
311	311	0.983860338	2.38E-09		0.999400774				CG2168-RA CG2168-RD CG2168-RB	102A4	102A4	transcript	Tue Oct 29 17:36:30 EST 2002	protein_id(AAF59372) - sp_comment(Imperfect match to REAL SP with corresponding FBgn)	CG2168	RpS3A	Tue Dec 02 01:15:37 EST 2003	ribosomal protein S3&agr; - M(4)101 - RPS3A - l(4)102ABa - ribosomal protein S3a - M(4)<up>57g</up> - M(4)57g - C3 - anon-EST:Liang-2.29 - RpS3A - RPS3a - clone 2.29 - M57g - M<up>57g</up> - RpS		RpS3A	cytosolic ribosome (sensu Eukarya) - cytosolic small ribo	oogenesis (sensu Insecta) - protein biosynthesis	nucleic acid binding - structural constituent of ribosome		CG2168	FBgn0013757 - FBgn0002630 - FBgn0017545 - FBan0002168	CG2168-RA	Ribosomal protein S3A	IPR001593 == Ribosomal protein S3Ae	102A3	4-		FBal0011966 FBal0083250 FBal0083249 FBal0076796	AE003845	4	single transcript considered (model=2)
314	314	0.029229405	3.21E-08	2.88E-09	0.550564879	0.884427319	0.000131496	0.999867576	CG3208-RB CG3208-RA	5A8	5A8	transcript	Wed Jun 19 18:50:22 EDT 2002	protein_id(AAN09145) - sp_comment(Perfect match to HYPO SP record with corresponding FBgn)	CG3208	RhoGAP5A	Mon Dec 01 17:05:13 EST 2003	RhoGAP5A		RhoGAP5A		ectoderm development - intracellular signaling cascade - neurogenesis	diacylglycerol binding - guanyl-nucleotide exchange factor activity - receptor binding		CG3208	FBgn0029778 - FBan0003208	CG3208-RB							AE003434	X	multiple transcripts considered (model=1)
329	329	0.397040558	0.000036543		0.873927041				CG17327-RA CG17327-RB	87D7	87D7	transcript	Thu Mar 21 16:17:47 EST 2002	protein_id(AAF54887) - sp_comment(Corresponds to a HYPO SP entry but doesn't hit it)	CG17327	CG17327	Mon Dec 01 21:37:55 EST 2003	CG17327		CG17327				campbell\DGC clone AT27779 appears problematic: incomplete CDS\Thu Mar 21 16:17:22 EST 2002	CG17327	FBgn0038107 - FBan0017327	CG17327-RA							AE003698	3R	single transcript considered (model=2)
332	332	0.003756729	0.004114245	6.63E-42	0.056454511	0.540060446	1.44E-07	0.999999732	CG2239-RA CG2239-RB	99F7	99F7	transcript	Fri Apr 05 18:17:01 EST 2002	protein_id(AAF57063) - sp_comment(Perfect match to REAL SP with corresponding FBgn)	CG2239	jdp	Mon Dec 01 23:09:22 EST 2003	p25a - dJDP - jdp		jdp				sima\EST data suggest additional 5' exon(s)\Fri Apr 05 18:16:57 EST 2002	CG2239	FBgn0027654 - FBan0002239	CG2239-RA							AE003774	3R	multiple transcripts considered (model=1)
7414	333	0.00019702	3.18E-17	5.79E-59	0.014730333	0.618475737	1.50E-15	1	CG7913-RD CG7913-RB CG7913-RA CG7913-RC CG7913-RE	9.00E+08	90F1	transcript	Fri Mar 22 00:45:20 EST 2002	protein_id(AAF55500) - sp_comment(Imperfect match to REAL SP with corresponding FBgn)	CG7913	PP2A-B'	Mon Dec 01 22:02:49 EST 2003	PP2A B' subunit - BcDNA:GM05554 - PP2A B' - B'/PR61 - dPP2A B' - CG7901 - PP2A - PP2A-B'		PP2A-B'	protein phosphatase type 2A complex	anti-apoptosis - intracellular signaling cascade - protein amino acid dephosphorylation	protein phosphatase type 2A regulator activity		CG7913	FBgn0047274 - FBgn0038573 - FBgn0038572 - FBgn0042693 - FBan0007913	CG7913-RD		IPR002554 == Protein phosphatase 2A regulatory B subunit (B56 family)	90F4--5			FBal0128143 FBal0156114 FBal0118396 FBal0118935	AE003721	3R	multiple transcripts considered (model=1)
531	335	7.59E-06	0.002613862	2.86E-23	0.20766701	0.007987014	0.767349454	0.993190043	CG2679-RB CG2679-RA	60F3	60F3	transcript	Thu Feb 21 14:16:35 EST 2002	protein_id(AAM68328) - validation_flag(tRNA overlap) - sp_comment(Imperfect match to REAL SP with corresponding FBgn)	CG2679	gol	Mon Dec 01 17:33:24 EST 2003	meso - anon-G1 - g1 - gol		gol	nucleus	mesoderm development - regulation of transcription DNA-dependent - transcription from Pol II promoter	transcription regulator activity		CG2679	FBgn0004899 - FBgn0004375 - FBgn0004919 - FBan0002679	CG2679-RB	goliath	SCOP:57850 == RING finger domain C3HC4; gol|FBgn0004919|pp-CT9061|FBan0002679	60F3			FBal0069202	AE003466	2R	multiple transcripts considered (model=1)
34353	336	0.842668568	2.38E-29	1.34E-42	0.143987404	0.999039591	0.385090202	0.999665746	CG5935-RA CG5935-RB CG5935-RC	53D14	53D14	transcript	Tue Oct 22 16:22:41 EDT 2002	protein_id(AAF57943) - sp_comment(Imperfect match to REAL SP with corresponding FBgn)	CG5935	l(2)04154	Mon Dec 01 23:58:56 EST 2003	l(2)04154		l(2)04154					CG5935	FBgn0010567 - FBan0005935	CG5935-RA							AE003805	2R	multiple transcripts considered (model=1)
23495	340	0.0105982	0.04960307	2.72E-31	0.52117089	0.958073995	0.036651631	0.999766205	CG4608-RB	92B2	92B3	transcript	Thu Mar 28 14:52:09 EST 2002	protein_id(AAN13809) - validation_flag(tRNA overlap) - sp_comment(Imperfect match to REAL SP with corresponding FBgn)	CG4608	bnl	Mon Dec 01 22:10:05 EST 2003	FGF - Bnl - l(3)06916 - DFGF - l(3)neo52 - bnl		bnl	extracellular	branching morphogenesis - chemotaxis - fibroblast growth factor receptor signaling pathway - filopodium formation - genital disc development - positive chemotaxis -	fibroblast growth factor receptor binding		CG4608	FBgn0013633 - FBgn0010906 - FBgn0014135 - FBan0004608	CG4608-RB	branchless	IPR002348 == IL1/HBGF family SCOP:50353 == Cytokine; bnl|FBgn0014135|pp-CT14882|FBan0004608	92B2--3			FBal0057745 FBal0057744 FBal0128034 FBal0032041 FBal0147265 FBal0144406 FBal0102800 FBal0150553 FBal0150551 FBal0150552 FBal0057743 FBal0094569 FBal0068708	AE003727	3R	multiple transcripts considered (model=1)
5275	342	0.003310311	5.15E-31	4.14E-39	0.183804953	0.715334382	9.28E-07	0.999937294	CG8114-RB CG8114-RA	66A18	66A19	transcript	Mon May 20 19:12:02 EDT 2002	protein_id(AAN12028) - sp_comment(Imperfect match to REAL SP with corresponding FBgn)	CG8114	pbl	Mon Dec 01 19:03:20 EST 2003	0542/03 - l(3)09645 - PBL - 0293/09 - 0083/20 - pbl		pbl	nucleus	cell adhesion - cytokinesis - cytokinesis contractile ring formation - peripheral nervous system development - regulation of cell shape	guanyl-nucleotide exchange factor activity - Rho guanyl-nucleotide exchange factor activity		CG8114	FBgn0003041 - FBan0008114 - FBgn0010935	CG8114-RB							AE003557	3L	multiple transcripts considered (model=1)
351	351	0.001260974	3.48E-08	1.09E-41	0.256491106	0.947362752	3.20E-06	0.999872726	CG5315-RA CG5315-RB CG5315-RC	94B3	94B3	transcript	Thu Jan 24 20:08:37 EST 2002	protein_id(AAF56016) - sp_comment(Perfect match to HYPO SP record with corresponding FBgn)	CG5315	CG5315	Mon Dec 01 22:25:00 EST 2003	CG5315		CG5315	integral to membrane	fatty acid oxidation - hormone-mediated signaling	hormone binding		CG5315	FBgn0038984 - FBan0005315	CG5315-RA							AE003739	3R	multiple transcripts considered (model=1)
355	355	0.035998998	1.53495E-05		0.726506707				CG2380-RA CG2380-RB	102B3	102B3	transcript	Tue Jun 03 18:13:47 EDT 2003	protein_id(AAF59355) - sp_comment(Imperfect match to HYPO SP record with corresponding FBgn (assume that new one is better))	CG2380	CG2380	Tue Dec 02 01:14:07 EST 2003	CG2380		CG2380				simonp\EST data suggest additional 3' exon(s)\Wed Apr 24 15:51:28 EDT 2002	CG2380	FBgn0039899 - FBan0002380	CG2380-RA							AE003844	4	single transcript considered (model=2)
1402	360	0.001511017	0.171518917	2.48E-49	0.050955231	0.98905951	0.450607419	0.999956507	CG32626-RA CG32626-RC CG32626-RD CG32626-RB	12C2	12C2	transcript	Mon Jul 01 21:20:28 EDT 2002	protein_id(AAF48329) - sp_comment(Imperfect match to HYPO SP record with corresponding FBgn (assume that new one is better))	CG32626	CG32626	Mon Dec 01 17:57:10 EST 2003	CG15762 - CG11065 - CG11058 - unnamed - CG32626		CG32626		purine base metabolism			CG32626	FBgn0040868 - FBgn0040867 - FBgn0030531 - FBgn0052626 - FBan0032626	CG32626-RA		IPR001365 == Adenosine and AMP deaminase SCOP:51556 == Metallo-dependent hydrolases; CG11058|FBgn0030531|pp-CT30929|FBan0011058	12C2			FBal0157027 FBal0139766	AE003493	X	multiple transcripts considered (model=1)
1621	362	0.010130297	2.09E-16	8.71E-52	0.236555398	0.981540503	2.92E-11	0.999998694	CG17136-RB CG17136-RC CG17136-RA CG17136-RD	86C6	86C6	transcript	Tue Mar 19 14:25:04 EST 2002	protein_id(AAN13488) - sp_comment(Imperfect match to REAL SP with corresponding FBgn)	CG17136	Rbp1	Mon Dec 01 21:25:30 EST 2003	Rbp-1 - rrm1 - RRM1 - Rbp1 - rbp1 - RBP1		Rbp1	nucleus - spliceosome complex	mRNA splice site selection - nuclear mRNA splicing via spliceosome	pre-mRNA splicing factor activity - RNA binding		CG17136	FBgn0010252 - FBan0017136	CG17136-RB							AE003688	3R	multiple transcripts considered (model=1)
7977	366	1.37E-06	2.27E-06	2.43E-61	0.147526358	0.99913342	4.11E-07	0.99999851	CG1070-RB CG1070-RC CG1070-RA CG1070-RD	84C1	84C4	transcript	Mon May 13 14:50:54 EDT 2002	protein_id(AAF54065) - sp_comment(Perfect match to REAL SP with corresponding FBgn)	CG1070	Alhambra	Mon Dec 01 21:06:55 EST 2003	Dalf - Alhamabra - AF10 - Alhambra		Alhambra	nucleus	larval development (sensu Insecta) - molting cycle (sensu Insecta) - regulation of transcription DNA-dependent - transcription initiation from Pol II promoter	DNA binding - transcription factor activity		CG1070	FBgn0037471 - FBan0001070	CG1070-RB							AE003672	3R	multiple transcripts considered (model=1)
27095	367	0.001814546	2.09E-23	2.34E-16	0.106259351	0.999986928	0.822085993	0.999999249	CG32756-RA CG12728-RA	5C10	5C10	transcript	Wed Jul 03 20:30:13 EDT 2002	protein_id(AAN09156) - sp_comment(Perfect match to REAL SP but either annotation or SP entry doesn't have an FBgn)	CG32756	CG32756	Mon Dec 01 17:06:30 EST 2003	BcDNA:LD29716 - CG32756		CG32756	cellular_component unknown	biological_process unknown	molecular_function unknown		CG32756	FBgn0047202 - FBgn0052756 - FBan0032756	CG32756-RA			5C10			FBal0139663	AE003436	X	multiple transcripts considered (model=1)
375	375	0.004580539	0.297615487	3.06E-28	0.507194322	0.589448325	0.156071866	0.999813298	CG2201-RA CG2201-RB CG2201-RC	3.90E+04	3.90E+04	transcript	Wed Jan 09 13:07:06 EST 2002	protein_id(AAF57221) - sp_comment(Imperfect match to HYPO SP record with corresponding FBgn (assume that new one is better))	CG2201	CG2201	Mon Dec 01 23:16:34 EST 2003	CG2201		CG2201		phospholipid metabolism - phosphorylation		campbell\DGC clone LD18613 appears problematic: unspliced intron\Mon Jul 14 17:30:38 EDT 2003	CG2201	FBgn0032955 - FBan0002201	CG2201-RA							AE003781	2L	multiple transcripts considered (model=1)
379	379	0.624970616	1.54E-11	2.72E-09	0.332132019	0.952776802	8.11E-10	0.9978708	CG33233-RB CG33233-RA	6.20E+09	6.20E+10	transcript	Tue May 21 15:16:23 EDT 2002	protein_id(AAN11521) - sp_comment(Imperfect match to HYPO SP record with corresponding FBgn (assume that new one is better))	CG33233	CG33233	Mon Dec 01 17:41:54 EST 2003	CG12036 - CG33233		CG33233				campbell\Gene split based on BLASTX data\Wed Apr 23 14:17:15 EDT 2003 - campbell\Flag Cambridge: gene split (internal view only)\Wed Apr 23 14:17:03 EDT 2003 - campbell\DGC clone appears problematic: unspliced intron\Wed Apr 23 14:17:43 EDT 2003	CG33233	FBgn0035365 - FBan0012036 - FBgn0053233	CG33233-RB			6.20E+09			FBal0154209	AE003475	3L	multiple transcripts considered (model=1)
21387	381	2.11E-11	3.41E-231	2.35E-299	7.47E-15	0.021796136	3.04E-41	1	CG32491-RQ CG32491-RH CG32491-RG	93D7	93D9	transcript	Mon Jan 28 18:42:17 EST 2002	protein_id(AAN13864) - sp_comment(Perfect match to REAL SP with corresponding FBgn)	CG32491	mod(mdg4)	Mon Dec 01 22:18:03 EST 2003	CG7836 - mod2.2 - E-(var)3-93D - mod(gypsy) - bpd - E(var)93D - Doom - E(var)129 - Mod[mdg4] - E(var)3-93D - mod(mdg-4) - E-var(3)1 - l(3)L3101 - E-var(3)3 - l(3)03852 - mod(mdg4) - l(3)j2B7 - d		mod(mdg4)	chromatin - nucleus - plasma membrane - polytene chromoso	chromatin assembly or disassembly - establishment and/or maintenance of chromatin architecture - germ cell migration - induction of apoptosis - nuclear organization	chromatin binding - phosphatidate phosphatase activity - protein binding - RNA polymerase II transcription factor acti	campbell\Flag Cambridge: gene merge (internal view only)\Wed Jan 30 13:43:02 EST 2002	CG32491	FBgn0052491 - FBgn0011326 - FBgn0046992 - FBgn0010822 - FBgn0040580 - FBgn0010321	CG32491-RQ	modifier of mdg4	IPR000210 == BTB/POZ domain SCOP:54695 == POZ domain; mod(mdg4)|FBgn0002781|pp-CT20301|FBan0015802 SCOP:54695 == POZ domain; mod(mdg4)|FBgn0002781|pp-CT40908|FBan0015802 SCOP:54695 == POZ domain; mod(mdg4)|FBgn0002781|pp-CT40910|FBan0015802	93D8--9	3-70.7		FBal0117437 FBal0117436 FBal0117435 FBal0117434 FBal0117433 FBal0117432 FBal0086405 FBal0083800 FBal0117431 FBal0009492 FBal0043666 FBal0043667 FBal0060006 FBal0060005 FBal0046116 FBal0046117 FBal0097943 FBal0097942 F	AE003734	3R	multiple transcripts considered (model=1)
384	384	0.974906825	5.48E-26		0.991918312				CG18449-RB CG18449-RA	44C4	44C4	transcript	Mon Mar 11 00:21:07 EST 2002	protein_id(AAM68843) - sp_comment(Perfect match to HYPO SP record with corresponding FBgn)	CG18449	CG18449	Mon Dec 22 13:26:08 EST 2003	CG18449		CG18449				crosby\No data available to indicate which of two possible ORFs encodes the actual protein product.\Mon Mar 11 00:22:00 EST 2002 - andy\multiphase exon provisional (internal view only)\Fri Dec 19 17:09:12 EST 2003	CG18449	FBan0018449 - FBgn0033285	CG18449-RB			44C4			FBal0109055	AE003837	2R	single transcript considered (model=2)
520	392	0.001247555	0.160255971	3.14E-27	0.436302258	0.961218316	0.352377732	0.999997622	CG7546-RB CG7546-RA	66A3	66A3	transcript	Thu Mar 27 15:58:33 EST 2003	protein_id(AAF50545) - sp_comment(Perfect match to HYPO SP record with corresponding FBgn)	CG7546	CG7546	Mon Dec 01 19:03:48 EST 2003	CG7546 - anon-EST:Liang-2.45 - clone 2.45		CG7546				campbell\DGC clone LD36241 appears problematic: incomplete CDS\Thu Mar 27 15:58:06 EST 2003 - campbell\DGC clone LD31525 appears problematic: incomplete CDS\Thu Mar 27 15:57:16 EST 2003	CG7546	FBgn0035793 - FBan0007546 - FBgn0025951	CG7546-RB							AE003558	3L	multiple transcripts considered (model=1)
395	395	0.114962735	1.13E-08	2.13E-69	0.043164614	0.90989828	9.06E-10	0.999999891	CG16973-RA CG16973-RE CG16973-RC CG16973-RD CG16973-RB	6.20E+07	6.20E+08	transcript	Mon Jun 02 18:58:03 EDT 2003	protein_id(AAF47658) - validation_flag(unusual splice) - sp_comment(Imperfect match to HYPO SP record with corresponding FBgn (assume that new one is better))	CG16973	msn	Mon Dec 01 17:42:28 EST 2003	Mishappen - unnamed - MESR5 - msn - NIK - l(3)6286 - Nik - msm - 6286 - l(3)06946 - l(3)j1E2 - l(3)03349		msn		activation of MAPKKK - dorsal closure - establishment of planar polarity - JNK cascade - oogenesis (sensu Insecta) - photoreceptor cell morphogenesis (sensu Drosoph	JUN kinase kinase kinase kinase activity - protein serine/threonine kinase activity - receptor signaling protein serin	mhuang\DGC clone appears problematic: incomplete CDS (LD16337)\Mon Jun 17 18:00:31 EDT 2002	CG16973	FBgn0035351 - FBgn0024520 - FBgn0010797 - FBgn0010909 - FBan0016973	CG16973-RA	misshapen	IPR000719 == Eukaryotic protein kinase IPR001245 == Tyrosine kinase catalytic domain IPR002290 == Serine/Threonine protein kinase family active site SCOP:56112 == Protein kinase-like (PK-like); msn|FBgn0010909|pp-CT37669|FBan0016973	62E6--7			FBal0061022 FBal0061021 FBal0061020 FBal0043688 FBal0043689 FBal0009465 FBal0043690 FBal0043691 FBal0043692 FBal0043693 FBal0009585 FBal0043694 FBal0088791 FBal0120443 FBal0129215 FBal0086977 FBal0126353 FBal0101256 F	AE003475	3L	multiple transcripts considered (model=1)
21430	405	0.013633298	1.70035E-05	3.16E-28	0.116041863	0.944546142	0.102203803	0.999999484	CG11155-RD CG11155-RB	102F7	102F8	transcript	Thu Apr 25 22:57:58 EDT 2002	protein_id(AAN06582) - sp_comment(Imperfect match to HYPO SP record with corresponding FBgn (assume that new one is better))	CG11155	CG11155	Tue Dec 02 01:16:12 EST 2003	CT30863 - CG11155		CG11155		cation transport - nerve-nerve synaptic transmission	kainate selective glutamate receptor activity - ligand-gated ion channel activity	cdsmith\EST data suggest additional 5' exon(s)\Thu Apr 25 21:17:02 EDT 2002	CG11155	FBgn0039927 - FBan0011155	CG11155-RC							AE003846	4	multiple transcripts considered (model=1)
20994	410	0.663024622	5.11E-19	1.17E-27	0.642877597	0.884538919	0.305256489	0.999417207	CG9378-RB	85D21	85D21	transcript	Fri Aug 09 17:30:59 EDT 2002	sp_comment(Imperfect match to REAL SP with corresponding FBgn)	CG9378	Rlc1	Mon Dec 01 21:20:54 EST 2003	BcDNA:AT29239 - Rlc1 - MRP-L47		Rlc1	mitochondrial large ribosomal subunit		structural constituent of ribosome		CG9378	FBgn0014023 - FBan0009378 - CG9378 - FBgn0063700	CG9378-RB							AE003683	3R	multiple transcripts considered (model=1)
411	411	0.072853887	1.31E-18		0.347240536				CG3297-RA CG3297-RC CG3297-RB	71A4	71B1	transcript	Fri May 24 18:15:14 EDT 2002	protein_id(AAF49688) - sp_comment(Perfect match to REAL SP with corresponding FBgn)	CG3297	mnd	Mon Dec 01 18:36:34 EST 2003	l(3)ds-5 - l(3)SG29 - l(3)o52 - l(3)B5 - l(3)ds5 - SG29 - md - mnd		mnd		amino acid metabolism - amino acid transport	amino acid transporter activity		CG3297	FBgn0002474 - FBan0003297 - FBgn0004717 - FBgn0002778	CG3297-RA	minidiscs	IPR002027 == Amino acid permease IPR002293 == Permease for amino acids and related compounds family I	71A4--B1	3-47.0		FBal0012366 FBal0012367 FBal0012368 FBal0012369 FBal0012370 FBal0012371 FBal0012372 FBal0012373 FBal0012374 FBal0012375 FBal0012376 FBal0012377 FBal0012378 FBal0012379 FBal0012380 FBal0012381 FBal0012382 FBal0012383 F	AE003532	3L	single transcript considered (model=2)
420	420	0.018898615	2.75E-15		0.95495478				CG12952-RB CG12952-RA	85D7	85D7	transcript	Thu Mar 21 16:29:38 EST 2002	protein_id(AAN13413) - sp_comment(Imperfect match to HYPO SP record with corresponding FBgn (assume that new one is better))	CG12952	sage	Mon Dec 01 21:16:53 EST 2003	Sage - sage		sage	nucleus	regulation of transcription	transcription factor activity	mhuang\DGC clone appears problematic: may have incomplete CDS (RE59356)\Thu Mar 21 16:21:09 EST 2002	CG12952	FBgn0037672 - FBan0012952	CG12952-RB							AE003682	3R	single transcript considered (model=2)
423	423	0.948352498	1.89E-09		0.993855832				CG8606-RB CG8606-RA	65F4	65F4	transcript	Mon May 20 16:46:12 EDT 2002	protein_id(AAN12050) - sp_comment(Imperfect match to REAL SP with corresponding FBgn)	CG8606	RhoGEF4	Mon Dec 01 19:06:50 EST 2003	RhoGEF4		RhoGEF4		regulation of cell shape	Rho guanyl-nucleotide exchange factor activity - signal transducer activity		CG8606	FBgn0035761 - FBan0008606	CG8606-RB							AE003559	3L	single transcript considered (model=2)
7298	426	0.095483123	0.009162752	2.33E-23	0.076396752	0.999941102	0.416257088	0.999993751	CG4716-RB CG4716-RA	49F13	49F13	transcript	Tue Mar 12 19:08:38 EST 2002	protein_id(AAM68605) - sp_comment(Imperfect match to HYPO SP record with corresponding FBgn (assume that new one is better))	CG4716	CG4716	Tue Dec 02 00:25:10 EST 2003	CG4716		CG4716					CG4716	FBgn0033820 - FBan0004716	CG4716-RB							AE003819	2R	multiple transcripts considered (model=1)
26565	428	0.185050162	6.06E-41	9.88E-40	0.694400527	0.897459198	0.632761261	0.975022688	CG4916-RA	31B1	31B1	transcript	Tue Dec 11 09:29:57 EST 2001	protein_id(AAF52881) - sp_comment(Perfect match to REAL SP with corresponding FBgn)	CG4916	me31B	Mon Dec 01 20:21:58 EST 2003	me31B - l(2)k06607 - ME31B - DmRH3 - Me31B		me31B		nucleobase nucleoside nucleotide and nucleic acid metabolism	ATP-dependent RNA helicase activity - nucleic acid binding		CG4916	FBgn0004419 - FBan0004916 - FBgn0022123	CG4916-RA							AE003628	2L	multiple transcripts considered (model=1)
10802	429	6.01E-07	0.171298511	3.91E-11	0.189044341	0.509070451	0.075629386	0.999998986	CG1429-RC CG1429-RF CG1429-RB CG1429-RE CG1429-RA CG1429	46C4	46C7	transcript	Tue Mar 12 20:49:20 EST 2002	protein_id(AAM71045) - validation_flag(transposon in gene) - sp_comment(Perfect match to REAL SP with corresponding FBgn)	CG1429	Mef2	Tue Dec 02 00:49:35 EST 2003	mef-2 - D-mef2 - MEF2 - unnamed - Dmef-2 - C - DMef2 - Mef2 - D-MEF2 - Mef - DMEF-2 - mef2 - Dmef2 - DMEF2 - dmef2 - BEST:SD04091 - SD04091 - dMef2 - mef - MEF-2 - dMEF2 - Dmef - D-Mef2 - DMef-2		Mef2	mediator complex - nucleus	cell proliferation - heart development - mesoderm development - ovarian follicle cell development (sensu Insecta) - regulation of myogenesis - regulation of transcr	RNA polymerase II transcription mediator activity - transcription factor activity		CG1429	CG1429 - FBgn0047353 - FBgn0010437 - FBgn0011656 - FBan0001429	CG1429-RE	Myocyte enhancing factor 2	IPR002100 == MADS-box domain SCOP:55455 == SRF-like; Mef2|FBgn0011656|pp-CT3413|FBan0001429	46C4--7			FBal0044934 FBal0044932 FBal0044933 FBal0033789 FBal0156259 FBal0156258 FBal0156257 FBal0156255 FBal0156254 FBal0156256 FBal0156253 FBal0156252 FBal0156251 FBal0156250 FBal0156249 FBal0156248 FBal0156247 FBal0119459 F	AE003831	2R	multiple transcripts considered (model=1)
8164	432	0.163691659	4.40E-16	0.320821813	0.396789004	0.795186674	8.23E-11	0.999427685	CG4059-RA CG4059-RB	75D8	7.50E+02	transcript	Fri Jun 07 14:15:46 EDT 2002	protein_id(AAN11667) - sp_comment(Imperfect match to REAL SP with corresponding FBgn)	CG4059	ftz-f1	Mon Dec 01 18:24:54 EST 2003	&bgr;-Ftz-F1 - ftz-f1&agr; - &bgr;ftz-F1 - NR5A1 - FTZ-F1 - dFtz-F1&agr; - &bgr;FTZ-F1 - FTZ-F1&agr; - CG13378 - dFTZ-F1&agr; - FIP1 - &bgr; FTZ-F1 - &agr;ftz-f1 - Ftz-f1 - &bgr;ftz-f1 - ftz-f1		ftz-f1	cytoplasm - nucleus	cell death - larval or pupal development (sensu Insecta) - metamorphosis (sensu Insecta) - regulation of transcription from Pol II promoter - regulation of transcri	DNA binding - ligand-dependent nuclear receptor activity - transcription cofactor activity - transcription factor acti	bmatthew\Transposon inserted in intron\Fri Jun 07 13:25:28 EDT 2002 - bmatthew\EST data suggest additional 5' exon(s)\Fri Jun 07 14:09:00 EDT 2002 - bmatthew\DGC clone LD34889 appears problematic: incomplete CDS\Fri Jun 07 13:27:28 EDT 2002	CG4059	FBgn0001078 - FBan0004059 - FBgn0010807 - FBgn0040788	CG4059-RA							AE003519	3L	multiple transcripts considered (model=1)
433	433	0.103914138	4.29E-10		0.757427044				CG14346-RA CG14346-RB	22A1	22A1	transcript	Tue Nov 20 13:00:50 EST 2001	protein_id(AAF51377) - sp_comment(Perfect match to HYPO SP record with corresponding FBgn)	CG14346	CG14346	Mon Dec 01 19:30:00 EST 2003	CG14346		CG14346				crosby\DGC2 cDNA data not available at time of annotation.\Fri Nov 30 16:28:41 EST 2001	CG14346	FBgn0031337 - FBan0014346	CG14346-RA							AE003586	2L	single transcript considered (model=2)
26467	438	0.000436257	0.042396096	1.36E-81	0.08940752	0.993733304	0.000616694	0.999999982	CG14619-RC	20B1	20B1	transcript	Wed Jul 17 20:54:06 EDT 2002	protein_id(AAN09566) - sp_comment(Imperfect match to HYPO SP record with corresponding FBgn (assume that new one is better))	CG14619	CG14619	Mon Dec 01 19:16:41 EST 2003	CG14619		CG14619		protein deubiquitination - proteolysis and peptidolysis	ubiquitin-specific protease activity		CG14619	FBgn0031187 - FBan0014619	CG14619-RC							AE003574	X	multiple transcripts considered (model=1)
9845	442	7.16E-10	0.03776954	7.37E-114	0.002878502	0.564039441	2.74E-10	1	CG1725-RF CG1725-RH CG1725-RG CG1725-RB CG1725-RE CG1725	10B6	10B10	transcript	Thu Jun 27 11:25:13 EDT 2002	protein_id(AAN09630) - sp_comment(Perfect match to REAL SP with corresponding FBgn)	CG1725	dlg1	Mon Dec 01 17:51:02 EST 2003	CG1730 - l(1)d.lg.-1 - misb - l(1)dlg-1 - 11 - dlgA - dlg - l(1)l.pr.-2 - d. lg.-1 - l(1)d.lg-1 - l(1)G19 - Drodlg - l(1)L11 - l(1)10Bf - DlgA - dlg-A - l(1)discs large - dlg-1 - Dlg - l(1)dlg1		dlg1	apical cortex - apicolateral plasma membrane - basolatera	asymmetric protein localization - asymmetric protein localization involved in cell fate commitment - basal protein localization - cell proliferation - cytoskeleton	epidermal growth factor receptor binding - guanylate kinase activity - protein binding - structural constituent of cyt	mhuang\Flag Cambridge: gene merge (internal view only)\Thu Jun 27 11:17:05 EDT 2002	CG1725	FBgn0030295 - FBgn0010108 - FBgn0001624 - FBan0001725	CG1725-RF	discs large 1	IPR000619 == Guanylate kinase IPR001478 == PDZ domain (also known as DHR or GLGF) SCOP:50044 == SH3-domain; dlg1|FBgn0001624|pp-CT4934|FBan0001725 SCOP:50156 == PDZ domain-like; dlg1|FBgn0001624|pp-CT4934|FBan0001725 SCOP:52540 == P-loop containing nucleotide triphosphate hydrolas	10B6--10	1-34.8		FBal0002670 FBal0002671 FBal0002672 FBal0002673 FBal0002674 FBal0002675 FBal0002676 FBal0002677 FBal0002678 FBal0002679 FBal0002680 FBal0002681 FBal0002682 FBal0002683 FBal0002684 FBal0002685 FBal0002686 FBal0002687 F	AE003486	X	multiple transcripts considered (model=1)
24382	455	0.014035813	3.17E-22	8.41E-12	0.181798463	0.703539569	1.69E-33	0.999946339	CG1193-RA	83C3	83C4	transcript	Thu Jan 03 18:20:27 EST 2002	protein_id(AAF51955) - sp_comment(Imperfect match to SP corresponding to a different FBgn)	CG1193	CG1193	Mon Dec 01 19:47:26 EST 2003	DmCG1193 - CG1193		CG1193	endoplasmic reticulum - katanin - microtubule associated	intracellular protein transport - microtubule severing - microtubule-based process	ATPase activity - microtubule binding		CG1193	FBgn0037375 - FBan0001193	CG1193-RA							AE003601	3R	multiple transcripts considered (model=1)
466	466	2.14E-07	0.599351664	5.39E-91	0.009344972	0.967363758	0.000760403	1	CG14307-RE CG14307-RM CG14307-RC CG14307-RL CG14307-RJ C	91A7	91B3	transcript	Wed Jan 23 13:27:30 EST 2002	protein_id(AAN13776) - sp_comment(Imperfect match to REAL SP with corresponding FBgn)	CG14307	fru	Mon Dec 01 22:05:30 EST 2003	CT22773 - BtbVI - cg7689 - BTB-VI - cg7688 - fru - CG7689 - CG7690 - CG7688 - ms(3)06411 - fru-satori - fty - sat		fru	nucleus	central nervous system development - chromatin assembly or disassembly - copulation - development - male courtship behavior (sensu Insecta) - male courtship behavio	RNA polymerase II transcription factor activity - transcription factor activity	mhuang\The transcripts are determined according to FBrf0130128 except that the C termini of transcripts TypeE and TypeEM are determined according to FBrf0136019. In FBrf0130128 the last exon of TypeE and TypeEM appears truncated by a premature stop codon possibly due to sequence variation among strains.\Wed Jan 23 13:44:07 EST 2002 - andy\Additional transcripts were made as per FBrf0150711.\Wed J…	CG14307	FBgn0038625 - FBgn0038624 - FBgn0038623 - FBgn0012048 - FBgn0001076 - FBgn0000728	CG14307-RE	fruitless	IPR000210 == BTB/POZ domain IPR000822 == Zinc finger C2H2 type SCOP:54695 == POZ domain; fru|FBgn0004652|pp-CT22773|FBan0007689 SCOP:57667 == C2H2 and C2HC zinc fingers; fru|FBgn0004652|pp-CT22823|FBan0007688	91A8--B3			FBal0004157 FBal0028196 FBal0028197 FBal0031284 FBal0126397 FBal0144305 FBal0138228 FBal0126396 FBal0126395 FBal0031286 FBal0031285 FBal0057430 FBal0126393 FBal0057429 FBal0126394 FBal0057427 FBal0144306 FBal0144308 F	AE003722	3R	multiple transcripts considered (model=1)
26602	479	1.47E-09	0.89092687	8.84E-20	0.101423013	0.895352359	0.525460156	0.999892154	CG31362-RA	99C7	99C7	transcript	Tue Mar 25 12:05:33 EST 2003	protein_id(AAN14201) - sp_comment(Perfect match to REAL SP with corresponding FBgn)	CG31362	Ser99Db	Mon Dec 01 23:03:46 EST 2003	SP143 - CG15519 - SER2 - Ser2 - Ser5 - Ser99Db		Ser99Db				joshk\Multiple ESTs homologous to non-coding strand of this gene.\Fri Feb 01 14:41:42 EST 2002	CG31362	FBgn0051362 - FBgn0011833 - FBgn0003357 - FBan0031362	CG31362-RA	Jonah 99Ciii	IPR000126 == Serine proteases V8 family IPR001254 == Serine proteases trypsin family IPR001314 == Chymotrypsin serine protease family (S1) SCOP:50494 == Trypsin-like serine proteases; Ser99Db|FBgn0003357|pp-CT35632|FBan0015519	99C7	3-[101]		FBal0157563	AE003771	3R	multiple transcripts considered (model=1)
23083	495	0.079059393	4.15E-07	0.000280486	0.534953441	0.799993834	2.13E-07	0.987211857	CG9094-RB	61F1	61F1	transcript	Wed May 15 15:43:06 EDT 2002	protein_id(AAN11459) - sp_comment(Imperfect match to HYPO SP record with corresponding FBgn (assume that new one is better))	CG9094	CG9094	Mon Dec 01 17:36:13 EST 2003	CG9094		CG9094					CG9094	FBgn0035184 - FBan0009094	CG9094-RB							AE003470	3L	multiple transcripts considered (model=1)
3061	511	7.52336E-05	8.62E-12	8.58E-11	0.737833932	0.874357214	3.59E-15	0.999984588	CG17150-RA CG17150-RC	64C2	64C3	transcript	Wed May 15 16:10:28 EDT 2002	protein_id(AAF47948) - sp_comment(Imperfect match to HYPO SP record with corresponding FBgn (assume that new one is better))	CG17150	CG17150	Mon Dec 01 17:48:54 EST 2003	CG17150		CG17150	dynein complex - microtubule associated complex	cell motility - microtubule-based movement	ATPase activity coupled - microtubule motor activity - motor activity - structural constituent of cytoskeleton	sima\DGC clone AT08450 appears problematic: incomplete CDS\Wed May 15 16:10:13 EDT 2002 - sima\DGC clone SD22938 appears problematic: incomplete CDS\Wed May 15 16:09:50 EDT 2002	CG17150	FBgn0035581 - FBan0017150	CG17150-RA							AE003482	3L	multiple transcripts considered (model=1)
521	521	0.047748448	6.38653E-05	7.73E-17	0.6341427	0.505162659	0.009555329	0.999842377	CG3249-RA CG3249-RB CG3249-RC	4F9	4F10	transcript	Wed Jul 23 17:28:53 EDT 2003	protein_id(AAF46032) - sp_comment(Perfect match to HYPO SP record with corresponding FBgn)	CG3249	CG3249	Mon Dec 01 17:05:22 EST 2003	BcDNA:GM04319 - PKA anchor protein - CG3249		CG3249		protein localization - protein targeting - signal transduction	protein kinase A binding - receptor binding		CG3249	FBgn0047280 - FBgn0029764 - FBan0003249	CG3249-RA		IPR000958 == KH domain IPR002999 == Tudor domain SCOP:54791 == KH-domain; CG3249|FBgn0029764|pp-CT10921|FBan0003249	4F9--10			FBal0123301 FBal0128259 FBal0105659	AE003434	X	multiple transcripts considered (model=1)
23675	522	0.011077218	1.11E-07	1.01E-12	0.452625931	0.767837934	0.656623694	0.999806037	CG32508-RC	1.90E+04	1.90E+04	transcript	Wed Jul 17 20:43:34 EDT 2002	protein_id(AAF50882) - sp_comment(Imperfect match to REAL SP with corresponding FBgn)	CG32508	shakB	Mon Dec 01 19:15:28 EST 2003	shkB - l(1)R-9-29 - Passover - passover-vital protein - nj-156 - R-9-29 - shaking-B - l(1)TH73 - l(1)R-10-14 - W3 - l(1)W3 - passover - CG1321 - shakB - l(1)R-10-7 - Shak-B - shB - E81 - ShakB -		shakB	gap junction	jump response - signal transduction	gap-junction forming channel activity	cdsmith\Flag Cambridge: gene merge (internal view only)\Tue Jul 02 14:57:41 EDT 2002	CG32508	FBgn0052508 - FBan0032508 - FBgn0031131 - FBgn0003037	CG32508-RC	shaking B	SCOP:53474 == alpha/beta-Hydrolases; shakB|FBgn0003037|pp-CT2902|FBan0001321	1.90E+04	Maps to		FBal0015574 FBal0015575 FBal0015576 FBal0015577 FBal0015578 FBal0015579 FBal0015580 FBal0015581 FBal0015582 FBal0015583 FBal0015584 FBal0015585 FBal0015586 FBal0015587 FBal0015588 FBal0015589 FBal0015591 FBal0015592 F	AE003570	X	multiple transcripts considered (model=1)
8519	532	0.005775696	8.20E-07	2.15E-74	0.455052244	0.971747726	3.78E-39	0.999998477	CG12819-RB CG12819-RA	86A8	86B1	transcript	Fri Aug 09 12:19:36 EDT 2002	protein_id(AAF54522) - sp_comment(Imperfect match to HYPO SP record with corresponding FBgn (assume that new one is better))	CG12819	sle	Mon Dec 01 21:24:13 EST 2003	sle		sle				crosby\DGC clone appears problematic (SD10401): incomplete CDS.\Fri Aug 09 12:19:04 EDT 2002	CG12819	FBgn0037810 - FBan0012819	CG12819-RB							AE003686	3R	multiple transcripts considered (model=1)
539	539	0.995114372	3.74E-09		0.636114919				CG8715-RA CG8715-RC CG8715-RB	44A4	44A4	transcript	Thu Feb 14 00:12:06 EST 2002	protein_id(AAM68848) - sp_comment(Perfect match to HYPO SP record with corresponding FBgn)	CG8715	CG8715	Tue Dec 02 01:01:31 EST 2003	CG8715		CG8715				crosby\EST data suggest that there may be additional alternative transcripts.\Thu Feb 14 00:12:10 EST 2002	CG8715	FBgn0033253 - FBan0008715	CG8715-RA							AE003838	2R	single transcript considered (model=2)
546	546	0.223864647	4.65E-16		0.602115717				CG4654-RA CG4654-RB	49F10	49F11	transcript	Tue Feb 26 03:55:22 EST 2002	protein_id(AAF58403) - sp_comment(Perfect match to REAL SP with corresponding FBgn)	CG4654	Dp	Tue Dec 02 00:24:57 EST 2003	dDP1 - 49Fk - DmDP - dDp - l(2)49Fk - vr10 - l(2)vr10 - dDP - DP - Dp		Dp	nucleus	cell cycle - chorion gene amplification - dorsal/ventral axis determination follicular epithelium (sensu Insecta) - endomitotic cell cycle - nurse cell apoptosis -	DNA binding - RNA polymerase II transcription factor activity - specific RNA polymerase II transcription factor activi		CG4654	CG4654 - FBgn0002082 - FBgn0011763 - FBan0004654	CG4654-RA	DP transcription factor	IPR003316 == Transcription factor E2F/dimerization partner (TDP)	49F10--11			FBal0009081 FBal0009082 FBal0009083 FBal0063499 FBal0063498 FBal0063497 FBal0063496 FBal0063495 FBal0131255 FBal0131254 FBal0118565 FBal0118566 FBal0048249 FBal0152589 FBal0125476 FBal0048250 FBal0059086 FBal0141846 F	AE003819	2R	single transcript considered (model=2)
21570	549	0.193343838	2.14E-06	7.78E-47	0.383496406	0.730182587	0.000140184	0.976943101	CG8057-RA	45A11	45A11	transcript	Wed Apr 02 11:13:03 EST 2003	protein_id(AAF58979) - sp_comment(Perfect match to HYPO SP record with corresponding FBgn)	CG8057	CG8057	Tue Dec 02 00:56:01 EST 2003	&bgr; homologue - FBgn0033383 - CG8057		CG8057		protein amino acid phosphorylation	receptor signaling protein serine/threonine kinase activity	bmatthew\DGC clone GH26685 appears problematic: incomplete CDS\Wed Apr 02 11:12:05 EST 2003	CG8057	FBgn0033383 - FBan0008057	CG8057-RA							AE003834	2R	multiple transcripts considered (model=1)
32306	553	0.235240815	1.12E-13	1.47E-38	0.5690203	0.896328388	0.000865425	0.998611073	CG32912-RA CG32912-RE CG32912-RD CG32912-RB	6.40E+09	6.40E+09	transcript	Thu Nov 07 16:35:53 EST 2002	validation_flag(short CDS) - sp_comment(Imperfect match to HYPO SP record with corresponding FBgn (assume that new one is better))	CG32912	CG32912	Mon Dec 01 19:11:49 EST 2003	CG5523 - CG32912 - unnamed		CG32912				sima\Flag Cambridge: dicistronic gene (internal view only)\Fri May 17 18:04:11 EDT 2002	CG32912	FBgn0035635 - FBan0032912 - FBgn0052912	CG32912-RA			6.40E+09			FBal0139595	AE003565	3L	multiple transcripts considered (model=1)
560	560	0.996817869	1.54E-09		0.997919467				CG14736-RA CG14736-RB CG14736-RC	87A5	87A5	transcript	Fri Aug 09 16:45:51 EDT 2002	protein_id(AAN13539) - sp_comment(Imperfect match to HYPO SP record with corresponding FBgn (assume that new one is better))	CG14736	CG14736	Mon Dec 22 13:23:47 EST 2003	CG14736		CG14736		cytoskeleton organization and biogenesis	structural constituent of cytoskeleton	bmatthew\The intron 2 splice acceptor differs between the gene prediction model and the single available EST that covers that splice junction. Both models have been annotated. The gene prediction model includes a significant 5' extension of the CDS that incorporates the 5' part of the BLASTX data.\Fri Aug 09 16:26:08 EDT 2002	CG14736	FBgn0037986 - FBan0014736	CG14736-RA							AE003694	3R	single transcript considered (model=2)
4088	565	0.015868314	4.42E-11	2.68E-10	0.166650739	0.315047202	3.75E-08	0.536937435	CG3151-RA CG3151-RD	23C2	23C3	transcript	Fri May 09 18:04:30 EDT 2003	protein_id(AAF51179) - evidence(experimental) - sp_comment(Perfect match to REAL SP with corresponding FBgn)	CG3151	Rbp9	Mon Dec 01 19:23:27 EST 2003	rrm10 - rrm9 - Rbp9 - RBP9-2 - rbp9 - rbp9a - rbp - RRM9 - RRM10 - Rbp10 - CG15402 - RBP9		Rbp9	nucleus	cell proliferation - egg chamber formation (sensu Insecta) - mRNA processing	mRNA 3'-UTR binding - mRNA binding - RNA binding	crosby\Flag Cambridge: gene merge (Rbp9 CG15402) (internal view only).\Tue Dec 04 17:08:22 EST 2001	CG3151	FBgn0010253 - FBan0003151 - FBgn0031482 - CG3151 - FBgn0010263	CG3151-RA	RNA-binding protein 9	IPR000504 == RNA-binding region RNP-1 (RNA recognition motif) IPR002343 == Paraneoplastic encephalomyelitis antigen SCOP:54928 == RNA-binding domain RBD; Rbp9|FBgn0010263|pp-CT10570|FBan0003151 SCOP:54928 == RNA-binding domain RBD; Rbp9|FBgn0010263|pp-CT38165|FBan0003151	23C2--3	5-Feb		FBal0097180 FBal0091657 FBal0004579 FBal0128118 FBal0097174 FBal0097178 FBal0097177 FBal0097176 FBal0097175 FBal0097179 FBal0074131	AE003581	2L	multiple transcripts considered (model=1)
23732	594	0.208727029	5.41E-07	0.030272942	0.04073863	0.572737731	0.145452519	0.99822035	CG17834-RC CG17834-RA	29D5	2.90E+02	transcript	Thu Sep 19 16:10:40 EDT 2002	protein_id(AAN10674) - sp_comment(Perfect match to HYPO SP record with corresponding FBgn)	CG17834	CG17834	Mon Dec 01 20:13:52 EST 2003	CG17834 - unnamed - BcDNA:LP07538 - anon-29Da		CG17834					CG17834	FBgn0028394 - FBan0017834 - FBgn0063101	CG17834-RC							AE003621	2L	multiple transcripts considered (model=1)
602	602	0.688226438	5.56E-29		0.163513267				CG1772-RA CG1772-RB	46B1	46B1	transcript	Tue Oct 15 15:27:25 EDT 2002	protein_id(AAF58907) - evidence(experimental) - sp_comment(Perfect match to REAL SP with corresponding FBgn)	CG1772	dap	Tue Dec 02 00:50:28 EST 2003	E(Sev-CycE)2B - l(2)04454 - Cdi4 - cdi4 - CDI4 - dap		dap	nucleus	maintenance of oocyte identity (sensu Insecta) - negative regulation of cell cycle - oogenesis (sensu Insecta) - regulation of cyclin dependent protein kinase activ	cyclin-dependent protein kinase inhibitor activity		CG1772	CG1772 - FBgn0010576 - FBgn0010316 - FBan0001772	CG1772-RA	dacapo	IPR003175 == Cyclin-dependent kinase inhibitor	46B1	2-		FBal0057661 FBal0057660 FBal0057658 FBal0057657 FBal0135733 FBal0008062 FBal0057659 FBal0089356 FBal0117558 FBal0152023 FBal0152022 FBal0119277 FBal0117557 FBal0064916 FBal0043443 FBal0138281 FBal0135739 FBal0135738 F	AE003832	2R	single transcript considered (model=2)
604	604	0.067357865	9.00E-21	3.64E-61	0.200973858	0.953901642	2.39E-17	0.999928865	CG13388-RA CG13388-RD	29C3	29C4	transcript	Wed Dec 05 14:22:12 EST 2001	protein_id(AAF52674) - evidence(experimental) - sp_comment(Imperfect match to REAL SP with corresponding FBgn)	CG13388	Akap200	Mon Dec 01 20:13:23 EST 2003	MESR2 - dpo - Akap200 - DAKAP200 - BcDNA:LP02734 - EP(2)2254		Akap200		autophagic cell death - negative regulation of RAS protein signal transduction - protein localization - salivary gland cell death	protein kinase A binding	campbell\DGC clone LP02734 appears problematic: incomplete CDS\Wed May 14 13:18:49 EDT 2003	CG13388	FBgn0027932 - FBan0013388 - FBgn0061414	CG13388-RA							AE003621	2L	multiple transcripts considered (model=1)
616	616	0.311924349	7.62E-08		0.95449816				CG15332-RA CG15332-RB	7D1	7D1	transcript	Fri Jun 28 18:58:40 EDT 2002	protein_id(AAF46303) - sp_comment(Perfect match to HYPO SP record with corresponding FBgn)	CG15332	CG15332	Mon Dec 01 17:11:17 EST 2003	CG15332		CG15332					CG15332	FBgn0029986 - FBan0015332	CG15332-RA							AE003442	X	single transcript considered (model=2)
622	622	0.006554064	1.01E-09		0.044423072				CG6618-RB CG6618-RA	33C4	33C4	transcript	Thu May 09 16:50:20 EDT 2002	protein_id(AAN10804) - sp_comment(Imperfect match to REAL SP with corresponding FBgn)	CG6618	Patsas	Mon Dec 01 20:32:24 EST 2003	Patsas		Patsas		cell proliferation - sensory perception	GTPase activity		CG6618	FBgn0032410 - FBan0006618 - FBgn0029137	CG6618-RB		SCOP:48403 == Ankyrin repeat; Patsas|FBgn0029137|pp-CT20562|FBan0006618	33C4			FBal0103282	AE003635	2L	single transcript considered (model=2)
623	623	0.987613692	6.45E-08		0.988685597				CG5403-RA CG5403-RB	59F5	59F5	transcript	Sat Nov 09 20:47:55 EST 2002	protein_id(AAF47037) - evidence(experimental) - sp_comment(Imperfect match to REAL SP with corresponding FBgn)	CG5403	retn	Mon Dec 01 17:26:46 EST 2003	BcDNA:LD35748 - retn - retn/dri - Dri - EY2-10 - DRI - dead ringer - 2535 - l(2)02535 - unnamed - dri		retn	nucleus	gliogenesis - negative regulation of transcription from Pol II promoter - oogenesis (sensu Insecta) - positive regulation of transcription - salivary gland developm	DNA binding - transcription factor activity - transcriptional activator activity - transcriptional repressor activity		CG5403	CG5403 - FBgn0063144 - FBgn0014151 - FBgn0010517 - FBgn0004795 - FBan0005403	CG5403-RA	retained	IPR001606 == AT-rich interaction domain (ARID)	59F5	2-		FBal0101451 FBal0093974 FBal0008003 FBal0043418 FBal0129121 FBal0129120 FBal0103849 FBal0101450 FBal0137107 FBal0032569 FBal0032570 FBal0117542 FBal0103848 FBal0101449 FBal0070970	AE003461	2R	single transcript considered (model=2)
15710	625	4.28711E-05	0.913757132	2.92E-79	0.004542684	0.99608359	0.007391903	1	CG32498-RJ CG32498-RL CG32498-RC CG32498-RF CG32498-RI C	3C9	3D1	transcript	Thu Jul 18 16:17:52 EDT 2002	protein_id(AAN09603) - sp_comment(Imperfect match to REAL SP with corresponding FBgn)	CG32498	dnc	Mon Dec 01 16:59:57 EST 2003	EG:BACN05I09.3 - dnc - EG:BACN5I9.2 - CG14267 - CG10797 - CG10792 - CG14268 - CG10791 - EG:140G11.4 - EG:96G10.7 - fs(1)M42		dnc		associative learning - behavior - behavioral response to ethanol - cAMP-mediated signaling - circadian rhythm - courtship behavior - cyclic nucleotide metabolism -	3' 5'-cyclic-nucleotide phosphodiesterase activity	campbell\Flag Cambridge: gene merge CG14268 CG10792 CG10791 (internal view only)\Mon Jun 17 13:27:41 EDT 2002	CG32498	FBgn0052498 - FBgn0029655 - FBgn0029654 - FBgn0029653 - FBgn0024972 - FBgn0000479	CG32498-RJ	dunce	IPR002073 == 3'5'-cyclic nucleotide phosphodiesterase IPR003607 == Metal dependent phosphohydrolase HD domain SCOP:48547 == Catalytic domain of cyclic nucleotide phosphodiesterase 4b2b; dnc|FBgn0000479|pp-CT9758|FBan0010797	3C9--D1			FBal0002713 FBal0002714 FBal0049417 FBal0049414 FBal0049415 FBal0125072 FBal0049416 FBal0049418 FBal0049419 FBal0049420 FBal0125073 FBal0034407 FBal0034408 FBal0034409 FBal0034410 FBal0034411 FBal0034412 FBal0034413 F	AE003426	X	multiple transcripts considered (model=1)
629	629	0.110786559	1.34E-21		0.867866429				CG33290-RA	78D5	78D5	transcript	Mon Jun 09 16:02:29 EDT 2003		CG33290	CG33290	Mon Dec 01 19:41:18 EST 2003	CG33290		CG33290				crosby\Significant homology to CG14567.\Mon Jun 09 16:05:08 EDT 2003	CG33290	FBgn0053290	CG33290-RA							AE003594	3L	single transcript considered (model=2)
23172	630	0.004126811	0.004760185	1.58E-81	0.362556578	0.842100478	1.56E-14	0.999396231	CG4863-RD	86D9	86D10	transcript	Mon May 13 18:29:21 EDT 2002	protein_id(AAF54612) - sp_comment(Imperfect match to REAL SP with corresponding FBgn)	CG4863	RpL3	Mon Dec 01 21:27:31 EST 2003	rpL3 - RpL3		RpL3	cytosolic large ribosomal subunit (sensu Eukarya) - cytos	protein biosynthesis	nucleic acid binding - structural constituent of ribosome	sima\First Priority for Reannotation (internal view only)\Wed Jan 16 16:29:59 EST 2002 - crosby\Multiple ESTs homologous to non-coding strand of this gene\Tue Jun 24 11:50:54 EDT 2003	CG4863	FBan0004863 - FBgn0020910	CG4863-RD	Ribosomal protein L3	IPR000597 == Ribosomal protein L3 SCOP:50447 == Translation proteins; RpL3|FBgn0020910|pp-CT15523|FBan0004863 SCOP:50447 == Translation proteins; RpL3|FBgn0020910|pp-CT15613|FBan0004863 SCOP:50447 == Translation proteins; RpL3|FBgn0020910|pp-CT15623|FBan0004863 SCOP:50447 == Trans	86D8	3-		FBal0137383 FBal0079855	AE003690	3R	multiple transcripts considered (model=1)
22726	633	0.000263157	9.51E-12	5.59E-46	0.264557405	9.27446E-05	0.050932815	0.987135683	CG10638-RB	69C3	69C4	transcript	Mon Nov 10 15:17:37 EST 2003		CG10638	CG10638	Tue Dec 02 01:38:07 EST 2003	CG10638 - CG32101		CG10638				crosby\Multiple ESTs homologous to non-coding strand of this gene\Mon Nov 10 15:14:42 EST 2003	CG10638	FBgn0036290 - FBan0010638 - FBgn0052101	CG10638-RB							AE003541	3L	multiple transcripts considered (model=1)
635	635	0.346117673	1.93E-25	5.89E-28	0.119562767	0.796889315	3.92E-06	0.987444356	CG3967-RD CG3967-RC CG3967-RE CG3967-RB CG3967-RA	67B3	67B4	transcript	Wed May 29 17:15:52 EDT 2002	protein_id(AAN11968) - sp_comment(Perfect match to HYPO SP record with corresponding FBgn)	CG3967	CG3967	Mon Dec 01 18:56:06 EST 2003	CG3967		CG3967					CG3967	FBgn0035989 - FBan0003967	CG3967-RD							AE003552	3L	multiple transcripts considered (model=1)
637	637	0.016498485	8.01E-13		0.000921407				CG13335-RA CG13335-RB	50B2	50B2	transcript	Tue Oct 29 17:21:19 EST 2002	protein_id(AAF58351) - sp_comment(Imperfect match to HYPO SP record with corresponding FBgn (assume that new one is better))	CG13335	CG13335	Tue Dec 02 00:22:56 EST 2003	BcDNA:GM30351 - CG6183 - CG13335		CG13335				campbell\DGC clone GH09427 appears problematic: unspliced intron\Mon Mar 11 16:45:01 EST 2002 - campbell\Source for merge of CG6183 and CG13335 was a shared cDNA GH09427. However the DGC appears to be problematic and it is possible that additional EST data will indicate a gene split.\Mon Mar 11 16:47:16 EST 2002	CG13335	FBgn0064931 - FBgn0033858 - FBgn0033857 - FBan0013335	CG13335-RA			50B2			FBal0131932	AE003818	2R	single transcript considered (model=2)
27322	640	0.005594102	3.59E-07	5.50E-43	0.315076974	0.796378174	0.000341045	0.999999389	CG6677-RA	96A13	96A13	transcript	Sun Apr 28 17:33:09 EDT 2002	protein_id(AAF56320) - validation_flag(unusual splice) - sp_comment(Imperfect match to REAL SP with corresponding FBgn)	CG6677	ash2	Mon Dec 01 22:37:25 EST 2003	291.8 - mad - l(3)SG65 - 703 - ash-2 - ash2 - l(3)112411 - l(3)S112411 - 1124/11 - ASH2		ash2	nucleus	chromatin-mediated maintenance of transcription - transcription from Pol II promoter - wing morphogenesis	transcription regulator activity		CG6677	FBgn0060470 - FBgn0000139 - FBan0006677	CG6677-RA	absent, small, or homeotic discs 2	IPR001965 == PHD-finger SCOP:57903 == FYVE/PHD zinc finger; ash2|FBgn0000139|pp-CT20746|FBan0006677	96A13	3-78.6		FBal0000757 FBal0000758 FBal0000759 FBal0000760 FBal0000761 FBal0000762 FBal0000763 FBal0000764 FBal0000765 FBal0000766 FBal0000767 FBal0000768 FBal0000769 FBal0000770 FBal0000771 FBal0000772 FBal0057821 FBal0057820 F	AE003748	3R	multiple transcripts considered (model=1)
3625	646	0.002298485	1.29E-07	2.04E-48	0.432816292	0.547223896	0.011386143	0.988916576	CG31374-RC CG31374-RB CG31374-RA	8.60E+09	8.60E+09	transcript	Wed Sep 18 13:38:57 EDT 2002	sp_comment(Imperfect match to HYPO SP record with corresponding FBgn (assume that new one is better))	CG31374	CG31374	Mon Dec 01 21:28:59 EST 2003	CG6771 - CG31374 - CG14703		CG31374					CG31374	FBgn0051374 - FBan0031374 - FBgn0037904 - FBgn0037905	CG31374-RC							AE003691	3R	multiple transcripts considered (model=1)
648	648	0.186620386	1.00E-07	1.21E-12	0.255265163	0.985703358	0.532094871	0.99604329	CG1228-RD CG1228-RC CG1228-RA CG1228-RB	61C1	61C1	transcript	Tue May 14 16:15:25 EDT 2002	protein_id(AAN11442) - sp_comment(Perfect match to REAL SP with corresponding FBgn)	CG1228	Ptpmeg	Mon Dec 01 17:34:55 EST 2003	scc - Ptpmeg		Ptpmeg		autophagic cell death - cytoskeleton organization and biogenesis - intracellular signaling cascade - protein amino acid dephosphorylation - salivary gland cell deat	cytoskeletal protein binding - protein tyrosine phosphatase activity - structural constituent of cytoskeleton	crosby\DGC clone appears problematic (GH03671): incomplete CDS; LD13416 may be complete but appears to be an atypical splice variant.\Tue May 14 16:14:01 EDT 2002	CG1228	FBgn0035133 - FBan0001228	CG1228-RD							AE003468	3L	multiple transcripts considered (model=1)
649	649	0.727746569	1.37E-22		0.079836782				CG4538-RA CG4538-RB	92B6	92B6	transcript	Mon Nov 04 16:15:36 EST 2002	protein_id(AAF55713) - sp_comment(Imperfect match to HYPO SP record with corresponding FBgn (assume that new one is better))	CG4538	CG4538	Mon Dec 01 22:11:55 EST 2003	CG4538		CG4538	endopeptidase Clp complex - mitochondrion	ATP-dependent proteolysis - protein folding		bmatthew\DGC clone LD45279 appears problematic: incomplete CDS\Fri Mar 29 15:13:58 EST 2002 - campbell\Evidence indicates that 5' UTR overlaps 3 UTR of upstream gene (based upon 5' extent of AT22253)\Mon Nov 04 16:13:38 EST 2002 - bmatthew\EST evidence indicates an overlap of 25 bases between the 3' end of Surf6 and the 5' end of CG4538.\Mon Jan 28 13:52:57 EST 2002	CG4538	FBgn0038745 - FBan0004538	CG4538-RA							AE003728	3R	single transcript considered (model=2)
32940	660	0.094300894	5.23E-10	5.59E-07	0.348490097	0.65427266	0.030161266	0.959823595	CG9184-RA	61F6	61F6	transcript	Wed May 22 10:25:28 EDT 2002	protein_id(AAF47476) - sp_comment(Imperfect match to HYPO SP record with corresponding FBgn (assume that new one is better))	CG9184	CG9184	Mon Dec 01 17:37:58 EST 2003	CG9184		CG9184					CG9184	FBgn0035208 - FBan0009184	CG9184-RA							AE003471	3L	multiple transcripts considered (model=1)
31917	662	0.000921695	0.001055359	3.20E-38	0.127419448	0.971595726	0.003698996	0.999999818	CG1522-RC CG1522-RF CG1522-RD	10F8	11A1	transcript	Wed Jun 04 10:39:15 EDT 2003		CG1522	nbA	Mon Dec 01 17:52:54 EST 2003	opm18 - unnamed - nonB - cac - ldg - H47 - H18 - EE171 - l(1)11Aa - L13 - l(1)L13 - 13 - nightblind - Cacophony - &agr;1A - Dmc&agr;1A - Ca-&agr;1A - Dmca1A - l(1)13 - nbA - P18 - opm47		nbA				crosby\DGC clone appears problematic(GH02471): incomplete CDS.\Thu Jun 27 12:17:40 EDT 2002 - bmatthew\Alternative fifth and ninth exons are reported in FBrf0093184 and have been annotated in some of the cac transcripts. A 6 base microexon and a postulated 3 base microexon are also reported in FBrf0093184 are predicted by GB:U55776 and are annotated in cac-RE and cac-RF.. It is not clear how many…	CG1522	FBgn0025106 - FBgn0020500 - FBgn0005430 - FBgn0002958 - FBgn0002923 - FBgn0001754	CG1522-RC	cacophony	IPR000636 == Cation channels (non-ligand gated) IPR001682 == Calcium and sodium channel pore region (S4-S6) IPR001696 == Sodium channel IPR002048 == EF-hand family IPR002077 == Calcium channel IPR002111 == Cation channels TM region (not potassium)	10F8--11A1	1-36.7		FBal0001506 FBal0006146 FBal0006145 FBal0006158 FBal0006156 FBal0006144 FBal0006157 FBal0006134 FBal0006135 FBal0006136 FBal0006137 FBal0006151 FBal0006152 FBal0150543 FBal0006147 FBal0006148 FBal0006149 FBal0006150 F	AE003487	X	multiple transcripts considered (model=1)
23705	663	0.002065891	0.020738533	4.05E-32	0.038167891	0.927464966	0.021242141	0.914772537	CG10962-RB	8C1	8C4	transcript	Mon Jun 17 14:28:03 EDT 2002	sp_comment(Perfect match to HYPO SP record with corresponding FBgn)	CG10962	CG10962	Mon Dec 01 17:13:26 EST 2003	BcDNA:RE29909 - CG7090 - CG10962		CG10962					CG10962	FBgn0047129 - FBgn0030072 - FBgn0030073 - FBan0010962	CG10962-RB		IPR002198 == Short-chain dehydrogenase/reductase (SDR) superfamily IPR002347 == Glucose/ribitol dehydrogenase IPR003560 == 2 3-dihydro-2 3-dihydroxybenzoate dehydrogenase (EntA) SCOP:51735 == NAD(P)-binding Rossmann-fold domains; CG10962|FBgn0030073|pp-CT30705|FBan0010962	8C1--4			FBal0136073 FBal0157239 FBal0105954	AE003445	X	multiple transcripts considered (model=1)
666	666	0.000654917	0.20377585	1.54E-51	0.301249929	0.844640927	0.572861889	0.99897764	CG9380-RA CG9380-RB	60F5	60F5	transcript	Thu Feb 21 13:03:52 EST 2002	protein_id(AAF47320) - sp_comment(Imperfect match to HYPO SP record with corresponding FBgn (assume that new one is better))	CG9380	CG9380	Mon Dec 01 17:33:18 EST 2003	CG9380		CG9380				mhuang\Only one EST supports this alternative transcript\Thu Feb 21 13:10:36 EST 2002	CG9380	FBgn0035094 - FBan0009380	CG9380-RA							AE003466	2R	multiple transcripts considered (model=1)
33248	671	0.014918777	1.67E-26	8.39E-78	0.368407428	0.933293596	5.87E-36	0.99920838	CG31311-RA CG31311-RD CG31311-RB	87F12	87F12	transcript	Tue Nov 05 14:13:23 EST 2002	protein_id(AAF54981) - sp_comment(Perfect match to REAL SP but either annotation or SP entry doesn't have an FBgn)	CG31311	CG31311	Mon Dec 01 21:41:28 EST 2003	CG9599 - CG31311		CG31311				crosby\Flag Cambridge: dicistronic gene (internal view only)\Fri Apr 05 16:54:57 EST 2002	CG31311	FBgn0051311 - FBan0031311	CG31311-RA							AE003701	3R	multiple transcripts considered (model=1)
15223	684	1.29E-15	1.61273E-05	3.31E-17	0.003000496	5.73283E-05	0.274020158	0.97128822	CG4210-RA CG4210-RB	8.80E+04	8.80E+04	transcript	Thu Oct 03 13:24:46 EDT 2002	protein_id(AAF55142) - sp_comment(Imperfect match to HYPO SP record with corresponding FBgn (assume that new one is better))	CG4210	CG4210	Mon Dec 01 21:48:11 EST 2003	BcDNA:SD13446 - BcDNA:SD26038 - CG4210		CG4210					CG4210	FBgn0064777 - FBgn0062846 - FBgn0038302 - FBan0004210	CG4210-RA		IPR000182 == GCN5-related N-acetyltransferase SCOP:55729 == Acyl-CoA N-acyltransferases (Nat); CG4210|FBgn0038302|pp-CT13862|FBan0004210	8.80E+04			FBal0113977	AE003708	3R	multiple transcripts considered (model=1)
687	687	0.034433728	2.64E-07		0.834572696				CG32356-RB CG32356-RA	66C8	66C10	transcript	Mon May 20 14:27:11 EDT 2002	protein_id(AAF50430) - sp_comment(Imperfect match to REAL SP with corresponding FBgn)	CG32356	ImpE1	Mon Dec 01 18:58:54 EST 2003	CT33103 - IMP-E1 - ImpE1 - Y1-like - BcDNA:RE39082 - CG13668 - CG7116 - Imp-E1 - CT22003		ImpE1	extrinsic to membrane	imaginal disc eversion	lipoprotein binding	tupy\Flag Cambridge: gene merge (internal view only)\Mon May 20 14:25:13 EDT 2002	CG32356	FBgn0052356 - FBan0032356 - FBgn0035885 - FBgn0001253 - FBgn0035884 - FBgn0062446	CG32356-RB	Ecdysone-inducible gene E1	SCOP:57424 == Ligand-binding domain of low-density lipoprotein receptor; ImpE1|FBgn0001253|pp-CT22003|FBan0007116	66C8			FBal0067930	AE003555	3L	single transcript considered (model=2)
924	690	0.001875785	1.61E-24	6.42E-54	0.295928755	0.982482493	6.79E-06	0.999999587	CG5603-RD CG5603-RC CG5603-RE CG5603-RB	31C7	31D1	transcript	Wed May 01 17:21:16 EDT 2002	protein_id(AAN10738) - validation_flag(unusual splice) - sp_comment(Imperfect match to HYPO SP record with corresponding FBgn (assume that new one is better))	CG5603	CG5603	Mon Dec 01 20:24:43 EST 2003	CG5603		CG5603	nucleus		transcription factor activity	campbell\EST data support existence of multiple transcripts due to variable use of mini-exons\Wed Apr 24 18:29:25 EDT 2002	CG5603	FBgn0032210 - FBan0005603	CG5603-RD							AE003628	2L	multiple transcripts considered (model=1)
28718	693	0.068786288	1.78E-17	4.25E-15	0.629458097	0.997572137	0.711638391	0.999996729	CG8857-RA CG8857-RC	4.80E+09	4.80E+10	transcript	Mon May 12 15:14:07 EDT 2003	protein_id(AAF58552) - sp_comment(Perfect match to HYPO SP record with corresponding FBgn)	CG8857	CG8857	Tue Dec 02 00:34:08 EST 2003	anon-EST:fe1D2 - S11 - unnamed - CG8857		CG8857				bmatthew\<new comment>Two ESTs support the existence of the final exon. Multiple ESTs support the shorter 3' end.\Mon Feb 25 15:51:21 EST 2002	CG8857	FBgn0025258 - FBgn0033699 - FBan0008857	CG8857-RA	Ribosomal protein S11	IPR000266 == Ribosomal protein S17 SCOP:50249 == Nucleic acid-binding proteins; CG8857|FBgn0033699|pp-CT25442|FBan0008857	48E8--9			FBal0152867	AE003823	2R	multiple transcripts considered (model=1)
698	698	0.353345162	9.81E-50		0.092566027				CG32713-RA CG33223-RA	7.00E+11	7.00E+11	transcript	Mon Jul 01 17:01:21 EDT 2002	protein_id(AAN09233) - sp_comment(Hits nothing in SP and no SP entry corresponds to this FBgn)	CG32713	CG32713	Mon Dec 01 17:13:09 EST 2003	CG32713		CG32713	cellular_component unknown	biological_process unknown	molecular_function unknown		CG32713	FBgn0052713 - FBan0032713	CG32713-RA							AE003444	X	single transcript considered (model=2)
21567	702	0.003661797	0.002542549	4.95E-11	0.155778851	0.997447004	0.027139448	0.999999877	CG31811-RB	34D6	3.40E+03	transcript	Thu Sep 19 15:58:29 EDT 2002	protein_id(AAF53343) - validation_flag(transposon in gene) - sp_comment(Imperfect match to REAL SP with corresponding FBgn)	CG31811	cenG1A	Mon Dec 01 20:37:23 EST 2003	cenG1A - unnamed - CG7982 - CG16866 - BG:DS08220.1 - ceng1A - CG16867		cenG1A	nucleus	G-protein coupled receptor protein signaling pathway - small GTPase mediated signal transduction	ARF GTPase activator activity	campbell\Flag Cambridge: gene merge (internal view only)\Thu Sep 19 15:57:28 EDT 2002	CG31811	FBgn0051811 - FBan0031811 - FBgn0027879 - FBgn0040976 - FBgn0028509 - FBgn0032534	CG31811-RB	centaurin gamma 1A	IPR001164 == Zinc-finger GCS-type IPR001806 == Ras GTPase superfamily IPR003575 == Small GTPase Ras subfamily SCOP:48403 == Ankyrin repeat; cenG1A|FBgn0028509|pp-CT24002|FBan0007982 SCOP:50729 == PH domain-like; cenG1A|FBgn0028509|pp-CT24002|FBan0007982 SCOP:52540 == P-loop cont	34D6--E2			FBal0101789 FBal0101788 FBal0101787 FBal0105464	AE003641	2L	multiple transcripts considered (model=1)
705	705	0.118440537	5.46E-27	0.007157715	0.216804068	0.970028202	7.32891E-05	0.991865623	CG12734-RA CG12734-RB	63B9	63B10	transcript	Tue May 21 18:10:22 EDT 2002	protein_id(AAF47730) - sp_comment(Perfect match to HYPO SP record with corresponding FBgn)	CG12734	CG12734	Mon Dec 01 17:43:52 EST 2003	CG12734		CG12734					CG12734	FBgn0035411 - FBan0012734	CG12734-RA							AE003477	3L	multiple transcripts considered (model=1)
706	706	0.580848839	4.90E-15		0.993152112				CG1835-RB CG1835-RA	1.90E+02	1.90E+02	transcript	Tue Jul 02 13:46:15 EDT 2002	protein_id(AAN09534) - sp_comment(Imperfect match to HYPO SP record with corresponding FBgn (assume that new one is better))	CG1835	CG1835	Mon Dec 01 19:15:17 EST 2003	BcDNA:GH25431 - CG1835		CG1835					CG1835	FBgn0063222 - FBan0001835 - FBgn0031127	CG1835-RB			1.90E+02			FBal0106987	AE003570	X	single transcript considered (model=2)
22655	707	0.43374531	3.55E-30	5.78E-27	0.455180384	0.346488681	5.56E-31	0.937516067	CG16716-RB	5.60E+02	5.60E+02	transcript	Thu Feb 28 03:27:28 EST 2002	protein_id(AAF57536) - sp_comment(Imperfect match to HYPO SP record with corresponding FBgn (assume that new one is better))	CG16716	CG16716	Mon Dec 01 23:40:25 EST 2003	CG16716		CG16716		protein metabolism	structural constituent of cytoskeleton - tubulin-tyrosine ligase activity		CG16716	FBgn0034459 - FBan0016716	CG16716-RB							AE003795	2R	multiple transcripts considered (model=1)
711	711	0.001947745	0.147602767	0.167676027	0.529302491	0.107713743	0.56419907	0.999211066	CG33275-RA CG33275-RB	66A6	66A8	transcript	Fri Dec 19 10:34:06 EST 2003		CG33275	CG33275	Mon Dec 22 13:33:02 EST 2003	CG7511 - CG33167 - CG7515 - CG7520 - CG7513		CG33275		G-protein coupled receptor protein signaling pathway - MAPKKK cascade	guanyl-nucleotide exchange factor activity	campbell\Gene merge: CG33167 CG7515 CG7520\Tue Apr 01 12:59:47 EST 2003 - campbell\Gene split based on EST data\Tue Apr 01 12:59:23 EST 2003 - campbell\DGC cloneGM23249 appears problematic: incomplete CDS\Thu Mar 27 16:31:04 EST 2003	CG33275	FBan0007520 - FBan0033167 - FBan0007515 - FBgn0035802 - FBgn0035801 - FBgn0053167	CG33275-RA		IPR000219 == Dbl domain (dbl/cdc24 rhoGEF family) SCOP:48065 == DBL homology domain; CG7511|FBgn0035804|pp-CT16122|FBan0007511 SCOP:50729 == PH domain-like; CG7511|FBgn0035804|pp-CT16122|FBan0007511	66A6--8			FBal0152883	AE003558	3L	multiple transcripts considered (model=1)
24280	712	0.000121833	2.56E-41	4.55E-06	0.666956057	0.950223337	0.000885302	0.999240456	CG13083-RB	3.70E+05	3.70E+05	transcript	Fri Jul 11 16:45:00 EDT 2003		CG13083	CG13083	Mon Dec 01 20:56:09 EST 2003	CG13083		CG13083				tupy\Gene prediction data only\Tue Dec 11 18:54:19 EST 2001	CG13083	FBgn0032789 - FBan0013083	CG13083-RB							AE003663	2L	multiple transcripts considered (model=1)
12265	713	0.000134243	0.000141667	2.19E-27	0.247874877	0.990348512	0.013904307	0.99999999	CG31116-RA CG31116-RC CG31116-RD	86F8	86F8	transcript	Tue Sep 17 16:12:10 EDT 2002	protein_id(AAF54701) - sp_comment(Blast failed)	CG31116	CG31116	Mon Dec 01 21:32:29 EST 2003	FBgn0037951 - CG6942 - CG31116 - CG14726		CG31116		chloride transport	chloride channel activity		CG31116	FBgn0037951 - FBan0031116 - FBgn0051116 - FBgn0037952	CG31116-RA		IPR001807 == Voltage gated chloride channels	86F8			FBal0140734	AE003693	3R	multiple transcripts considered (model=1)
7818	730	0.001535135	0.211241772	1.77E-22	0.500374819	0.647504048	0.034940677	0.983751882	CG5248-RD CG5248-RA	94B6	94B8	transcript	Mon Oct 21 17:26:28 EDT 2002	protein_id(AAF56034) - sp_comment(Imperfect match to REAL SP with corresponding FBgn)	CG5248	loco	Mon Dec 01 22:24:43 EST 2003	CG17229 - loco		loco		cytoplasmic transport nurse cell to oocyte - dorsal/ventral axis determination follicular epithelium (sensu Insecta) - glial cell differentiation - regulation of	regulator of G-protein signaling activity - small GTPase regulatory/interacting protein activity	tupy\Flag Cambridge: gene merge (internal view only)\Thu Jan 24 18:51:02 EST 2002	CG5248	FBgn0038997 - FBgn0020278 - FBan0005248	CG5248-RD	locomotion defects	IPR000050 == Phosphotyrosine interaction (PID or PI) IPR000342 == Regulator of G Protein Signaling (RGS) domain IPR001478 == PDZ domain (also known as DHR or GLGF) IPR003109 == LGN motif putative GEF specific for G-&agr; GTPase IPR003116 == Raf-like Ras-binding domain SCOP:48097	94B6--8			FBal0096758 FBal0096757 FBal0129254 FBal0096756 FBal0129252 FBal0129251 FBal0096755 FBal0129253 FBal0096754 FBal0147043 FBal0096753 FBal0096752 FBal0096750 FBal0096751 FBal0129249 FBal0129250 FBal0079315	AE003739	3R	multiple transcripts considered (model=1)
736	736	0.000636704	0.865832768	1.82E-71	0.189382425	0.598950385	0.018230048	0.99999999	CG11711-RA CG11711-RC CG11711-RB CG11711-RD	68C12	68C13	transcript	Wed Nov 12 16:21:17 EST 2003	protein_id(AAN11874) - sp_comment(Hits nothing in SP and no SP entry corresponds to this FBgn)	CG11711	Mob1	Tue Dec 02 01:41:49 EST 2003	CG11712 - BcDNA:GH13236 - Dmob1 - Mob1		Mob1					CG11711	FBgn0036171 - FBan0011711 - FBgn0046795 - FBgn0036172	CG11711-RA			68C12--13			FBal0131674 FBal0131673 FBal0131672 FBal0131671 FBal0128292 FBal0137633 FBal0137632 FBal0147767 FBal0142072	AE003544	3L	multiple transcripts considered (model=1)
25881	738	0.020383199	0.008814802	2.42E-18	0.363407769	0.958711692	1.46E-08	0.999948002	CG7971-RC	62A10	62A10	transcript	Fri May 02 16:23:09 EDT 2003	protein_id(AAF47542) - sp_comment(Imperfect match to HYPO SP record with corresponding FBgn (assume that new one is better))	CG7971	CG7971	Mon Dec 01 17:39:28 EST 2003	BcDNA:GH04236 - anon-EST:fe1A7 - unnamed - CG7971		CG7971	spliceosome complex	RNA splicing			CG7971	FBgn0064978 - FBgn0025275 - FBgn0035253 - FBan0007971	CG7971-RC			62A12			FBal0110985	AE003472	3L	multiple transcripts considered (model=1)
1220	744	0.043261987	9.05E-06	0.041337205	0.568782521	0.260071061	4.20E-06	0.997960946	CG1864-RC CG1864-RB	38D4	3.80E+02	transcript	Thu Oct 24 17:27:49 EDT 2002	sp_comment(Imperfect match to REAL SP with corresponding FBgn) - evidence(experimental)	CG1864	Hr38	Mon Dec 01 21:00:13 EST 2003	Hr38 - NR4A4 - 38E.7 - HR38 - DHR38 - 38E.3 - l(2)02306 - Dhr38		Hr38	nucleus	epidermis development - intracellular signaling cascade - regulation of transcription from Pol II promoter	ligand-dependent nuclear receptor activity - transcription regulator activity		CG1864	FBgn0014859 - FBan0001864 - FBgn0010510 - CG1864	CG1864-RC							AE003667	2L	multiple transcripts considered (model=1)
2057	746	0.132523823	9.07E-06	0.046587739	0.408746945	0.828610077	9.24E-06	0.999658892	CG10596-RA CG10596-RC CG10596-RB	64D3	64D3	transcript	Mon May 20 16:08:26 EDT 2002	protein_id(AAF50768) - sp_comment(Imperfect match to REAL SP with corresponding FBgn)	CG10596	Msr-110	Mon Dec 01 19:12:18 EST 2003	Engrailed nuclear homeoprotein-regulated gene - Msr-110		Msr-110					CG10596	FBgn0015766 - FBan0010596	CG10596-RA							AE003565	3L	multiple transcripts considered (model=1)
760	760	0.001048223	1.80E-10	2.76E-89	0.021750833	0.999881422	0.22813491	0.999999999	CG4122-RB CG4122-RG CG4122-RF CG4122-RE CG4122-RD CG4122	1B5	1B7	transcript	Wed Nov 06 10:32:29 EST 2002	protein_id(AAF45514) - sp_comment(Perfect match to REAL SP with corresponding FBgn)	CG4122	svr	Mon Dec 01 16:52:25 EST 2003	CPD - dwp - CG32818 - cc - CG18503 - CpepE - carboxypeptidase - svr - EP(X)0356 - EG:171D11.3 - CP - slv - poi - l(1)1Bd		svr		cuticle biosynthesis (sensu Insecta) - proteolysis and peptidolysis	metallocarboxypeptidase activity - metallocarboxypeptidase D activity	pavel\Flag Cambridge: gene split (internal view only)\Wed Jun 19 15:16:35 EDT 2002	CG4122	FBgn0052818 - FBgn0029527 - FBgn0012063 - FBgn0003652 - FBgn0000521 - FBgn0000268	CG4122-RB	silver	IPR000834 == Zinc carboxypeptidases carboxypeptidase A metalloprotease (M14) family	1B5--7	1-0.0		FBal0016613 FBal0016614 FBal0016615 FBal0016616 FBal0016617 FBal0016618 FBal0016619 FBal0016620 FBal0016621 FBal0016622 FBal0016623 FBal0016624 FBal0016625 FBal0016626 FBal0016627 FBal0016628 FBal0016629 FBal0016630 F	AE003417	X	multiple transcripts considered (model=1)
22739	761	0.099716029	1.45E-21	7.26E-51	0.087338813	0.997174127	7.77256E-05	0.99990651	CG8290-RB CG8290-RA	48D5	48D5	transcript	Tue Mar 12 20:26:46 EST 2002	protein_id(AAM68703) - sp_comment(Perfect match to REAL SP with corresponding FBgn)	CG8290	CG8290	Tue Dec 02 00:35:27 EST 2003	BEST:LD29214 - LD29214 - CG8290		CG8290	nucleus		general RNA polymerase II transcription factor activity		CG8290	FBgn0033670 - FBgn0026573 - FBan0008290	CG8290-RB		IPR001005 == Myb DNA binding domain SCOP:57903 == FYVE/PHD zinc finger; BEST:LD29214|FBgn0026573|pp-CT24533|FBan0008290	48D5			FBal0095845 FBal0148972	AE003824	2R	multiple transcripts considered (model=1)
29021	764	0.000900664	5.65E-12	6.27E-29	0.170101277	0.505438446	1.82E-11	0.995135115	CG32137-RB	70C6	70C7	transcript	Tue May 21 16:48:01 EDT 2002	protein_id(AAF49787) - sp_comment(Imperfect match to HYPO SP record with corresponding FBgn (assume that new one is better))	CG32137	CG32137	Mon Dec 01 18:39:46 EST 2003	CG17366 - CG32137 - CG17365		CG32137		cell cycle - intracellular protein transport - mitosis - protein targeting	microtubule binding - structural constituent of cytoskeleton	cdsmith\Flag Cambridge: gene merge (internal view only)\Tue May 21 16:42:39 EDT 2002	CG32137	FBgn0052137 - FBan0032137 - FBgn0036388 - FBgn0036387	CG32137-RB							AE003536	3L	multiple transcripts considered (model=1)
774	774	0.035874735	9.09E-20	2.57E-07	0.494578029	0.950101112	3.45E-06	0.999985678	CG12535-RB CG12535-RA	3D2	3D2	transcript	Tue Jul 16 14:31:43 EDT 2002	protein_id(AAN09093) - sp_comment(Imperfect match to HYPO SP record with corresponding FBgn (assume that new one is better))	CG12535	CG12535	Mon Dec 01 17:00:23 EST 2003	CG12535		CG12535					CG12535	FBgn0029657 - FBan0012535	CG12535-RB							AE003427	X	multiple transcripts considered (model=1)
32967	778	0.000436973	0.2398725	5.96E-40	0.422802148	0.858802719	0.478919347	0.999985109	CG31794-RA	37D5	37D7	transcript	Thu May 02 14:27:41 EDT 2002	protein_id(AAF53792) - sp_comment(Imperfect match to REAL SP with corresponding FBgn)	CG31794	Pax	Mon Dec 01 20:55:24 EST 2003	CT40481 - DPxn37 - PDLP - CG18576 - Paxillin - CG18061 - Pax - Paxillin-derived LIM-only protein - Dpax - CT42454 - paxillin		Pax	focal adhesion	cell motility - cytoskeletal anchoring	structural constituent of cytoskeleton	mhuang\Flag Cambridge: gene merge (internal view only)\Thu May 02 14:27:06 EDT 2002	CG31794	FBgn0032776 - FBan0031794 - FBgn0051794 - FBgn0041789 - FBgn0032777	CG31794-RA	Paxillin	SCOP:57716 == Glucocorticoid receptor-like (DNA-binding domain); Pax|FBgn0041789|pp-CT42454|FBan0018576	37D5--7			FBal0147691 FBal0156099 FBal0122401	AE003662	2L	multiple transcripts considered (model=1)
779	779	0.45338828	5.35E-08		0.941720682				CG2595-RB CG2595-RA	84D3	84D3	transcript	Wed Mar 20 15:58:45 EST 2002	protein_id(AAN13349) - sp_comment(Imperfect match to REAL SP with corresponding FBgn)	CG2595	RacGAP84C	Mon Dec 01 21:06:09 EST 2003	P1.7 - RotundRacGAP - rnprot1.7 - rnracGap - rnRacGap - rnprot; racGAP - RacGAP84C - rnracGAP - RhoGAP-84C8 - rnRacGAP - GAP84C - RnRacGAP - rnRac-GAP - RotundRACGAP - rotund RacGAP		RacGAP84C		intracellular signaling cascade - limb morphogenesis (sensu Holometabola) - signal transduction	diacylglycerol binding - GTPase activator activity - Ras GTPase activator activity - small GTPase regulatory/interacti		CG2595	FBgn0060294 - FBan0002595 - FBgn0045843	CG2595-RB		IPR002219 == Phorbol esters/diacylglycerol binding domain	84D3			FBal0128122 FBal0035518 FBal0128121 FBal0128120 FBal0128422	AE003672	3R	single transcript considered (model=2)
27550	782	0.001620246	0.198247429	9.00E-12	0.057446549	0.11665921	0.245496131	0.760839285	CG18003 CG30019-RA	47C3	47C3	transcript	Thu Oct 24 15:08:14 EDT 2002	protein_id(AAF58735) - sp_comment(Imperfect match to HYPO SP record with corresponding FBgn (assume that new one is better))	CG30019	CG30019	Tue Dec 02 00:42:16 EST 2003	CG30019		CG30019				joshk\Flag Cambridge: dicistronic gene (internal view only)\Thu Feb 14 19:28:34 EST 2002	CG30019	FBgn0050019 - FBan0030019	CG30019-RB							AE003828	2R	multiple transcripts considered (model=1)
22125	783	1.71E-06	0.235235803	2.91E-34	0.065061117	0.976605199	0.686812996	1	CG8127-RC	75B1	75B6	transcript	Thu Jun 06 11:58:09 EDT 2002	protein_id(AAN11687) - sp_comment(Imperfect match to REAL SP with corresponding FBgn)	CG8127	Eip75B	Mon Dec 01 18:26:09 EST 2003	E75C - 57B - EP1121b - DmE75A - E75 - E75-C - DmE75B - l(3)neo25 - BcDNA:GM02640 - dE75 - Eip75 - E75B - l(3)j5E1 - E75A - l(3)j11A6 - NR1D3 - l(3)j12E8 - l(3)j3A6 - Eip75B - l(3)07041		Eip75B	nucleus	cell proliferation - cell-cell signaling - ecdysis (sensu Insecta) - ecdysone-mediated induction of salivary gland cell death - intracellular signaling cascade - mo	ligand-dependent nuclear receptor activity - specific RNA polymerase II transcription factor activity	bmatthew\Two sites of polyadenylation have been reported by Eip75B (see GB:X51548 GB:X51549 and GB:15586).\Thu Jun 06 11:56:57 EDT 2002 - bmatthew\The 3' end of the Eip75B CDSs predicted from the reference sequence differs from that of the CDs predicted from the published Eip75B sequences due to seqeunce differences which lead to frameshifts.\Thu Jun 06 11:48:55 EDT 2002 - bmatthew\Transposon ins…	CG8127	FBgn0010914 - FBan0008127 - FBgn0011386 - FBgn0043377 - FBgn0011342 - FBgn0047288	CG8127-RC	Ecdysone-induced protein 75B	IPR000536 == Ligand-binding domain of nuclear hormone receptor IPR001628 == C4-type steroid receptor zinc finger IPR001723 == Steroid hormone receptor IPR001728 == Thyroid hormone receptor IPR003079 == Nuclear receptor ROR family (1F nuclear receptor) SCOP:48508 == Nuclear recept	75B1--6	3-		FBal0147923 FBal0147922 FBal0003585 FBal0003586 FBal0003587 FBal0003588 FBal0003589 FBal0003590 FBal0003591 FBal0003592 FBal0003593 FBal0003594 FBal0003595 FBal0003596 FBal0003597 FBal0003598 FBal0003599 FBal0003600 F	AE003522	3L	multiple transcripts considered (model=1)
800	800	0.014195918	1.07E-21	3.80E-10	0.054112524	0.972865841	0.030324801	0.999691912	CG33145-RA CG33145-RB	48D5	48D5	transcript	Wed Oct 30 13:11:36 EST 2002	sp_comment(Imperfect match to HYPO SP record with corresponding FBgn (assume that new one is better))	CG33145	CG33145	Tue Dec 02 00:35:40 EST 2003	CG8976 - CG33145		CG33145			UDP-galactose beta-N-acetylglucosamine beta-1 3-galactosyltransferase activity	crosby\Flag Cambridge: gene split (internal view only)\Wed Oct 30 13:10:27 EST 2002	CG33145	FBgn0033671 - FBgn0053145 - FBan0033145	CG33145-RA			48D5			FBal0139492	AE003824	2R	multiple transcripts considered (model=1)
803	803	0.003170832	0.184010483		0.762440963				CG9826-RA CG9826-RB	59B2	59B2	transcript	Sat Mar 09 17:29:08 EST 2002	protein_id(AAF46911) - sp_comment(Perfect match to HYPO SP record with corresponding FBgn)	CG9826	CG9826	Mon Dec 01 17:23:49 EST 2003	CG9826		CG9826		cation transport - extracellular transport - phosphate metabolism - phosphate transport	high affinity inorganic phosphate:sodium symporter activity		CG9826	FBgn0034784 - FBan0009826	CG9826-RA							AE003458	2R	single transcript considered (model=2)
806	806	0.900684262	1.10E-18		0.302972186				CG10038-RB CG10038-RA	87B7	87B7	transcript	Tue Nov 05 15:01:11 EST 2002	protein_id(AAF54777) - sp_comment(Perfect match to HYPO SP record with corresponding FBgn)	CG10038	CG10038	Mon Dec 01 21:34:55 EST 2003	CG10038		CG10038					CG10038	FBgn0038013 - FBan0010038	CG10038-RB							AE003695	3R	single transcript considered (model=2)
28578	820	0.153121884	1.02E-28	6.91E-15	0.30862561	0.635911682	2.22E-26	0.999598472	CG10595-RB CG10595-RC	29D1	29D1	transcript	Wed May 14 13:26:51 EDT 2003		CG10595	d	Mon Dec 01 20:13:41 EST 2003	CG31610 - d - 29CD - anon-EST:Liang-1.78 - clone 1.78 - Myo29D - 29C3-D1 - AAF52683		d	myosin	intracellular protein transport - perception of sound - vesicle-mediated transport - visual perception	ATPase activity coupled - cytoskeletal protein binding - structural constituent of cytoskeleton	campbell\DGC clone LP07160 appears problematic: incomplete CDS\Mon Sep 23 15:45:15 EDT 2002 - campbell\DGC clone LD47348 appears problematic: incomplete CDS\Mon Sep 23 15:44:52 EDT 2002	CG10595	FBgn0025975 - FBan0010595 - FBgn0051610 - FBgn0000410 - FBgn0032046	CG10595-RB	dachs	IPR001609 == Myosin head (motor domain)	29D1	2-31.0		FBal0002209 FBal0127240 FBal0128006 FBal0128007 FBal0127239 FBal0121813 FBal0071721	AE003621	2L	multiple transcripts considered (model=1)
20882	821	3.66872E-05	2.36855E-05	2.77E-108	0.001402782	0.720981428	1.08003E-05	0.999999999	CG32464-RK	82F8	82F9	transcript	Mon May 13 17:31:02 EDT 2002	protein_id(AAN13271) - sp_comment(Imperfect match to REAL SP with corresponding FBgn)	CG32464	l(3)82Fd	Mon Dec 01 19:51:23 EST 2003	L82 - CG10199 - l(3)82Fd - CG10196		l(3)82Fd				sima\Flag Cambridge: gene merge CG10196 and CG10199 (internal view only)\Thu Jan 03 03:39:41 EST 2002	CG32464	FBgn0037311 - FBan0032464 - FBgn0013576 - FBgn0052464 - FBgn0040681	CG32464-RK		SCOP:54106 == LysM domain; l(3)82Fd|FBgn0013576|pp-CT9007|FBan0010199	82F8--9			FBal0031883 FBal0031884 FBal0031885 FBal0031886 FBal0031887 FBal0031888 FBal0031889 FBal0031890 FBal0134062 FBal0100242 FBal0070146	AE003603	3R	multiple transcripts considered (model=1)
832	832	0.265590205	2.53451E-05		0.96381974				CG10322-RB CG2381-RF CG2381-RE CG2381-RA CG2381-RD CG238	102B3	102B5	transcript	Tue Jun 18 18:34:19 EDT 2002	protein_id(AAN06523) - validation_flag(transposon in gene) - sp_comment(Imperfect match to HYPO SP record with corresponding FBgn (assume that new one is better))	CG2381	Syt7	Tue Dec 02 01:13:55 EST 2003	Synaptotagmin VII - SYT7 - CG10322 - unnamed - Syt7		Syt7	synaptic vesicle	intracellular protein transport - neurotransmitter secretion - synaptic vesicle exocytosis - vesicle-mediated transport	calcium-dependent phospholipid binding	campbell\Transposon inserted in intron\Wed Jun 04 16:09:15 EDT 2003 - simonp\Flag Cambridge: gene merge (internal view only)\Wed Apr 24 15:14:59 EDT 2002	CG2381	FBgn0039901 - FBgn0039900 - FBan0002381	CG2381-RB		IPR001565 == Synaptotagmin IPR002149 == A-latrotoxin receptor interaction domain SCOP:49562 == C2 domain (Calcium/lipid-binding domain CaLB); Syt7|FBgn0039900|pp-CT7930|FBan0002381	102B3--5			FBal0118749	AE003844	4	single transcript considered (model=2)
846	846	0.535222495	1.01E-21	1.48E-43	0.227712855	0.432189004	0.590233023	0.997974174	CG3424-RA CG3424-RC	67B9	67B10	transcript	Tue Jun 04 17:32:21 EDT 2002	protein_id(AAF50252) - validation_flag(transposon in gene) - sp_comment(Perfect match to HYPO SP record with corresponding FBgn)	CG3424	CG3424	Mon Dec 01 18:54:53 EST 2003	CG3424		CG3424					CG3424	FBgn0036007 - FBan0003424	CG3424-RA							AE003551	3L	multiple transcripts considered (model=1)
4650	855	1.06445E-05	1.08E-12	2.53E-59	0.078725945	0.904958431	2.77E-07	0.999999985	CG4894-RD CG4894-RC CG4894-RB CG4894-RA	3.50E+06	3.50E+07	transcript	Thu May 02 14:47:10 EDT 2002	protein_id(AAN10931) - validation_flag(unusual splice) - sp_comment(Imperfect match to REAL SP with corresponding FBgn)	CG4894	Ca-alpha1D	Thu Jan 08 12:26:26 EST 2004	calcium channel alpha-1 subunit - &agr;1 - Ca-&agr;1 - alpha1 - &agr;1D - Ca-alpha1 - Ca-alpha1D - alpha1D - DmCa1D - BG:DS02795.1 - l35Fa - DroCa1 - Ca-a1D - Ca-_1D - Dmca1D - DmCa1alpha1 - l(2		Ca-alpha1D	apical plasma membrane - basolateral plasma membrane - vo	calcium ion transport - embryonic development - epithelial fluid transport - muscle contraction - neurotransmitter secretion	voltage-gated calcium channel activity	bmatthew\multiphase exon accepted (internal view only)\Fri Dec 19 15:48:35 EST 2003 - crosby\EST and protein homology data support existence of multiple transcripts due to variable use of mini-exons.\Mon Dec 17 16:16:26 EST 2001 - bmatthew\Multiphase exon postulated: variable use of small exon(s)\Fri Dec 19 15:41:03 EST 2003 - crosby\DGC clone appears problematic (GH02029): incomplete CDS.\Thu Ma…	CG4894	CG4894 - FBgn0004881 - FBgn0001991 - FBan0004894	CG4894-RD	Ca<up>2+</up>-channel protein &agr;<d	IPR000636 == Cation channels (non-ligand gated) IPR001682 == Calcium and sodium channel pore region (S4-S6) IPR001696 == Sodium channel IPR002048 == EF-hand family IPR002077 == Calcium channel IPR002111 == Cation channels TM region (not potassium)	35E5--6			FBal0033484 FBal0033487 FBal0131308 FBal0033483 FBal0033486 FBal0033485 FBal0089777 FBal0073022	AE003650	2L	multiple transcripts considered (model=1)
873	873	0.650860918	7.98E-08		0.825782832				CG4006-RB CG4006-RC CG4006-RA	89B6	89B6	transcript	Tue Dec 17 16:16:41 EST 2002	protein_id(AAF55276) - sp_comment(Imperfect match to REAL SP with corresponding FBgn)	CG4006	Akt1	Mon Dec 01 21:53:26 EST 2003	DRAC-PK66; DRAC-PK85 - RAC - DAKT1 - DRAC-PK - dakt1 - l(3)89Bq - PKB - RacPK - AKT - Dakt1 - dAkt - Akt1 - Akt - DPKB - PKB/AKT - l(3)04226 - DAKT1/PKB - dAkt/PKB - D-Akt - Akt/PKB - akt - dPKB		Akt1	plasma membrane	anti-apoptosis - embryonic cuticle biosynthesis (sensu Insecta) - insulin receptor signaling pathway - positive regulation of body size - positive regulation of cel	phosphoinositide binding - protein serine/threonine kinase activity		CG4006	FBgn0017365 - FBgn0013324 - FBgn0010837 - FBgn0010379 - FBan0004006	CG4006-RB		IPR000719 == Eukaryotic protein kinase IPR000961 == Protein kinase C-terminal domain IPR002290 == Serine/Threonine protein kinase family active site SCOP:50729 == PH domain-like; Akt1|FBgn0010379|pp-CT13304|FBan0004006 SCOP:50729 == PH domain-like; Akt1|FBgn0010379|pp-CT38917|FBan	89B3			FBal0051404 FBal0089844 FBal0124421 FBal0009507 FBal0150982 FBal0150983 FBal0157366 FBal0150981 FBal0157365 FBal0089842 FBal0145226 FBal0145225 FBal0145227 FBal0136146 FBal0089843 FBal0157364 FBal0124420 FBal0137673 F	AE003711	3R	single transcript considered (model=2)
878	878	0.000634884	0.335185972		0.8358258				CG8798-RB CG8798-RA	76B9	76B9	transcript	Fri Jun 14 17:51:24 EDT 2002	protein_id(AAN11654) - sp_comment(Perfect match to HYPO SP record with corresponding FBgn)	CG8798	CG8798	Mon Dec 01 18:22:20 EST 2003	CG8798		CG8798	mitochondrial matrix	proteolysis and peptidolysis			CG8798	FBgn0036892 - FBan0008798	CG8798-RB							AE003516	3L	single transcript considered (model=2)
6996	891	0.349592023	3.62E-22	0.681964379	0.722325078	0.521718571	1.21E-11	0.9995389	CG9632-RA CG9632-RB	89A6	89A6	transcript	Mon May 13 15:12:18 EDT 2002	protein_id(AAF55243) - sp_comment(Imperfect match to HYPO SP record with corresponding FBgn (assume that new one is better))	CG9632	CG9632	Mon Dec 01 21:52:13 EST 2003	BcDNA:AT06908 - CG9632		CG9632					CG9632	FBgn0061463 - FBgn0038377 - FBan0009632	CG9632-RA			89A6			FBal0114052	AE003710	3R	multiple transcripts considered (model=1)
892	892	0.001024941	0.035372508	1.19E-32	0.359737566	0.997274015	0.718537283	0.999870536	CG13067-RB	72D10	72D10	transcript	Thu Jun 19 16:28:47 EDT 2003		CG13067	CG13067	Mon Dec 01 18:32:57 EST 2003	CG13067		CG13067					CG13067	FBgn0036589 - FBan0013067	CG13067-RB							AE003528	3L	multiple transcripts considered (model=1)
22271	925	0.030721824	2.88E-10	2.09E-11	0.034121568	0.999632884	0.206517565	0.999996071	CG6963-RD CG6963-RC	89B16	89B17	transcript	Tue Nov 26 14:52:58 EST 2002	protein_id(AAN13704) - sp_comment(Imperfect match to HYPO SP record with corresponding FBgn (assume that new one is better))	CG6963	gish	Mon Dec 01 21:54:30 EST 2003	CKI&ggr; - CKIg-like - CKI-related - Hrr25 - ms(3)89B - gish		gish		glia cell migration - intracellular signaling cascade - protein amino acid phosphorylation - spermatogenesis	casein kinase I activity - receptor signaling protein serine/threonine kinase activity	mhuang\EST data support existence of multiple transcripts due to variable use of 5' exons\Mon Jan 21 13:05:26 EST 2002	CG6963	FBgn0038411 - FBgn0011253 - FBan0006963	CG6963-RD	gilgamesh	IPR000719 == Eukaryotic protein kinase IPR002290 == Serine/Threonine protein kinase family active site SCOP:56112 == Protein kinase-like (PK-like); gish|FBgn0011253|pp-CT21414|FBan0006963 SCOP:56112 == Protein kinase-like (PK-like); gish|FBgn0011253|pp-CT39940|FBan0006963	89B9--12			FBal0130264 FBal0028445 FBal0155252 FBal0130263 FBal0155251 FBal0147115 FBal0130262 FBal0130261 FBal0130260 FBal0130259 FBal0122339	AE003712	3R	multiple transcripts considered (model=1)
24363	929	0.016706354	0.000422722	2.52E-08	0.483293898	0.926730489	0.297080256	0.9635391	CG33175-RA	9D2	9D3	transcript	Fri Jun 27 13:56:49 EDT 2003	validation_flag(transposon in gene) - sp_comment(Imperfect match to REAL SP with corresponding FBgn)	CG33175	spri	Tue Dec 02 01:34:36 EST 2003	sprint-b - sprint-a - CG32674 - CG15299 - CG12638 - CG15297 - CG15298 - CG15300 - CG15301 - spri		spri	cellular_component unknown	endocytosis - intracellular signaling cascade	Ras interactor activity	crosby\Flag Cambridge (NEW): gene merge; CG32674 subsumed into CG33175.(internal view only)\Fri Jun 27 13:25:51 EDT 2003 - campbell\Flag Cambridge: gene merge CG15300 CG15301 CG15299 CG15298 CG15297 (internal view only)\Wed Jul 17 15:19:06 EDT 2002	CG33175	FBgn0053175 - FBgn0052674 - FBgn0040944 - FBgn0030214 - FBgn0030213 - FBgn0030212	CG33175-RA	sprint	IPR000159 == RA domain SCOP:55550 == SH2 domain; spri|FBgn0030216|pp-CT35271|FBan0015299 SCOP:55550 == SH2 domain; spri|FBgn0030216|pp-CT35272|FBan0015300	9D2--3			FBal0121525 FBal0106094	AE003451	X	multiple transcripts considered (model=1)
939	939	0.017903407	2.10E-34	2.27E-11	0.504556779	0.980153893	2.85E-12	0.999927492	CG18340-RB CG18340-RA	26A5	26A5	transcript	Tue Apr 30 10:58:40 EDT 2002	protein_id(AAN10564) - sp_comment(Imperfect match to HYPO SP record with corresponding FBgn (assume that new one is better))	CG18340	Ucp4B	Mon Dec 01 20:00:18 EST 2003	DmUCP4B - Ucp4B		Ucp4B	mitochondrial inner membrane - mitochondrial membrane	proton transport	carrier activity - uncoupling protein activity		CG18340	FBgn0031758 - FBan0018340	CG18340-RB							AE003612	2L	multiple transcripts considered (model=1)
32822	947	0.038204884	1.42E-46	1.72E-50	0.49092736	0.833622562	2.88E-34	0.998896507	CG33142-RC CG33142-RA CG33142-RE CG33142-RD	5.30E+05	5.30E+05	transcript	Tue Nov 05 12:46:38 EST 2002	sp_comment(Imperfect match to HYPO SP but either annotation or SP entry doesn't have an FBgn)	CG33142	CG33142	Mon Dec 01 23:59:47 EST 2003	BcDNA:AT13932 - CG33142		CG33142				crosby\Flag Cambridge: NEW dicistronic gene; reinstate CG9002 (now == CG30462) as component gene(internal view only)\Tue Nov 05 12:41:24 EST 2002 - andy\A single cDNA (DGC:AT28654) supports this dicistronic gene model\Wed Oct 23 13:30:08 EDT 2002 - andy\EST evidence for downstream transcript (CG30461) derived from AT and BE cDNA libraries: donor splice site for exon 1 of transcripts RB RC and RD …	CG33142	FBgn0063335 - FBgn0053142 - FBan0033142	CG33142-RC			5.30E+05			FBal0139495	AE003805	2R	multiple transcripts considered (model=1)
21128	948	2.54E-06	1.17E-10	0.000680518	0.234669283	0.23431784	1.47E-17	0.99999267	CG9614-RK	76A5	76A6	transcript	Mon Sep 16 14:44:28 EDT 2002	sp_comment(Imperfect match to REAL SP with corresponding FBgn)	CG9614	pip	Mon Dec 01 18:23:13 EST 2003	pipe-ST2 - pip		pip	chromosome - Golgi apparatus - nucleus	dorsal/ventral axis specification - maternal determination of dorsal/ventral axis oocyte soma encoded - meiosis - oogenesis (sensu Insecta) - protein processing -	heparin-sulfate 2-sulfotransferase activity - sulfotransferase activity		CG9614	FBgn0003089 - FBan0009614	CG9614-RK							AE003517	3L	multiple transcripts considered (model=1)
949	949	0.000637194	6.86478E-05	7.86E-49	0.042896513	0.692278729	0.709040257	0.917704761	CG10374-RA CG10374-RB CG10374-RC	95B1	95B1	transcript	Thu Apr 10 14:53:17 EDT 2003	protein_id(AAF56183) - sp_comment(Imperfect match to REAL SP with corresponding FBgn)	CG10374	Lsd-1	Mon Dec 01 22:30:18 EST 2003	LSD-1 - Lsdp1 - LSDP1 - Lsd-1		Lsd-1		lipid storage			CG10374	FBgn0039114 - FBan0010374	CG10374-RA							AE003744	3R	multiple transcripts considered (model=1)
6815	957	0.021444327	3.05E-09	1.41E-18	0.27643797	0.45781699	1.50401E-05	0.959353134	CG14622-RB CG14622-RA CG14622-RC	1F1	1F2	transcript	Tue Jun 18 16:56:32 EDT 2002	protein_id(AAN09040) - sp_comment(Imperfect match to HYPO SP record with corresponding FBgn (assume that new one is better))	CG14622	CG14622	Mon Dec 01 16:55:03 EST 2003	anon-EST:Posey148 - EG:114D9.2 - unnamed - CG14622		CG14622		intracellular signaling cascade - mitosis - spermatogenesis	actin binding - receptor binding - structural constituent of cytoskeleton		CG14622	FBgn0027752 - FBgn0025641 - FBan0014622	CG14622-RB		IPR003104 == Formin Homology 2 Domain	1F2--3			FBal0148612	AE003420	X	multiple transcripts considered (model=1)
959	959	0.000271127	6.21E-09		0.670881899				CG7300-RA CG7300-RB	32A3	32A3	transcript	Wed May 01 13:26:02 EDT 2002	protein_id(AAN10760) - problem(true) - sp_comment(Perfect match to HYPO SP record with corresponding FBgn)	CG7300	CG7300	Mon Dec 01 20:26:13 EST 2003	CG7300		CG7300					CG7300	FBgn0032286 - FBan0007300	CG7300-RA							AE003629	2L	single transcript considered (model=2)
967	967	0.000094077	0.933710805	0.022289134	0.869617395	0.36907716	0.445926256	0.999982216	CG4220-RA CG4220-RB	35B1	35B1	transcript	Tue Feb 25 14:21:52 EST 2003	protein_id(AAF53395) - sp_comment(Imperfect match to REAL SP with corresponding FBgn)	CG4220	elB	Mon Dec 01 20:39:57 EST 2003	el - elB - elbow - P10 - elb - BG:DS06238.3		elB	nucleus	tracheal system development (sensu Insecta)	RNA polymerase II transcription factor activity	brian\Transcript based on GenBank accession AY115567.\Fri Sep 20 13:01:17 EDT 2002 - brian\5' UTR extended according to EST data\Fri Sep 20 13:04:22 EDT 2002	CG4220	FBgn0000569 - FBan0004220 - FBgn0004858	CG4220-RA	elbow B	IPR000822 == Zinc finger C2H2 type SCOP:57667 == C2H2 and C2HC zinc fingers; elB|FBgn0004858|pp-CT11699|FBan0004220	35B1	2-50.0		FBal0003614 FBal0003615 FBal0003654 FBal0003655 FBal0003656 FBal0003657 FBal0003658 FBal0003659 FBal0003660 FBal0003661 FBal0003662 FBal0003663 FBal0003664 FBal0003665 FBal0003666 FBal0003667 FBal0003668 FBal0003669 F	AE003643	2L	multiple transcripts considered (model=1)
975	975	0.001885178	0.002852693	0.104175807	0.399906888	0.390183262	0.007309305	0.983344849	CG7955-RA CG7955-RC CG7955-RB	62A8	62A9	transcript	Wed May 22 13:43:03 EDT 2002	protein_id(AAF47525) - sp_comment(Perfect match to HYPO SP record with corresponding FBgn)	CG7955	CG7955	Mon Dec 01 17:38:30 EST 2003	CG7955		CG7955	ATP-binding cassette (ABC) transporter complex - mitochon	defense response - extracellular transport - heme transport - iron-sulfur cluster assembly - response to toxin	ATPase activity coupled to transmembrane movement of substances - heme transporter activity - transporter activity	campbell\Shares UTR: 5' UTR shared with upstream gene\Fri May 02 15:08:40 EDT 2003	CG7955	FBgn0035244 - FBan0007955	CG7955-RA							AE003472	3L	multiple transcripts considered (model=1)
980	980	0.014048625	2.40E-73		0.014154325				CG9772-RA CG9772-RB CG9772-RC	82A4	82A4	transcript	Thu Oct 03 11:01:13 EDT 2002	protein_id(AAF52143) - sp_comment(Imperfect match to HYPO SP record with corresponding FBgn (assume that new one is better))	CG9772	CG9772	Mon Dec 01 19:54:51 EST 2003	CG9772		CG9772	SCF ubiquitin ligase complex	ubiquitin-dependent protein catabolism		bmatthew\DGC clone GM13370 appears problematic: unspliced intron and resulting incomplete CDS\Thu Oct 03 10:54:38 EDT 2002	CG9772	FBgn0037236 - FBan0009772	CG9772-RA							AE003606	3R	single transcript considered (model=2)
27079	991	0.067552651	2.49E-29	4.78E-50	0.413656876	0.997907019	0.000844376	0.999980737	CG6476-RA CG6476-RC CG6476-RB	8.80E+07	8.80E+09	transcript	Thu Jan 31 18:07:10 EST 2002	protein_id(AAF55154) - sp_comment(Imperfect match to REAL SP with corresponding FBgn)	CG6476	Su(var)3-9	Mon Dec 01 21:50:31 EST 2003	SUV39H1 - Suvar(3)9 - eIF2G - Su-var(3)9 - eIF-2G - Su(var)328 - caa56376 Suvar39 Dm - Su(var)310 - eIF2&ggr; - Su(var)306 - dIF2 - Su(var)3-9 - eIF-2&ggr; - Su(Var)3-9 - Su-var(3)902 - Su(var)3		Su(var)3-9	chromosome pericentric region - cytosol - eukaryotic tra	chromatin assembly or disassembly - DNA methylation - establishment and/or maintenance of chromatin architecture - gene silencing - histone methylation - histone mo	chromatin binding - GTP binding - histone lysine N-methyltransferase activity (H3-K9 specific) - histone methyltransfe		CG6476	FBgn0004560 - FBgn0003624 - FBgn0003600 - FBan0006476	CG6476-RA	Suppressor of variegation 3-9	IPR000795 == GTP-binding elongation factor IPR000953 == Chromo domain SCOP:50447 == Translation proteins; Su(var)3-9|FBgn0003600|pp-CT19979|FBan0006476 SCOP:52540 == P-loop containing nucleotide triphosphate hydrolases; Su(var)3-9|FBgn0003600|pp-CT19979|FBan0006476 SCOP:52540 == P	88E6--8	3-56.4		FBal0016557 FBal0016558 FBal0016559 FBal0016560 FBal0016561 FBal0016562 FBal0016563 FBal0016564 FBal0016565 FBal0016566 FBal0016567 FBal0016568 FBal0016569 FBal0030288 FBal0039073 FBal0039074 FBal0039075 FBal0039076 F	AE003708	3R	multiple transcripts considered (model=1)
1001	1001	0.77554576	3.23E-24		0.684929778				CG6138-RB CG6138-RA	31F5	32A1	transcript	Wed May 01 10:17:02 EDT 2002	protein_id(AAF52975) - sp_comment(Perfect match to HYPO SP record with corresponding FBgn)	CG6138	CG6138	Mon Dec 01 20:25:32 EST 2003	CG6138 - BcDNA:AT25107		CG6138					CG6138	FBgn0063711 - FBan0006138 - FBgn0032268	CG6138-RB			32A1			FBal0108100	AE003629	2L	single transcript considered (model=2)
1003	1003	7.95304E-05	1.40E-07	6.28E-12	0.010854666	0.515292388	0.000960303	0.999999821	CG31349-RF CG31349-RA CG31349-RC CG31349-RB	85B2	85B7	transcript	Wed Oct 16 16:29:56 EDT 2002	sp_comment(Imperfect match to REAL SP with corresponding FBgn)	CG31349	pyd	Mon Dec 22 13:28:46 EST 2003	Pyd - ZO-1 - Pch - Pyd/ZO-1 - DZO-1 - pyd - CG11962 - CG12409 - CG9729 - dzo-1 - CG9763 - ZO1 - tam - CG11782 - tamou - Tamou - xvt		pyd	adherens junction	dorsal closure - establishment and/or maintenance of cell polarity - JNK cascade - regulation of JNK cascade	guanylate kinase activity - structural molecule activity	andy\multiphase exon provisional (internal view only)\Mon Dec 22 10:46:21 EST 2003 - bmatthew\Transcript symbols changed to match ARGS.\Fri May 09 15:51:06 EDT 2003 - campbell\DGC clone LD02541 appears problematic: incomplete CDS\Mon Mar 31 13:11:30 EST 2003 - joshk\Flag Cambridge: Difficult gene (internal view only)\Tue Jan 22 16:50:19 EST 2002	CG31349	FBgn0051349 - FBgn0037641 - FBan0031349 - FBgn0040533 - FBgn0010330 - FBgn0037639	CG31349-RF	polychaetoid	IPR000619 == Guanylate kinase IPR001478 == PDZ domain (also known as DHR or GLGF) SCOP:50156 == PDZ domain-like; pyd|FBgn0003177|pp-CT27506|FBan0009763	85B2--7	3-48.1		FBal0014109 FBal0014111 FBal0151618 FBal0151617 FBal0059957 FBal0154713 FBal0059955 FBal0059954 FBal0059956 FBal0059951 FBal0059950 FBal0059953 FBal0059952 FBal0151616 FBal0051070 FBal0083770 FBal0014110 FBal0121567 F	AE003680	3R	multiple transcripts considered (model=1)
1016	1016	0.000696373	2.02E-29	1.85E-17	0.47285006	0.891552594	3.69E-08	0.990412599	CG16991-RB CG16991-RA	66A2	66A2	transcript	Mon May 20 15:12:38 EDT 2002	protein_id(AAN12064) - sp_comment(Imperfect match to HYPO SP record with corresponding FBgn (assume that new one is better))	CG16991	Tsp66A	Mon Dec 01 19:06:16 EST 2003	Tsp66A - Dm.Tsp66A - CG1699		Tsp66A	integral to membrane				CG16991	FBgn0035786 - FBan0016991	CG16991-RB							AE003559	3L	multiple transcripts considered (model=1)
1020	1020	0.978782685	3.11E-07		0.999527031				CG3395-RB CG3395-RD CG3395-RA	67B10	67B10	transcript	Thu Jun 13 14:35:19 EDT 2002	protein_id(AAF50250) - sp_comment(Perfect match to REAL SP with corresponding FBgn)	CG3395	RpS9	Mon Dec 01 18:54:48 EST 2003	RpS9 - unnamed - RpL11		RpS9	cytosolic small ribosomal subunit (sensu Eukarya) - ribos	protein biosynthesis	nucleic acid binding - structural constituent of ribosome		CG3395	FBgn0010408 - FBan0003395	CG3395-RB							AE003551	3L	single transcript considered (model=2)
1021	990	0.487239611	3.00E-12		0.790883255				CG33336-RA CG33336-RB	94D10	94D10	transcript	Wed Jan 23 16:28:23 EST 2002	protein_id(AAF56087) - sp_comment(Perfect match to REAL SP with corresponding FBgn)	CG33336	CG33336	Mon Dec 01 22:27:21 EST 2003	CG31325 - CG10873 - CG33336		CG33336				campbell\Gene merge based on EST data\Tue Mar 25 15:41:46 EST 2003 - campbell\Flag Cambridge: gene merge (internal view only)\Tue Mar 25 15:41:36 EST 2003	CG33336	FBan0010873 - FBgn0039044 - FBgn0053336	CG33336-RA		IPR002117 == p53 tumor antigen SCOP:49417 == p53-like transcription factors; p53|FBgn0039044|pp-CT30451|FBan0010873	94D10			FBal0138189 FBal0138188 FBal0151648 FBal0151647 FBal0151646 FBal0146964 FBal0146963 FBal0143289 FBal0146962 FBal0104953 FBal0137119 FBal0104952 FBal0146960 FBal0146961 FBal0154782 FBal0117411 FBal0117418 FBal0135653 F	AE003741	3R	single transcript considered (model=2)
11938	1035	0.000235821	1.50E-21	4.18E-97	0.317761324	0.365303692	7.66E-09	0.999914341	CG9765-RD CG9765-RC	82D2	82D4	transcript	Fri Oct 18 17:31:38 EDT 2002	sp_comment(Imperfect match to REAL SP with corresponding FBgn)	CG9765	tacc	Mon Dec 22 13:39:40 EST 2003	tacc - DTACC - dTACC - D-TACC - acc - d-tacc - TACC		tacc	astral microtubule - centrosome - pericentriolar material	female meiosis - microtubule cytoskeleton organization and biogenesis - microtubule stabilization - mitosis - mitotic spindle assembly - nuclear migration - pronucl	microtubule binding - protein binding	bmatthew\EST data support existence of multiple transcripts\Fri Oct 18 13:27:55 EDT 2002	CG9765	FBgn0026620 - FBan0009765 - CG9765	CG9765-RD							AE003605	3R	multiple transcripts considered (model=1)
1040	1040	0.999798555	5.20E-10		0.999826729				CG6569-RA CG6569-RB	93F8	93F8	transcript	Mon Apr 01 12:48:37 EST 2002	protein_id(AAF55928) - sp_comment(Imperfect match to HYPO SP record with corresponding FBgn (assume that new one is better))	CG6569	CG6569	Mon Dec 01 22:20:52 EST 2003	CG6569		CG6569				bmatthew\EST data suggest additional 5' exon(s)\Mon Apr 01 10:40:01 EST 2002	CG6569	FBgn0038909 - FBan0006569	CG6569-RA							AE003736	3R	single transcript considered (model=2)
1048	1048	6.31E-07	9.46E-10		0.705086466				CG9449-RA CG9449-RB	76B5	76B5	transcript	Fri Jun 07 15:09:41 EDT 2002	protein_id(AAF49156) - sp_comment(Imperfect match to HYPO SP record with corresponding FBgn (assume that new one is better))	CG9449	CG9449	Mon Dec 01 18:22:38 EST 2003	CG9449		CG9449		phosphate metabolism	acid phosphatase activity		CG9449	FBgn0036875 - FBan0009449	CG9449-RA							AE003516	3L	single transcript considered (model=2)
23153	1049	0.55547645	5.64E-12	2.20E-54	0.16027242	0.915189691	4.85E-06	0.999988115	CG9819-RB CG9819-RA	1.40E+04	14F1	transcript	Mon Jul 08 12:34:43 EDT 2002	protein_id(AAN09410) - sp_comment(Imperfect match to SP corresponding to a different FBgn)	CG9819	CanA-14F	Mon Dec 01 18:08:10 EST 2003	CanA-14F - PP2B - canA-14F		CanA-14F		protein amino acid dephosphorylation	protein serine/threonine phosphatase activity	simonp\EST data suggest additional 3' exon(s)\Mon Jul 08 12:34:41 EDT 2002	CG9819	FBgn0030758 - FBan0009819	CG9819-RB							AE003502	X	multiple transcripts considered (model=1)
1057	1057	0.101609613	0.000560373	5.03E-43	0.226198361	0.962606079	0.031825361	0.995351327	CG9453-RB CG9453-RK CG9453-RC CG9453-RJ CG9453-RI CG9453	42D4	42D4	transcript	Wed Feb 13 03:02:01 EST 2002	protein_id(AAG22208) - sp_comment(Imperfect match to REAL SP with corresponding FBgn)	CG9453	Spn4	Mon Dec 01 23:25:50 EST 2003	neuroserpin - Sp4 - sp4 - Spn4		Spn4		proteolysis and peptidolysis	serine-type endopeptidase inhibitor activity	crosby\DGC clone may be problematic (GH21896): represents unique EST.\Thu Mar 07 00:18:50 EST 2002	CG9453	FBgn0033111 - FBgn0028985 - FBan0009453	CG9453-RB	Serine protease inhibitor 4	IPR000215 == Serpins SCOP:56574 == Serpins; sp4|FBgn0028985|pp-CT26788|FBan0009453 SCOP:56574 == Serpins; sp4|FBgn0028985|pp-CT42825|FBan0009453 SCOP:56574 == Serpins; sp4|FBgn0028985|pp-CT42827|FBan0009453	42D6			FBal0134459	AE003790	2R	multiple transcripts considered (model=1)
4514	1060	0.000259324	4.51E-14	1.71E-57	0.154861778	0.474615965	0.357864682	0.963206383	CG32954-RH CG32954-RB CG32954-RC CG32954-RB CG32954-RA C	35B3	35B3	transcript	Tue Nov 05 10:50:23 EST 2002	sp_comment(Imperfect match to REAL SP but either annotation or SP entry doesn't have an FBgn) - problem(true)	CG32954	CG32954	Mon Dec 01 20:40:17 EST 2003	Adh+Adhr - CG32954		CG32954				crosby\Flag Cambridge: dicistronic gene (known) (internal view only)\Wed Aug 07 17:41:16 EDT 2002	CG32954	FBgn0052954 - FBan0032954	CG32954-RH							AE003644	2L	multiple transcripts considered (model=1)
37294	1064	0.0021396	0.000916727	2.53E-24	0.428277753	0.100851805	0.89373871	0.999138788	CG30420-RA	6.00E+05	6.00E+05	transcript	Thu Feb 21 14:27:47 EST 2002	protein_id(AAF47283) - sp_comment(Perfect match to HYPO SP record with corresponding FBgn)	CG30420	CG30420	Mon Dec 01 17:32:07 EST 2003	CG3749 - CG12850 - CG30420		CG30420		regulation of transcription from Pol II promoter	protein homodimerization activity - transcription regulator activity	crosby\Flag Cambridge: gene merge based on EST/cDNA data (LD34489).(internal view only)\Thu Feb 21 14:29:29 EST 2002 - crosby\DGC clone appears problematic (GH07217): unspliced intron; second DGC clone (LD34489) is okay.\Thu Feb 21 14:31:29 EST 2002 - crosby\Gene merge based on EST/cDNA data.\Wed Mar 13 00:01:27 EST 2002	CG30420	FBgn0035074 - FBgn0035072 - FBgn0050420 - FBan0030420	CG30420-RA		IPR001871 == bZIP (Basic-leucine zipper) transcription factor family	6.00E+05			FBal0157087 FBal0133539	AE003465	2R	multiple transcripts considered (model=1)
1071	1071	0.231431343	5.56E-11		0.253143803				CG17870-RB CG17870-RC CG17870-RH CG17870-RG CG17870-RF C	4.60E+07	4.60E+09	transcript	Fri Oct 04 17:06:02 EDT 2002	protein_id(AAM71062) - sp_comment(Imperfect match to REAL SP with corresponding FBgn)	CG17870	14-3-3zeta	Tue Dec 02 00:48:38 EST 2003	par-5 - leonardo - Leonardo-13-3-3 - 14-3-3 - 4-3-3 zeta - unnamed - 14-3-3zeta - l(2)07103 - D14-3-3&zgr; - 2G1 - leo - D14-3-3 - 549		14-3-3zeta	nucleus - ring canal (sensu Insecta)	cell proliferation - chromosome segregation - learning and/or memory - maintenance of oocyte identity (sensu Insecta) - mitotic cell cycle embryonic - olfactory le	diacylglycerol-activated phospholipid-dependent protein kinase C inhibitor activity - protein kinase C inhibitor activ	cdsmith\EST data support existence of multiple transcripts due to variable use of 5' exons\Wed Mar 13 12:08:10 EST 2002 - cdsmith\DGC clone LD18434 appears problematic: incomplete CDS\Wed Mar 13 12:07:53 EST 2002	CG17870	FBgn0064146 - FBgn0010635 - FBgn0004907 - FBan0017870	CG17870-RB			46E6--8			FBal0008125 FBal0065577 FBal0059634 FBal0157547 FBal0059633 FBal0059632 FBal0065576 FBal0059631 FBal0060814 FBal0063650 FBal0157546 FBal0137676 FBal0059629 FBal0059628 FBal0134434 FBal0062288 FBal0059630 FBal0059627 F	AE003831	2R	single transcript considered (model=2)
1072	1072	0.23256922	1.06E-07		0.700957131				CG7826-RA CG7826-RC	1.60E+03	16F1	transcript	Wed Sep 18 16:18:20 EDT 2002	protein_id(AAF48777) - sp_comment(Imperfect match to REAL SP with corresponding FBgn)	CG7826	mnb	Mon Dec 01 18:13:32 EST 2003	Dyrk1 - unnamed - min - mnb - ME-IV - Mnb		mnb		brain development - cell proliferation - circadian rhythm - ectoderm development - induction of apoptosis - learning and/or memory - neurogenesis - olfactory learni	protein kinase activity - protein serine/threonine kinase activity - protein threonine/tyrosine kinase activity - rece	tupy\Validation against SwisProt record P49657 suggest initiating methionine is 65nt 3' of the position shown for this gene.\Tue Jul 16 19:52:05 EDT 2002	CG7826	FBgn0002777 - FBan0007826	CG7826-RA							AE003507	X	single transcript considered (model=2)
1074	1074	0.027615134	2.13E-36	4.13E-39	0.014430935	0.994923744	1.13E-18	0.999998396	CG2674-RC CG2674-RJ CG2674-RE CG2674-RG CG2674-RB CG2674	21A5	21B1	transcript	Tue May 14 16:54:28 EDT 2002	protein_id(AAF51556) - sp_comment(Perfect match to REAL SP with corresponding FBgn)	CG2674	M(2)21AB	Tue Dec 02 01:48:06 EST 2003	M(2)21A-B - Su(z)5 - SamS - M(2)21AB - Methionine adenosyl transferase - S-adenosylmethionine synthetase - METK - S-Adenosylmethionine synthetase - Sam-S		M(2)21AB		one-carbon compound metabolism - S-adenosylmethionine biosynthesis	nucleotidyltransferase activity	crosby\Multiphase exon postulated: variable use of small exons; supported combination results in frameshift and premature stop in downstream exon.\Thu Nov 13 14:57:34 EST 2003 - crosby\multiphase exon provisional (internal view only)\Thu Nov 13 14:58:20 EST 2003	CG2674	FBgn0011287 - FBgn0005278 - FBan0002674 - FBgn0031218	CG2674-RC	Minute (2) 21AB	IPR002133 == S-adenosylmethionine synthetase SCOP:55973 == S-adenosylmethionine synthetase; M(2)21AB|FBgn0005278|pp-CT31790|FBan0002674 SCOP:55973 == S-adenosylmethionine synthetase; M(2)21AB|FBgn0005278|pp-CT31899|FBan0002674 SCOP:55973 == S-adenosylmethionine synthetase; M(2)21AB	21A5--B1	2-0.0		FBal0011886 FBal0134222 FBal0042661 FBal0042662 FBal0068019	AE003590	2L	multiple transcripts considered (model=1)
9035	1079	0.003788126	5.38E-15	1.05E-96	0.329069436	0.667524964	1.21E-19	0.999996224	CG1883-RA CG1883-RD CG1883-RB CG1883-RC	9.90E+03	9.90E+03	transcript	Tue Nov 11 09:23:50 EST 2003	protein_id(AAF57023) - sp_comment(Hits nothing in SP and no SP entry corresponds to this FBgn)	CG1883	CG1883	Tue Dec 02 01:47:31 EST 2003	CG1883		CG1883				tupy\Multiple ESTs homologous to non-coding strand of this gene.\Sun Feb 03 12:59:29 EST 2002	CG1883	FBgn0039757 - FBan0001883	CG1883-RA							AE003773	3R	multiple transcripts considered (model=1)
1096	1096	1.08002E-05	8.89E-10		0.78181779				CG2184-RA CG2184-RB	9.90E+02	9.90E+02	transcript	Tue Nov 26 16:39:32 EST 2002	protein_id(AAF57016) - sp_comment(Imperfect match to REAL SP with corresponding FBgn)	CG2184	Mlc2	Mon Dec 22 13:26:56 EST 2003	mlc-2 - MLC2 - Myosin LC2 - dro MLC-2 - myosin regulatory light chain - LC2 - DmMLC2 - l(3)99Eb - Dmlc2 - mlc2 - RLC2 - Ifm(3)99Eb - MYL2 - Mlc2 - RLC - MRLC - MLC-2		Mlc2	muscle myosin - myosin	muscle contraction	ATPase activity coupled - calcium ion binding - calmodulin binding - microfilament motor activity		CG2184	FBan0002184 - FBgn0002773	CG2184-RA	Myosin light chain 2	IPR002048 == EF-hand family SCOP:47473 == EF-hand; Mlc2|FBgn0002773|pp-CT5965|FBan0002184	9.90E+02			FBal0012331 FBal0125383 FBal0085946 FBal0085945 FBal0044944 FBal0044945 FBal0044946 FBal0044947 FBal0068067	AE003772	3R	single transcript considered (model=2)
9656	1103	0.003393231	0.339689212	0.000478966	0.307886618	0.475844163	0.431260032	0.999317026	CG31140-RA CG31140-RB	95D1	95D4	transcript	Thu Oct 24 18:48:36 EDT 2002	protein_id(AAF56214) - validation_flag(unusual splice) - sp_comment(Imperfect match to HYPO SP record with corresponding FBgn (assume that new one is better))	CG31140	CG31140	Mon Dec 01 22:31:43 EST 2003	DGKt - CG13600 - CG5875 - CG31140		CG31140		lipid metabolism - phosphorylation	diacylglycerol binding	cdsmith\Flag Cambridge: gene merge (internal view only)\Tue Mar 26 06:26:16 EST 2002	CG31140	FBgn0039134 - FBgn0039133 - FBgn0051140 - FBan0031140	CG31140-RA		IPR002219 == Phorbol esters/diacylglycerol binding domain SCOP:57889 == Cysteine-rich domain; CG5875|FBgn0039133|pp-CT18423|FBan0005875	95D1--4			FBal0140719	AE003745	3R	multiple transcripts considered (model=1)
3739	1120	0.006286963	0.824656774	6.01E-19	0.139807599	0.964353471	0.994353844	0.99949008	CG1417-RF CG1417-RH CG1417-RG CG1417-RC CG1417-RE CG1417	19F6	20A1	transcript	Wed May 07 14:28:45 EDT 2003		CG1417	slgA	Mon Dec 01 19:13:46 EST 2003	EE85 - proline dehydrogenase - PRODH - sl - slgA - slg - tu3 - sluggish - sluggish-A		slgA	mitochondrial matrix	glutamate biosynthesis - proline catabolism		cdsmith\EST data support existence of multiple transcripts due to variable use of 5' exons\Fri Jun 28 14:20:40 EDT 2002	CG1417	FBan0001417 - FBgn0003423	CG1417-RF	sluggish A	IPR002872 == Proline dehydrogenase	19F6--20A1			FBal0015697 FBal0146795 FBal0088646 FBal0035622 FBal0060888 FBal0071060	AE003568	X	multiple transcripts considered (model=1)
24655	1128	0.00170098	0.737874868	0.001660837	0.624589451	0.941702449	0.525282109	0.999897326	CG30078-RA	51F1	51F1	transcript	Thu Nov 07 11:02:27 EST 2002	protein_id(AAF58153) - sp_comment(Imperfect match to HYPO SP record with corresponding FBgn (assume that new one is better))	CG30078	CG30078	Tue Dec 02 00:12:47 EST 2003	CG16805 - CG30078		CG30078			alpha-type channel activity - protein kinase activity	bmatthew\Flag Cambridge: gene split (internal view only)\Wed Mar 13 11:31:03 EST 2002	CG30078	FBgn0034006 - FBgn0050078 - FBan0030078	CG30078-RA			51F1			FBal0157099 FBal0133765	AE003811	2R	multiple transcripts considered (model=1)
1134	1134	0.524854683	1.29E-19	2.29E-19	0.036446311	0.987310947	6.26E-06	0.999644414	CG6203-RE CG6203-RA CG6203-RC CG6203-RD	85F10	85F12	transcript	Thu Mar 21 16:06:26 EST 2002	protein_id(AAN13453) - sp_comment(Imperfect match to REAL SP with corresponding FBgn)	CG6203	Fmr1	Mon Dec 01 21:23:10 EST 2003	BcDNA:GM08679 - EP(3)3517 - FMR1 - cg6203 - dfxr - dFMR1 - dFMRP - dFXR1 - AT24755 - dfmr1 - FXR - dFXR - dmfr1 - dFmr1 - fragile X - Fragile-X-related - Fmr1		Fmr1	cytoplasm - micro-ribonucleoprotein complex - RNA-induced	axon guidance - circadian rhythm - induction of apoptosis - locomotion - locomotor rhythm - male courtship behavior (sensu Insecta) - negative regulation of transla	mRNA binding - protein binding - RNA binding	bmatthew\DGC clone GM08679 appears problematic: contains only 3' UTR sequences\Thu Mar 21 16:04:35 EST 2002 - bmatthew\DGC clone GH22839 appears problematic: incomplete CDS\Thu Mar 21 16:03:28 EST 2002 - bmatthew\EST data support existence of multiple transcripts\Mon Jan 14 00:02:44 EST 2002	CG6203	FBgn0028734 - FBgn0037787 - FBan0006203 - FBgn0047258	CG6203-RE							AE003685	3R	multiple transcripts considered (model=1)
1148	1148	0.007936897	0.004481866	4.70E-07	0.513801828	0.569763768	0.331133182	0.999641675	CG1634-RA CG1634-RC CG1634-RB	7F2	7F4	transcript	Mon Jul 01 15:39:21 EDT 2002	protein_id(AAF46387) - sp_comment(Perfect match to REAL SP with corresponding FBgn)	CG1634	Nrg	Mon Dec 01 17:12:30 EST 2003	Ngl - CT4318 - neuroglian - l(1)7Fa - nrg - NRG - RA35 - unnamed - ceb - Nrg		Nrg	lateral plasma membrane - plasma membrane	central complex development - ectoderm development - epidermal growth factor receptor signaling pathway - mushroom body development - neuronal cell adhesion - regul			CG1634	FBgn0004669 - FBgn0002968 - FBan0001634	CG1634-RA	Neuroglian	IPR003006 == Immunoglobulin and major histocompatibility complex domain IPR003598 == Immunoglobulin C-2 type IPR003600 == Immunoglobulin-like SCOP:48726 == Immunoglobulin; Nrg|FBgn0002968|pp-CT4318|FBan0001634 SCOP:49265 == Fibronectin type III; Nrg|FBgn0002968|pp-CT4318|FBan00016	7F2--4	1-23.6		FBal0030738 FBal0030739 FBal0098204 FBal0147727 FBal0103736 FBal0103713 FBal0013166 FBal0013167 FBal0013168 FBal0013169 FBal0013170 FBal0013171 FBal0013172 FBal0013173 FBal0013174 FBal0013175 FBal0120534 FBal0091681 F	AE003444	X	multiple transcripts considered (model=1)
1920	1156	0.000197139	1.23E-09	2.03E-133	0.004062757	0.981378365	2.61E-07	0.999999984	CG12348-RC CG12348-RE	16F3	16F5	transcript	Thu Aug 15 19:12:25 EDT 2002	protein_id(AAF48790) - sp_comment(Imperfect match to REAL SP with corresponding FBgn)	CG12348	Sh	Mon Dec 22 13:22:02 EST 2003	V-I - F-c - CG17860 - sh - Shw - Sh - EKO - Sha - BcDNA:GH03046 - SH		Sh	integral to membrane - voltage-gated potassium channel co	behavioral response to ether - courtship behavior - learning and/or memory - perception of taste - potassium ion transport	voltage-gated potassium channel activity	campbell\Flag Cambridge: gene merge (internal view only)\Thu Aug 15 19:11:51 EDT 2002	CG12348	FBgn0064981 - FBan0012348 - FBgn0030885 - FBgn0003380	CG12348-RC	Shaker	IPR000210 == BTB/POZ domain SCOP:54695 == POZ domain; Sh|FBgn0003380|pp-CT23511|FBan0012348	16F3--5	1-57.6		FBal0015541 FBal0015542 FBal0015543 FBal0015544 FBal0015545 FBal0015546 FBal0015547 FBal0015548 FBal0015549 FBal0015550 FBal0015551 FBal0015552 FBal0015553 FBal0015554 FBal0015555 FBal0015556 FBal0015557 FBal0015558 F	AE003507	X	multiple transcripts considered (model=1)
1159	1159	0.046900583	3.80E-20	3.51E-50	0.178008314	0.922485482	0.025653455	0.999232304	CG10640-RA CG10640-RB	64D1	64D1	transcript	Mon May 20 19:41:09 EDT 2002	protein_id(AAF50784) - sp_comment(Perfect match to REAL SP with corresponding FBgn)	CG10640	Uev1A	Mon Dec 01 19:12:47 EST 2003	dUEV1a - UEV - dUev1A - DmUEV - Uev1A		Uev1A		proteolysis and peptidolysis - regulation of cell cycle	ligase activity - ubiquitin conjugating enzyme activity	simonp\EST data support existence of multiple transcripts\Mon May 20 19:40:43 EDT 2002	CG10640	FBgn0035601 - FBan0010640	CG10640-RA							AE003566	3L	multiple transcripts considered (model=1)
27798	1161	0.439664786	2.13073E-05	1.12E-21	0.270257627	0.675099421	0.036408106	0.934890208	CG14683-RA	86C4	86C4	transcript	Wed Oct 30 09:50:11 EST 2002	sp_comment(Perfect match to REAL SP with corresponding FBgn)	CG14683	CG14683	Mon Dec 01 21:25:17 EST 2003	CG14683		CG14683			methyltransferase activity - transferase activity	campbell\Evidence indicates that 5' UTR overlaps 5' UTR of pug gene\Thu Aug 15 15:55:39 EDT 2002	CG14683	FBgn0037822 - FBan0014683	CG14683-RA							AE003688	3R	multiple transcripts considered (model=1)
1168	1168	0.055683869	8.75E-13		0.3408322				CG5792-RB CG5792-RA	33F3	33F4	transcript	Fri Dec 19 16:13:33 EST 2003	protein_id(AAF53222) - sp_comment(Imperfect match to HYPO SP record with corresponding FBgn (assume that new one is better))	CG5792	CG5792	Mon Dec 22 13:37:00 EST 2003	CG5792		CG5792					CG5792	FBgn0032455 - FBan0005792	CG5792-RB							AE003637	2L	single transcript considered (model=2)
7457	1170	0.141764998	1.39295E-05	2.68E-07	0.725843482	0.797015322	0.000154376	0.99619453	CG10741-RA CG10741-RB	70B2	70B3	transcript	Wed May 22 17:05:09 EDT 2002	protein_id(AAF49804) - sp_comment(Perfect match to HYPO SP record with corresponding FBgn)	CG10741	CG10741	Mon Dec 01 18:40:54 EST 2003	CG10741		CG10741					CG10741	FBgn0036373 - FBan0010741	CG10741-RA							AE003537	3L	multiple transcripts considered (model=1)
3580	1179	0.000332816	0.038000776	0.92184273	0.71847892	0.024851395	0.006225528	0.999426021	CG31991-RC CG31991-RD CG31991-RA CG31991-RB	36B1	36B2	transcript	Wed Apr 16 17:44:36 EDT 2003	protein_id(AAF53574) - sp_comment(Perfect match to HYPO SP record with corresponding FBgn)	CG31991	mdy	Mon Dec 01 20:47:41 EST 2003	mdy - CG13273 - CG17937 - CG17938		mdy		cholesterol metabolism - oogenesis (sensu Insecta) - regulation of nurse cell apoptosis - triacylglycerol biosynthesis	sterol O-acyltransferase activity	campbell\Flag Cambridge: gene split FBgn0004797 (internal view only)\Thu May 02 15:19:31 EDT 2002	CG31991	FBgn0032608 - FBgn0032610 - FBgn0004797 - FBgn0032611 - FBan0031991 - FBgn0051991	CG31991-RC	midway		36B1--2			FBal0137143 FBal0137142 FBal0147016 FBal0032113 FBal0032114 FBal0070607	AE003652	2L	multiple transcripts considered (model=1)
4119	1184	0.019299471	7.81097E-05	4.71E-16	0.228532957	0.815897184	0.523300814	0.995323839	CG5125-RB CG5125-RA	27F3	27F3	transcript	Mon Nov 26 18:03:12 EST 2001	protein_id(AAF52504) - sp_comment(Imperfect match to REAL SP with corresponding FBgn)	CG5125	ninaC	Mon Dec 01 20:06:54 EST 2003	NINA C - Dm NinaC - ninaC - NINAC - NinaC - 2.2 - DRONINAC - myosin III - CT42491 - Droninac - CT16120 - CG54125		ninaC	cytoplasm - cytoskeleton - inaD signaling complex - myosi	adaptation of rhodopsin mediated signaling - cytoskeleton organization and biogenesis - deactivation of rhodopsin mediated signaling - phototransduction UV - photo	ATPase activity coupled - calmodulin binding - cytoskeletal protein binding - protein kinase activity - protein serin		CG5125	FBgn0026796 - FBan0005125 - FBgn0026835 - FBgn0002938	CG5125-RB	neither inactivation nor afterpotenti	IPR000719 == Eukaryotic protein kinase IPR001245 == Tyrosine kinase catalytic domain IPR001609 == Myosin head (motor domain) SCOP:52540 == P-loop containing nucleotide triphosphate hydrolases; ninaC|FBgn0002938|pp-CT16120|FBan0005125 SCOP:52540 == P-loop containing nucleotide trip	27F3			FBal0012991 FBal0012992 FBal0012993 FBal0012994 FBal0012995 FBal0012996 FBal0012997 FBal0012998 FBal0012999 FBal0013000 FBal0126352 FBal0126351 FBal0032276 FBal0032277 FBal0032278 FBal0046164 FBal0046165 FBal0056446 F	AE003617	2L	multiple transcripts considered (model=1)
1186	1186	0.013782466	3.50E-17		0.502532189				CG5785-RA CG5785-RB	54F3	54F4	transcript	Fri Feb 22 19:45:00 EST 2002	protein_id(AAM68476) - evidence(experimental) - citation(FBrf0065533) - citation(FBrf0065368) - sp_comment(Imperfect match to REAL SP with corresponding FBgn)	CG5785	thr	Mon Dec 01 23:51:58 EST 2003	anch - ana - thr		thr		foregut morphogenesis - head involution - hindgut morphogenesis - Malpighian tubule morphogenesis - mitotic sister chromatid segregation - morphogenesis of an epith			CG5785	CG5785 - FBgn0015333 - FBgn0003701 - FBan0005785	CG5785-RA	three rows		54F3--4	Feb-86		FBal0016786 FBal0016787 FBal0016788 FBal0016789 FBal0016790 FBal0016791 FBal0016792 FBal0016793 FBal0046569 FBal0046570 FBal0046571 FBal0063750 FBal0032857 FBal0032858 FBal0095176 FBal0095175 FBal0042822 FBal0032859 F	AE003801	2R	single transcript considered (model=2)
29907	1197	0.000794771	0.145313783	5.75E-36	0.53075054	0.75781986	0.454923537	0.996370356	CG8222-RF CG8222-RA CG8222-RD CG8222-RB CG8222-RE	28F3	28F5	transcript	Tue Apr 08 14:58:09 EDT 2003		CG8222	Pvr	Mon Dec 01 20:12:10 EST 2003	VGR1 - VEGF receptor - Vgr1 - stai - CT24332 - DmVEGFR - vgr1 - Vegfr-b - Vegfr-c - VEGFR-A - PVR - Pvr - Vegfr		Pvr	plasma membrane	actin cytoskeleton organization and biogenesis - actin filament organization - border cell migration (sensu Insecta) - cell projection biogenesis - cell proliferati	platelet-derived growth factor receptor activity - protein-tyrosine kinase activity - transmembrane receptor protein t	bmatthew\EST data support existence of multiple transcripts\Tue Dec 18 11:14:37 EST 2001 - bmatthew\DGC clone GH25181 appears problematic: incomplete CDS\Tue Oct 22 17:24:48 EDT 2002	CG8222	FBgn0032006 - FBan0008222	CG8222-RF							AE003620	2L	multiple transcripts considered (model=1)
25374	1200	0.010047858	1.47E-06	1.81E-18	0.136213362	0.998838584	0.857640539	0.999933855	CG10433-RA CG10433-RC	57F3	57F3	transcript	Wed Mar 13 13:48:10 EST 2002	protein_id(AAF46736) - sp_comment(Perfect match to HYPO SP record with corresponding FBgn)	CG10433	CG10433	Mon Dec 01 17:20:23 EST 2003	CG10433		CG10433					CG10433	FBgn0034638 - FBan0010433	CG10433-RA							AE003454	2R	multiple transcripts considered (model=1)
30082	1204	0.089137037	1.86E-18	4.70E-40	0.615076426	0.932628012	0.003409399	0.998302794	CG8208-RA	85D24	85D24	transcript	Tue Apr 02 15:42:52 EST 2002	protein_id(AAF54400) - sp_comment(Imperfect match to REAL SP with corresponding FBgn)	CG8208	MBD-like	Mon Dec 01 21:19:20 EST 2003	DmMbd2/3 - MBD2-3 - methyl-CpG-binding-domain-like-protein - MBD2/3 - MBD-like - dMBD-like - Dm Mbd2/3 - dMBD2/3		MBD-like	nucleus - NuRD complex - polytene chromosome	development - negative regulation of transcription DNA-dependent - regulation of transcription from Pol II promoter	histone deacetylase binding - methyl-CpG binding - NOT methyl-CpG binding - transcription regulator activity		CG8208	FBgn0029156 - FBan0008208 - FBgn0027950	CG8208-RA		IPR001739 == Methyl-CpG binding domain SCOP:54171 == DNA-binding domain; methyl-CpG-binding-domain-like-protein|FBgn0027950|pp-CT24429|FBan0008208 SCOP:54171 == DNA-binding domain; methyl-CpG-binding-domain-like-protein|FBgn0027950|pp-CT37347|FBan0008208	85D24			FBal0156283 FBal0138473 FBal0144754 FBal0138472 FBal0156282 FBal0156281 FBal0120762 FBal0138618	AE003683	3R	multiple transcripts considered (model=1)
1210	1210	0.971665952	2.55E-07		0.999566738				CG17378-RB CG17378-RA	27B1	27B1	transcript	Wed Apr 24 16:35:25 EDT 2002	protein_id(AAN10599) - sp_comment(Imperfect match to HYPO SP record with corresponding FBgn (assume that new one is better))	CG17378	CG17378	Mon Dec 01 20:04:33 EST 2003	CG17378		CG17378					CG17378	FBgn0031858 - FBan0017378	CG17378-RB							AE003615	2L	single transcript considered (model=2)
22083	1215	0.000015029	0.00421964	1.79E-24	0.205931152	0.989101841	0.055124551	0.999999919	CG31012-RC CG31012-RD	100A5	100A6	transcript	Wed Sep 25 18:32:19 EDT 2002	protein_id(AAF57087) - validation_flag(transposon in gene) - sp_comment(Imperfect match to REAL SP with corresponding FBgn)	CG31012	CG31012	Mon Dec 01 23:10:07 EST 2003	CG1408 - CG11316 - BcDNA:GH03163 - CG31012		CG31012			receptor binding - SH3/SH2 adaptor protein activity	campbell\Flag Cambridge: gene merge (internal view only)\Wed Sep 25 17:37:03 EDT 2002	CG31012	FBgn0051012 - FBgn0039803 - FBgn0027598 - FBan0031012	CG31012-RC		SCOP:50044 == SH3-domain; CG11316|FBgn0039803|pp-CT31585|FBan0011316	100A5--6			FBal0157080 FBal0157079 FBal0137636 FBal0148714	AE003775	3R	multiple transcripts considered (model=1)
1217	1217	0.041453727	3.34E-06	0.261626604	0.191872553	0.993273452	0.055082663	0.998790044	CG16747-RA CG16747-RB CG16747-RC	4.80E+05	4.80E+05	transcript	Thu Nov 07 13:57:38 EST 2002	protein_id(AAF58569) - evidence(experimental) - sp_comment(Imperfect match to REAL SP with corresponding FBgn)	CG16747	Oda	Tue Dec 02 00:34:25 EST 2003	AZ - ornithine decarboxylase antizyme - ODA - l(2)k09037 - l(2)02833 - guf - Oda - CG16747		Oda		cell differentiation - peripheral nervous system development	ornithine decarboxylase inhibitor activity	bmatthew\According to GB:AF38597 +1 translational frameshifting is used at aa residue 62 to continue translation of the CDS predicted from guf-RA past a stop codon. tcc tga t is decoded as Ser-Asp; this readthrough is likely to affect all three transcripts and the CDS sequences reflect this readthrough.\Mon Feb 25 16:58:00 EST 2002 - bmatthew\An additional guf transcript form is predicted by GB:U…	CG16747	FBgn0014270 - FBgn0010521 - FBgn0014184 - FBan0016747	CG16747-RA	Ornithine decarboxylase antizyme	IPR002993 == Ornithine decarboxylase antizyme	4.80E+05			FBal0144704 FBal0008007 FBal0130223 FBal0130222 FBal0156130 FBal0095374 FBal0035088 FBal0045825 FBal0043102 FBal0035089 FBal0035090 FBal0051529 FBal0144703 FBal0144702 FBal0144701 FBal0141984	AE003823	2R	multiple transcripts considered (model=1)
4531	1219	0.000158737	0.00068307	1.86E-89	0.040599298	0.999957477	0.000195677	1	CG32000-RB CG32000-RG CG32000-RA	102A7	102A7	transcript	Thu Nov 13 14:06:19 EST 2003	protein_id(AAN06556) - sp_comment(Hits nothing in SP and no SP entry corresponds to this FBgn)	CG32000	CG32000	Tue Dec 02 01:49:15 EST 2003	BcDNA:SD17880 - BcDNA:LD19039 - BcDNA:LD05303 - CG32000		CG32000	integral to membrane	calcium ion homeostasis - cation transport - cell homeostasis - ion transport - transport	ATPase activity coupled to transmembrane movement of ions - cation transporter activity - hydrolase activity - transp	cdsmith\DGC clone LD05303 appears problematic: incomplete CDS\Tue Jun 18 13:44:58 EDT 2002	CG32000	FBgn0064774 - FBgn0062460 - FBgn0047229 - FBgn0052000 - FBan0032000	CG32000-RB			102A6--7			FBal0140186	AE003845	4	multiple transcripts considered (model=1)
22462	1224	0.002128942	0.000126984	3.04E-57	0.082606014	0.049434944	0.000379391	0.998576387	CG5670-RD	93A4	93B2	transcript	Thu May 16 14:17:35 EDT 2002	protein_id(AAF55826) - sp_comment(Imperfect match to REAL SP with corresponding FBgn)	CG5670	Atpalpha	Tue Dec 02 01:53:52 EST 2003	Na<up>+</up> K<up>+</up>-ATPase - sodium/potassium transporting ATPase alpha - Na K ATPase &agr; subunit - l(3)j6A4 - Na+/K+ ATPase alpha subunit - Na K-ATPase &agr; subunit - l(3)rM454 - Da-47		Atpalpha	plasma membrane - septate junction	calcium ion homeostasis - cation transport - regulation of cell shape - regulation of tracheal tube architecture - regulation of tracheal tube diameter - regulation		mhuang\EST data support existence of multiple transcripts due to variable use of 5' exons\Fri Jan 25 16:42:31 EST 2002 - mhuang\EST data support existence of multiple transcripts due to variable use of mini-exons . It is not known how many of the possible combinations of variable exons occur in vivo and all possible combinations have not been annotated.\Fri Jan 25 16:42:22 EST 2002 - crosby\DGC c…	CG5670	FBgn0038844 - FBgn0002921 - FBgn0024511 - FBgn0014319 - FBgn0011518 - FBgn0011389	CG5670-RD	Na pump &agr; subunit	IPR000402 == Na+ K+ ATPase &bgr; subunit IPR000661 == H+/K+ and Na+/K+ transporting ATPase IPR001454 == Haloacid dehalogenase/epoxide hydrolase family IPR001757 == E1-E2 ATPases	93A4--B2			FBal0043635 FBal0009403 FBal0086238 FBal0043636 FBal0048020 FBal0043637 FBal0043638 FBal0101813 FBal0086961 FBal0043639 FBal0043640 FBal0043641 FBal0043642 FBal0009413 FBal0101812 FBal0048021 FBal0062163 FBal0152777 F	AE003732	3R	multiple transcripts considered (model=1)
8686	1235	0.028670316	2.50E-06	5.36E-07	0.626310354	0.601742408	0.298962946	0.997185015	CG3139-RB CG3139-RC CG3139-RD CG3139-RA	23A6	23B1	transcript	Mon Dec 03 20:26:21 EST 2001	protein_id(AAF51206) - sp_comment(Imperfect match to REAL SP with corresponding FBgn)	CG3139	syt	Mon Dec 01 19:25:31 EST 2003	l(2)23Ba - l(2)k05909 - syt - SYT - synaptotagmin I - sytI - synaptotagmin - Syt - DSYT - SYT I - Dsyt2 - D. Syt I - unnamed - Synaptotagmin - l(2)23AB1 - synaptotagmin 1 - Syt1 - SYT1 - Synapto		syt	integral to synaptic vesicle membrane - membrane - synapt	exocytosis - intracellular protein transport - larval locomotory behavior - neurotransmitter secretion - regulation of pole plasm oskar mRNA localization - synaptic	calcium ion binding - calcium-dependent phospholipid binding	tupy\EST data support existence of multiple transcripts.\Mon Nov 19 14:24:35 EST 2001	CG3139	FBgn0022151 - FBan0003139 - FBgn0004242 - FBgn0005767	CG3139-RB	synaptotagmin	IPR001565 == Synaptotagmin IPR002149 == A-latrotoxin receptor interaction domain SCOP:49562 == C2 domain (Calcium/lipid-binding domain CaLB); syt|FBgn0004242|pp-CT10512|FBan0003139	23A6--B1			FBal0146767 FBal0032843 FBal0032844 FBal0032845 FBal0032846 FBal0032847 FBal0035741 FBal0035742 FBal0032848 FBal0035743 FBal0035744 FBal0035745 FBal0064459 FBal0146766 FBal0146765 FBal0032850 FBal0035746 FBal0035747 F	AE003582	2L	multiple transcripts considered (model=1)
1257	1257	0.02827627	2.34E-10	1.26E-42	0.378467953	0.391157046	0.009493979	0.695745419	CG7867-RA CG7867-RC	70D3	70D4	transcript	Tue May 21 14:04:42 EDT 2002	protein_id(AAF49749) - sp_comment(Imperfect match to REAL SP with corresponding FBgn)	CG7867	nuf	Mon Dec 01 18:39:11 EST 2003	unnamed - anon-D2 - D2 - nuclear-fallout - CIP-D2 - nuf - Cy3-23 - EP3077		nuf	centrosome - microtubule associated complex	cytokinesis contractile ring formation - microtubule-based process	microtubule binding		CG7867	FBgn0044464 - FBan0007867 - FBgn0015626 - FBgn0013718 - FBgn0024703 - FBgn0013768	CG7867-RA	nuclear fallout		70D3--4	3-		FBal0032292 FBal0032293 FBal0151673 FBal0033570 FBal0123255 FBal0119171 FBal0119170 FBal0146972 FBal0129193 FBal0146971 FBal0146970 FBal0104468 FBal0088749 FBal0070833	AE003535	3L	multiple transcripts considered (model=1)
6075	1264	3.74294E-05	0.777477413	1.43E-53	0.030451163	0.985349077	0.537084041	0.999999993	CG12746-RD CG12746-RB CG12746-RA CG12746-RC	83B2	83B2	transcript	Mon Oct 21 16:54:45 EDT 2002	sp_comment(Imperfect match to HYPO SP record with corresponding FBgn (assume that new one is better))	CG12746	CG12746	Mon Dec 01 19:48:44 EST 2003	WUN-like - CG12746		CG12746		dephosphorylation - G-protein coupled receptor protein signaling pathway - lipid metabolism	phosphatidate phosphatase activity		CG12746	FBgn0037341 - FBan0012746	CG12746-RD							AE003602	3R	multiple transcripts considered (model=1)
1270	1270	0.001040599	0.819402935		0.611447152				CG3022-RB CG3022-RA	21D2	21D2	transcript	Mon Dec 01 19:31:48 EST 2003	protein_id(AAN10484) - sp_comment(Imperfect match to REAL SP with corresponding FBgn)	CG3022	GABA-B-R3	Mon Dec 01 19:31:47 EST 2003	D-Gaba3 - D-GABA<down>B</down>R3 - GABA-B-R3		GABA-B-R3	integral to membrane	calcium-mediated signaling - G-protein coupled receptor protein signaling pathway - nerve-nerve synaptic transmission	GABA-B receptor activity	crosby\<new comment>Review with DGC2 data\Fri Nov 16 11:23:15 EST 2001	CG3022	FBgn0031275 - FBan0003022	CG3022-RB							AE003588	2L	single transcript considered (model=2)
1273	1273	0.302754545	2.15E-08	1.02E-19	0.07828336	0.732134352	0.74352784	0.999707774	CG9911-RA CG9911-RB CG9911-RC CG9911-RD	14B10	14B10	transcript	Fri Jul 05 20:15:52 EDT 2002	protein_id(AAF48580) - sp_comment(Perfect match to HYPO SP record with corresponding FBgn)	CG9911	CG9911	Mon Dec 01 18:07:06 EST 2003	LD41494p - CG9912 - CG9911		CG9911		protein modification	protein disulfide isomerase activity		CG9911	FBgn0030736 - FBan0009911 - FBgn0030734	CG9911-RA		IPR000063 == Thioredoxin SCOP:52833 == Thioredoxin-like; CG9911|FBgn0030734|pp-CT27912|FBan0009911 SCOP:52833 == Thioredoxin-like; CG9911|FBgn0030734|pp-CT27914|FBan0009911	14B10			FBal0106602	AE003501	X	multiple transcripts considered (model=1)
28590	1278	0.006934773	0.002248197	0.217140352	0.255948651	0.357050983	0.720982025	0.998541282	CG8085-RA	50C23	50C23	transcript	Wed Mar 13 14:39:37 EST 2002	protein_id(AAG22270) - sp_comment(Perfect match to REAL SP with corresponding FBgn)	CG8085	RN-tre	Tue Dec 02 00:20:11 EST 2003	CG13351 - DRN-tre - unnamed - RN-tre		RN-tre		cell adhesion - protein metabolism - proteolysis and peptidolysis	cysteine-type peptidase activity - peptidase activity	bmatthew\<new comment>The 3' ends of the three RN-tre transcripts are each supported by one EST or mRNA sequence.\Mon Mar 04 15:04:38 EST 2002	CG8085	FBgn0033892 - FBgn0020620 - FBan0008085	CG8085-RA	tre oncogene-related protein		50C23			FBal0147586 FBal0156009 FBal0135844 FBal0079603	AE003816	2R	multiple transcripts considered (model=1)
4969	1284	0.000671705	4.55E-41	1.02E-94	0.10125368	0.968426361	1.28E-20	1	CG17838-RA CG17838-RE CG17838-RD CG17838-RF CG17838-RC C	92F12	93A1	transcript	Fri Mar 29 16:23:03 EST 2002	protein_id(AAN13832) - sp_comment(Imperfect match to HYPO SP record with corresponding FBgn (assume that new one is better))	CG17838	CG17838	Mon Dec 01 22:15:02 EST 2003	AI945337 - cg17838 - l(3)03806 - CG17838		CG17838	heterogeneous nuclear ribonucleoprotein complex		RNA binding	mhuang\EST data support existence of multiple transcripts due to variable use of mini-exons\Fri Jan 25 14:53:28 EST 2002 - mhuang\EST data support existence of multiple transcripts due to variable use of 3' exons.\Fri Jan 25 15:06:28 EST 2002 - mhuang\EST data support existence of multiple transcripts due to variable use of 5' exons\Fri Jan 25 14:53:48 EST 2002 - mhuang\This genes has many altern…	CG17838	FBgn0010818 - FBgn0038826 - FBan0017838	CG17838-RA		IPR000504 == RNA-binding region RNP-1 (RNA recognition motif) SCOP:54928 == RNA-binding domain RBD; CG17838|FBgn0038826|pp-CT39628|FBan0017838	92F12--93A1			FBal0009488 FBal0114492	AE003732	3R	multiple transcripts considered (model=1)
19007	1292	5.14758E-05	1.03E-16	1.70E-49	0.312264314	0.988743862	0.075177556	0.99999422	CG5406-RC CG5406-RA	6.40E+02	6.40E+06	transcript	Thu May 15 13:23:34 EDT 2003		CG5406	sif	Mon Dec 01 19:11:26 EST 2003	Still life - sif - CG5256 - SIF - unnamed - slf - RhoGEF - still life type 1 - still life type 2		sif	synapse	actin cytoskeleton organization and biogenesis - ectoderm development - intracellular signaling cascade - neurogenesis - regulation of synapse structure and functio	guanyl-nucleotide exchange factor activity - Rho guanyl-nucleotide exchange factor activity	sima\Ignored intron at AE003565:197169-197295 indicated by sim4 alignment of accessions D86546 and D86547 since intron causes a premature stop codon uses non-consensus splice sites and translation disagrees with the accessions.\Mon May 20 16:45:05 EDT 2002	CG5406	FBgn0035628 - FBan0005406 - FBgn0019652 - FBgn0019656 - FBgn0035629	CG5406-RC	still life	IPR000219 == Dbl domain (dbl/cdc24 rhoGEF family) IPR001331 == Guanine-nucleotide dissociation stimulators CDC24 family IPR001478 == PDZ domain (also known as DHR or GLGF) IPR003116 == Raf-like Ras-binding domain	64E1--5			FBal0056175 FBal0127183 FBal0119153 FBal0146799 FBal0056173 FBal0119152 FBal0078822	AE003565	3L	multiple transcripts considered (model=1)
5557	1296	0.010364248	8.55E-19	5.12E-18	0.718876432	0.102448921	9.59E-27	0.983656329	CG7075-RB CG7075-RA	28C1	28C1	transcript	Thu Dec 05 17:17:45 EST 2002	protein_id(AAN10641) - validation_flag(tRNA overlap) - sp_comment(Imperfect match to HYPO SP record with corresponding FBgn (assume that new one is better))	CG7075	CG7075	Mon Dec 01 20:07:59 EST 2003	CG7075		CG7075	mitochondrial derivative - Nebenkern - nucleus	amino acid metabolism - amino acid transport - extracellular transport - ion transport	amino acid transporter activity - serotonin transporter activity		CG7075	FBgn0031934 - FBan0007075	CG7075-RB							AE003618	2L	multiple transcripts considered (model=1)
34000	1308	0.017695157	1.55E-06	1.42E-29	0.878734128	0.950060211	0.308405125	0.999927426	CG17248-RD	62A9	62A9	transcript	Fri Jul 26 14:36:59 EDT 2002	protein_id(AAN11494) - sp_comment(Imperfect match to REAL SP with corresponding FBgn)	CG17248	n-syb	Mon Dec 01 17:39:38 EST 2003	n-synaptobrevin - synaptobrevin - nSYB - nsyb - SYB - Syb62A - Dn-syb - n-Syb - syb - n-syb		n-syb	plasma membrane - synaptic vesicle	exocytosis - intracellular protein transport - neurotransmitter secretion - synaptic vesicle docking - vesicle-mediated transport	v-SNARE activity		CG17248	FBgn0013342 - FBan0017248	CG17248-RD							AE003472	3L	multiple transcripts considered (model=1)
1310	1310	0.004720264	0.097015209		0.645636293				CG32188-RA CG32189-RA	75A4	75A4	transcript	Wed Jun 05 14:46:46 EDT 2002	protein_id(AAN11684) - sp_comment(Hits nothing in SP and no SP entry corresponds to this FBgn)	CG32188	CG32188	Mon Dec 01 18:26:29 EST 2003	CG32188		CG32188	cellular_component unknown	biological_process unknown	molecular_function unknown		CG32188	FBgn0052188 - FBan0032188	CG32188-RA							AE003522	3L	single transcript considered (model=2)
1319	1319	0.512819881	2.28E-19		0.299122787				CG2990-RA CG2990-RB	9A4	9A4	transcript	Sun Jun 23 16:03:50 EDT 2002	protein_id(AAF46543) - sp_comment(Perfect match to HYPO SP record with corresponding FBgn)	CG2990	CG2990	Mon Dec 01 17:15:53 EST 2003	CG2990		CG2990		DNA repair - DNA replication - regulation of transcription from Pol II promoter - tRNA metabolism	ATP-dependent DNA helicase activity - nucleic acid binding - single-stranded DNA specific endodeoxyribonuclease activi		CG2990	FBgn0030170 - FBan0002990	CG2990-RA							AE003449	X	single transcript considered (model=2)
26534	1332	0.314238911	1.77E-12	5.38E-53	0.564608257	0.663780354	0.076146944	0.999417955	CG1866-RA CG1866-RC	98C4	98C4	transcript	Tue Nov 26 16:10:08 EST 2002	protein_id(AAF56786) - sp_comment(Perfect match to HYPO SP record with corresponding FBgn)	CG1866	Moca-cyp	Mon Dec 01 22:57:03 EST 2003	Moca-cyp		Moca-cyp	nucleus	defense response - protein folding - protein targeting	peptidyl-prolyl cis-trans isomerase activity		CG1866	FBgn0039581 - FBan0001866	CG1866-RA							AE003765	3R	multiple transcripts considered (model=1)
10097	1334	0.000405167	2.04E-08	6.81838E-05	0.273593092	0.821544836	3.11E-14	0.999400311	CG2225-RB CG2225-RE CG2225-RC CG2225-RD CG2225-RA	3.90E+07	3.90E+08	transcript	Tue May 07 11:47:50 EDT 2002	protein_id(AAN11134) - validation_flag(unusual splice) - validation_flag(transposon in gene) - sp_comment(Imperfect match to HYPO SP record with corresponding FBgn (assume that new one is better))	CG2225	CG2225	Mon Dec 01 23:16:20 EST 2003	CG2225		CG2225				crosby\EST data fragmentary and incomplete.\Tue May 07 10:44:37 EDT 2002	CG2225	FBgn0032957 - FBan0002225	CG2225-RB							AE003781	2L	multiple transcripts considered (model=1)
26927	1363	0.836481212	4.52E-13	8.56E-33	0.761877393	0.998154346	0.079065514	0.999251632	CG1910-RA	100C3	100C3	transcript	Mon Apr 01 07:06:05 EST 2002	protein_id(AAF57190) - sp_comment(Perfect match to HYPO SP record with corresponding FBgn)	CG1910	CG1910	Mon Dec 01 23:14:03 EST 2003	Anon1A3 - anon1A3 - anon-EST:fe1A3 - 1A3 - unnamed - CG1910		CG1910	cellular_component unknown	biological_process unknown	molecular_function unknown		CG1910	FBgn0022349 - FBan0001910	CG1910-RA							AE003779	3R	multiple transcripts considered (model=1)
14792	1371	1.70E-09	0.79943681	2.08E-67	0.002096442	0.827396148	6.42E-06	1	CG6214-RN CG6214-RE	33F3	33F4	transcript	Mon Nov 10 13:58:51 EST 2003	validation_flag(transposon in gene)	CG6214	CG6214	Thu Jan 08 16:50:13 EST 2004	dMRP - CG6214		CG6214		defense response - extracellular transport - response to toxin	xenobiotic-transporting ATPase activity	mhuang\Large transposons inserted in the two largest introns of the gene.\Thu Dec 06 19:43:01 EST 2001 - bmatthew\FBrf0158935 reports that the CG6214 gene contains 19 exons including 2 variant copies of exon 4 and 7 variant copies of exon 8. Transcripts contain 12 exons and include 1 version of each variant exon. EST data show that there is an additional 5' exon in some transcripts and BLAST data…	CG6214	FBgn0032456 - FBan0006214	CG6214-RN							AE003637	2L	multiple transcripts considered (model=1)
22336	1375	0.0574187	0.014034579	3.44E-48	0.242398585	0.063582656	1.55E-06	0.984527714	CG7852-RC	62A4	62A5	transcript	Fri May 02 14:48:08 EDT 2003		CG7852	CG7852	Mon Dec 01 17:38:10 EST 2003	CG7852		CG7852					CG7852	FBgn0035229 - FBan0007852	CG7852-RC							AE003472	3L	multiple transcripts considered (model=1)
8306	1385	0.017756405	1.30E-40	7.88E-47	0.047012614	0.990014328	2.80E-07	1	CG2508-RA CG31687-RA	38C7	38C8	transcript	Fri May 03 13:44:33 EDT 2002	protein_id(AAG22447) - sp_comment(Imperfect match to HYPO SP record with corresponding FBgn (assume that new one is better))	CG2508	CG2508	Mon Dec 01 20:59:20 EST 2003	38C.54 - CG2508		CG2508	anaphase-promoting complex	mitotic anaphase - regulation of cell cycle	ubiquitin-protein ligase activity		CG2508	FBgn0032863 - FBan0002508	CG2508-RA							AE003666	2L	multiple transcripts considered (model=1)
25380	1387	0.051551353	1.52E-07	1.39E-35	0.641023361	0.746527805	0.008167607	0.999995112	CG15645-RA	13D4	13D4	transcript	Thu Jun 20 22:00:39 EDT 2002	protein_id(AAF48475) - sp_comment(Imperfect match to HYPO SP record with corresponding FBgn (assume that new one is better)) - validation_flag(short intron)	CG15645	CG15645	Mon Dec 22 13:24:24 EST 2003	CG15645		CG15645					CG15645	FBan0015645 - FBgn0030657	CG15645-RA			13D4			FBal0106526	AE003499	X	multiple transcripts considered (model=1)
4426	1389	2.41323E-05	0.874834775	7.99E-20	0.503794636	0.119696148	0.40464901	0.999633236	CG9097-RB CG9097-RA	6.10E+03	61F1	transcript	Thu May 16 13:09:54 EDT 2002	protein_id(AAF47439) - validation_flag(transposon in gene) - sp_comment(Imperfect match to REAL SP with corresponding FBgn)	CG9097	bab1	Mon Dec 01 17:36:31 EST 2003	bric-a-brac - BAB1 - CG13910 - bab-I - bab - bab1		bab1	nucleus	behavior - chromatin assembly or disassembly - eye-antennal disc metamorphosis - female gonad development - female sex differentiation - leg morphogenesis (sensu Ho	DNA binding - transcription factor activity	campbell\Flag Cambridge: gene merge CG13910 and CG9097 (internal view only)\Wed May 15 17:03:04 EDT 2002	CG9097	FBgn0035183 - FBgn0004870 - FBan0009097	CG9097-RB	bric a brac 1	IPR000210 == BTB/POZ domain SCOP:46689 == Homeodomain-like; CG13910|FBgn0035183|pp-CT33447|FBan0013910 SCOP:54695 == POZ domain; bab|FBgn0004870|pp-CT8899|FBan0009097	61E2--F1			FBal0138350 FBal0138351 FBal0141247 FBal0141246 FBal0141245 FBal0120548 FBal0138349 FBal0138348 FBal0147284 FBal0030543 FBal0141244 FBal0141243 FBal0030544 FBal0030545 FBal0030546 FBal0030547 FBal0030548 FBal0030549 F	AE003470	3L	multiple transcripts considered (model=1)
34864	1395	0.000384496	0.623782132	9.76E-06	0.682015968	0.817064847	0.383893611	0.999975188	CG33264-RA CG33264-RB	69F2	69F2	transcript	Thu Jun 26 16:48:06 EDT 2003		CG33264	Or69a	Mon Dec 01 18:42:34 EST 2003	CG33264 - CG32116 - CG17902 - Or69a - Or69b		Or69a	integral to membrane	perception of smell	olfactory receptor activity	crosby\Flag Cambridge (NEW): gene merge (internal view only)\Thu Jun 26 16:54:39 EDT 2003 - crosby\Gene model based on personal communication from Hugh Robertson to FlyBase\Thu Jun 26 16:55:07 EDT 2003	CG33264	FBgn0053264 - FBgn0052116 - FBan0017902 - FBan0032116 - FBgn0036326	CG33264-RA							AE003539	3L	multiple transcripts considered (model=1)
23587	1396	0.171224345	8.74E-23	5.66E-07	0.021437498	0.998436829	0.147134428	0.999999673	CG5014-RB CG5014-RD CG5014-RC	3F9	3F9	transcript	Fri Jun 21 14:27:11 EDT 2002	protein_id(AAF45909) - sp_comment(Perfect match to REAL SP with corresponding FBgn)	CG5014	Vap-33-1	Mon Dec 01 17:01:55 EST 2003	DVAP-33A - BcDNA:GM03307 - VAP-33-1 - Vap-33-1		Vap-33-1	synaptic vesicle	intracellular protein transport - neuromuscular junction development - neurotransmitter secretion - synaptic transmission - synaptic vesicle priming - transmission			CG5014	FBgn0062492 - FBgn0029687 - FBan0005014	CG5014-RB		IPR000535 == Major sperm protein (MSP) domain SCOP:49354 == PapD-like; Vap-33-1|FBgn0029687|pp-CT16060|FBan0005014	3F9			FBal0141328 FBal0141329 FBal0141327 FBal0141326 FBal0141325 FBal0103755 FBal0141324 FBal0141323 FBal0118658	AE003429	X	multiple transcripts considered (model=1)
1400	1400	0.00636612	1.72E-17	7.19E-06	0.781369942	0.855275927	4.04E-13	0.999920235	CG30275-RA CG30275-RD CG30275-RB CG30275-RC	59A3	59A3	transcript	Sat Nov 09 01:30:12 EST 2002	protein_id(AAM71114) - sp_comment(Imperfect match to HYPO SP record with corresponding FBgn (assume that new one is better))	CG30275	CG30275	Mon Dec 01 17:23:28 EST 2003	CG13520 - CG30275		CG30275				sima\Flag Cambridge: gene split (internal view only)\Fri Mar 08 16:10:17 EST 2002	CG30275	FBgn0034771 - FBgn0050275 - FBan0030275	CG30275-RA			59A3			FBal0133648	AE003458	2R	multiple transcripts considered (model=1)
24760	1407	0.116282459	1.33202E-05	1.57E-49	0.574239916	0.134508528	4.73E-22	0.975665491	CG11596-RC CG11596-RA	2B16	2B16	transcript	Thu Jun 20 15:39:50 EDT 2002	protein_id(AAF45697) - sp_comment(Perfect match to HYPO SP record with corresponding FBgn)	CG11596	CG11596	Mon Dec 01 16:56:20 EST 2003	EG:39E1.1 - CG11596		CG11596					CG11596	FBgn0023522 - FBan0011596	CG11596-RC							AE003422	X	multiple transcripts considered (model=1)
23771	1409	0.040293103	3.76101E-05	1.25E-52	0.541524165	0.980883001	0.000282912	0.998811815	CG2151-RB	7D22	7.00E+01	transcript	Mon Jul 01 14:18:45 EDT 2002	protein_id(AAF46355) - sp_comment(Imperfect match to REAL SP with corresponding FBgn)	CG2151	Trxr-1	Mon Dec 01 17:11:58 EST 2003	Trxr1 - l(1)G0379 - disulfide reductase - l(1)G0154 - DTR - Gr - TrxR - gr - DmTrxR-1 - GR - dmtrxr-1 - Trxr-1 - trxr-1 - l(1)G0477 - glutathione reductase - l(1)G0481		Trxr-1	cytoplasm - mitochondrion	determination of adult life span - sulfur metabolism - thioredoxin pathway	antioxidant activity	joshk\Multiple ESTs homologous to non-coding strand of this gene\Mon Jul 01 14:18:40 EDT 2002	CG2151	FBgn0040148 - FBgn0029045 - FBgn0028303 - FBgn0027292 - FBgn0020653 - FBan0002151	CG2151-RB	Thioredoxin reductase-1	IPR000815 == Mercuric reductase IPR001100 == Pyridine nucleotide-disulfide oxidoreductase class I IPR001327 == FAD-dependent pyridine nucleotide-disulfide oxidoreductase SCOP:51905 == FAD/NAD(P)-binding domain; Trxr-1|FBgn0020653|pp-CT42286|FBan0002151 SCOP:51905 == FAD/NAD(P)-bi	7D22--E1			FBal0126464 FBal0135774 FBal0098185 FBal0100295 FBal0103719 FBal0102623 FBal0130557 FBal0130556 FBal0152149 FBal0126463 FBal0135773 FBal0121033	AE003443	X	multiple transcripts considered (model=1)
25840	1411	0.002742674	2.54E-21	1.50E-83	0.384086798	0.999663273	1.06E-08	0.999999969	CG8144-RD CG8144-RC	85D16	85D17	transcript	Wed Mar 20 16:33:30 EST 2002	protein_id(AAN13428) - sp_comment(Imperfect match to REAL SP with corresponding FBgn)	CG8144	ps	Mon Dec 01 21:18:20 EST 2003	ps - PS - cg8144		ps		nuclear mRNA splicing via spliceosome	pre-mRNA splicing factor activity - RNA binding	bmatthew\EST data support existence of multiple transcripts\Mon Jan 07 15:49:36 EST 2002	CG8144	FBgn0026188 - FBan0008144 - FBgn0037695	CG8144-RD							AE003682	3R	multiple transcripts considered (model=1)
22234	1414	0.046806325	2.97E-24	0.032965225	0.008476117	0.971926975	2.57724E-05	0.999999978	CG6854-RC	71B4	71B5	transcript	Fri May 24 19:34:20 EDT 2002	protein_id(AAF49665) - sp_comment(Perfect match to HYPO SP record with corresponding FBgn)	CG6854	CG6854	Mon Dec 01 18:36:44 EST 2003	CG6854		CG6854		pyrimidine base metabolism	transcription factor activity		CG6854	FBgn0036478 - FBan0006854	CG6854-RC							AE003532	3L	multiple transcripts considered (model=1)
21916	1416	0.178735148	1.54707E-05	8.40E-08	0.483888595	0.999214502	0.718247635	0.999982255	CG4859-RA	60D13	60D14	transcript	Thu Jul 25 12:35:42 EDT 2002	protein_id(AAF47255) - sp_comment(Imperfect match to REAL SP with corresponding FBgn)	CG4859	Mmp1	Mon Dec 01 17:31:02 EST 2003	Dm1-MMP - l(2)k04809 - Mmp1		Mmp1		anti-apoptosis - autophagic cell death - dorsal trunk growth - larval development (sensu Insecta) - proteolysis and peptidolysis - salivary gland cell death - trach	metalloendopeptidase activity - structural molecule activity		CG4859	FBgn0022198 - FBgn0035049 - FBan0004859	CG4859-RA	Matrix metalloproteinase 1	IPR000130 == Neutral zinc metallopeptidases zinc-binding region IPR001818 == Matrixin SCOP:50923 == Hemopexin-like domain; Mmp1|FBgn0035049|pp-CT15431|FBan0004859	60D13--14			FBal0150761 FBal0150760 FBal0064525 FBal0150759 FBal0150758 FBal0150754 FBal0150757 FBal0150756 FBal0150755 FBal0119788	AE003464	2R	multiple transcripts considered (model=1)
1421	1421	0.963332684	8.81E-08		0.985199398				CG2182-RA CG2182-RB	83B8	83B8	transcript	Wed Mar 27 03:57:53 EST 2002	protein_id(AAF51975) - sp_comment(Imperfect match to HYPO SP record with corresponding FBgn (assume that new one is better))	CG2182	CG2182	Mon Dec 01 19:49:38 EST 2003	CG2182		CG2182					CG2182	FBan0002182 - FBgn0037360	CG2182-RA			83B8			FBal0113050	AE003602	3R	single transcript considered (model=2)
1423	1423	0.815819591	1.33E-11		0.9507092				CG7660-RA CG7660-RB	90C2	90C2	transcript	Mon Aug 26 13:55:58 EDT 2002	protein_id(AAF55458) - sp_comment(Imperfect match to REAL SP with corresponding FBgn)	CG7660	pxt	Mon Dec 01 22:01:27 EST 2003	Dpxt - pxt		pxt		defense response - oxygen and reactive oxygen species metabolism	peroxidase activity		CG7660	FBgn0038538 - FBan0007660	CG7660-RA							AE003719	3R	single transcript considered (model=2)
21653	1428	2.15E-08	2.24E-16	3.52E-145	0.037795241	0.57113392	0.00234975	1	CG6416-RB CG6416-RF	66D8	66D9	transcript	Wed Nov 12 14:15:52 EST 2003		CG6416	CG6416	Tue Dec 02 01:57:03 EST 2003	CG6416		CG6416		mesoderm development		crosby\multiphase exon accepted (internal view only)\Wed Nov 12 14:45:18 EST 2003 - bmatthew\DGC clone GM09210 appears problematic: unspliced intron\Tue Sep 24 14:54:35 EDT 2002 - crosby\Multiphase exon postulated: variable use of small exons; supported combination results in frameshift in downstream exons.\Wed Nov 12 14:21:38 EST 2003	CG6416	FBgn0035917 - FBan0006416	CG6416-RB							AE003554	3L	multiple transcripts considered (model=1)
1430	1430	0.230241649	3.66E-13		0.643987959				CG11254-RA CG11254-RB CG11254-RC	80A1	80A1	transcript	Fri Sep 20 15:24:00 EDT 2002	protein_id(AAF51851) - sp_comment(Imperfect match to REAL SP with corresponding FBgn)	CG11254	mael	Mon Dec 22 13:20:51 EST 2003	mael		mael	polar granule	cytoskeleton organization and biogenesis - dorsal/ventral axis specification - mRNA localization intracellular - oocyte anterior/posterior axis determination - ooc			CG11254	FBgn0016034 - FBan0011254	CG11254-RA							AE003598	3L	single transcript considered (model=2)
4855	1435	0.015203665	0.006575395	1.53E-11	0.238873398	0.472326912	0.017899363	0.999975745	CG16932-RB CG16932-RA	6.00E+02	6.00E+02	transcript	Mon Feb 25 16:50:39 EST 2002	protein_id(AAM70793) - validation_flag(unusual splice) - sp_comment(Imperfect match to HYPO SP record with corresponding FBgn (assume that new one is better))	CG16932	Eps-15	Mon Dec 01 17:32:59 EST 2003	Eps15 - eps15 - eps-15 - EPS-15 - Eps-15		Eps-15		intracellular protein transport - neurotransmitter secretion - receptor mediated endocytosis - synaptic vesicle endocytosis - vesicle-mediated transport	calcium ion binding		CG16932	FBgn0035060 - FBan0016932	CG16932-RB							AE003465	2R	multiple transcripts considered (model=1)
1436	1436	0.417842447	6.67E-24		0.935965066				CG5442-RB CG5442-RA	3.30E+05	3.30E+05	transcript	Mon May 06 14:27:22 EDT 2002	protein_id(AAF53192) - validation_flag(unusual splice) - sp_comment(Perfect match to REAL SP with corresponding FBgn)	CG5442	SC35	Mon Dec 22 13:36:27 EST 2003	cg5442 - SC35 - CG5542 - dSC35		SC35	chromatin - NOT omega speckle - nuclear speck - nucleus -	mRNA splice site selection - nuclear mRNA splicing via spliceosome	pre-mRNA splicing factor activity - RNA binding	mhuang\EST data support existence of multiple transcripts due to variable use of 5' exons\Tue Dec 04 20:28:27 EST 2001	CG5442	FBgn0040286 - FBan0005442 - FBgn0032432	CG5442-RB							AE003636	2L	single transcript considered (model=2)
27109	1448	5.01E-06	0.151602588	1.71E-48	0.025860161	0.507337672	0.334430856	0.999999012	CG8229-RA	44F11	44F11	transcript	Tue Dec 17 17:28:35 EST 2002	protein_id(AAF59013) - sp_comment(Perfect match to HYPO SP record with corresponding FBgn)	CG8229	CG8229	Tue Dec 02 00:57:50 EST 2003	CG8229		CG8229				andy\This gene shares extensive sequence with an overlapping gene but does not share coding sequence.\Tue Dec 03 10:41:57 EST 2002	CG8229	FBgn0033356 - FBan0008229	CG8229-RA							AE003835	2R	multiple transcripts considered (model=1)
8371	1458	0.038488364	3.44E-10	6.07E-27	0.304662882	0.63609273	1.44641E-05	0.999998274	CG10033-RI CG10033-RB CG10033-RH CG10033-RA	24A2	24A4	transcript	Wed Nov 12 11:57:34 EST 2003	validation_flag(transposon in gene)	CG10033	for	Tue Dec 02 01:37:09 EST 2003	dg2 - for - DG2 - Dg2 - Pkg2 - FOR/PKG - l(2)06860 - BcDNA:GM08338 - Pkg24A - PKG		for	cellular_component unknown	cytoskeleton organization and biogenesis - feeding behavior - intracellular signaling cascade - larval feeding behavior - larval locomotory behavior - muscle contra	cGMP-dependent protein kinase activity - protein serine/threonine kinase activity - receptor signaling protein serine/	bmatthew\Transposon inserted in intron\Wed Nov 12 11:39:32 EST 2003	CG10033	FBgn0010629 - FBgn0063202 - FBan0010033 - FBgn0031555 - FBgn0000721 - FBgn0000443	CG10033-RI	foraging	IPR000719 == Eukaryotic protein kinase IPR000961 == Protein kinase C-terminal domain IPR001245 == Tyrosine kinase catalytic domain IPR002290 == Serine/Threonine protein kinase family active site IPR002373 == cAMP-dependent protein kinase IPR002374 == cGMP-dependent protein kinase	24A2--4	10-Feb		FBal0008119 FBal0064880 FBal0043068 FBal0043069 FBal0043071 FBal0043070 FBal0104616 FBal0130367 FBal0130366 FBal0130365 FBal0064693 FBal0064692 FBal0064691 FBal0137247 FBal0043072 FBal0043073 FBal0043076 FBal0043074 F	AE003579	2L	multiple transcripts considered (model=1)
21989	1462	0.032408497	6.45E-10	0.591324531	0.103639629	0.754321064	0.113985952	0.992781298	CG14959-RC	63C2	63C3	transcript	Mon May 12 14:07:38 EDT 2003		CG14959	CG14959	Mon Dec 01 17:44:07 EST 2003	EP3139 - EP(2)3139 - EP714 - BcDNA:RH52423 - EP(3)0714 - CG14959		CG14959					CG14959	FBgn0062665 - FBgn0062642 - FBgn0062428 - FBgn0035427 - FBan0014959	CG14959-RC		IPR002557 == Chitin binding domain SCOP:57625 == Tachycitin; CG14959|FBgn0035427|pp-CT34804|FBan0014959	63C2--3			FBal0136031 FBal0141931 FBal0136054 FBal0141930 FBal0141929 FBal0141928 FBal0111154	AE003477	3L	multiple transcripts considered (model=1)
1471	1471	0.314145219	3.65479E-05	0.000542986	0.56979199	0.99633796	0.022371624	0.999503253	CG8884-RA CG8884-RH CG8884-RG CG8884-RE CG8884-RD CG8884	89A8	89A11	transcript	Mon Aug 12 16:11:06 EDT 2002	protein_id(AAN13682) - sp_comment(Perfect match to REAL SP with corresponding FBgn)	CG8884	Sap47	Mon Dec 01 21:52:47 EST 2003	sap47 - SAP47 - dsap-47 - Sap47		Sap47	synapse	synaptic transmission	molecular_function unknown	campbell\<new comment>\Mon Aug 12 16:10:37 EDT 2002 - campbell\EST data support existence of multiple transcripts\Mon Aug 12 16:03:05 EDT 2002 - campbell\EST data support existence of multiple transcripts due to variable use of 5' exons\Mon Aug 12 16:03:40 EDT 2002	CG8884	FBgn0013334 - FBan0008884	CG8884-RA							AE003711	3R	multiple transcripts considered (model=1)
24565	1477	6.12E-06	0.834900869	8.09E-12	0.51117812	0.990347091	0.48957609	0.999999931	CG12179-RB CG12179-RA	4C10	4C10	transcript	Mon Jun 24 14:47:52 EDT 2002	protein_id(AAF45962) - validation_flag(unusual splice) - sp_comment(Imperfect match to SP corresponding to a different FBgn)	CG12179	CG12179	Mon Dec 01 17:03:32 EST 2003	EG:66A1.2 - CG12179		CG12179					CG12179	FBgn0025388 - FBan0012179	CG12179-RB							AE003431	X	multiple transcripts considered (model=1)
1486	1486	0.532660519	1.33E-06		0.731018439				CG2906-RB CG2906-RA	43F6	43F7	transcript	Mon Mar 17 10:49:42 EST 2003	protein_id(AAM68877) - sp_comment(Imperfect match to HYPO SP record with corresponding FBgn (assume that new one is better))	CG2906	CG2906	Tue Dec 02 01:04:20 EST 2003	CG2906		CG2906				bmatthew\EST data suggest additional 5' exon(s). Putative additional 5' exon was included in gene model to allow formation of a gene model that incorporates the BLASTX homology data.\Thu Feb 14 11:55:52 EST 2002 - bmatthew\<new comment>Final exon predicted from BLASTX homology.\Thu Feb 14 11:50:39 EST 2002	CG2906	FBgn0033240 - FBan0002906	CG2906-RB							AE003839	2R	single transcript considered (model=2)
3725	1496	6.40321E-05	0.171950012	2.13E-13	0.835108504	0.263260017	0.004062915	0.999998983	CG7981-RA CG7981-RD CG7981-RE CG7981-RC	3A3	3A4	transcript	Mon Jul 15 14:34:55 EDT 2002	protein_id(AAF45786) - sp_comment(Perfect match to SP record corresponding to different FBgn)	CG7981	trol	Mon Dec 01 16:58:46 EST 2003	GC7891 - l(1)9-96 - BcDNA:GM02481 - l(1)3Ac - Perlecan - l(1)trol - perlecan - l(1)zwl - CT23996 - zw-1 - EG:BACR25B3.11 - l(1)zw1 - pcan - zw1 - troll - trol - ZW-1 - l(1)VA51		trol	basement membrane - extracellular matrix	cell-cell adhesion - cell-matrix adhesion - neuroblast cell division - signal transduction	structural molecule activity	campbell\Flag Cambridge: I believe that the correct FBgn is FBgn0001402 and not FBgn0027946 which is associated with gadfly gene model. (internal view only)\Mon Jul 15 14:31:40 EDT 2002	CG7981	FBgn0063205 - FBgn0029620 - FBgn0027946 - FBgn0001402 - FBan0007981	CG7981-RA	terribly reduced optic lobes	IPR003006 == Immunoglobulin and major histocompatibility complex domain IPR003598 == Immunoglobulin C-2 type IPR003600 == Immunoglobulin-like SCOP:48726 == Immunoglobulin; pcan|FBgn0027946|pp-CT23996|FBan0007981 SCOP:49899 == Concanavalin A-like lectins/glucanases; pcan|FBgn002794	3A3--4	1-1.04		FBal0017046 FBal0017047 FBal0017048 FBal0017049 FBal0017050 FBal0017051 FBal0017052 FBal0017053 FBal0017054 FBal0017055 FBal0017056 FBal0017057 FBal0017058 FBal0017059 FBal0017060 FBal0017061 FBal0017062 FBal0017063 F	AE003424	X	multiple transcripts considered (model=1)
1520	1520	0.086409064	9.51E-20		0.757681145				CG6129-RB CG6129-RC	9.50E+02	9.50E+04	transcript	Tue Dec 10 17:45:17 EST 2002	protein_id(AAF56238) - sp_comment(Imperfect match to HYPO SP record with corresponding FBgn (assume that new one is better))	CG6129	CG6129	Mon Dec 01 22:33:12 EST 2003	CG6129		CG6129				bmatthew\DGC clone AT16851 appears problematic: incomplete CDS\Tue Nov 05 18:09:16 EST 2002	CG6129	FBgn0039152 - FBan0006129	CG6129-RB							AE003746	3R	single transcript considered (model=2)
31384	1523	0.00427502	0.011292918	1.84E-10	0.677013892	0.908268912	0.067450764	0.998849751	CG14723-RC	86F7	86F8	transcript	Mon Mar 17 16:56:40 EST 2003		CG14723	HisCl1	Mon Dec 01 21:30:56 EST 2003	DmHisCl1 - hclB - HisCl1 - hisCl1		HisCl1	histamine-gated chloride channel complex	anion transport - nerve-nerve synaptic transmission - signal transduction	glycine-gated ion channel activity - histamine-gated chloride channel activity	campbell\DGC clone GH14445 appears problematic: unspliced intron\Tue Sep 17 13:42:23 EDT 2002	CG14723	FBgn0037950 - FBan0014723	CG14723-RC							AE003693	3R	multiple transcripts considered (model=1)
1528	1528	0.09110164	1.34E-12	8.14E-59	0.600476658	0.727308553	1.25E-15	0.996477428	CG14792-RA CG14792-RD CG14792-RB	2B1	2B1	transcript	Sun Jun 23 13:24:40 EDT 2002	protein_id(AAF45638) - evidence(experimental) - sp_comment(Perfect match to REAL SP with corresponding FBgn)	CG14792	sta	Mon Dec 01 16:55:53 EST 2003	Stubarista - Sa - k14 - unnamed - anon-EST:Liang-2.56 - sta - clone 2.56 - Rp40 - EG:80H7.6 - 37LRP/p40 - P40 - Lam-r - l(1)2Af		sta	cytosolic small ribosomal subunit (sensu Eukarya) - ribos	protein biosynthesis - protein metabolism	nucleic acid binding - structural constituent of ribosome	campbell\EST data support existence of multiple transcripts due to variable use of 5' exons\Sun Jun 23 13:23:22 EDT 2002 - campbell\snoRNA:M inserted in intron.\Sun Jun 23 13:23:40 EDT 2002	CG14792	FBgn0010239 - FBgn0003517 - FBan0014792	CG14792-RA	stubarista	IPR001865 == Ribosomal protein S2 SCOP:52313 == Ribosomal protein S2; sta|FBgn0003517|pp-CT34602|FBan0014792	2B1	Maps to		FBal0016161 FBal0016162 FBal0016163 FBal0032799 FBal0090104 FBal0032800 FBal0096814 FBal0102635 FBal0032804 FBal0032805 FBal0032806 FBal0032807 FBal0032808 FBal0032809 FBal0032810 FBal0032811 FBal0032802 FBal0032803 F	AE003421	X	multiple transcripts considered (model=1)
1529	1529	0.882714914	1.10E-16		0.307149057				CG9596-RB CG9596-RA	2.60E+04	2.60E+04	transcript	Wed Apr 02 18:14:31 EST 2003		CG9596	CG9596	Mon Dec 01 20:04:22 EST 2003	CG9596		CG9596		protein biosynthesis - protein metabolism	nucleic acid binding - translation factor activity nucleic acid binding - translation initiation factor activity		CG9596	FBgn0031832 - FBan0009596	CG9596-RB							AE003614	2L	single transcript considered (model=2)
1542	1542	0.952071784	2.24E-07		0.906685551				CG5825-RB CG5825-RA	25C1	25C1	transcript	Wed Nov 28 16:50:49 EST 2001	protein_id(AAN10526) - sp_comment(Imperfect match to REAL SP with corresponding FBgn)	CG5825	His3.3A	Mon Dec 01 19:56:22 EST 2003	His3.3A - PH3 - histone H3.3A - H3.3		His3.3A	nucleosome	cell adhesion - chromatin assembly or disassembly - regulation of cell shape	DNA binding		CG5825	FBgn0014857 - FBan0005825	CG5825-RB							AE003608	2L	single transcript considered (model=2)
29044	1552	0.003111353	8.15761E-05	2.38E-25	0.871182593	0.72946624	0.001548107	0.743736559	CG10737-RD CG10737-RC	56C1	56C1	transcript	Sat Feb 23 19:56:08 EST 2002	protein_id(AAM68441) - sp_comment(Imperfect match to HYPO SP record with corresponding FBgn (assume that new one is better))	CG10737	CG10737	Mon Dec 01 23:44:22 EST 2003	10737 - Gene 1 - CG10737		CG10737			diacylglycerol binding		CG10737	FBgn0034420 - FBan0010737	CG10737-RD							AE003797	2R	multiple transcripts considered (model=1)
1559	1559	0.04401742	0.00044373		0.682972448				CG17510-RA CG17510-RB	41F6	41F6	transcript	Wed Jul 31 12:58:08 EDT 2002	protein_id(AAM68367) - sp_comment(Perfect match to HYPO SP record with corresponding FBgn) - problem(true)	CG17510	CG17510	Mon Dec 01 23:21:16 EST 2003	BcDNA:RE29957 - CG17510		CG17510				mhuang\Although this gene model is supported by multiple pieces of evidence the computed ORF is questionable because it is much smaller than the predicted transcript\Wed Jul 31 12:57:34 EDT 2002	CG17510	FBgn0047128 - FBgn0039969 - FBan0017510	CG17510-RA			41F6			FBal0115611	AE003786	2R	single transcript considered (model=2)
1560	1560	9.23E-06	0.000211519	1.14E-33	0.021860598	0.996927647	0.981331607	0.999991874	CG33056-RA CG33056-RC CG33056-RE CG10517-RC CG33056-RD	78C2	78C2	transcript	Sat Nov 23 19:39:30 EST 2002	sp_comment(Perfect match to HYPO SP record with corresponding FBgn)	CG33056	CG33056	Mon Dec 01 19:39:08 EST 2003	CG33056 - CG10517		CG33056				crosby\Flag Cambridge: gene split (internal view only) CG10517; first gene of multigenic pre-mRNA.\Mon Aug 19 22:40:07 EDT 2002	CG33056	FBgn0053056 - FBan0033056 - FBgn0037058	CG33056-RA							AE003593	3L	multiple transcripts considered (model=1)
28897	1573	0.005119786	0.252711123	1.33E-75	0.031338539	0.999262962	2.03E-06	0.999998524	CG14616-RE	20B1	20B1	transcript	Tue Jul 16 19:17:33 EDT 2002	sp_comment(Imperfect match to HYPO SP record with corresponding FBgn (assume that new one is better)) - validation_flag(transposon in gene)	CG14616	CG14616	Mon Dec 01 19:16:50 EST 2003	CG14616 - CG32502		CG14616				cdsmith\Flag Cambridge: gene split (internal view only)\Wed Jun 26 14:07:47 EDT 2002	CG14616	FBgn0031192 - FBan0014616 - FBgn0052502	CG14616-RE							AE003574	X	multiple transcripts considered (model=1)
1580	1580	0.134257025	1.32E-06		0.64550513				CG9433-RA CG9433-RB	57C7	57C7	transcript	Thu Feb 28 18:46:58 EST 2002	protein_id(AAM70857) - sp_comment(Perfect match to REAL SP with corresponding FBgn)	CG9433	Xpd	Mon Dec 01 17:18:27 EST 2003	XPD - XPD/ERCC2 - DhXPD - DhR3 - DmXPD - Xpd		Xpd	cytoplasm - nucleus - polytene chromosome interband - pol	chromosome segregation - nucleotide-excision repair - regulation of mitosis - transcription initiation from Pol II promoter	DNA helicase activity - general RNA polymerase II transcription factor activity - helicase activity - nucleic acid bin		CG9433	CG9433 - FBgn0015844 - FBan0009433	CG9433-RA	Xeroderma pigmentosum D	IPR001410 == DEAD/DEAH box helicase IPR001650 == Helicase C-terminal domain IPR001945 == Xeroderma pigmentosum group D protein SCOP:52540 == P-loop containing nucleotide triphosphate hydrolases; Xpd|FBgn0015844|pp-CT26722|FBan0009433	57C7			FBal0147315 FBal0147314 FBal0097083 FBal0075658	AE003453	2R	single transcript considered (model=2)
1581	1581	0.605409047	2.91E-14		0.731412024				CG17218-RA CG17218-RB	33D2	33D2	transcript	Tue Apr 30 15:58:54 EDT 2002	protein_id(AAF53178) - sp_comment(Perfect match to HYPO SP record with corresponding FBgn)	CG17218	CG17218	Mon Dec 01 20:31:55 EST 2003	BcDNA:RE65321 - CG17218		CG17218					CG17218	FBgn0032421 - FBan0017218 - FBgn0047066	CG17218-RA							AE003635	2L	single transcript considered (model=2)
1589	1589	0.969088077	3.27E-15		0.459165526				CG8069-RA CG8069-RB	45A8	45A8	transcript	Fri Nov 08 17:22:09 EST 2002	protein_id(AAF58985) - sp_comment(Imperfect match to HYPO SP record with corresponding FBgn (assume that new one is better))	CG8069	CG8069	Tue Dec 02 00:53:55 EST 2003	CG8069		CG8069					CG8069	FBgn0033380 - FBan0008069	CG8069-RA							AE003834	2R	single transcript considered (model=2)
1592	1592	5.83691E-05	0.003901135	6.32E-20	0.074296032	0.897805094	0.025615193	0.99998537	CG15088-RA CG15088-RB	5.50E+12	5.50E+12	transcript	Tue Oct 22 12:21:43 EDT 2002	protein_id(AAF57648) - sp_comment(Corresponds to a HYPO SP entry but doesn't hit it)	CG15088	CG15088	Mon Dec 01 23:46:10 EST 2003	CG15088		CG15088		amino acid metabolism - amino acid transport - cation transport - extracellular transport	cation transporter activity		CG15088	FBgn0034381 - FBan0015088	CG15088-RA							AE003798	2R	multiple transcripts considered (model=1)
26219	1601	0.001021867	8.14E-25	2.68E-39	0.186881293	0.746019571	8.01E-12	0.99852055	CG32316-RB CG32316-RG CG32316-RF CG32316-RA CG32316-RD C	62A7	62A8	transcript	Sat Nov 02 12:59:51 EST 2002	protein_id(AAF47519) - sp_comment(Perfect match to HYPO SP but either annotation or SP entry doesn't have an FBgn)	CG32316	CG32316	Mon Dec 01 17:38:24 EST 2003	CG32316		CG32316				cdsmith\Flag Cambridge: Putative dicistronic gene - upstream CDS (CG18170) lacking sufficent BLAST evidence (internal view only)\Wed Aug 21 16:31:42 EDT 2002	CG32316	FBgn0052316 - FBan0032316	CG32316-RB							AE003472	3L	multiple transcripts considered (model=1)
1612	1612	0.270111002	2.02E-12		0.680133646				CG13870-RB CG13870-RA	56F17	56F17	transcript	Wed Sep 25 14:37:49 EDT 2002	protein_id(AAM68407) - sp_comment(Imperfect match to HYPO SP record with corresponding FBgn (assume that new one is better))	CG13870	CG13870	Mon Dec 01 23:28:47 EST 2003	CG13870		CG13870					CG13870	FBgn0034506 - FBan0013870	CG13870-RB							AE003792	2R	single transcript considered (model=2)
1617	1617	0.98032284	2.33E-08		0.883962015				CG3707-RA CG3707-RB	2D5	2D5	transcript	Thu Jul 18 15:33:40 EDT 2002	protein_id(AAF45734) - sp_comment(Imperfect match to REAL SP with corresponding FBgn)	CG3707	wapl	Mon Dec 01 16:58:20 EST 2003	l74 - N2 - EG:87B1.2 - RNA D - RNAD - l(1)2Dd - C204 - wapl - l(1)N5<up>72</up> - l(1)N2 - l(1)2Df - pasc - l(1)C204 - wap		wapl		female meiosis chromosome segregation - sister chromatid cohesion			CG3707	FBgn0004001 - FBgn0001396 - FBgn0004655 - FBan0003707	CG3707-RA	wings apart-like	SCOP:48371 == ARM repeat; wapl|FBgn0004655|pp-CT12355|FBan0003707 SCOP:48371 == ARM repeat; wapl|FBgn0004655|pp-CT42114|FBan0003707	2D5	1-0.7		FBal0018418 FBal0018419 FBal0018420 FBal0018421 FBal0018422 FBal0018423 FBal0018424 FBal0018425 FBal0018426 FBal0018427 FBal0018428 FBal0018429 FBal0044454 FBal0018430 FBal0018431 FBal0018432 FBal0018433 FBal0018434 F	AE003423	X	single transcript considered (model=2)
21893	1629	0.099409713	0.000210249	8.18E-45	0.196731428	0.997355254	3.62E-16	0.999526074	CG8487-RA	48F8	48F10	transcript	Thu Sep 26 18:50:01 EDT 2002	protein_id(AAM68666) - sp_comment(Imperfect match to HYPO SP record with corresponding FBgn (assume that new one is better))	CG8487	garz	Tue Dec 02 00:30:23 EST 2003	Gartenzwerg - CG 8487 - garz		garz	Golgi vesicle	ER to Golgi transport - exocytosis - intra-Golgi transport - intracellular protein transport	guanyl-nucleotide exchange factor activity	campbell\DGC clone AT08349 appears problematic: incomplete CDS\Thu Sep 26 18:49:35 EDT 2002	CG8487	FBgn0063599 - FBgn0033714 - FBan0008487	CG8487-RA	gartenzwerg	SCOP:48425 == Sec7 domain; CG8487|FBgn0033714|pp-CT24821|FBan0008487	48F8--9			FBal0123295 FBal0131929	AE003822	2R	multiple transcripts considered (model=1)
1632	1632	0.003864939	5.67E-06	2.08E-107	0.01583466	0.742545502	0.026112239	1	CG17299-RA CG17299-RD CG17299-RG CG17299-RH CG17299-RE C	93C1	93C6	transcript	Thu May 16 14:41:42 EDT 2002	protein_id(AAN13851) - validation_flag(transposon in gene) - sp_comment(Imperfect match to REAL SP with corresponding FBgn)	CG17299	SNF4Agamma	Mon Dec 01 22:16:47 EST 2003	FBgn0025803 - SNF4a - loe - EP3015b - SNF4 - CG5806 - SNF4A - SNF4Agamma		SNF4Agamma		defense response - fatty acid metabolism - intracellular signaling cascade - protein amino acid phosphorylation - regulation of phosphate metabolism - response to s	AMP-activated protein kinase activity - protein serine/threonine kinase activity - receptor signaling protein serine/t	mhuang\First Priority for Reannotation (internal view only)\Mon Apr 01 11:44:18 EST 2002	CG17299	FBgn0043354 - FBgn0038864 - FBgn0025803 - FBan0017299	CG17299-RA	SNF4/AMP-activated protein kinase gam		93C1--6			FBal0135816 FBal0130770 FBal0130769 FBal0130774 FBal0130773 FBal0130772 FBal0130771 FBal0119634 FBal0128090 FBal0147520 FBal0144604 FBal0144605 FBal0144607 FBal0144606 FBal0141547 FBal0141546 FBal0144603 FBal0144602 F	AE003733	3R	multiple transcripts considered (model=1)
1648	1648	4.06E-06	8.33E-11		0.45214793				CG32442-RB CG32442-RA	78D5	78D5	transcript	Wed May 29 17:13:44 EDT 2002	protein_id(AAN12177) - sp_comment(Hits nothing in SP and no SP entry corresponds to this FBgn)	CG32442	CG32442	Mon Dec 22 13:29:51 EST 2003	CG32442 - BcDNA:RE62711 - BcDNA:RH17480		CG32442	cellular_component unknown	biological_process unknown	molecular_function unknown	andy\multiphase exon provisional (internal view only)\Mon Dec 22 11:31:07 EST 2003	CG32442	FBgn0064837 - FBan0032442 - FBgn0052442 - FBgn0047079	CG32442-RB			78D5			FBal0139886	AE003594	3L	single transcript considered (model=2)
1651	1651	0.021702805	0.000021648	1.91E-33	0.291843116	0.91728535	0.421520579	0.999411842	CG11791-RB CG11791-RA	96B19	96B19	transcript	Mon Jan 28 15:22:06 EST 2002	protein_id(AAN14035) - sp_comment(Imperfect match to HYPO SP record with corresponding FBgn (assume that new one is better))	CG11791	CG11791	Mon Dec 01 22:40:41 EST 2003	CG11791		CG11791					CG11791	FBgn0039266 - FBan0011791	CG11791-RB							AE003750	3R	multiple transcripts considered (model=1)
1663	1663	0.290294531	3.13E-46		0.47716089				CG5207-RA CG17210-RA CG5106-RA	8.60E+02	8.60E+02	transcript	Tue Apr 02 16:56:58 EST 2002	protein_id(AAF54623) - sp_comment(Imperfect match to SP corresponding to a different FBgn)	CG5207	scpr-A	Mon Dec 01 21:27:49 EST 2003	SCPR-A - scpr-A - bs03f04.y1		scpr-A					CG5207	FBgn0037889 - FBan0005207	CG5207-RA							AE003690	3R	single transcript considered (model=2)
22760	1665	0.00914208	8.12E-06	8.20E-38	0.194643764	0.987175055	0.659059431	0.999265624	CG4533-RA	59F6	59F6	transcript	Wed Mar 06 18:23:59 EST 2002	protein_id(AAF47041) - sp_comment(Perfect match to REAL SP with corresponding FBgn)	CG4533	l(2)efl	Mon Dec 01 17:27:15 EST 2003	l(2)59Fa - l(2)13-1 - el(2)13-1 - l(2)efl		l(2)efl		defense response - embryonic development - protein folding - response to heat - response to stress			CG4533	FBgn0011779 - FBgn0011296 - FBan0004533	CG4533-RA	lethal (2) essential for life	SCOP:49764 == HSP20-like chaperones; l(2)efl|FBgn0011296|pp-CT14702|FBan0004533	59F6			FBal0073077	AE003461	2R	multiple transcripts considered (model=1)
25307	1687	4.26224E-05	1.97E-13	6.69007E-05	0.083357709	0.046310429	0.006865535	0.977521615	CG4700-RB CG4700-RD CG4700-RA	53C6	53C7	transcript	Mon Mar 31 16:22:49 EST 2003	protein_id(AAF57990) - evidence(experimental) - citation(FBrf0066964) - sp_comment(Imperfect match to REAL SP with corresponding FBgn)	CG4700	Sema-2a	Tue Dec 02 00:01:26 EST 2003	l(2)03021 - D-Sema II - D-semaII - sema-II - D-SemaII - D-Sema-II - dSema-II - SemaII - semaII - Sema-2a - BcDNA:LD09561 - D-Sema2a - Semaphorin II - D-Semaphorin II - semaphorin - CT14922 - Dse		Sema-2a	extracellular	adult behavior - axon guidance - cell surface receptor linked signal transduction - cell-cell adhesion - ectoderm development - synaptic target inhibition	receptor activity - receptor binding	joshk\EST data support existence of multiple transcripts due to variable use of the second exon of Sema-2a-RB or Sema-2a-RA.\Tue Feb 19 16:38:09 EST 2002	CG4700	CG4700 - FBgn0062466 - FBgn0011260 - FBan0004700	CG4700-RB		IPR003599 == Immunoglobulin subtype SCOP:48726 == Immunoglobulin; Sema-2a|FBgn0011260|pp-CT14922|FBan0004700 SCOP:48726 == Immunoglobulin; Sema-2a|FBgn0011260|pp-CT42076|FBan0004700	53C6--7			FBal0015411 FBal0028553 FBal0090136 FBal0063768 FBal0044333 FBal0090137 FBal0098964	AE003806	2R	multiple transcripts considered (model=1)
1689	1689	0.214609053	1.34E-09		0.75281466				CG3019-RA CG3019-RC CG3019-RB	1.00E+01	1.00E+01	transcript	Mon Jul 15 14:29:29 EDT 2002	protein_id(AAG22382) - validation_flag(transposon in gene) - sp_comment(Imperfect match to REAL SP with corresponding FBgn)	CG3019	su(w[a])	Mon Dec 01 16:54:03 EST 2003	EG:BACR7A4.10 - su(w<up>a</up>)-2 - su(w<up>a</up>)-1 - su(wa) - su<up>wa</up> - su(w) - DmSWAP - su(w[a])		su(w[a])	nucleus - spliceosome complex	nuclear mRNA splicing via spliceosome	pre-mRNA splicing factor activity	bmatthew\A 412 transposon is inserted into the first exon of su(w[a]) in this strain. The transposon may be spliced out with the use of conserved splice junctions that are present at the site of insertion. It may cause a mutation in this strain.\Wed May 14 16:07:30 EDT 2003	CG3019	CG3019 - FBgn0003638 - FBan0003019	CG3019-RA	suppressor of white-apricot	IPR000061 == SWAP / SURP	1.00E+01	1-0.1		FBal0016576 FBal0016585 FBal0016586 FBal0016587 FBal0016588 FBal0016589 FBal0016590 FBal0016591 FBal0016592 FBal0016593 FBal0016577 FBal0016578 FBal0016579 FBal0016580 FBal0016581 FBal0016582 FBal0016583 FBal0016584 F	AE003419	X	single transcript considered (model=2)
1699	1699	0.875399907	6.26E-46		0.915492669				CG32332-RD CG32332-RE CG32332-RA CG32332-RC CG32332-RB	61F4	61F4	transcript	Fri Nov 01 18:17:06 EST 2002	protein_id(AAN11465) - sp_comment(Imperfect match to HYPO SP but either annotation or SP entry doesn't have an FBgn)	CG32332	CG32332	Mon Dec 01 17:36:47 EST 2003	CG32332		CG32332				cdsmith\Flag Cambridge: Putative dicistronic gene - upstream and downstream CDS lack sufficent BLAST evidence (internal view only)\Wed Aug 21 18:12:47 EDT 2002	CG32332	FBgn0052332 - FBan0032332	CG32332-RD							AE003471	3L	single transcript considered (model=2)
9027	1716	8.53E-06	6.92456E-05	2.03E-58	0.208195151	0.573251114	1.63E-06	0.999965003	CG5099-RB CG5099-RA	9.60E+03	9.60E+05	transcript	Sat Nov 09 20:40:06 EST 2002	protein_id(AAN14056) - sp_comment(Imperfect match to REAL SP with corresponding FBgn)	CG5099	msi	Mon Dec 01 22:44:02 EST 2003	SIDNA - DMSIDNA - anon-EST:Liang-2.35 - clone 2.35 - msi		msi		cell fate determination - ectoderm development - mRNA processing - negative regulation of translation - neurogenesis - regulation of translation - transmission of n	mRNA binding - RNA binding - translation regulator activity - translation repressor activity nucleic acid binding	pavel\First Priority for Reannotation (internal view only)\Tue Jan 29 11:23:09 EST 2002	CG5099	FBgn0011666 - FBan0005099	CG5099-RB							AE003752	3R	multiple transcripts considered (model=1)
1721	1721	0.002194166	3.17E-06		0.291572117				CG8129-RA CG8129-RB	85D12	85D13	transcript	Wed Mar 20 15:13:02 EST 2002	protein_id(AAF54365) - sp_comment(Imperfect match to HYPO SP record with corresponding FBgn (assume that new one is better))	CG8129	CG8129	Mon Dec 01 21:18:04 EST 2003	CG8129		CG8129		amino acid biosynthesis - amino acid catabolism	hydro-lyase activity		CG8129	FBgn0037684 - FBan0008129	CG8129-RA							AE003682	3R	single transcript considered (model=2)
28005	1722	0.004392601	5.80E-14	4.85E-93	0.282102051	0.992022999	1.22E-18	0.999907169	CG4001-RA	4.60E+09	46F1	transcript	Wed Oct 23 13:37:29 EDT 2002	protein_id(AAF58840) - validation_flag(unusual splice) - sp_comment(Perfect match to REAL SP with corresponding FBgn)	CG4001	Pfk	Tue Dec 02 00:48:52 EST 2003	BcDNA.GH12192 - pfk - BcDNA:GH12192 - l(2)06339 - 6.6 - unnamed - B - Pfk		Pfk		glycolysis			CG4001	FBgn0010618 - FBgn0003071 - FBan0004001	CG4001-RA	Phosphofructokinase	IPR000023 == Phosphofructokinase SCOP:53784 == Phosphofructokinase; Pfk|FBgn0003071|pp-CT13275|FBan0004001 SCOP:53784 == Phosphofructokinase; Pfk|FBgn0003071|pp-CT13302|FBan0004001	46E8--F1	2-85.2		FBal0008106 FBal0156084 FBal0068168	AE003831	2R	multiple transcripts considered (model=1)
27315	1723	0.002015791	1.59E-10	1.36E-15	0.469038082	0.002445167	1.13E-11	0.999996632	CG11100-RA CG11100-RB	80C1	80C1	transcript	Fri Dec 13 16:00:58 EST 2002	protein_id(AAN12210) - sp_comment(Imperfect match to HYPO SP record with corresponding FBgn (assume that new one is better))	CG11100	Mes2	Mon Dec 01 19:46:02 EST 2003	Mes2		Mes2				sima\DGC clone SD10763 appears problematic: unspliced intron\Fri Dec 13 15:46:03 EST 2002	CG11100	FBgn0037207 - FBan0011100	CG11100-RA							AE003599	3L	multiple transcripts considered (model=1)
24593	1728	0.029519616	2.38E-24	1.18E-56	0.273228259	0.978923949	3.52E-20	0.999953743	CG3436-RA	21B2	21B2	transcript	Mon May 13 13:02:29 EDT 2002	protein_id(AAF51536) - sp_comment(Perfect match to HYPO SP record with corresponding FBgn)	CG3436	CG3436	Mon Dec 01 19:34:27 EST 2003	CG3436		CG3436	small nuclear ribonucleoprotein complex - snRNP U5	nuclear mRNA splicing via spliceosome	pre-mRNA splicing factor activity	bmatthew\Flag Cambridge: gene split (internal view only) Genes previously merged based on 6bp overlap in cDNA GH23780 to CG3436 pc FBrf0125178. Not enough to warrant the merge. Go back to the two gene model.\Mon May 13 12:59:21 EDT 2002	CG3436	FBgn0031229 - FBan0003436	CG3436-RA							AE003590	2L	multiple transcripts considered (model=1)
1741	1741	0.801981727	3.70E-07		0.96597392				CG15632-RB CG15632-RA	25A3	25A3	transcript	Tue Dec 10 13:12:22 EST 2002	protein_id(AAN10336) - validation_flag(short CDS) - sp_comment(Imperfect match to HYPO SP record with corresponding FBgn (assume that new one is better)) - problem(true)	CG15632	Taf12L	Mon Dec 01 19:18:12 EST 2003	TAF<down>II</down> - Taf12L - rye - dTAF<down>II</down>30&agr;-2 - dmTAF12L - Taf30&agr;-2 - TAF30&agr;-2 - ryan express - dTAF<down>II</down>30a - dmTAF12b - TFIID		Taf12L	transcription factor TFIID complex	male meiosis - spermatogenesis - transcription initiation from Pol II promoter	general RNA polymerase II transcription factor activity	bmatthew\DGC clone RH16232 appears problematic: unspliced intron\Fri Sep 27 12:32:37 EDT 2002	CG15632	FBgn0031623 - FBan0015632	CG15632-RB							AE003575	2L	single transcript considered (model=2)
1747	1747	0.040496812	1.62E-08	5.80E-10	0.326413034	0.861425085	0.060607721	0.992753503	CG32737-RB CG32737-RF CG32737-RE CG32737-RD	6.00E+02	6.00E+02	transcript	Sat Nov 02 16:06:09 EST 2002	protein_id(AAF46215) - validation_flag(short CDS) - sp_comment(Perfect match to HYPO SP but either annotation or SP entry doesn't have an FBgn)	CG32737	CG32737	Mon Dec 01 17:09:08 EST 2003	CG32737		CG32737				cdsmith\Flag Cambridge: dicistronic gene (internal view only)\Tue Sep 17 19:12:40 EDT 2002	CG32737	FBgn0052737 - FBan0032737	CG32737-RB							AE003439	X	multiple transcripts considered (model=1)
25286	1761	0.05067223	1.06E-09	2.63815E-05	0.206333735	0.924522837	3.19E-11	0.998489198	CG31232-RA	91A5	91A6	transcript	Fri Mar 29 10:05:36 EST 2002	protein_id(AAF55554) - sp_comment(Perfect match to HYPO SP record with corresponding FBgn)	CG31232	CG31232	Mon Dec 01 22:05:05 EST 2003	CG7683 - CG7682 - EP(3)1037 - CG31232		CG31232			cyclin-dependent protein kinase regulator activity	mhuang\Flag Cambridge: gene merge (internal view only)\Tue Jan 22 16:45:04 EST 2002	CG31232	FBgn0038618 - FBgn0038614 - FBgn0051232 - FBan0031232	CG31232-RA			91A5--6			FBal0125492 FBal0131389 FBal0131388 FBal0157072 FBal0148246 FBal0140653	AE003722	3R	multiple transcripts considered (model=1)
24071	1769	0.023558904	2.47E-12	2.23E-43	0.321971171	0.577151646	0.506127962	0.999512793	CG12749-RA	87F7	87F7	transcript	Wed Mar 27 17:07:34 EST 2002	protein_id(AAF54967) - evidence(experimental) - sp_comment(Imperfect match to REAL SP with corresponding FBgn)	CG12749	Hrb87F	Mon Dec 01 21:41:50 EST 2003	Hrb87f - Hrb2 - HRP36 - hrp36 - Q16 - P11 - Q14 - Hrb85CD - Hrp36 - Hrb87F - P11/Hrb87F - p38 - HRB87F/hrp36 - hrp40 - Hrb87Fa		Hrb87F	chromatin - heterogeneous nuclear ribonucleoprotein compl	mRNA processing - RNA localization	RNA binding	campbell\DGC clone GH05625 appears problematic: incomplete CDS\Wed Mar 27 13:58:03 EST 2002	CG12749	FBgn0010230 - FBgn0004237 - FBan0012749	CG12749-RA	Heterogeneous nuclear ribonucleoprote	IPR000504 == RNA-binding region RNP-1 (RNA recognition motif) SCOP:54928 == RNA-binding domain RBD; Hrb87F|FBgn0004237|pp-CT27250|FBan0012749	87F7			FBal0058708 FBal0058709 FBal0147871 FBal0066037 FBal0058706 FBal0060650 FBal0067908 FBal0058707	AE003701	3R	multiple transcripts considered (model=1)
23865	1780	0.00029482	0.49947606	9.14E-13	0.315500155	0.985969976	0.628793537	0.999977739	CG33006-RE CG33006-RF CG33006-RD	54B18	54C1	transcript	Wed Nov 06 19:23:58 EST 2002	sp_comment(Perfect match to HYPO SP but either annotation or SP entry doesn't have an FBgn)	CG33006	CG33006	Mon Dec 01 23:55:13 EST 2003	CG33006		CG33006				joshk\Flag Cambridge: dicistronic gene (internal view only)\Fri Mar 08 19:32:19 EST 2002	CG33006	FBgn0053006 - FBan0033006	CG33006-RE							AE003803	2R	multiple transcripts considered (model=1)
1787	1787	0.855622813	5.79E-23		0.948366231				CG5033-RA CG5033-RB	5.40E+10	5.40E+10	transcript	Thu Feb 21 03:10:08 EST 2002	protein_id(AAF57786) - sp_comment(Hits nothing in SP and no SP entry corresponds to this FBgn)	CG5033	CG5033	Tue Dec 02 01:56:29 EST 2003	EG:52C10.1 - CG5033		CG5033	nucleus		transcription factor activity		CG5033	FBgn0028744 - FBan0005033	CG5033-RA							AE003802	2R	single transcript considered (model=2)
10179	1795	0.035414993	3.02E-11	4.60E-45	0.020086721	0.783066849	1.56E-07	0.999891421	CG33070-RK CG33070-RB CG33070-RA CG33070-RC CG33070-RH C	6F3	6F5	transcript	Wed Nov 06 18:26:50 EST 2002	validation_flag(unusual splice) - sp_comment(Imperfect match to REAL SP but either annotation or SP entry doesn't have an FBgn)	CG33070	CG33070	Mon Dec 22 13:31:26 EST 2003	CG33070		CG33070				cdsmith\Flag Cambridge: discistronic gene (internal view only)\Mon Sep 16 17:37:05 EDT 2002	CG33070	FBan0033070 - FBgn0053070	CG33070-RK			6F3--5			FBal0139539	AE003439	X	multiple transcripts considered (model=1)
1796	1796	0.000174283	0.000122975		0.169840822				CG7486-RB CG7486-RC CG7486-RA	1B12	1B13	transcript	Tue Jul 02 15:58:41 EDT 2002	protein_id(AAN09023) - evidence(experimental) - citation(FBrf0104738) - sp_comment(Perfect match to REAL SP with corresponding FBgn)	CG7486	Dredd	Mon Dec 01 16:53:39 EST 2003	DCP-2 - DCP2 - caspase - Redd - Dcp-2/Dredd - unnamed - dcp-2/dredd - anon-1BCa - DCP-2/DREDD - Dredd - EG:115C2.9 - Dedd - dredd - Dcp-2 - Dcp2		Dredd	cytoplasm	antibacterial polypeptide induction - apoptosis - apoptotic program - defense response - defense response to Gram-negative bacteria - immune response - innate immun	apoptotic protease activator activity - caspase activity - protein binding	bmatthew\transcript symbols matched to SEAN transcripts\Tue Jul 02 15:58:25 EDT 2002 - bmatthew\DGC clone GH10971 appears problematic: incomplete CDS\Tue Jul 02 12:48:01 EDT 2002 - bmatthew\DGC clone GH10971 appears problematic: unspliced intron\Tue Jul 02 12:47:30 EDT 2002	CG7486	CG7486 - FBgn0024454 - FBgn0023366 - FBgn0013388 - FBgn0020381 - FBan0007486	CG7486-RC	Death related ced-3/Nedd2-like protei	IPR001309 == ICE-like protease (caspase) p20 domain IPR002138 == ICE-like protease (caspase) p10 domain IPR002398 == Interleukin-1B converting enzyme IPR003576 == Caspase (ICE-like protease) SCOP:52129 == Caspase-like; Dredd|FBgn0020381|pp-CT22949|FBan0007486	1B12--13	1-		FBal0120966 FBal0120965 FBal0120964 FBal0120963 FBal0117838 FBal0120962 FBal0120961 FBal0126624 FBal0122284 FBal0093436 FBal0093433 FBal0093434 FBal0093431 FBal0093430 FBal0093429 FBal0093426 FBal0093427 FBal0093424 F	AE003418	X	single transcript considered (model=2)
1802	1802	0.219387977	1.65E-16	3.70E-15	0.5898316	0.971619632	8.50E-09	0.999968134	CG33261-RF CG33261-RD CG33261-RC CG33261-RB CG33261-RE C	70F4	70F4	transcript	Wed Apr 30 16:24:44 EDT 2003		CG33261	Trl	Mon Dec 01 18:38:18 EST 2003	Trl - Trl:2 - CG33261 - CG9343 - CG13470		Trl	centric heterochromatin - chromatin - nucleus	cell growth and/or maintenance - dosage compensation - establishment and/or maintenance of chromatin architecture - nuclear division - positive regulation of transc	DNA binding - RNA polymerase II transcription factor activity - specific RNA polymerase II transcription factor activi	cdsmith\EST data suggest additional 3' exon(s)\Wed May 22 16:58:41 EDT 2002 - campbell\Gene merge based on EST data\Wed Apr 30 16:25:26 EDT 2003 - campbell\Flag Cambridge: gene merge (internal view only)\Wed Apr 30 16:26:12 EDT 2003	CG33261	FBgn0013263 - FBgn0036445 - FBgn0053261 - FBan0009343 - FBan0013470	CG33261-RF							AE003533	3L	multiple transcripts considered (model=1)
1808	1808	0.717377419	1.01143E-05	0.000287264	0.485479313	0.868362173	6.38E-06	0.998979918	CG12787-RF CG12787-RC CG12787-RD CG12787-RB CG12787-RA C	25B3	25B3	transcript	Thu Sep 26 16:48:53 EDT 2002	validation_flag(transposon in gene) - sp_comment(Imperfect match to REAL SP with corresponding FBgn)	CG12787	hoe1	Mon Dec 01 19:17:42 EST 2003	CG11918 - CG2831 - hoe - hoe1 - BcDNA:GH02636		hoe1	membrane	anion transport - cation transport - transport	cation transporter activity - L-tyrosine transporter activity - transporter activity	bmatthew\Transposon inserted in intron\Thu Sep 26 16:48:48 EDT 2002 - tupy\EST data support existence of multiple transcripts\Thu May 02 20:06:28 EDT 2002	CG12787	FBgn0031647 - FBan0012787 - FBgn0027606 - FBgn0041150 - FBgn0031648	CG12787-RF	hoepel1	SCOP:53671 == Aspartate/ornithine carbamoyltransferase; BcDNA:GH02636|FBgn0027606|pp-CT9614|FBan0002831	25B3			FBal0142109	AE003575	2L	multiple transcripts considered (model=1)
2937	1816	5.81E-07	0.861087726	5.17E-193	0.001307564	0.972767325	1.31E-30	1	CG4898-RI CG4898-RE CG4898-RH CG4898-RC	8.80E+13	8.80E+14	transcript	Tue Jan 06 10:37:16 EST 2004	protein_id(AAN13651) - sp_comment(Imperfect match to SP corresponding to a different FBgn)	CG4898	Tm1	Wed Jan 07 13:15:46 EST 2004	TnH - Tmr33 - 2299 - cTmII - Tropomyosin - cTm - l(3)02299 - TnH-34 - l(3)s2958 - TmII - cTM - Tm1 - PmI - region 3 - mTmII - Tmr34 - tmII - BcDNA:SD21996 - cytoskeletal Tropomyosin - BcDNA:GH09		Tm1	muscle thin filament tropomyosin	dendrite morphogenesis - muscle contraction - oogenesis (sensu Insecta) - pole plasm assembly - pole plasm oskar mRNA localization	actin binding	tupy\EST data support existence of multiple transcripts\Wed Jan 30 14:18:49 EST 2002	CG4898	FBgn0064771 - FBgn0046800 - FBgn0046771 - FBgn0015833 - FBgn0015832 - FBgn0011036	CG4898-RI	Tropomyosin 1		88E12--13	3-56.75		FBal0009443 FBal0043651 FBal0043652 FBal0049223 FBal0126469 FBal0049224 FBal0049225 FBal0049226 FBal0049227 FBal0030327 FBal0147357 FBal0049228 FBal0049229 FBal0049230 FBal0101529 FBal0101530 FBal0101531 FBal0135776 F	AE003708	3R	multiple transcripts considered (model=1)
1821	1821	0.049878668	0.00044594	1.04E-11	0.297549055	0.659928272	0.089884406	0.999999159	CG31550-RB CG31550-RA	83A5	83A5	transcript	Sat Mar 23 19:48:09 EST 2002	protein_id(AAF52020) - sp_comment(Imperfect match to HYPO SP record with corresponding FBgn (assume that new one is better))	CG31550	CG31550	Mon Dec 01 19:48:37 EST 2003	CG12167 - CG31550 - CG12168		CG31550				sima\Flag Cambridge: gene merge (internal view only)\Sat Mar 23 19:46:43 EST 2002	CG31550	FBgn0037333 - FBan0031550 - FBgn0037334 - FBgn0051550	CG31550-RB		IPR000467 == D111/G-patch domain	83A5			FBal0157066 FBal0140459	AE003602	3R	multiple transcripts considered (model=1)
1822	1822	0.113748894	9.48E-16		0.203460957				CG11148-RA CG11148-RC CG11148-RB	102F2	102F2	transcript	Tue Apr 30 19:32:43 EDT 2002	protein_id(AAF59406) - validation_flag(transposon in gene) - sp_comment(Imperfect match to HYPO SP record with corresponding FBgn (assume that new one is better))	CG11148	CG11148	Tue Dec 02 01:18:08 EST 2003	CG11148		CG11148					CG11148	FBgn0039936 - FBan0011148	CG11148-RA							AE003847	4	single transcript considered (model=2)
1823	1823	0.000225735	0.032370325	0.505092844	0.75384082	0.795646911	0.033261713	0.999839248	CG1646-RB CG1646-RC CG1646-RD CG1646-RA	9.80E+06	9.80E+06	transcript	Fri Dec 13 12:48:33 EST 2002	protein_id(AAN14302) - sp_comment(Perfect match to HYPO SP record with corresponding FBgn)	CG1646	CG1646	Mon Dec 01 22:58:19 EST 2003	CG1646		CG1646	snRNP U1	nuclear mRNA splicing via spliceosome	pre-mRNA splicing factor activity	joshk\EST data support existence of multiple transcripts\Tue Jan 29 19:21:04 EST 2002	CG1646	FBgn0039600 - FBan0001646	CG1646-RB							AE003767	3R	multiple transcripts considered (model=1)
32225	1834	0.024587724	0.003296999	0.000727371	0.78016296	0.873004512	0.000476576	0.999975786	CG7462-RC	66A10	66A10	transcript	Thu Mar 27 16:48:38 EST 2003	protein_id(AAN12046) - sp_comment(Perfect match to REAL SP with corresponding FBgn)	CG7462	Ank2	Mon Dec 01 19:04:47 EST 2003	Dank2 - Ank2 - ESTS:149B10S		Ank2	plasma membrane	cytoskeletal anchoring - ectoderm development - neurogenesis	actin binding - cytoskeletal protein binding - receptor binding - structural constituent of cytoskeleton	campbell\DGC clone GH01626 appears problematic: incomplete CDS\Thu Mar 27 16:47:42 EST 2003	CG7462	FBgn0017645 - FBan0007462	CG7462-RC							AE003558	3L	multiple transcripts considered (model=1)
1835	1835	0.053932107	2.72536E-05	5.34E-31	0.283246708	0.577963867	3.38E-06	0.998498428	CG7736-RE CG7736-RD CG7736-RB	4.70E+02	4.70E+02	transcript	Mon Jul 29 13:57:08 EDT 2002	protein_id(AAM68720) - validation_flag(unusual splice) - sp_comment(Imperfect match to HYPO SP record with corresponding FBgn (assume that new one is better))	CG7736	Syx6	Tue Dec 02 00:37:39 EST 2003	CT23545 - DmSyx6 - Dm Syx6 - SYX6/10 - Syx6		Syx6	plasma membrane	intracellular protein transport - neurotransmitter secretion - synaptic vesicle docking - vesicle-mediated transport	t-SNARE activity		CG7736	FBgn0037084 - FBan0007736	CG7736-RE							AE003826	2R	multiple transcripts considered (model=1)
1836	1836	0.099306927	5.70E-13	8.28E-23	0.310437062	0.999533359	0.282444261	0.999883045	CG15771-RA CG15771-RB	5B8	5B10	transcript	Thu Jun 19 15:49:22 EDT 2003	protein_id(AAF46077) - sp_comment(Perfect match to HYPO SP record with corresponding FBgn)	CG15771	CG15771	Mon Dec 01 17:05:40 EST 2003	CR33074		CG15771					CG15771	FBgn0053074 - FBgn0029801 - FBan0015771	CG15771-RA		IPR001454 == Haloacid dehalogenase/epoxide hydrolase family SCOP:56784 == HAD-like; CG15771|FBgn0029801|pp-CT36028|FBan0015771	5B10--C1			FBal0105694	AE003435	X	multiple transcripts considered (model=1)
1838	1838	0.004911652	0.000138763	0.000188653	0.711916229	0.813681243	6.41E-06	0.998524743	CG10699-RA CG10699-RB	37B13	37C1	transcript	Mon Dec 17 15:43:53 EST 2001	protein_id(AAF53756) - evidence(experimental) - sp_comment(Imperfect match to REAL SP with corresponding FBgn)	CG10699	Lim3	Mon Dec 01 20:54:22 EST 2003	l(2)Bd - CG15174 - lim3 - l(2)37Bd - Lim3		Lim3	nucleus	ectoderm development - neurogenesis - regulation of transcription from Pol II promoter - regulation of transcription DNA-dependent	specific RNA polymerase II transcription factor activity - transcription factor activity	mhuang\Flag Cambridge: gene merge (internal view only)\Mon Dec 17 15:52:21 EST 2001	CG10699	FBgn0002023 - FBan0010699 - FBgn0032756	CG10699-RA							AE003661	2L	multiple transcripts considered (model=1)
23404	1839	2.33567E-05	0.906668	9.41E-07	0.636214703	0.958313485	0.153966061	0.999964555	CG10036-RB	57B4	57B4	transcript	Wed Apr 02 15:04:35 EST 2003		CG10036	otp	Mon Dec 01 17:18:08 EST 2003	BcDNA:RE58095 - Orthopedia - CG2965 - w26 - W26 - bk24 - otp		otp	nucleus	central nervous system development - ectoderm development - regulation of transcription - regulation of transcription from Pol II promoter - segment specification	DNA binding - specific RNA polymerase II transcription factor activity - transcription factor activity	joshk\Flag Cambridge: gene merge for otp: this gene is called CG10036 and CG2965 (otp) (internal view only)\Thu Mar 21 17:31:23 EST 2002 - campbell\DGC clone RE58095 appears problematic: incomplete CDS\Wed Apr 02 15:05:16 EST 2003	CG10036	FBgn0047081 - FBgn0034559 - FBgn0015524 - FBan0010036	CG10036-RB	orthopedia	IPR000047 == Helix-turn-helix / &lgr; and other repressors IPR001356 == Homeobox domain SCOP:46689 == Homeodomain-like; otp|FBgn0015524|pp-CT10001|FBan0002965	57B4	2-		FBal0075418	AE003452	2R	multiple transcripts considered (model=1)
11862	1846	7.73E-11	6.61E-40	6.10E-129	0.143361336	0.665209434	4.06E-29	0.999996863	CG6058-RB CG6058-RH CG6058-RE CG6058-RD CG6058-RG CG6058	97A6	97A6	transcript	Tue Apr 02 15:38:07 EST 2002	protein_id(AAF56579) - sp_comment(Imperfect match to REAL SP with corresponding FBgn)	CG6058	Ald	Mon Dec 01 22:47:47 EST 2003	BcDNA:LP07735 - fructose 1 6 biphosphate-aldolase A - FBA - aldolase - ALD - ald - Ald		Ald		glycolysis - mesoderm development		mhuang\DGC clone appears problematic: unspliced intron (LP03138)\Tue Apr 02 15:37:13 EST 2002	CG6058	FBgn0064914 - FBgn0000064 - FBan0006058	CG6058-RB	Aldolase	IPR000741 == Fructose-bisphosphate aldolase class-I SCOP:51569 == Aldolase; Ald|FBgn0000064|pp-CT18969|FBan0006058 SCOP:51569 == Aldolase; Ald|FBgn0000064|pp-CT41919|FBan0006058	97A6	3-91.5		FBal0066369 FBal0000407 FBal0000406	AE003755	3R	multiple transcripts considered (model=1)
1852	1852	0.959444257	1.23E-11		0.965852663				CG10944-RB CG10944-RC CG10944-RA	7C2	7C2	transcript	Fri Jun 28 19:07:33 EDT 2002	protein_id(AAN09218) - sp_comment(Perfect match to REAL SP with corresponding FBgn)	CG10944	RpS6	Mon Dec 01 17:11:26 EST 2003	lethal(1)abberant immune response<up>8</up> - l(1)air<up>8</up> - DS6 - hen - pp30 - l(1)air8 - rps6 - RpS6 - ribosomal protein S6 - air<up>8</up> - air8 - S6 - rpS6 - l(1)hen		RpS6	cytosolic small ribosomal subunit (sensu Eukarya) - ribos	immune response - protein biosynthesis - regulation of translation	nucleic acid binding - structural constituent of ribosome	joshk\EST data suggest additional 5' exon(s)\Fri Jun 28 19:07:13 EDT 2002	CG10944	FBgn0004388 - FBgn0004371 - FBgn0004922 - FBan0010944	CG10944-RB	Ribosomal protein S6	IPR001377 == Ribosomal protein S6e	7C2	1-20.45		FBal0052111 FBal0030173 FBal0030171 FBal0030172 FBal0068275	AE003442	X	single transcript considered (model=2)
1853	1853	0.166987163	5.97E-41		0.18310737				CG2127-RA CG2127-RB	44C4	44C4	transcript	Mon Feb 18 11:26:23 EST 2002	protein_id(AAF59102) - sp_comment(Imperfect match to HYPO SP record with corresponding FBgn (assume that new one is better))	CG2127	CG2127	Tue Dec 02 01:01:12 EST 2003	CG2127		CG2127					CG2127	FBgn0033286 - FBan0002127	CG2127-RA							AE003837	2R	single transcript considered (model=2)
37242	1864	0.762922541	8.43E-14	1.89E-44	0.35757637	0.774759438	0.987781392	0.990268269	CG33297-RC CG13383-RB CG33297-RA CG33297-RD	29B2	29B2	transcript	Mon Sep 23 15:34:42 EDT 2002	protein_id(AAF52650) - sp_comment(Imperfect match to REAL SP with corresponding FBgn)	CG33297	CG33297	Mon Dec 01 20:12:45 EST 2003	CG17291 - Pp2A-29B - CG13383 - CG33297		CG33297				andy\Flag Cambridge: discistronic gene: A CDS corresponding to CSN8 as described in FBrf111869 is contained within the 5'UTR of transcripts RC and RD of Pp2A-29B (internal view only)\Tue Jun 03 13:59:48 EDT 2003 - campbell\Flag Cambridge: gene merge (internal view only)\Mon Sep 23 15:34:17 EDT 2002	CG33297	FBgn0053297 - FBan0013383 - FBgn0005776	CG33297-RC	Protein phosphatase 2A at 29B	SCOP:48371 == ARM repeat; Pp2A-29B|FBgn0005776|pp-CT32725|FBan0017291	29B1--2			FBal0156058 FBal0068190	AE003621	2L	multiple transcripts considered (model=1)
1873	1873	0.236872017	2.06E-14	3.37E-15	0.255346427	0.982752981	0.999891339	0.999995608	CG5930-RC CG5930-RB CG5930-RA	9.70E+12	9.70E+12	transcript	Thu Jan 31 16:39:03 EST 2002	protein_id(AAN14106) - sp_comment(Imperfect match to REAL SP with corresponding FBgn) - problem(true)	CG5930	TfIIA-L	Mon Dec 01 22:52:52 EST 2003	dTFIIA - TFIIA-L - TFIIA - TfIIA-L		TfIIA-L	nucleus - transcription factor TFIIA complex	regulation of transcription from Pol II promoter - transcription initiation from Pol II promoter	general RNA polymerase II transcription factor activity		CG5930	CG5930 - FBgn0011289 - FBan0005930	CG5930-RC	Transcription factor IIA L	SCOP:47396 == Transcription factor IIA (TFIIA) N-terminal domain; TfIIA-L|FBgn0011289|pp-CT18631|FBan0005930 SCOP:50784 == Transcription factor IIA (TFIIA) N-terminal domain; TfIIA-L|FBgn0011289|pp-CT18631|FBan0005930	9.70E+12	3-		FBal0064976 FBal0064975 FBal0064974 FBal0068450	AE003760	3R	multiple transcripts considered (model=1)
23659	1878	4.12E-06	6.79E-50	4.12E-49	0.101141331	0.959103141	4.29E-36	0.999992699	CG15086-RC	5.50E+09	5.50E+10	transcript	Tue Oct 22 12:29:10 EDT 2002	sp_comment(Imperfect match to HYPO SP record with corresponding FBgn (assume that new one is better))	CG15086	CG15086	Mon Dec 01 23:46:15 EST 2003	CG15086		CG15086					CG15086	FBgn0034374 - FBan0015086	CG15086-RC							AE003798	2R	multiple transcripts considered (model=1)
4170	1886	0.012629619	0.005302853	8.73E-41	0.010032307	0.984539302	0.000202002	0.999999915	CG18812-RC CG18812-RB	4.30E+13	4.30E+14	transcript	Wed Feb 20 14:15:26 EST 2002	protein_id(AAG22308) - sp_comment(Imperfect match to HYPO SP record with corresponding FBgn (assume that new one is better))	CG18812	CG18812	Tue Dec 02 01:07:07 EST 2003	CG12040 - CG18812		CG18812				pavel\First Priority for Reannotation (internal view only) - need full length data from GH03014.\Wed Feb 20 14:06:01 EST 2002	CG18812	FBgn0033217 - FBgn0042135 - FBan0018812	CG18812-RC		SCOP:52087 == C-terminal domain of phosphatidylinositol transfer protein sec14p; CG18813|FBan0018813|pp-CT43207|FBan0018813 SCOP:52087 == C-terminal domain of phosphatidylinositol transfer protein sec14p; CG18813|FBan0018813|pp-CT43209|FBan0018813	43E12--13			FBal0118797	AE003840	2R	multiple transcripts considered (model=1)
1887	1887	0.039768366	1.00E-42	5.86E-27	0.15765872	0.539217204	1.57E-24	0.969267401	CG31703-RA CG31702-RA	4.00E+04	4.00E+04	transcript	Thu May 09 15:32:40 EDT 2002	protein_id(AAN11144) - sp_comment(Hits nothing in SP and no SP entry corresponds to this FBgn)	CG31703	CG31703	Mon Dec 01 23:17:19 EST 2003	CG31703		CG31703	cellular_component unknown	biological_process unknown	molecular_function unknown		CG31703	FBgn0051703 - FBan0031703	CG31703-RA							AE003782	2L	multiple transcripts considered (model=1)
1891	1891	0.165941818	3.99E-20		0.448404398				CG7051-RB CG7051-RA	61B1	61B1	transcript	Tue Oct 29 16:50:56 EST 2002	protein_id(AAN11419) - validation_flag(short intron) - sp_comment(Imperfect match to HYPO SP record with corresponding FBgn (assume that new one is better)) - problem(true)	CG7051	CG7051	Mon Dec 01 17:34:51 EST 2003	CG7051		CG7051	cytoplasmic dynein complex - dynein complex - microtubule	microtubule-based movement	ATPase activity coupled - motor activity - structural constituent of cytoskeleton		CG7051	FBgn0035100 - FBan0007051	CG7051-RB							AE003467	3L	single transcript considered (model=2)
1893	1893	0.91492164	4.79E-09		0.987685167				CG4579-RB CG4579-RA	32C5	32D1	transcript	Tue Apr 23 15:28:23 EDT 2002	protein_id(AAF53050) - validation_flag(short intron) - sp_comment(Imperfect match to REAL SP with corresponding FBgn)	CG4579	Nup154	Mon Dec 22 13:34:58 EST 2003	Nup32D - l(2)10432 - Nup154 - tlp - nup32D - BcDNA:LD21772 - ms(2)zk - l(2)01501 - nup154 - zk		Nup154	nuclear pore - nucleus	cytoskeleton organization and biogenesis - intracellular protein transport - protein targeting	transporter activity		CG4579	FBgn0027862 - FBan0004579 - FBgn0010493 - FBgn0016083 - CG4579 - FBgn0021761	CG4579-RB			32C5	2-		FBal0101603 FBal0101602 FBal0007979 FBal0043392 FBal0064771 FBal0064770 FBal0101598 FBal0101599 FBal0101601 FBal0101600 FBal0063728 FBal0093229 FBal0101596 FBal0046893 FBal0101604 FBal0101597 FBal0080611	AE003630	2L	single transcript considered (model=2)
1894	1894	0.531315679	2.11E-12		0.994744027				CG6999-RA CG32706-RA	8C8	8C8	transcript	Tue Jun 18 12:36:00 EDT 2002	protein_id(AAF46441) - sp_comment(Perfect match to HYPO SP record with corresponding FBgn)	CG6999	CG6999	Mon Dec 01 17:13:54 EST 2003	CG6999		CG6999					CG6999	FBgn0030085 - FBan0006999	CG6999-RA							AE003446	X	single transcript considered (model=2)
5080	1905	0.000193974	0.557961611	0.00267773	0.649561814	0.865238767	0.047046202	0.999993536	CG15509-RB CG15509-RA	99B11	99C1	transcript	Tue Mar 26 18:23:03 EST 2002	protein_id(AAF56935) - sp_comment(Perfect match to REAL SP with corresponding FBgn)	CG15509	kay	Mon Dec 01 23:02:57 EST 2003	dAP-1 - D-Fos - D-fos - AP1 - sro - dlhD - Fra - Fos - dFra - kay - d-fos - c-Fos - fos - dFos - Dfos - DFOS - DFra - DFos - AP-1 - dFRA		kay	cytoplasm - nucleus	dorsal closure - establishment of planar polarity - follicle cell migration (sensu Insecta) - imaginal disc fusion thorax closure - JNK cascade - R3/R4 cell fate c	DNA binding - protein heterodimerization activity - RNA polymerase II transcription factor activity - specific RNA pol		CG15509	FBgn0003506 - FBgn0000725 - FBgn0000468 - FBgn0001297 - FBan0015509	CG15509-RA	kayak	IPR000837 == Fos transforming protein IPR001871 == bZIP (Basic-leucine zipper) transcription factor family SCOP:47454 == Binding domain of Skn-1; kay|FBgn0001297|pp-CT35622|FBan0015509	99B11--C1	3-100		FBal0002693 FBal0005682 FBal0147089 FBal0147088 FBal0144218 FBal0144217 FBal0125002 FBal0016078 FBal0016079 FBal0144216 FBal0086320 FBal0089169 FBal0089168 FBal0125004 FBal0155177 FBal0155176 FBal0060700 FBal0089167 F	AE003771	3R	multiple transcripts considered (model=1)
14906	1911	0.004393649	0.001453239	0.046919248	0.451411478	0.773916453	5.77E-08	0.997843648	CG5522-RA CG5522-RF CG5522-RB CG5522-RE CG5522-RC CG5522	53D1	53D1	transcript	Tue Feb 19 18:43:04 EST 2002	protein_id(AAM70887) - sp_comment(Perfect match to HYPO SP record with corresponding FBgn)	CG5522	CG5522	Mon Dec 01 23:58:35 EST 2003	CG5522		CG5522		G-protein coupled receptor protein signaling pathway - MAPKKK cascade - transmembrane receptor protein tyrosine kinase signaling pathway	guanyl-nucleotide exchange factor activity	campbell\DGC clone LD04722 appears problematic: incomplete CDS\Mon Mar 31 14:08:41 EST 2003	CG5522	FBgn0034158 - FBan0005522	CG5522-RA							AE003805	2R	multiple transcripts considered (model=1)
8874	1914	3.80457E-05	1.44E-51	4.91E-72	0.004714011	0.978280115	8.53E-21	0.995829335	CG8086-RD CG8086-RC	28F5	29A1	transcript	Tue Apr 08 14:42:16 EDT 2003		CG8086	CG8086	Mon Dec 01 20:11:59 EST 2003	CG8113 - CG8086		CG8086	nuclear pore				CG8086	FBgn0032010 - FBan0008086 - FBgn0032009	CG8086-RD							AE003620	2L	multiple transcripts considered (model=1)
1918	1918	0.166658082	4.25E-10		0.35788018				CG4879-RB CG4879-RA	7.00E+06	7.00E+06	transcript	Wed May 22 17:25:19 EDT 2002	protein_id(AAN11801) - sp_comment(Perfect match to REAL SP with corresponding FBgn)	CG4879	RecQ5	Mon Dec 01 18:38:48 EST 2003	DmRECQ5 - Dm RECQ5/QE - RECQ5 - RecQ5 - RECQ5/QE - RECQE - Dq1 - Q1 - anon-EST:Posey293 - DQ1		RecQ5		DNA recombination - DNA replication	ATP-dependent DNA helicase activity - DNA helicase activity - GTP binding - GTPase activity - helicase activity - nucl	cdsmith\Although this gene model is supported by multiple pieces of evidence the computed ORF is questionable because it is much smaller than the predicted transcript\Wed May 22 17:22:34 EDT 2002	CG4879	FBgn0024312 - FBan0004879 - FBgn0027689 - FBgn0027375	CG4879-RB	homolog of RecQ	IPR001410 == DEAD/DEAH box helicase IPR001650 == Helicase C-terminal domain SCOP:52540 == P-loop containing nucleotide triphosphate hydrolases; RecQ5|FBgn0027375|pp-CT15495|FBan0004879	7.00E+06			FBal0124052 FBal0104008 FBal0099279	AE003534	3L	single transcript considered (model=2)
23300	1935	0.898010354	4.95051E-05	1.42E-06	0.102542904	0.997835816	0.87088284	0.998113892	CG2512-RB CG2512-RB	84D9	84D9	transcript	Tue Mar 19 15:57:24 EST 2002	protein_id(AAF54007) - sp_comment(Perfect match to REAL SP with corresponding FBgn)	CG2512	alphaTub84D	Mon Dec 01 21:05:01 EST 2003	&agr;-Tubulin - tubulin - DTA4 - D.m.ALPHA-84D - &agr;-Tub84D - aTub84D - &agr;3 - &agr;3t - 3t - &agr;-tubulin - ALPHA 84D - &agr;TUB - tubulin &agr;3 - &agr;-Tub - &agr;Tub3 - &agr;tubulin - a		alphaTub84D	microtubule - tubulin	cell growth and/or maintenance - cell motility - chromosome segregation - intracellular protein transport - microtubule-based process - mitosis	GTP binding - structural constituent of cytoskeleton - tubulin binding		CG2512	FBgn0003885 - FBan0002512	CG2512-RA							AE003671	3R	multiple transcripts considered (model=1)
1938	1938	0.268257272	9.62E-17		0.764072702				CG7795-RB CG7795-RA	29A4	29A4	transcript	Mon May 06 15:12:54 EDT 2002	protein_id(AAN11163) - sp_comment(Imperfect match to HYPO SP record with corresponding FBgn (assume that new one is better))	CG7795	CG7795	Mon Dec 01 20:11:42 EST 2003	CG7795		CG7795					CG7795	FBgn0032019 - FBan0007795	CG7795-RB							AE003620	2L	single transcript considered (model=2)
1945	1945	0.99963887	3.66E-13		0.999629458				CG4584-RB CG4584-RA	32D1	32D1	transcript	Mon Dec 10 13:27:10 EST 2001	protein_id(AAN10772) - sp_comment(Imperfect match to REAL SP with corresponding FBgn)	CG4584	BcDNA:LD08534	Mon Dec 01 20:27:01 EST 2003	BcDNA:LD08534		BcDNA:LD08534					CG4584	FBgn0027890 - FBan0004584	CG4584-RB							AE003630	2L	single transcript considered (model=2)
9606	1946	0.001151676	0.110023674	3.35E-16	0.624066511	0.966049477	0.654541966	0.998032509	CG32466-RA CG32466-RB	84D3	84D3	transcript	Tue Apr 15 16:36:06 EDT 2003	protein_id(AAF54032) - sp_comment(Imperfect match to SP corresponding to a different FBgn)	CG32466	rn	Mon Dec 01 21:06:28 EST 2003	CG10040 - roe - Dipr - rn - P5.3 - 5.3 - CG14601 - CG14603 - CG14600		rn	nucleus	cell proliferation - eye morphogenesis (sensu Drosophila) - leg morphogenesis (sensu Holometabola) - regulation of transcription - regulation of transcription from	transcription factor activity	campbell\Flag Cambridge: gene mergeCG14600 CG14601 CG14603 CG10040 (internal view only)\Mon May 13 13:36:38 EDT 2002	CG32466	FBgn0037497 - FBan0032466 - FBgn0003263 - FBgn0037494 - FBgn0003269 - FBgn0037495	CG32466-RA	rotund		84D3	3-47.6		FBal0137104 FBal0014607 FBal0014608 FBal0014609 FBal0014610 FBal0014611 FBal0014612 FBal0014613 FBal0014614 FBal0014615 FBal0014616 FBal0014617 FBal0014618 FBal0014619 FBal0014620 FBal0014621 FBal0014623 FBal0014624 F	AE003672	3R	multiple transcripts considered (model=1)
8647	1950	0.000796763	1.65E-36	3.29E-35	0.014042072	0.999874833	1.08281E-05	1	CG12264-RA CG31864-RA	33B5	33B5	transcript	Mon Apr 29 18:35:48 EDT 2002	protein_id(AAF53143) - sp_comment(Perfect match to REAL SP with corresponding FBgn)	CG12264	CG12264	Mon Dec 01 20:30:37 EST 2003	CG12264		CG12264	cytoplasm - mitochondrion	alanine biosynthesis - iron-sulfur cluster assembly - nitrogen utilization	transaminase activity		CG12264	FBgn0032393 - FBan0012264	CG12264-RA							AE003634	2L	multiple transcripts considered (model=1)
1956	1956	1.02894E-05	6.02E-16	1.72E-52	0.885004557	0.004610141	1.58E-14	0.988977891	CG14310-RB CG14310-RA	91A3	91A4	transcript	Mon Mar 25 11:41:44 EST 2002	protein_id(AAN13771) - sp_comment(Imperfect match to HYPO SP record with corresponding FBgn (assume that new one is better))	CG14310	CG14310	Mon Dec 01 22:03:35 EST 2003	CG14310		CG14310				crosby\Gene prediction data only. Alternative transcripts represent different gene predictions; no experimental data.\Tue Jan 22 16:14:10 EST 2002	CG14310	FBgn0040569 - FBan0014310	CG14310-RB							AE003721	3R	multiple transcripts considered (model=1)
1975	1975	0.218786236	3.84E-22		0.858377292				CG8708-RA CG8708-RB	44B8	44B8	transcript	Thu Feb 14 16:57:05 EST 2002	protein_id(AAF59121) - sp_comment(Perfect match to HYPO SP record with corresponding FBgn)	CG8708	CG8708	Tue Dec 02 01:02:45 EST 2003	CG8708		CG8708		protein amino acid glycosylation - protein metabolism - protein modification	transferase activity - transferase activity transferring glycosyl groups	crosby\DGC clone appears problematic (GH18356): possible unspliced intron.\Mon Mar 11 11:48:20 EST 2002	CG8708	FBgn0033271 - FBan0008708	CG8708-RA							AE003838	2R	single transcript considered (model=2)
3073	1983	0.008659024	6.64066E-05	5.19E-60	0.21340219	0.857754782	0.833303241	0.999909866	CG31092-RA CG31092-RB	9.60E+11	96F1	transcript	Wed Nov 06 16:18:17 EST 2002	protein_id(AAF56498) - validation_flag(transposon in gene) - sp_comment(Imperfect match to SP corresponding to a different FBgn)	CG31092	LpR2	Mon Dec 01 22:45:27 EST 2003	a2M-receptor-like - LDLR-like - CG4834 - CG4823 - LpR2		LpR2		cholesterol metabolism - female gamete generation - intracellular protein transport - receptor mediated endocytosis	low-density lipoprotein receptor activity	campbell\Transposon inserted in intron\Wed Nov 06 16:18:12 EST 2002	CG31092	FBgn0039362 - FBgn0039361 - FBgn0051092 - FBan0031092	CG31092-RA		IPR001881 == Calcium-binding EGF-like domain SCOP:50952 == Soluble quinoprotein glucose dehydrogenase; CG4823|FBgn0039361|pp-CT15397|FBan0004823 SCOP:57196 == EGF/Laminin; CG4823|FBgn0039361|pp-CT15397|FBan0004823 SCOP:57424 == Ligand-binding domain of low-density lipoprotein recep	96E10--F1			FBal0144760 FBal0145352	AE003753	3R	multiple transcripts considered (model=1)
23378	1988	0.434806398	9.19E-09	4.08E-41	0.264258948	0.998155292	3.53E-11	0.999995019	CG9325-RD CG9325-RF CG9325-RE CG9325-RA CG9325-RB	56D3	56D5	transcript	Tue Jul 30 17:17:48 EDT 2002	protein_id(AAM70850) - validation_flag(tRNA overlap) - sp_comment(Imperfect match to REAL SP with corresponding FBgn)	CG9325	hts	Mon Dec 01 23:42:51 EST 2003	HtsF - l(2)00634 - HtsRC - l(2)01103 - Adducin - l(2)k06121 - hu-li tai shao - l(2)k14523 - Hts - Add-hts - Adducin-like 56D - Adducin-like - htsRC - Add - EST D - hts - HTS-RC - ADD-87		hts	fusome - ring canal (sensu Insecta) - ring canal inner ri	fusome organization and biogenesis - germ-line cyst formation - oocyte cell fate determination (sensu Insecta) - protein complex assembly - ring canal formation ac	actin binding - structural constituent of cytoskeleton	pavel\EST data support existence of multiple transcripts\Wed Feb 27 03:24:11 EST 2002	CG9325	CG9325 - FBgn0022142 - FBgn0021853 - FBgn0010476 - FBgn0010467 - FBgn0004873 - FB	CG9325-RD	hu li tai shao	SCOP:53639 == Class II aldolase; hts|FBgn0004873|pp-CT26485|FBan0009325	56D3--5	Maps to		FBal0102681 FBal0007953 FBal0007962 FBal0031508 FBal0031507 FBal0135703 FBal0064449 FBal0064101 FBal0137227 FBal0031509 FBal0117493 FBal0101401 FBal0101400 FBal0101399 FBal0101398 FBal0101397 FBal0101396 FBal0101395 F	AE003796	2R	multiple transcripts considered (model=1)
12695	2002	0.138805772	0.001083975	4.88E-41	0.104282847	0.79697278	2.05E-06	0.998980898	CG9699-RF CG9699-RE CG9699-RD CG9699-RC CG9699-RB CG9699	15A1	15A1	transcript	Mon Jul 08 22:13:04 EDT 2002	protein_id(AAN09417) - sp_comment(Perfect match to HYPO SP record with corresponding FBgn)	CG9699	CG9699	Mon Dec 01 18:09:52 EST 2003	CG9699		CG9699	septin ring	cytokinesis - mitosis	GTPase activity - structural constituent of cytoskeleton		CG9699	FBgn0030772 - FBan0009699	CG9699-RF							AE003503	X	multiple transcripts considered (model=1)
32264	2005	0.001737737	3.36E-43	4.28E-65	0.179369368	0.541532623	6.90E-29	0.998960154	CG32548-RC	17B1	17B1	transcript	Tue Jul 09 20:12:37 EDT 2002	protein_id(AAF48839) - sp_comment(Imperfect match to SP corresponding to a different FBgn)	CG32548	CG32548	Mon Dec 01 18:14:06 EST 2003	CG6306 - CG15051 - CG32548		CG32548					CG32548	FBgn0052548 - FBan0032548 - FBgn0040881 - FBgn0030920	CG32548-RC							AE003508	X	multiple transcripts considered (model=1)
2009	2009	0.247381152	9.47E-32	2.86E-49	0.856356305	0.718492118	0.018840763	0.98646124	CG4995-RC CG4995-RB CG4995-RA	31D7	31D8	transcript	Wed Apr 24 13:23:46 EDT 2002	protein_id(AAF52912) - problem(true) - sp_comment(Imperfect match to HYPO SP record with corresponding FBgn (assume that new one is better))	CG4995	CG4995	Mon Dec 01 20:22:19 EST 2003	CG18626 - CG4995		CG4995	mitochondrial membrane	lipid metabolism - lipid transport	carrier activity		CG4995	FBgn0032219 - FBan0004995 - FBgn0032220	CG4995-RC							AE003628	2L	multiple transcripts considered (model=1)
2013	2013	0.624219712	4.87E-07		0.783355199				CG13937-RA CG13937-RB CG13937-RC	62B7	62B9	transcript	Tue May 21 13:54:24 EDT 2002	protein_id(AAF47588) - sp_comment(Imperfect match to HYPO SP record with corresponding FBgn (assume that new one is better))	CG13937	CG13937	Mon Dec 01 17:40:21 EST 2003	CG13937		CG13937					CG13937	FBgn0035287 - FBan0013937	CG13937-RA							AE003473	3L	single transcript considered (model=2)
30277	2020	0.709874126	1.68E-16	1.04E-47	0.260859676	0.999132099	0.007354494	0.999999484	CG9181-RA CG9181-RD	61F7	62A1	transcript	Wed May 22 10:14:43 EDT 2002	protein_id(AAF47487) - evidence(experimental) - sp_comment(Perfect match to REAL SP with corresponding FBgn)	CG9181	Ptp61F	Mon Dec 01 17:37:49 EST 2003	BEST:LP01280 - protein-tyrosine-phosphatase - R-PTP 61F - protein tyrosine phosphatase - PTP61F - dptp61F - DPTP61F - dPTP61F - Ptp61F		Ptp61F	cytoplasm - nucleus	axon guidance - germ-band extension - oogenesis (sensu Insecta) - protein amino acid dephosphorylation - signal transduction	protein tyrosine phosphatase activity - receptor activity		CG9181	CG9181 - FBgn0043788 - FBgn0003138 - FBan0009181	CG9181-RA	Protein tyrosine phosphatase 61F	IPR000242 == Tyrosine specific protein phosphatase IPR000387 == Tyrosine specific protein phosphatase and dual specificity protein phosphatase family SCOP:52799 == (Phosphotyrosine protein) phosphatases II; Ptp61F|FBgn0003138|pp-CT40150|FBan0009181 SCOP:52799 == (Phosphotyrosine pr	61F7--62A3			FBal0156016 FBal0117668 FBal0068207	AE003471	3L	multiple transcripts considered (model=1)
21251	2024	0.87647742	4.06E-22	2.28E-49	0.310373677	0.990349348	8.29E-14	0.998832361	CG16901-RB CG16901-RD CG16901-RC	87F5	87F6	transcript	Thu May 30 14:21:48 EDT 2002	protein_id(AAF54963) - sp_comment(Imperfect match to REAL SP with corresponding FBgn)	CG16901	sqd	Mon Dec 01 21:41:55 EST 2003	Squid - HRP40 - Hrp40 - hrp40 - hnRNP 1 - Rbp3 - CG17791 - RRM3 - l(3)EP3631 - sqd - l(3)j6E3 - rrm3 - Hrb87 - Hrb87Fb - fs(3)00048		sqd	chromatin - cytoplasm - nucleus - omega speckle - ribonuc	dorsal/ventral pattern formation - mRNA catabolism nonsense-mediated - mRNA localization intracellular - mRNA-nucleus export - negative regulation of translation	mRNA 3'-UTR binding - RNA binding	campbell\Flag Cambridge: gene merge (internal view only)\Mon Feb 11 15:16:15 EST 2002	CG16901	FBgn0040556 - FBgn0027643 - FBgn0011398 - FBgn0010299 - FBgn0010257 - FBgn0003498	CG16901-RB	squid	IPR000504 == RNA-binding region RNP-1 (RNA recognition motif) SCOP:54928 == RNA-binding domain RBD; sqd|FBgn0003498|pp-CT39414|FBan0017791	87F5--6			FBal0035696 FBal0016065 FBal0035697 FBal0035698 FBal0035699 FBal0129037 FBal0129035 FBal0129039 FBal0098711 FBal0129038 FBal0035701 FBal0035702 FBal0035703 FBal0010986 FBal0035700 FBal0035704 FBal0035705 FBal0121513 F	AE003701	3R	multiple transcripts considered (model=1)
2042	2042	0.015531564	0.009947507	1.12E-41	0.438451666	0.920479704	6.32E-07	0.999968929	CG9410-RA CG9410-RC CG9410-RB	42C3	42C3	transcript	Wed May 28 17:00:24 EDT 2003	protein_id(AAF57372) - sp_comment(Perfect match to HYPO SP record with corresponding FBgn)	CG9410	CG9410	Mon Dec 01 23:22:42 EST 2003	CG9410		CG9410					CG9410	FBgn0033086 - FBan0009410	CG9410-RA							AE003789	2R	multiple transcripts considered (model=1)
7864	2044	0.000138151	0.000921564	6.63E-20	0.093201081	0.634645175	0.48508022	0.999999673	CG7100-RD CG7100-RA CG7100-RF CG7100-RB CG7100-RC CG7100	36D1	36D1	transcript	Fri May 10 14:35:48 EDT 2002	protein_id(AAF53635) - sp_comment(Perfect match to REAL SP with corresponding FBgn) - validation_flag(transposon in gene)	CG7100	CadN	Mon Dec 01 20:50:22 EST 2003	DN-Cadherin - CT21941 - ncad - DN-cadherin - anon-EST:CL32 - DN - B - N-Cadherin - DN-Cad - Ncad - DN-cad - N-cadherin - D-cad - l(2)36Da - CadN - l(2)Bld		CadN	integral to plasma membrane - intercellular junction - pl	axon guidance - axon target recognition - calcium-dependent cell-cell adhesion - cell adhesion - fasciculation of neuron - homophilic cell adhesion - negative regul	beta-catenin binding - cell adhesion molecule binding - receptor activity	sima\EST data suggest additional 5' exon(s)\Fri May 10 14:35:42 EDT 2002 - sima\Gene model for 8 transcripts based on FBrf0141810\Fri May 10 14:30:27 EDT 2002 - sima\Transposon inserted in introns 1 and 10\Tue Dec 11 17:30:31 EST 2001	CG7100	FBgn0019859 - FBan0007100 - FBgn0002007 - FBgn0015609	CG7100-RD	Cadherin-N	IPR000233 == Cadherin cytoplasmic region IPR001881 == Calcium-binding EGF-like domain IPR002126 == Cadherin domain SCOP:49313 == Cadherin; CadN|FBgn0015609|pp-CT21941|FBan0007100 SCOP:49899 == Concanavalin A-like lectins/glucanases; CadN|FBgn0015609|pp-CT21941|FBan0007100	36D1--2	2-53.1		FBal0124374 FBal0124373 FBal0124372 FBal0008579 FBal0008575 FBal0008574 FBal0008576 FBal0008577 FBal0008578 FBal0128235 FBal0066232 FBal0066231 FBal0075476	AE003656	2L	multiple transcripts considered (model=1)
2046	2046	0.193851556	1.36E-10	0.117378967	0.179873481	0.571512146	0.000163381	0.998576727	CG6359-RA CG6359-RB	87C3	87C3	transcript	Fri Mar 22 19:52:15 EST 2002	protein_id(AAF54838) - sp_comment(Perfect match to HYPO SP record with corresponding FBgn)	CG6359	CG6359	Mon Dec 01 21:35:40 EST 2003	CG6359		CG6359		intracellular protein transport - protein targeting		mhuang\EST data support existence of multiple transcripts due to variable use of 5' exons\Tue Jan 15 14:19:13 EST 2002	CG6359	FBgn0038065 - FBan0006359	CG6359-RA							AE003696	3R	multiple transcripts considered (model=1)
2050	2050	0.37143554	2.46E-20	2.17E-14	0.177459813	0.993399303	0.436392204	0.999941496	CG15797-RA CG15910-RA	8D10	8D10	transcript	Thu Dec 12 15:43:35 EST 2002	protein_id(AAF46477) - sp_comment(Imperfect match to SP corresponding to a different FBgn)	CG15797	CG15797	Mon Dec 01 17:14:22 EST 2003	CG15797		CG15797					CG15797	FBgn0030115 - FBan0015797	CG15797-RA							AE003446	X	multiple transcripts considered (model=1)
2059	2059	0.006740539	0.000916623	2.09948E-05	0.17934979	0.77317357	0.962155754	0.999918296	CG18250-RA CG18250-RC CG18250-RB	5.20E+03	5.20E+04	transcript	Thu Jul 03 11:56:11 EDT 2003	protein_id(AAF58068) - sp_comment(Imperfect match to REAL SP with corresponding FBgn)	CG18250	Dg	Tue Dec 02 00:07:15 EST 2003	dystroglycan-like - dys - dgn - DmDG - CT41273 - dg - Dg		Dg	dystroglycan complex	cytoskeletal anchoring - establishment and/or maintenance of epithelial cell polarity - establishment and/or maintenance of polarity of follicular epithelium - oocy	structural constituent of muscle	campbell\DGC clone LD04782 appears problematic: incomplete CDS\Wed May 07 18:14:05 EDT 2003	CG18250	FBgn0034072 - FBan0018250	CG18250-RA							AE003808	2R	multiple transcripts considered (model=1)
29867	2061	0.002256796	3.34094E-05	9.70E-09	0.381588227	0.81870159	0.06753404	0.998033565	CG32594-RB	13A5	13A7	transcript	Thu Jun 19 11:26:25 EDT 2003	protein_id(AAF48412) - validation_flag(transposon in gene) - sp_comment(Perfect match to HYPO SP record with corresponding FBgn)	CG32594	CG32594	Mon Dec 01 18:00:38 EST 2003	E protein - CG15026 - CG5530 - anon-EST:CL1a5 - E - CG32594 - CG5541		CG32594				crosby\May be component of a dicistronic gene; available data inconclusive\Thu Jun 19 11:31:36 EDT 2003 - cdsmith\Flag Cambridge: gene merge (internal view only)\Wed Jun 19 19:15:23 EDT 2002	CG32594	FBgn0030602 - FBgn0030601 - FBgn0019865 - FBgn0052594 - FBan0032594	CG32594-RB			13A5--7			FBal0131464 FBal0131465 FBal0118592 FBal0118591 FBal0139783	AE003497	X	multiple transcripts considered (model=1)
22431	2069	0.004912696	3.28E-08	9.14E-55	0.121210689	0.988802437	0.000404933	0.999876732	CG31332-RB CG31332-RA	8.50E+05	8.50E+05	transcript	Thu Oct 31 14:37:12 EST 2002	protein_id(AAN13439) - sp_comment(Imperfect match to REAL SP with corresponding FBgn)	CG31332	unc-115	Mon Dec 01 21:20:06 EST 2003	unc-115 - CG9489 - dunc-115		unc-115		cell motility - cytoskeleton organization and biogenesis - ectoderm development - neurogenesis	actin binding - structural constituent of cytoskeleton	campbell\Flag Cambridge: gene unmerge CG31332 and CG31352. This is coomplicated. There was a gadfly CG9489 that was showing up in 2 places One was made into CG31332 and one CG31352. (internal view only)\Thu Oct 31 13:43:46 EST 2002	CG31332	FBgn0037733 - FBan0031332	CG31332-RB							AE003683	3R	multiple transcripts considered (model=1)
22740	2082	1.61551E-05	7.21E-25	1.73E-35	0.385158266	0.719477148	7.07E-09	0.999982107	CG9261-RC	27B1	27B1	transcript	Thu Aug 01 14:08:02 EDT 2002	protein_id(AAN10600) - sp_comment(Perfect match to REAL SP with corresponding FBgn)	CG9261	nrv2	Mon Dec 01 20:05:34 EST 2003	nrv2 - Nrv - Na<up>+</up>/K<up>+</up>ATPase - nervana2 - NaK ATPase - Nervana - 42kDa - Na<up>+</up>/K<up>+</up>-ATPase - Na K-ATPase - Nrv2 - nervana - unnamed		nrv2	plasma membrane - sodium:potassium-exchanging ATPase comp	cation transport - regulation of tracheal tube diameter - regulation of tracheal tube length - regulation of tracheal tube size - septate junction assembly - trache	hydrolase activity acting on acid anhydrides catalyzing transmembrane movement of substances - sodium:potassium-exch		CG9261	FBgn0014867 - FBan0009261 - FBgn0015777	CG9261-RC	nervana 2	IPR000402 == Na+ K+ ATPase &bgr; subunit	27B1	2-		FBal0151681 FBal0150316 FBal0064539 FBal0064138 FBal0151679 FBal0151678 FBal0151677 FBal0144075 FBal0151676 FBal0150315 FBal0151684 FBal0151685 FBal0151682 FBal0151683 FBal0151680 FBal0151014	AE003615	2L	multiple transcripts considered (model=1)
2093	2093	0.061195009	8.67E-21		0.142370168				CG5815-RA CG5815-RB	9.70E+03	9.70E+03	transcript	Mon Feb 04 16:34:52 EST 2002	protein_id(AAN14396) - sp_comment(Imperfect match to REAL SP with corresponding FBgn)	CG5815	CG5815	Mon Dec 01 22:51:20 EST 2003	BcDNA:GH07089 - BcDNA:GH07346 - CG5815		CG5815					CG5815	FBgn0027574 - FBan0005815	CG5815-RA							AE003759	3R	single transcript considered (model=2)
2097	2097	0.462340588	5.13E-06		0.583556794				CG3622-RB CG3622-RA	59B2	59B2	transcript	Thu Oct 24 15:57:57 EDT 2002	protein_id(AAF46905) - sp_comment(Perfect match to HYPO SP record with corresponding FBgn)	CG3622	CG3622	Mon Dec 01 17:23:39 EST 2003	BcDNA:GM08694 - CG3622		CG3622		cell-cell adhesion - defense response - proteolysis and peptidolysis - signal transduction	metalloendopeptidase activity	campbell\DGC clone GM08694 appears problematic: incomplete CDS\Thu Oct 24 15:57:24 EDT 2002	CG3622	FBgn0062482 - FBgn0034778 - FBan0003622	CG3622-RB		IPR001590 == Metalloprotease (ADAM type)/reprolysin (M12B) family	59B2			FBal0110517	AE003458	2R	single transcript considered (model=2)
28292	2133	0.019569204	0.000164698	8.27E-13	0.515660481	0.997287216	0.099278776	0.999930656	CG13316-RC CG13316-RA	3.00E+04	3.00E+05	transcript	Thu Jun 20 17:21:01 EDT 2002	protein_id(AAN09101) - sp_comment(Imperfect match to HYPO SP record with corresponding FBgn (assume that new one is better))	CG13316	Mnt	Mon Dec 01 17:01:07 EST 2003	dMnt - DmMnt - CG2856 - Mad-3E - dMad - EG:114E2.2 - Mad - Mnt		Mnt	nucleus	regulation of transcription	DNA binding - RNA polymerase II transcription factor activity - transcription factor activity		CG13316	FBgn0029674 - FBgn0024333 - FBgn0023215 - FBan0013316	CG13316-RC		IPR001092 == Helix-loop-helix dimerization domain SCOP:47459 == Helix-loop-helix DNA-binding domain; EG:114E2.2|FBgn0023215|pp-CT9776|FBan0002856	3E4--5			FBal0131244 FBal0147770 FBal0134445	AE003428	X	multiple transcripts considered (model=1)
2141	2141	0.007073279	0.001574266		0.882503141				CG6718-RB CG6718-RA CG6718-RC CG6718-RD	67C11	67C11	transcript	Sun Jun 02 16:11:10 EDT 2002	protein_id(AAN11936) - sp_comment(Imperfect match to HYPO SP record with corresponding FBgn (assume that new one is better))	CG6718	CG6718	Mon Dec 01 18:53:24 EST 2003	CG6718		CG6718	cytosol	phospholipid metabolism	calcium-independent phospholipase A2 activity	crosby\DGC clone appears problematic (LD44515): incomplete CDS.\Sun Jun 02 16:10:49 EDT 2002	CG6718	FBgn0036053 - FBan0006718	CG6718-RB							AE003550	3L	single transcript considered (model=2)
4454	2144	0.019348124	0.001161377	2.85E-12	0.435924102	0.824182348	1.31E-06	0.969104692	CG11328-RA CG11328-RB	26F6	26F6	transcript	Mon Oct 21 15:35:09 EDT 2002	protein_id(AAF52423) - sp_comment(Imperfect match to REAL SP with corresponding FBgn) - validation_flag(unusual splice)	CG11328	Nhe3	Mon Dec 01 20:04:03 EST 2003	Nhe3 - DmNHE3 - NHE3		Nhe3		cation transport	sodium:hydrogen antiporter activity		CG11328	FBgn0028703 - FBan0011328	CG11328-RA							AE003614	2L	multiple transcripts considered (model=1)
2155	2155	0.969808314	1.26E-07		0.982353066				CG10318-RA CG10318-RB	57F7	57F7	transcript	Tue Mar 12 12:51:57 EST 2002	protein_id(AAF46749) - sp_comment(Imperfect match to REAL SP with corresponding FBgn)	CG10318	NC2alpha	Mon Dec 01 17:20:02 EST 2003	dDrap1/dNC2a - dDrap - dNC2 - Drap1 - NC2alpha		NC2alpha	negative cofactor 2 complex	negative regulation of transcriptional preinitiation complex formation	general transcriptional repressor activity		CG10318	FBgn0034650 - FBan0010318	CG10318-RA							AE003454	2R	single transcript considered (model=2)
22582	2158	0.314392144	1.78E-12	1.14E-30	0.387941411	0.91841488	0.127239614	0.999726923	CG4389-RA	30B12	30B12	transcript	Wed May 01 18:42:41 EDT 2002	protein_id(AAF52789) - sp_comment(Perfect match to REAL SP with corresponding FBgn)	CG4389	CG4389	Mon Dec 01 20:18:46 EST 2003	BcDNA:GH12558 - CG4389		CG4389	fatty acid beta-oxidation multienzyme complex	fatty acid beta-oxidation			CG4389	FBgn0028479 - FBan0004389	CG4389-RA							AE003625	2L	multiple transcripts considered (model=1)
23451	2165	0.086557426	2.98E-07	6.80E-13	0.223767596	0.972125802	0.288101075	0.98582153	CG3159-RA	21D2	21D2	transcript	Wed May 08 15:03:48 EDT 2002	protein_id(AAF51466) - evidence(experimental) - citation(FBrf0106218) - sp_comment(Imperfect match to REAL SP with corresponding FBgn)	CG3159	Eaat2	Mon Dec 01 19:32:43 EST 2003	dEAAT2 - Eaat2		Eaat2	plasma membrane	amino acid metabolism - amino acid transport - cation transport	cation transporter activity - glutamate:sodium symporter activity	crosby\DGC clone appears problematic (GH09856): atypical start; aberrant splice.\Wed May 08 15:02:28 EDT 2002	CG3159	FBgn0026438 - FBan0003159 - CG3159	CG3159-RA							AE003588	2L	multiple transcripts considered (model=1)
2169	2169	0.105541834	2.29E-10		0.170872601				CG8631-RB CG8631-RA	6.50E+07	6.50E+07	transcript	Mon May 27 15:36:03 EDT 2002	protein_id(AAN12073) - sp_comment(Imperfect match to REAL SP with corresponding FBgn) - problem(true)	CG8631	msl-3	Mon Dec 01 19:07:49 EST 2003	MSL - MSL-3 - mls3 - msl - msl-3 - DmMsl-3 - male specifc lethal - msl3 - mle3 - MSL3 - mle(3)132		msl-3	chromosome - dosage compensation complex (sensu Insecta)	dosage compensation - dosage compensation by hyperactivation of X chromosome - regulation of transcription from Pol II promoter	chromatin binding - protein binding - RNA binding - transcription regulator activity		CG8631	FBgn0002775 - FBan0008631	CG8631-RB							AE003560	3L	single transcript considered (model=2)
31959	2172	0.049583339	1.04E-09	2.30E-25	0.234425218	0.747862612	0.000435504	0.999999572	CG6119-RB	50A15	50A15	transcript	Mon Jul 29 15:09:04 EDT 2002	protein_id(AAM68587) - sp_comment(Imperfect match to HYPO SP record with corresponding FBgn (assume that new one is better))	CG6119	CG6119	Tue Dec 02 00:23:18 EST 2003	CG6119		CG6119	synaptic vesicle	transmission of nerve impulse - transport	monoamine transporter activity	campbell\DGC clone RH14816 appears problematic: incomplete CDS\Tue Mar 05 17:34:11 EST 2002	CG6119	FBgn0033849 - FBan0006119	CG6119-RB							AE003818	2R	multiple transcripts considered (model=1)
2178	2178	0.755299481	2.24E-29		0.776632547				CG15881-RB CG15881-RA	76C5	76C6	transcript	Thu Jun 06 17:28:56 EDT 2002	protein_id(AAN11634) - sp_comment(Perfect match to HYPO SP record with corresponding FBgn)	CG15881	CG15881	Mon Dec 01 18:20:25 EST 2003	CG15881 - BcDNA:HL01254		CG15881					CG15881	FBgn0061418 - FBan0015881 - FBgn0036909	CG15881-RB			76C5--6			FBal0112607	AE003515	3L	single transcript considered (model=2)
2181	2181	3.17019E-05	3.82E-23	1.01E-114	0.003655859	0.98678406	9.88E-14	1	CG8201-RD CG11960-RA CG8201-RE CG8201-RG CG8201-RF	56D9	56D11	transcript	Thu Mar 14 13:28:00 EST 2002	protein_id(AAF57548) - sp_comment(Imperfect match to REAL SP with corresponding FBgn)	CG8201	par-1	Mon Dec 01 23:39:43 EST 2003	CG30132 - par-1 - CG30131 - CG8201. par-1 - CG11960 - CG8201		par-1	basolateral plasma membrane - cell cortex - fusome - micr	actin filament organization - anterior/posterior axis specification - axis specification - gametogenesis - maintenance of oocyte identity (sensu Insecta) - maintena	protein kinase activity - protein serine/threonine kinase activity	simonp\EST data support existence of multiple transcripts due to variable use of mini-exons\Thu Feb 28 03:19:15 EST 2002 - crosby\Corresponds to par-1\Thu Mar 27 13:07:47 EST 2003 - andy\Flag Cambridge: gene merge CG11960 should be merged with CG8201 (par-1) which is a component of cassette CG8201 (internal view only)\Tue May 13 13:08:10 EDT 2003 - andy\DGC clone appears problematic: GH14769 cont…	CG8201	FBan0030131 - FBan0030132 - FBgn0050131 - FBgn0050132	CG8201-RD							AE003795	2R	multiple transcripts considered (model=1)
2182	2182	0.002823486	3.25E-40	9.19E-70	0.093661768	0.998535881	2.78E-18	0.999998444	CG9218-RA CG9218-RB CG9218-RD CG9218-RC	56D15	5.60E+02	transcript	Mon Mar 10 15:10:40 EST 2003	protein_id(AAF57535) - sp_comment(Perfect match to REAL SP with corresponding FBgn)	CG9218	sm	Mon Dec 01 23:41:08 EST 2003	BcDNA:GH10856 - l(2)05338 - smo - sm		sm	ribonucleoprotein complex	mRNA processing	RNA binding		CG9218	CG9218 - FBgn0063694 - FBgn0010597 - FBgn0003435 - FBan0009218	CG9218-RA	smooth	IPR000504 == RNA-binding region RNP-1 (RNA recognition motif) SCOP:54928 == RNA-binding domain RBD; sm|FBgn0003435|pp-CT26312|FBan0009218	56D15--E1	2-91.5		FBal0015720 FBal0015721 FBal0062462 FBal0008085 FBal0151478 FBal0082239 FBal0137083 FBal0071071	AE003795	2R	multiple transcripts considered (model=1)
2184	2184	0.039916626	3.86E-24	3.08E-17	0.432281579	0.941522607	0.564500267	0.999431117	CG18131-RC CG18131-RD CG18131-RF CG18131-RB CG18131-RA C	22A2	22A2	transcript	Mon May 13 12:11:40 EDT 2002	protein_id(AAN10474) - sp_comment(Imperfect match to HYPO SP record with corresponding FBgn (assume that new one is better))	CG18131	CG18131	Mon Dec 01 19:30:10 EST 2003	CG18131 - BcDNA:AT12853		CG18131				crosby\DGC clone appears problematic (AT02427): incomplete CDS; DGC:AT12853 okay.\Mon May 13 12:08:27 EDT 2002	CG18131	FBgn0031343 - FBan0018131 - FBgn0061462	CG18131-RC							AE003586	2L	multiple transcripts considered (model=1)
2186	2186	0.662580967	1.45E-10		0.495016748				CG4004-RA CG4004-RB	11B14	11B14	transcript	Fri Jun 28 13:53:56 EDT 2002	protein_id(AAF48198) - sp_comment(Imperfect match to SP corresponding to a different FBgn)	CG4004	CG4004	Mon Dec 01 17:54:43 EST 2003	CG4004		CG4004					CG4004	FBgn0030418 - FBan0004004	CG4004-RA							AE003490	X	single transcript considered (model=2)
27609	2188	8.52E-07	0.337855919	7.86E-18	0.341360591	0.597174379	0.708646851	1	CG13788-RB	27F6	28A1	transcript	Mon Jun 23 19:30:21 EDT 2003		CG13788	Gr28b	Mon Dec 01 20:07:28 EST 2003	28A3 - Gr28b.b - Gr28A4 - Gr28b.e - Gr28A3 - LU.2 - Gr28b - GrLU2 - GRLU.2 - Gr28b.a - Gr28b.d - Gr28b.c		Gr28b	integral to membrane	perception of taste	taste receptor activity	campbell\Gene model based on FBrf0141780.\Mon Jun 23 19:33:37 EDT 2003	CG13788	FBgn0045495 - FBan0013788 - FBgn0031917 - FBgn0041218 - FBgn0045496	CG13788-RB							AE003617	2L	multiple transcripts considered (model=1)
10824	2189	0.00355942	1.33E-06	4.26E-37	0.327509924	0.558250455	2.43911E-05	0.995090293	CG12963-RA CG12963-RB	52A11	52A12	transcript	Tue Feb 26 16:25:53 EST 2002	protein_id(AAF58123) - sp_comment(Imperfect match to HYPO SP record with corresponding FBgn (assume that new one is better))	CG12963	CG12963	Tue Dec 02 00:10:47 EST 2003	BcDNA:AT28470 - CG12963		CG12963					CG12963	FBgn0063704 - FBgn0034031 - FBan0012963	CG12963-RA			52A11--12			FBal0109783	AE003810	2R	multiple transcripts considered (model=1)
2191	999	0.100925213	7.86E-09		0.522028626				CG4905-RA CG4905-RE CG4905-RD CG4905-RC CG4905-RB	53C7	53C7	transcript	Tue Oct 22 15:42:21 EDT 2002	protein_id(AAF57987) - sp_comment(Imperfect match to REAL SP with corresponding FBgn)	CG4905	Syn2	Tue Dec 02 00:01:38 EST 2003	DmSYN-2 - Syn2		Syn2	syntrophin complex	muscle contraction - signal transduction - synaptic transmission	cytoskeletal protein binding - structural constituent of cytoskeleton - structural constituent of muscle	joshk\EST data suggest additional 3' exon(s)\Tue Mar 12 20:29:45 EST 2002	CG4905	FBgn0034135 - FBan0004905	CG4905-RA							AE003806	2R	single transcript considered (model=2)
28659	2193	0.027260668	6.86E-12	6.33E-11	0.269803423	0.967177555	0.64251171	0.999992472	CG9432-RA	42C6	42C7	transcript	Wed Apr 16 16:26:09 EDT 2003	protein_id(AAM70821) - sp_comment(Imperfect match to REAL SP with corresponding FBgn)	CG9432	l(2)01289	Mon Dec 01 23:23:26 EST 2003	CG30444 - CG9435 - Fusion2 - Fusion-2 - l(2)01289		l(2)01289	plasma membrane		protein disulfide isomerase activity	mhuang\Flag Cambridge: gene merge (internal view only)\Fri Jul 19 16:33:46 EDT 2002	CG9432	FBgn0050444 - FBgn0033099 - FBgn0033098 - FBgn0013956 - FBgn0010482 - FBan0009432	CG9432-RA			42C6--7			FBal0057117 FBal0057116 FBal0057115 FBal0057114 FBal0057113 FBal0057112 FBal0057111 FBal0057110 FBal0057120 FBal0057119 FBal0057118 FBal0007968 FBal0043375 FBal0072838	AE003790	2R	multiple transcripts considered (model=1)
24877	2215	0.068287995	5.38E-12	8.05E-07	0.324578249	0.999995344	0.543892409	0.999999521	CG13645-RA	96B11	96B11	transcript	Mon Jan 28 15:08:56 EST 2002	protein_id(AAF56373) - sp_comment(Imperfect match to HYPO SP record with corresponding FBgn (assume that new one is better))	CG13645	CG13645	Mon Dec 01 22:40:19 EST 2003	AAL90149 - CG13645		CG13645		coenzyme and prosthetic group metabolism - coenzyme metabolism	transferase activity		CG13645	FBgn0039254 - FBan0013645	CG13645-RA							AE003750	3R	multiple transcripts considered (model=1)
2218	2218	0.014652097	7.74E-09		0.357237645				CG8804-RB CG8804-RA	45D3	45D4	transcript	Mon Feb 11 19:08:19 EST 2002	protein_id(AAF58942) - sp_comment(Imperfect match to REAL SP with corresponding FBgn)	CG8804	wun	Tue Dec 02 00:53:18 EST 2003	Wunen - wun		wun	integral to membrane - plasma membrane	dephosphorylation - G-protein coupled receptor protein signaling pathway - germ cell migration - germ cell programmed cell death - germ cell repulsion - lipid metab	phosphatidate phosphatase activity	simonp\EST data suggest additional 3' exon(s)\Mon Feb 11 19:10:44 EST 2002	CG8804	CG8804 - FBgn0016078 - FBan0008804	CG8804-RB	wunen	SCOP:48317 == Acid phosphatase/Vanadium-dependent haloperoxidase; wun|FBgn0016078|pp-CT4876|FBan0008804	45D3--4	2-		FBal0050885 FBal0050884 FBal0143104 FBal0143106 FBal0143105 FBal0154343 FBal0122864 FBal0122863 FBal0063670 FBal0055780 FBal0063669 FBal0055783 FBal0055782 FBal0055781 FBal0075865	AE003833	2R	single transcript considered (model=2)
2602	2236	8.25E-10	6.13E-48	1.11E-47	0.010841014	8.56304E-05	0.00029486	0.719102277	CG30427-RC CG30427-RD CG30427-RA CG30427-RB	6.00E+06	6.00E+06	transcript	Mon Feb 25 13:25:15 EST 2002	protein_id(AAM70799) - sp_comment(Imperfect match to HYPO SP record with corresponding FBgn (assume that new one is better))	CG30427	CG30427	Mon Dec 01 17:32:41 EST 2003	CG12880 - CG18680 - CG2858		CG30427			oxidoreductase activity	crosby\Flag Cambridge: gene merge (internal view only).\Mon Feb 25 14:03:47 EST 2002	CG30427	FBgn0050427 - FBan0030427	CG30427-RC							AE003465	2R	multiple transcripts considered (model=1)
2241	2241	0.034102911	1.76E-29		0.453472105				CG2261-RA CG2261-RB	100C1	100C1	transcript	Mon Apr 01 07:36:24 EST 2002	protein_id(AAF57183) - sp_comment(Perfect match to HYPO SP record with corresponding FBgn)	CG2261	CstF-50	Mon Dec 01 23:14:52 EST 2003	CstF-50		CstF-50	mRNA cleavage stimulating factor complex	cell proliferation - mRNA cleavage			CG2261	FBgn0039867 - FBan0002261	CG2261-RA							AE003779	3R	single transcript considered (model=2)
30675	2246	0.028188519	1.89E-06	2.16E-46	0.1710576	0.754336473	0.006702895	0.816695845	CG11796-RA	77C3	77C3	transcript	Tue Jun 04 18:37:56 EDT 2002	protein_id(AAF51601) - sp_comment(Perfect match to HYPO SP record with corresponding FBgn)	CG11796	CG11796	Mon Dec 01 19:36:58 EST 2003	CG11796		CG11796		amino acid catabolism			CG11796	FBgn0036992 - FBan0011796	CG11796-RA							AE003591	3L	multiple transcripts considered (model=1)
2465	2253	0.001525527	0.744004662	8.62E-21	0.629885649	0.990296298	0.689946195	0.993866612	CG15444-RC CG15444-RB CG15444-RA CG15444-RD	24F4	24F4	transcript	Thu Oct 03 17:33:20 EDT 2002	sp_comment(Imperfect match to REAL SP with corresponding FBgn)	CG15444	ine	Mon Dec 01 19:18:47 EST 2003	ine/rosA - rosA - ine - inebriated		ine	plasma membrane	extracellular transport - ion transport	neurotransmitter:sodium symporter activity	tupy\EST data support existence of multiple transcripts\Thu Nov 29 21:01:10 EST 2001	CG15444	FBan0015444 - FBgn0020253 - FBgn0011603	CG15444-RC	inebriated	IPR000175 == Sodium:neurotransmitter symporter family IPR002944 == Inebriated neurotransmitter transporter Maps to the right of ed: 2-10 Maps to the left of wg: 2-22	24F4	12-Feb		FBal0034811 FBal0057250 FBal0057249 FBal0057248 FBal0135701 FBal0135700 FBal0127969 FBal0069269	AE003576	2L	multiple transcripts considered (model=1)
2256	2256	0.045632123	1.42E-36	1.62E-13	0.635314394	0.680789418	7.65E-12	0.949964007	CG6784-RA CG6784-RB	94F1	94F1	transcript	Wed Apr 03 15:05:40 EST 2002	protein_id(AAN13946) - sp_comment(Imperfect match to HYPO SP record with corresponding FBgn (assume that new one is better))	CG6784	CG6784	Mon Dec 01 22:29:03 EST 2003	CG6784		CG6784			serine-type endopeptidase inhibitor activity	sima\5' terminus extended to first start codon; no experimental data confirming this prediction\Tue Jan 29 14:40:58 EST 2002	CG6784	FBgn0039074 - FBan0006784	CG6784-RA							AE003743	3R	multiple transcripts considered (model=1)
2258	2258	0.959333207	1.03E-06		0.998085443				CG18734-RC CG18734-RA CG18734-RE CG18734-RF CG18734-RG C	14C1	14C1	transcript	Tue Jul 09 14:48:45 EDT 2002	protein_id(AAN09399) - sp_comment(Imperfect match to REAL SP with corresponding FBgn)	CG18734	Fur2	Mon Dec 01 18:07:32 EST 2003	Furin - Fur2 - furin - FUR2 - fur2 - CG4235 - DMH#11 - Furin-like protease - Dfur2		Fur2	plasma membrane	proteolysis and peptidolysis	furin activity		CG18734	FBgn0042227 - FBan0018734 - FBgn0004598	CG18734-RC	Furin 2	IPR000209 == Serine proteases subtilase family IPR002174 == Furin-like cysteine rich region IPR002884 == Proprotein convertase P-domain SCOP:48695 == Multiheme cytochromes; Fur2|FBgn0004598|pp-CT13908|FBan0018734 SCOP:48695 == Multiheme cytochromes; Fur2|FBgn0004598|pp-CT13918|FB	14C1			FBal0131025 FBal0067815	AE003502	X	single transcript considered (model=2)
27391	2267	0.002263907	1.23E-14	1.40E-68	0.319333853	0.92182023	0.537925797	0.999873128	CG4843-RC	8.80E+14	8.80E+14	transcript	Tue May 13 10:13:16 EDT 2003		CG4843	Tm2	Mon Dec 01 21:49:00 EST 2003	tropomyosinII - Ifm(3)5 - Tropomyosin I - TmI - tropomyosin II - Tn-H - tropomyosin - Ifm(3)3 - tropomyosin I - Tm1 - Tropomyosin - l(3)nc99Eb - Ifm-TmI - Tm2 - DROTROPI1 - dro Tm - mTmI		Tm2	muscle thin filament tropomyosin	muscle contraction	actin binding - structural constituent of cytoskeleton		CG4843	FBgn0026830 - FBgn0003724 - FBgn0003722 - FBgn0002442 - FBgn0004117 - FBan0004843	CG4843-RC	Tropomyosin 2		8.80E+14	3-54.2		FBal0016895 FBal0016896 FBal0032024 FBal0060550 FBal0123972 FBal0045203 FBal0032025 FBal0032026 FBal0032027 FBal0150582 FBal0051841 FBal0051835 FBal0051834 FBal0051840 FBal0051839 FBal0051838 FBal0051836 FBal0051828 F	AE003708	3R	multiple transcripts considered (model=1)
24311	2272	0.316714031	7.33E-38	8.01E-38	0.149184128	0.984217522	0.014929655	0.996169497	CG17376-RA	27B1	27B1	transcript	Tue Dec 10 13:02:04 EST 2002	protein_id(AAF52441) - validation_flag(short CDS) - sp_comment(Perfect match to HYPO SP record with corresponding FBgn)	CG17376	CG17376	Mon Dec 01 20:05:32 EST 2003	bs29c06.y1 - CG18461 - CG17376		CG17376					CG17376	FBgn0040953 - FBan0017376 - FBgn0042189	CG17376-RA			27B1			FBal0118850	AE003615	2L	multiple transcripts considered (model=1)
23351	2277	8.83E-08	1.46531E-05	8.60E-14	0.008603942	1.37164E-05	0.300841954	0.996831095	CG1637-RB	9F5	9F7	transcript	Tue Jun 25 15:32:55 EDT 2002	protein_id(AAF47971) - sp_comment(Imperfect match to HYPO SP record with corresponding FBgn (assume that new one is better))	CG1637	CG1637	Mon Dec 01 17:49:53 EST 2003	CG1637		CG1637		phosphate metabolism	acid phosphatase activity		CG1637	FBgn0030245 - FBan0001637	CG1637-RB							AE003484	X	multiple transcripts considered (model=1)
2280	2280	0.921163033	1.45E-15		0.823095872				CG18004-RC CG18004-RB CG18004-RA	47C3	47C3	transcript	Tue Dec 10 15:57:52 EST 2002	protein_id(AAM68755) - sp_comment(Imperfect match to HYPO SP record with corresponding FBgn (assume that new one is better))	CG18004	CG18004	Mon Dec 22 13:25:54 EST 2003	CG18004		CG18004				sima\DGC clone GH04870 appears problematic: unspliced intron\Tue Dec 10 14:41:08 EST 2002	CG18004	FBan0018004 - FBgn0033566	CG18004-RC			47C5			FBal0109326	AE003828	2R	single transcript considered (model=2)
23320	2281	0.000304791	0.000610213	0.000428586	0.069665623	0.423166424	0.13551776	0.995505994	CG11142-RB	25F4	25F4	transcript	Mon Apr 29 15:54:44 EDT 2002	protein_id(AAF52287) - sp_comment(Imperfect match to HYPO SP record with corresponding FBgn (assume that new one is better))	CG11142	CG11142	Mon Dec 01 20:00:05 EST 2003	CG11142		CG11142			structural constituent of peritrophic membrane (sensu Insecta)	crosby\Alternative transcripts produce predicted products that overlap by only 18aa at the amino terminus.\Mon Apr 29 15:52:46 EDT 2002	CG11142	FBgn0031737 - FBan0011142	CG11142-RB							AE003611	2L	multiple transcripts considered (model=1)
2286	2286	0.147284332	9.58E-06		0.934434142				CG5596-RA CG5596-RB	98A14	98A15	transcript	Thu Jan 31 17:54:07 EST 2002	protein_id(AAF56733) - evidence(experimental) - citation(FBrf0043465) - citation(FBrf0046016) - sp_comment(Imperfect match to REAL SP with corresponding FBgn)	CG5596	Mlc1	Mon Dec 01 22:54:10 EST 2003	FBgn0002772 - LC1 - mlc - MLC1 - mlc1 - mlc-alk - myosin light chain - MLC-ALK - DmMLC1 - Mlc1 - ELC - MlcI - Mlci - mlcl - Mlc-1		Mlc1	muscle myosin - myosin	mesoderm development - muscle contraction	ATPase activity coupled - microfilament motor activity - NOT calcium ion binding		CG5596	CG5596 - FBgn0002772 - FBan0005596	CG5596-RA	Myosin alkali light chain 1	IPR002048 == EF-hand family SCOP:47473 == EF-hand; Mlc1|FBgn0002772|pp-CT17694|FBan0005596	98A14--15			FBal0068066	AE003761	3R	single transcript considered (model=2)
2293	2293	0.83598307	7.40E-15		0.480479777				CG7573-RA CG7573-RB	68C2	68C2	transcript	Tue Apr 15 12:44:41 EDT 2003	protein_id(AAF50072) - validation_flag(unusual splice) - sp_comment(Perfect match to HYPO SP record with corresponding FBgn)	CG7573	CG7573	Mon Dec 01 18:49:03 EST 2003	CG7573		CG7573		cell surface receptor linked signal transduction - proteolysis and peptidolysis	prenyl-dependent CAAX protease activity		CG7573	FBan0007573 - FBgn0036153	CG7573-RA		IPR001915 == Peptidase family M48	68C2			FBal0111861	AE003545	3L	single transcript considered (model=2)
2316	2316	0.000267617	5.42E-06		0.37263514				CG8772-RD CG8772-RB CG8772-RC CG8772-RE CG8772-RA	49C1	49C1	transcript	Fri Mar 15 13:31:30 EST 2002	protein_id(AAM68644) - sp_comment(Perfect match to REAL SP with corresponding FBgn)	CG8772	nemy	Tue Dec 02 00:29:34 EST 2003	nemy		nemy	mitochondrion	glutamine metabolism - locomotory behavior - memory		sima\EST data support existence of multiple transcripts\Fri Mar 15 13:31:23 EST 2002	CG8772	FBgn0033765 - FBan0008772	CG8772-RD							AE003821	2R	single transcript considered (model=2)
25537	2333	1.86E-16	5.88E-09	0.000467901	0.795624587	8.60E-12	0.101208097	0.90308654	CG2818-RA	24C1	24C1	transcript	Thu May 02 18:45:26 EDT 2002	protein_id(AAF51071) - sp_comment(Imperfect match to HYPO SP record with corresponding FBgn (assume that new one is better))	CG2818	CG2818	Mon Dec 01 19:20:48 EST 2003	CG2818		CG2818					CG2818	FBgn0031566 - FBan0002818	CG2818-RA							AE003579	2L	multiple transcripts considered (model=1)
2353	2353	0.080095566	1.00E-16		0.834989228				CG18155-RA CG18155-RB	7B1	7B1	transcript	Tue Jul 02 13:47:01 EDT 2002	protein_id(AAF46254) - sp_comment(Perfect match to HYPO SP record with corresponding FBgn)	CG18155	CG18155	Mon Dec 01 17:10:06 EST 2003	CG18155		CG18155			long-chain-fatty-acid-CoA ligase activity		CG18155	FBgn0029945 - FBan0018155	CG18155-RA							AE003440	X	single transcript considered (model=2)
2365	2365	0.985591806	1.38E-11		0.600604775				CG1968-RA CG1968-RB	45C3	45C3	transcript	Wed Mar 13 13:24:21 EST 2002	protein_id(AAF58956) - sp_comment(Perfect match to HYPO SP record with corresponding FBgn)	CG1968	CG1968	Tue Dec 02 00:54:59 EST 2003	CG1968		CG1968					CG1968	FBgn0033401 - FBan0001968	CG1968-RA							AE003834	2R	single transcript considered (model=2)
2370	2370	0.666686467	6.30E-07		0.763593635				CG32684-RA CG32684-RG CG32684-RF CG32684-RE CG32684-RD C	9B5	9B7	transcript	Wed Jul 17 17:11:28 EDT 2002	protein_id(AAF46570) - validation_flag(transposon in gene) - sp_comment(Imperfect match to REAL SP with corresponding FBgn)	CG32684	alpha-Man-I	Mon Dec 01 17:16:43 EST 2003	&agr;-mannosidase - mas-1 - alpha-mannosidase - alpha-Man-I - alpha-Man-l - alpha 1 2 mannosidase - CG18799 - DM-GI - CG17809 - Man'ase - MA12 - MAN-1		alpha-Man-I	Golgi apparatus - Golgi membrane	N-linked glycosylation		pavel\Flag Cambridge: gene merge CG18799 CG17809 (internal view only)\Tue Jun 25 17:04:07 EDT 2002	CG32684	FBgn0052684 - FBgn0042224 - FBgn0010338 - FBan0032684	CG32684-RA	&agr; Mannosidase I	IPR001382 == Glycosyl hydrolase family 47 SCOP:48225 == Seven-hairpin glycosyltransferases; CG18799|FBgn0042224|pp-CT39456|FBan0018799	9B5--7	1-30.1		FBal0042352 FBal0042350 FBal0042351 FBal0042353 FBal0131555 FBal0131554 FBal0131558 FBal0131557 FBal0131556 FBal0157556 FBal0128268 FBal0137613 FBal0134362 FBal0066291	AE003450	X	single transcript considered (model=2)
30645	2377	4.10094E-05	3.77E-13	1.23E-17	0.133949096	0.972452377	0.018898651	0.999999847	CG11348-RA	64B6	64B6	transcript	Thu May 23 11:06:36 EDT 2002	protein_id(AAF47900) - sp_comment(Imperfect match to REAL SP with corresponding FBgn)	CG11348	nAcRbeta-64B	Mon Dec 01 17:48:06 EST 2003	nAChR - AChR64B - CG12606 - nAcRbeta-64B - AChR - &bgr; 64B - AcrD - AchR64B - Acr64B - ARD - Ard - ard		nAcRbeta-64B	integral to plasma membrane - nicotinic acetylcholine-gat	cation transport - muscle contraction - nerve-nerve synaptic transmission - neuromuscular synaptic transmission	acetylcholine receptor activity - nicotinic acetylcholine-activated cation-selective channel activity		CG11348	FBgn0000038 - FBan0011348	CG11348-RA							AE003481	3L	multiple transcripts considered (model=1)
2383	2383	0.000118089	5.07E-10	1.31E-23	0.430975531	0.999414458	0.021498543	0.997906936	CG2010-RB CG2010-RA	99B1	99B1	transcript	Fri Mar 22 17:57:16 EST 2002	protein_id(AAN14173) - sp_comment(Imperfect match to HYPO SP record with corresponding FBgn (assume that new one is better))	CG2010	CG2010	Mon Dec 01 23:01:22 EST 2003	CG2010		CG2010					CG2010	FBgn0039667 - FBan0002010	CG2010-RB							AE003769	3R	multiple transcripts considered (model=1)
2385	2385	0.016377153	5.17E-13	7.60E-46	0.333676738	0.996343477	0.058101974	0.999260898	CG11315-RB CG11315-RA	100A3	100A3	transcript	Wed Sep 25 17:55:53 EDT 2002	protein_id(AAN14257) - sp_comment(Imperfect match to SP corresponding to a different FBgn)	CG11315	CG11315	Mon Dec 01 23:10:36 EST 2003	BcDNA:GH26608 - BcDNA:RH04252 - CG11315		CG11315					CG11315	FBgn0062497 - FBgn0047050 - FBgn0039801 - FBan0011315	CG11315-RB		SCOP:48726 == Immunoglobulin; CG11315|FBgn0039801|pp-CT31583|FBan0011315	100A3			FBal0115446	AE003775	3R	multiple transcripts considered (model=1)
2540	2394	0.003649065	0.024896232	2.60E-55	0.021737712	0.598181579	9.28E-17	0.999963932	CG2049-RC CG2049-RD	45C1	45C3	transcript	Tue Oct 22 15:25:29 EDT 2002	sp_comment(Blast failed)	CG2049	CG2049	Tue Dec 02 00:55:10 EST 2003	PRK2 - CT6660 - CT6637 - CG2055 - CG2049		CG2049				cdsmith\EST data support existence of multiple transcripts\Mon Feb 11 17:39:56 EST 2002	CG2049	FBgn0033399 - FBgn0033398 - FBan0002049	CG2049-RC							AE003834	2R	multiple transcripts considered (model=1)
2396	2396	0.228799773	6.55E-13	6.32E-08	0.643905694	0.467227592	1.03E-11	0.998449361	CG8532-RC CG8532-RA CG8532-RB CG8532-RE CG8532-RD	66A4	66A5	transcript	Thu Mar 27 16:00:51 EST 2003		CG8532	lqf	Mon Dec 01 19:03:53 EST 2003	Lqf - LqF - E(faf)bE25 - lqf - Epsin - l(3)S011027 - epsin - 0110/27		lqf		endocytosis - intracellular protein transport - intracellular signaling cascade - neurotransmitter secretion - receptor mediated endocytosis - synaptic vesicle endo		campbell\DGC clone AT01254 appears problematic: incomplete CDS\Thu Mar 27 16:01:23 EST 2003 - joshk\EST data support existence of multiple transcripts\Mon May 20 16:32:40 EDT 2002 - campbell\DGC clone GH27912 appears problematic: incomplete CDS\Thu Mar 27 16:01:06 EST 2003	CG8532	FBgn0028582 - FBan0008532 - FBgn0022808 - FBgn0028209	CG8532-RC							AE003558	3L	multiple transcripts considered (model=1)
23065	2406	0.062818274	1.90E-63	4.24E-69	0.008097976	0.806809702	8.02E-45	0.999999999	CG8068-RD CG8068-RA CG8068-RC	45A8	45A9	transcript	Mon Feb 11 14:47:00 EST 2002	protein_id(AAF58983) - sp_comment(Imperfect match to REAL SP with corresponding FBgn)	CG8068	Su(var)2-10	Tue Dec 02 00:53:59 EST 2003	ZimpB - Su(var)2-10 - ZimpA - Dpias - dPIAS - dpias - zimp - CLOT2057 - Su-var(2)10 - l(2)03697 - Suvar(2)10		Su(var)2-10	cytoplasm - nuclear lamina - nucleoplasm - nucleus - poly	chromosome condensation - chromosome organization and biogenesis (sensu Eukarya) - eye morphogenesis (sensu Drosophila) - hemopoiesis - imaginal disc growth - negat	DEAD/H-box RNA helicase binding - DNA binding	cdsmith\EST data support existence of multiple transcripts\Mon Feb 11 14:40:15 EST 2002	CG8068	FBgn0010550 - FBgn0003612 - FBan0008068	CG8068-RD	Suppressor of variegation 2-10	IPR003034 == SAP domain	45A8	2-57.6		FBal0123989 FBal0123988 FBal0104380 FBal0144527 FBal0008036 FBal0096590 FBal0096589 FBal0096588 FBal0123987 FBal0089525 FBal0128058 FBal0128057 FBal0128056 FBal0074339	AE003834	2R	multiple transcripts considered (model=1)
26328	2414	0.002393544	1.49E-14	8.09E-18	0.739214378	0.02703579	1.30E-14	0.978569014	CG7448-RB	79A4	79A4	transcript	Tue Jun 10 11:06:05 EDT 2003	validation_flag(unusual splice)	CG7448	CG7448	Mon Dec 01 19:44:01 EST 2003	CG7448		CG7448			organic cation porter activity		CG7448	FBgn0037143 - FBan0007448	CG7448-RB							AE003596	3L	multiple transcripts considered (model=1)
10904	2438	0.22468808	6.45E-29	3.55E-20	0.67003917	0.600285768	1.26E-15	0.999447059	CG30097-RB CG30097-RE CG30097-RD CG30097-RA	53C4	53C4	transcript	Tue Nov 05 11:06:55 EST 2002	protein_id(AAF58001) - validation_flag(unusual splice) - sp_comment(Imperfect match to SP corresponding to a different FBgn)	CG30097	CG30097	Tue Dec 02 00:03:56 EST 2003	CG30097		CG30097				tupy\Flag Cambridge: dicistronic gene (internal view only) -- supported by DGC cDNA AT10581.\Wed Mar 13 20:25:50 EST 2002	CG30097	FBgn0050097 - FBan0030097	CG30097-RB							AE003807	2R	multiple transcripts considered (model=1)
2441	2441	0.01063502	0.00913654	1.58E-58	0.256893991	0.996716436	6.33E-11	0.99998992	CG32031-RC CG32031-RA CG32031-RD CG32031-RB	66F2	66F3	transcript	Fri May 31 14:03:15 EDT 2002	protein_id(AAF50326) - sp_comment(Imperfect match to REAL SP with corresponding FBgn)	CG32031	Argk	Mon Dec 01 18:57:29 EST 2003	CG4929 - ArgK - argK - AK - AK-1 - ARK - Argk - insect intestinal mucin iim22 - CG5173		Argk		phosphorylation		crosby\Flag Cambridge: gene merge CG5173 CG4929 (internal view only): already merged in FlyBase.\Tue May 28 15:47:05 EDT 2002	CG32031	FBgn0000116 - FBan0032031 - FBgn0052031 - FBgn0035958	CG32031-RC							AE003553	3L	multiple transcripts considered (model=1)
2443	2443	0.598347656	1.22607E-05		0.892799135				CG33071-RC CG33071-RD CG33071-RA CG33071-RB	19F4	19F4	transcript	Wed Nov 06 20:48:20 EST 2002	sp_comment(Imperfect match to HYPO SP record with corresponding FBgn (assume that new one is better))	CG33071	CG33071	Mon Dec 01 19:14:15 EST 2003	CG33071 - CG1704		CG33071				cdsmith\Flag Cambridge: dicistronic gene (internal view only)\Fri Jun 28 15:39:44 EDT 2002	CG33071	FBgn0031172 - FBan0033071 - FBgn0053071	CG33071-RC			19F4			FBal0139538	AE003568	X	single transcript considered (model=2)
13220	2444	0.053410106	1.35E-06	7.35E-27	0.685096166	0.288644065	0.762714685	0.999999999	CG18507-RB CG18507-RA	34C6	34C6	transcript	Tue Apr 30 20:25:29 EDT 2002	protein_id(AAF53321) - sp_comment(Imperfect match to HYPO SP record with corresponding FBgn (assume that new one is better))	CG18507	CG18507	Mon Dec 01 20:36:52 EST 2003	bg:ds01368 - BG:DS01368.1 - DS01368.1 - CG18507		CG18507					CG18507	FBgn0028527 - FBan0018507 - FBgn0032531	CG18507-RB							AE003641	2L	multiple transcripts considered (model=1)
2450	2450	5.18E-15	0.01294892	1.17E-14	0.000146082	0.837506412	0.298651058	0.998805871	CG32754-RA CG32751-RA	5.00E+01	5.00E+01	transcript	Mon Jul 22 15:26:06 EDT 2002	protein_id(AAN09161) - sp_comment(Perfect match to REAL SP with corresponding FBgn)	CG32754	vanin-like	Mon Dec 01 17:06:52 EST 2003	CG3648 - vanin-like		vanin-like	extrinsic to membrane	cell motility - cell-cell adhesion - coenzyme and prosthetic group metabolism - cytoskeleton organization and biogenesis - signal transduction - vitamin biosynthesi	hydrolase activity - pantetheinase activity	simonp\Flag Cambridge: gene split (internal view only)\Wed Jul 03 22:30:27 EDT 2002	CG32754	FBgn0052754 - FBgn0029847 - FBgn0040069 - FBan0032754	CG32754-RA			5.00E+01			FBal0115707	AE003436	X	multiple transcripts considered (model=1)
28264	2460	0.007330496	0.164101134	7.50E-27	0.126067255	0.881147794	0.004946029	0.992322602	CG32103-RC	69B4	69B5	transcript	Thu Jun 06 15:53:18 EDT 2002	protein_id(AAF49922) - sp_comment(Imperfect match to HYPO SP record with corresponding FBgn (assume that new one is better))	CG32103	CG32103	Mon Dec 01 18:44:11 EST 2003	CG32103 - CG18022 - CG4392		CG32103	mitochondrial membrane - peroxisomal membrane	cation transport - transport	carrier activity	mhuang\Flag Cambridge: gene merge (internal view only)\Thu Jun 06 15:53:07 EDT 2002	CG32103	FBgn0052103 - FBan0032103 - FBgn0036284 - FBgn0036283	CG32103-RC							AE003541	3L	multiple transcripts considered (model=1)
11764	2466	0.000234277	0.094378395	4.32E-25	0.928021236	0.587265377	0.123931634	0.944159952	CG5921-RA CG5921-RB	5D3	5D3	transcript	Wed Jul 03 20:52:39 EDT 2002	protein_id(AAF46116) - sp_comment(Imperfect match to HYPO SP record with corresponding FBgn (assume that new one is better))	CG5921	CG5921	Mon Dec 01 17:06:41 EST 2003	CG5921		CG5921		perception of sound - sensory perception		simonp\Gene prediction data only\Wed Jul 03 20:51:47 EDT 2002	CG5921	FBgn0029835 - FBan0005921	CG5921-RA							AE003436	X	multiple transcripts considered (model=1)
2478	2478	0.972477271	5.13E-15		0.419812384				CG4944-RA CG4944-RB CG4944-RC	4A5	4A5	transcript	Mon Jul 15 17:32:05 EDT 2002	protein_id(AAF45919) - sp_comment(Perfect match to REAL SP with corresponding FBgn)	CG4944	cib	Mon Dec 01 17:02:34 EST 2003	EG0007-11 - EG:EG0007.11 - cib		cib	cytosol	brain development	actin binding		CG4944	FBgn0026084 - FBan0004944	CG4944-RA							AE003430	X	single transcript considered (model=2)
2497	2497	0.749918206	4.13E-09	2.49E-34	0.850549323	0.941926303	0.780370327	0.999976678	CG9776-RA CG9776-RB	82A4	82A4	transcript	Thu Oct 03 16:06:14 EDT 2002	protein_id(AAF52146) - sp_comment(Perfect match to REAL SP with corresponding FBgn)	CG9776	CG9776	Mon Dec 01 19:54:56 EST 2003	BcDNA:LD19168 - CG9776		CG9776					CG9776	FBgn0027866 - FBan0009776	CG9776-RA							AE003606	3R	multiple transcripts considered (model=1)
3873	2501	0.000520586	9.50E-08	1.07E-07	0.249495107	0.980585538	5.47E-15	0.999857501	CG5794-RB CG5794-RD	96A13	96A13	transcript	Sun Apr 28 18:04:23 EDT 2002	protein_id(AAN14009) - sp_comment(Imperfect match to HYPO SP record with corresponding FBgn (assume that new one is better))	CG5794	CG5794	Mon Dec 01 22:37:41 EST 2003	BcDNA:AT28817 - CG5794		CG5794		protein metabolism - proteolysis and peptidolysis	cysteine-type peptidase activity - peptidase activity		CG5794	FBgn0064992 - FBgn0039214 - FBan0005794	CG5794-RB		SCOP:48371 == ARM repeat; CG5794|FBgn0039214|pp-CT18180|FBan0005794	96A13			FBal0114874	AE003748	3R	multiple transcripts considered (model=1)
2505	2505	0.348765937	2.32E-12		0.43312666				CG9802-RA CG9802-RB	14F1	14F1	transcript	Fri Jul 19 21:35:38 EDT 2002	protein_id(AAF48625) - sp_comment(Imperfect match to REAL SP with corresponding FBgn)	CG9802	Cap	Mon Dec 01 18:08:08 EST 2003	DmSMC3/Cap - cap - SMC3 - Cap		Cap	cohesin complex	chromosome segregation - mitosis - sister chromatid cohesion	chromatin binding - nucleic acid binding		CG9802	FBgn0015615 - FBan0009802	CG9802-RA							AE003502	X	single transcript considered (model=2)
2516	2516	0.013731504	3.50E-20	7.36E-28	0.70020905	0.91412562	1.59E-07	0.994746142	CG8819-RC CG8821-RB	49A13	49B1	transcript	Thu Sep 26 16:02:07 EDT 2002	protein_id(AAM68695) - sp_comment(Imperfect match to SP corresponding to a different FBgn)	CG8819	achi	Tue Dec 02 00:31:56 EST 2003	achintya - zaa - achi		achi	nucleus	regulation of transcription - regulation of transcription from Pol II promoter - spermatogenesis	transcription corepressor activity - transcription factor activity		CG8819	FBgn0026155 - FBgn0033749 - FBan0008819	CG8819-RC	achintya	IPR001356 == Homeobox domain SCOP:46689 == Homeodomain-like; achintya|FBgn0033749|pp-CT25384|FBan0008819 Maps to the right of cn Maps to the left of c	49A13--B1	2-65.5 +		FBal0150568 FBal0150567 FBal0150566 FBal0150565 FBal0121869 FBal0150561 FBal0150562 FBal0150569 FBal0150564 FBal0150563 FBal0128364	AE003822	2R	multiple transcripts considered (model=1)
2523	2523	0.976779799	8.56E-12		0.951746172				CG7843-RA CG7843-RC CG7843-RD CG7843-RB	42A8	42A8	transcript	Thu Mar 07 17:50:02 EST 2002	protein_id(AAF57281) - sp_comment(Imperfect match to REAL SP with corresponding FBgn)	CG7843	CG7843	Mon Dec 01 23:19:29 EST 2003	CG7843		CG7843		defense response - response to arsenate - response to toxin			CG7843	FBgn0033062 - FBan0007843	CG7843-RA							AE003784	2R	single transcript considered (model=2)
26186	2532	0.000069623	0.009048147	2.11E-49	0.381949408	0.42817723	0.160285397	0.999926342	CG11084-RB	43A1	43A2	transcript	Tue Feb 12 18:43:49 EST 2002	protein_id(AAF59284) - validation_flag(transposon in gene) - sp_comment(Imperfect match to REAL SP with corresponding FBgn)	CG11084	pk	Tue Dec 02 01:10:43 EST 2003	prickle-spiny legs - prickle-spiny-legs - pk-sple - sple - pk		pk	cytoplasm - membrane	establishment and/or maintenance of cell polarity - establishment of ommatidial polarity (sensu Drosophila) - establishment of planar polarity - establishment of pr	protein binding - structural constituent of cytoskeleton	bmatthew\Transposons inserted in two introns\Wed Feb 13 10:18:05 EST 2002	CG11084	FBgn0033151 - FBgn0003477 - FBgn0003090 - FBan0011084	CG11084-RB	prickle	SCOP:57716 == Glucocorticoid receptor-like (DNA-binding domain); pk|FBgn0003090|pp-CT42406|FBan0011084	43A1--2	2-55.3		FBal0013838 FBal0035404 FBal0039760 FBal0039761 FBal0035402 FBal0101228 FBal0101227 FBal0101226 FBal0101225 FBal0101224 FBal0083771 FBal0101223 FBal0101222 FBal0137118 FBal0013839 FBal0013840 FBal0013841 FBal0013842 F	AE003842	2R	multiple transcripts considered (model=1)
10794	2536	0.029648766	6.09E-17	4.79E-30	0.163525767	0.772015306	0.037494419	0.996702511	CG7437-RC CG7437-RB CG7437-RA	79A2	79A4	transcript	Thu Jun 19 18:50:55 EDT 2003	validation_flag(transposon in gene)	CG7437	mub	Mon Dec 01 19:43:53 EST 2003	l(3)j6B10 - l(3)j8B3 - l(3)04093 - mushroom bodies - mub		mub		histone mRNA 3'-end processing - induction of apoptosis - mRNA polyadenylylation - protein targeting - regulation of cell cycle - regulation of translation - signal	poly(rC) binding		CG7437	FBgn0010834 - FBan0007437 - FBgn0011408 - FBgn0011394 - FBgn0014362	CG7437-RC	mushroom-body expressed	IPR000958 == KH domain SCOP:54791 == KH-domain; mub|FBgn0014362|pp-CT22869|FBan0007437	79A2--4	3-		FBal0009504 FBal0154923 FBal0121677 FBal0121676 FBal0119178 FBal0121675 FBal0121674 FBal0010979 FBal0010996 FBal0154924 FBal0091239 FBal0070761	AE003596	3L	multiple transcripts considered (model=1)
21351	2551	0.000971109	0.000124526	7.32E-55	0.59808379	0.981468925	0.057948698	0.999838292	CG5261-RB	27F6	27F6	transcript	Tue Apr 30 18:12:31 EDT 2002	protein_id(AAF52514) - sp_comment(Perfect match to HYPO SP record with corresponding FBgn)	CG5261	CG5261	Mon Dec 01 20:07:06 EST 2003	CG5261		CG5261	pyruvate dehydrogenase complex (sensu Eukarya)	acetyl-CoA biosynthesis from pyruvate - tricarboxylic acid cycle			CG5261	FBgn0031912 - FBan0005261	CG5261-RB							AE003617	2L	multiple transcripts considered (model=1)
26412	2561	2.56319E-05	6.52E-12	6.48E-51	0.064773774	0.622959058	8.17E-07	0.999989898	CG11006-RD CG11006-RA CG11006-RB CG11006-RC	6.90E+05	6.90E+05	transcript	Wed Jun 05 17:00:38 EDT 2002	protein_id(AAN11860) - sp_comment(Imperfect match to REAL SP with corresponding FBgn)	CG11006	CG11006	Mon Dec 01 18:43:12 EST 2003	BcDNA:LD21213 - CG11006		CG11006					CG11006	FBgn0027534 - FBan0011006	CG11006-RD							AE003540	3L	multiple transcripts considered (model=1)
23981	2565	0.0067674	0.00037214	9.43E-45	0.123902067	0.922963015	0.635659625	0.998165412	CG7766-RB	8C8	8C9	transcript	Wed Jun 11 15:15:46 EDT 2003	sp_comment(Imperfect match to REAL SP with corresponding FBgn)	CG7766	CG7766	Mon Dec 01 17:14:55 EST 2003	CG7766		CG7766	phosphorylase kinase complex	glycogen metabolism	kinase activator activity	campbell\DGC clone appears problematic: incomplete CDS\Tue Mar 18 16:12:53 EST 2003	CG7766	FBgn0030087 - FBan0007766	CG7766-RB							AE003446	X	multiple transcripts considered (model=1)
26312	2573	9.81117E-05	0.456202957	0.703598184	0.459138375	0.430907326	0.462766168	0.980460183	CG7734-RA CG7734-RD	47D6	4.70E+02	transcript	Mon Mar 11 11:57:28 EST 2002	protein_id(AAM68718) - validation_flag(transposon in gene) - sp_comment(Imperfect match to REAL SP with corresponding FBgn)	CG7734	shn	Tue Dec 02 00:37:30 EST 2003	Shn - l(2)04738 - quo - shn		shn	nucleus	cell proliferation - compound eye morphogenesis (sensu Drosophila) - dorsal closure - ectoderm development - midgut development - negative regulation of salivary gl	RNA polymerase II transcription factor activity - transcription factor activity	campbell\DGC clone GH23228 appears problematic: incomplete CDS\Mon Mar 11 00:11:46 EST 2002	CG7734	CG7734 - FBgn0013727 - FBgn0010584 - FBgn0003396 - FBan0007734	CG7734-RA	schnurri	IPR000822 == Zinc finger C2H2 type IPR003604 == U1-like zinc finger SCOP:57667 == C2H2 and C2HC zinc fingers; shn|FBgn0003396|pp-CT23537|FBan0007734 SCOP:57667 == C2H2 and C2HC zinc fingers; shn|FBgn0003396|pp-CT42591|FBan0007734	47D6--E1	Feb-62		FBal0015635 FBal0015636 FBal0015637 FBal0146809 FBal0044341 FBal0044298 FBal0082260 FBal0095207 FBal0154597 FBal0082259 FBal0095206 FBal0056176 FBal0122907 FBal0129076 FBal0129077 FBal0154596 FBal0119639 FBal0044299 F	AE003826	2R	multiple transcripts considered (model=1)
22110	2581	0.004795807	0.249797717	1.36E-07	0.174732089	0.635060407	0.517499024	0.999988164	CG12370-RA	49A9	49A9	transcript	Thu Sep 26 15:21:21 EDT 2002	protein_id(AAF58501) - sp_comment(Perfect match to HYPO SP record with corresponding FBgn)	CG12370	CG12370	Tue Dec 02 00:31:44 EST 2003	unnamed - CG12370		CG12370	integral to membrane	cell homeostasis - G-protein coupled receptor protein signaling pathway - muscle contraction - transmission of nerve impulse	diuretic hormone receptor activity - neuropeptide hormone activity - neuropeptide receptor activity - secretin-like re	tupy\gene models based on gene prediction (Genie) + BLASTX data\Thu Feb 28 13:24:26 EST 2002	CG12370	FBgn0033744 - FBan0012370	CG12370-RA							AE003822	2R	multiple transcripts considered (model=1)
2582	2582	0.010947245	7.82E-06		0.286276906				CG16940-RB CG16940-RA CG16940-RC	61B2	61B2	transcript	Wed Jun 12 16:36:04 EDT 2002	protein_id(AAN11426) - sp_comment(Perfect match to HYPO SP record with corresponding FBgn)	CG16940	CG16940	Mon Dec 01 17:33:50 EST 2003	CG16940		CG16940	cytoplasmic exosome (RNase complex) - nuclear exosome (RN	mitosis - RNA catabolism	nucleic acid binding		CG16940	FBgn0035111 - FBan0016940	CG16940-RB							AE003467	3L	single transcript considered (model=2)
9051	2592	0.130876453	3.13624E-05	0.000172619	0.477588678	0.884300587	0.041605992	0.999376287	CG8908-RB CG8908-RA	56F13	56F14	transcript	Wed Sep 25 15:23:58 EDT 2002	protein_id(AAM68403) - sp_comment(Imperfect match to HYPO SP record with corresponding FBgn (assume that new one is better))	CG8908	CG8908	Mon Dec 01 23:28:23 EST 2003	CG8908		CG8908	ATP-binding cassette (ABC) transporter complex	transport	ATPase activity coupled to transmembrane movement of substances - transporter activity	campbell\BLASTX data suggest additional 5' exon(s)\Wed Sep 25 15:22:25 EDT 2002 - campbell\5' terminus extended to first start codon; no experimental data confirming this prediction\Wed Sep 25 15:21:57 EDT 2002	CG8908	FBgn0034493 - FBan0008908	CG8908-RB							AE003792	2R	multiple transcripts considered (model=1)
2596	2596	0.003249969	0.000221363	5.43E-07	0.351999387	0.806819713	0.032097519	0.999996882	CG3960-RF CG3960-RD	6B3	6C1	transcript	Thu Jul 24 13:37:26 EDT 2003	sp_comment(Imperfect match to SP corresponding to a different FBgn)	CG3960	CG3960	Mon Dec 01 17:08:08 EST 2003	BcDNA:GH23906 - CG3960		CG3960	cytoskeleton	mesoderm development	actin binding - structural constituent of cytoskeleton		CG3960	FBgn0046226 - FBgn0029876 - FBan0003960	CG3960-RF		SCOP:47576 == Calponin-homology domain CH-domain; CG3960|FBgn0029876|pp-CT13158|FBan0003960	6B3--C1			FBal0156981 FBal0105768	AE003438	X	multiple transcripts considered (model=1)
4676	2600	4.03475E-05	4.00E-11	1.15E-54	0.015839293	0.943703422	0.000146506	1	CG31064-RA CG31064-RB	9.70E+11	9.70E+11	transcript	Wed May 15 12:23:27 EDT 2002	protein_id(AAN14402) - sp_comment(Imperfect match to HYPO SP record with corresponding FBgn (assume that new one is better))	CG31064	CG31064	Mon Dec 01 22:51:54 EST 2003	CG14261 - CG6001 - CG31064		CG31064		endocytosis - intracellular protein transport		campbell\Flag Cambridge: gene merge CG6001 and CG14261 (internal view only)\Tue Feb 05 16:10:29 EST 2002	CG31064	FBgn0039497 - FBgn0039496 - FBgn0051064 - FBan0031064	CG31064-RA			9.70E+11			FBal0140779	AE003759	3R	multiple transcripts considered (model=1)
2616	2616	0.060777724	2.33E-29	0.350249082	0.71348103	0.987208912	0.097427092	0.998548222	CG17666-RB CG17666-RA	6.90E+03	6.90E+03	transcript	Wed Jun 05 16:42:47 EDT 2002	protein_id(AAF49882) - sp_comment(Perfect match to HYPO SP record with corresponding FBgn)	CG17666	CG17666	Mon Dec 01 18:43:07 EST 2003	CG17666 - bs31g10.y1		CG17666					CG17666	FBgn0036311 - FBan0017666	CG17666-RB							AE003540	3L	multiple transcripts considered (model=1)
2617	2617	0.525236747	1.23E-37		0.816780787				CG1988-RB CG1988-RA	84B2	84B2	transcript	Tue Aug 27 17:40:54 EDT 2002	sp_comment(Imperfect match to HYPO SP record with corresponding FBgn (assume that new one is better))	CG1988	CG1988	Mon Dec 01 21:07:24 EST 2003	CG1988		CG1988					CG1988	FBgn0037464 - FBan0001988	CG1988-RB							AE003673	3R	single transcript considered (model=2)
8144	2620	0.250525151	4.66E-26	7.59E-11	0.066342442	0.979927468	0.217248032	0.9943675	CG10851-RA CG10851-RG CG10851-RC CG10851-RE CG10851-RB	87F7	87F7	transcript	Wed Nov 06 16:54:26 EST 2002	sp_comment(Blast failed)	CG10851	B52	Mon Dec 01 21:40:20 EST 2003	dSRp55 - SRp55 - l(3)s2249 - SR55 - B52/dSRp55 - B52 - E726 - rrm8 - Rbp8 - RRM8 - E(Dfd) - RSp55 - MabB52		B52	NOT omega speckle - nuclear speck - nucleus - spliceosome	mRNA splice site selection - nuclear mRNA splicing via spliceosome	pre-mRNA splicing factor activity - RNA binding	campbell\First Priority for Reannotation -Review with new DGC data (internal view only)\Tue Feb 12 14:58:56 EST 2002	CG10851	FBgn0013330 - FBgn0011022 - FBgn0010262 - FBgn0004424 - FBgn0004587 - FBan0010851	CG10851-RA		IPR000504 == RNA-binding region RNP-1 (RNA recognition motif) SCOP:54928 == RNA-binding domain RBD; B52|FBgn0004587|pp-CT30371|FBan0010851 SCOP:54928 == RNA-binding domain RBD; B52|FBgn0004587|pp-CT41998|FBan0010851				FBal0059380 FBal0059381 FBal0021160 FBal0059379 FBal0059378 FBal0011148 FBal0148374 FBal0148376 FBal0148375 FBal0059382 FBal0086909 FBal0059376 FBal0059377 FBal0124413 FBal0067656	AE003701	3R	multiple transcripts considered (model=1)
2629	2629	0.00294478	0.000012992	1.41E-46	0.188707886	0.345158906	1.44E-09	0.999999999	CG17054-RA CG17054-RD CG17054-RC CG17054-RB	49F2	49F4	transcript	Wed Jul 23 15:53:37 EDT 2003	protein_id(AAF58425) - validation_flag(transposon in gene) - sp_comment(Imperfect match to REAL SP with corresponding FBgn)	CG17054	Cap-G	Tue Dec 02 00:24:22 EST 2003	CapG - dcap-g - BcDNA:RH49308 - CG30057 - DCAP-G - CG13327 - Cap-G - CG13228		Cap-G	condensin complex	mitotic chromosome condensation - mitotic sister chromatid segregation		campbell\Flag Cambridge: New gene merge (internal view only). CG13328 was erroneously deleted in Release 3.1. CG13328 should have been merged with CG17054. I am merging it now for Release 3.2 and making CG13228 a synonym.\Wed Jul 23 15:43:24 EDT 2003 - cdsmith\Transposon inserted in intron\Thu Aug 01 20:19:56 EDT 2002 - campbell\DGC clone LD22256 appears problematic: incomplete CDS\Wed Jul 23 15:…	CG17054	FBgn0061377 - FBgn0050057 - FBgn0033796 - FBgn0033795 - FBan0017054	CG17054-RA			49F2--4			FBal0128285 FBal0156804 FBal0156803 FBal0122372	AE003819	2R	multiple transcripts considered (model=1)
5456	2645	0.000711039	7.83E-06	1.56E-13	0.73638318	0.010100091	0.588572305	0.998870619	CG8421-RD CG8421-RE CG8421-RA CG8421-RB	5.20E+05	5.20E+06	transcript	Fri Oct 04 10:24:04 EDT 2002	protein_id(AAF58064) - sp_comment(Imperfect match to REAL SP with corresponding FBgn)	CG8421	Asph	Tue Dec 02 00:05:54 EST 2003	BAH/humbug - CG18658 - Asph		Asph		transmembrane receptor protein tyrosine kinase signaling pathway		tupy\EST data support existence of multiple transcripts\Wed Feb 20 22:23:08 EST 2002 - andy\DGC clone (AT24863) appears problematic: incomplete CDS\Fri Oct 04 10:22:52 EDT 2002	CG8421	FBgn0034074 - FBgn0034075 - FBan0008421	CG8421-RD	Aspartyl &bgr;-hydroxylase	SCOP:48452 == Tetratricopeptide repeat (TPR); Asph|FBgn0034075|pp-CT18815|FBan0018658	52E4--5			FBal0150973 FBal0121080	AE003808	2R	multiple transcripts considered (model=1)
4101	2660	0.136150294	7.22963E-05	2.90E-10	0.285628202	0.866168525	6.37418E-05	0.994778838	CG11621-RC CG11621-RA CG11621-RB	68D4	68D6	transcript	Wed May 29 11:47:03 EDT 2002	protein_id(AAF50012) - sp_comment(Perfect match to REAL SP with corresponding FBgn)	CG11621	Pi3K68D	Mon Dec 01 18:46:31 EST 2003	PI3K - dPI3K - PI3K-68D/E - dPI 3-kinase - PI3K_68D - PI3K-68D - PI3-kinase - Cpk - PI3K 68D - BcDNA:LD15217 - PI 3-kinase - PI3K 68_D - PI(3)K - Pi3K68D - dPIK - cpk - Pi3K		Pi3K68D		defense response - endocytosis - intracellular protein transport - phosphoinositide phosphorylation - protein targeting	phosphatidylinositol 3-kinase activity - phosphoinositide 3-kinase activity		CG11621	FBgn0047208 - FBan0011621 - FBgn0015278	CG11621-RC	Phosphotidylinositol 3 kinase 68D	IPR000341 == Phosphoinositide 3-kinase family ras-binding domain IPR000403 == Phosphatidylinositol 3- and 4-kinase IPR001683 == PX (Bem1/NCF1/PI3K) domain IPR002420 == Phosphoinositide 3-kinase C2 domain SCOP:48371 == ARM repeat; Pi3K68D|FBgn0015278|pp-CT18836|FBan0011621 SCOP:4	68D4--6	3-		FBal0156081 FBal0075211	AE003543	3L	multiple transcripts considered (model=1)
21061	2664	0.005982282	0.015113141	5.82E-39	0.401404779	0.768716685	0.690795582	0.992841557	CG8295-RC CG8295-RD	52D2	52D3	transcript	Fri Oct 25 14:08:57 EDT 2002	protein_id(AAM70968) - sp_comment(Imperfect match to REAL SP with corresponding FBgn)	CG8295	Mlf	Tue Dec 02 00:08:54 EST 2003	BcDNA:SD18148 - dMLF - Mlf		Mlf	cytoplasm			mhuang\EST data support existence of multiple transcripts due to variable use of 5' exons\Wed Feb 27 03:02:52 EST 2002	CG8295	FBgn0064773 - FBgn0034051 - FBan0008295	CG8295-RC	Myelodysplasia/myeloid leukemia facto		52D2--3			FBal0120743 FBal0116958	AE003809	2R	multiple transcripts considered (model=1)
23888	2670	6.72E-06	0.252061072	4.09E-33	0.23431389	0.994156282	2.40554E-05	0.999999657	CG11876-RA CG11876-RD	98F10	98F10	transcript	Mon Mar 25 14:54:13 EST 2002	protein_id(AAN14149) - sp_comment(Perfect match to HYPO SP record with corresponding FBgn)	CG11876	CG11876	Mon Dec 01 22:59:37 EST 2003	CG11876		CG11876	pyruvate dehydrogenase complex	pyruvate metabolism - tricarboxylic acid cycle			CG11876	FBgn0039635 - FBan0011876	CG11876-RA							AE003768	3R	multiple transcripts considered (model=1)
20889	2695	0.004685072	0.172823631	0.028968919	0.055033009	0.973088271	0.457679664	0.999270126	CG31809-RA CG31810-RA	36B2	36B2	transcript	Thu Dec 13 16:03:14 EST 2001	protein_id(AAN10976) - sp_comment(Hits nothing in SP and no SP entry corresponds to this FBgn)	CG31809	CG31809	Mon Dec 01 20:47:55 EST 2003	CG31809		CG31809		lipid metabolism - steroid metabolism	oxidoreductase activity - steroid dehydrogenase activity		CG31809	FBgn0051809 - FBan0031809	CG31809-RA							AE003652	2L	multiple transcripts considered (model=1)
2700	2700	0.000769511	4.89E-07	8.58E-17	0.156206997	0.516976139	0.013091517	0.999997398	CG10637-RB CG10637-RA	37B7	37B7	transcript	Tue Apr 30 14:06:28 EDT 2002	protein_id(AAN11019) - sp_comment(Perfect match to REAL SP with corresponding FBgn) - evidence(experimental)	CG10637	Nak	Mon Dec 01 20:54:50 EST 2003	nak - Nak		Nak		asymmetric cytokinesis - protein amino acid phosphorylation	protein binding - protein kinase activity - protein serine/threonine kinase activity - receptor signaling protein seri	mhuang\DGC clone appears problematic: incomplete CDS (SD07306)\Tue Apr 30 14:06:06 EDT 2002	CG10637	FBgn0015772 - FBan0010637	CG10637-RB							AE003661	2L	multiple transcripts considered (model=1)
2708	1265	0.770079828	3.10E-16		0.207282587				CG3542-RB CG3542-RA	23C5	23C5	transcript	Mon Apr 22 16:07:05 EDT 2002	protein_id(AAF51161) - sp_comment(Imperfect match to HYPO SP record with corresponding FBgn (assume that new one is better))	CG3542	CG3542	Mon Dec 01 19:23:45 EST 2003	CG3542		CG3542	snRNP U1	nuclear mRNA splicing via spliceosome	FH1 domain binding		CG3542	FBgn0031492 - FBan0003542	CG3542-RB							AE003581	2L	single transcript considered (model=2)
33507	2714	0.009014758	0.011916036	5.11E-47	0.268761689	0.997423298	2.78E-09	0.99922455	CG33038-RC CG33038-RB CG33038-RA	5.20E+12	5.20E+12	transcript	Thu Nov 07 11:33:16 EST 2002	sp_comment(Perfect match to REAL SP but either annotation or SP entry doesn't have an FBgn)	CG33038	CG33038	Tue Dec 02 00:07:05 EST 2003	CG33038		CG33038				cdsmith\Flag Cambridge: discistronic gene (internal view only)\Sun Oct 06 14:17:04 EDT 2002	CG33038	FBgn0053038 - FBan0033038	CG33038-RC							AE003808	2R	multiple transcripts considered (model=1)
2729	2729	0.381175045	1.37E-21		0.640158512				CG8102-RB CG8102-RA	51F3	51F4	transcript	Wed Feb 27 14:44:11 EST 2002	protein_id(AAM68529) - sp_comment(Imperfect match to HYPO SP record with corresponding FBgn (assume that new one is better))	CG8102	CG8102	Tue Dec 02 00:12:43 EST 2003	CG8102		CG8102	respiratory chain complex I (sensu Eukarya)	mitochondrial electron transport NADH to ubiquinone	NADH dehydrogenase (ubiquinone) activity - NADH dehydrogenase activity		CG8102	FBgn0034007 - FBan0008102	CG8102-RB							AE003811	2R	single transcript considered (model=2)
2732	2732	0.002174313	1.77E-07		0.178940994				CG3961-RC CG3961-RA CG3961-RB	7.50E+04	7.50E+05	transcript	Thu Jun 06 16:29:57 EDT 2002	protein_id(AAN11672) - sp_comment(Perfect match to HYPO SP record with corresponding FBgn)	CG3961	CG3961	Mon Dec 01 18:24:43 EST 2003	CG3961		CG3961		fatty acid metabolism	long-chain-fatty-acid-CoA ligase activity	bmatthew\DGC clone SD02971 appears problematic: incomplete CDS\Thu Jun 06 16:21:24 EDT 2002	CG3961	FBgn0036821 - FBan0003961	CG3961-RC							AE003519	3L	single transcript considered (model=2)
36239	2733	0.165026443	8.13E-17	4.16E-06	0.213578869	0.805278457	3.82E-06	0.992676138	CG6477-RA	54C11	54C12	transcript	Thu Feb 21 20:50:04 EST 2002	protein_id(AAF57827) - sp_comment(Perfect match to HYPO SP record with corresponding FBgn)	CG6477	RhoGAP54D	Mon Dec 01 23:54:15 EST 2003	RhoGAP54D		RhoGAP54D					CG6477	FBgn0034249 - FBan0006477	CG6477-RA							AE003802	2R	multiple transcripts considered (model=1)
7411	2740	7.74E-10	7.19E-13	1.50E-40	0.014681284	0.940593567	0.17025755	1	CG10706-RC CG10706-RF CG10706-RE CG10706-RD	4F5	4F9	transcript	Wed Jun 19 17:35:34 EDT 2002	protein_id(AAN09136) - validation_flag(transposon in gene) - sp_comment(Imperfect match to HYPO SP record with corresponding FBgn (assume that new one is better))	CG10706	SK	Mon Dec 01 17:04:54 EST 2003	BcDNA:GM01744 - dSK - CG4179 - CG12733 - SK		SK		cation transport - synaptic transmission	calcium-activated potassium channel activity - small conductance calcium-activated potassium channel activity - voltag	simonp\EST data support existence of multiple transcripts\Wed Jun 19 17:34:21 EDT 2002	CG10706	FBgn0062493 - FBgn0029760 - FBgn0029758 - FBgn0029761 - FBan0010706	CG10706-RC	small conductance calcium-activated p	IPR001622 == Potassium channel SCOP:56869 == Membrane all-alpha; SK|FBgn0029761|pp-CT30005|FBan0010706	4F5--9			FBal0125332 FBal0105656	AE003434	X	multiple transcripts considered (model=1)
16843	2764	0.005296783	2.97E-39	1.47E-61	0.157462724	0.018842867	2.01E-22	0.998872988	CG1034-RG CG1034-RA CG1034-RE CG1034-RD CG1034-RF	84A5	84A5	transcript	Tue Oct 29 16:14:54 EST 2002	validation_flag(short intron) - evidence(experimental) - sp_comment(Perfect match to REAL SP with corresponding FBgn)	CG1034	bcd	Mon Dec 01 21:08:05 EST 2003	bcd - prd4 - mum - PRD gene 4 - Bicoid - bicoid - bic - Bcd - BG:DS00276.7		bcd	nucleus	anterior/posterior axis specification - determination of anterior/posterior axis embryo - maternal determination of anterior/posterior axis embryo - negative regu	morphogen activity - specific RNA polymerase II transcription factor activity - translation regulator activity		CG1034	FBgn0000166 - FBan0001034 - FBgn0015909 - CG1034 - FBgn0014130 - FBgn0015912 - FB	CG1034-RG		SCOP:46689 == Homeodomain-like; CG14578|FBgn0040059|pp-CT34313|FBan0014578				FBal0152934	AE003674	3R	multiple transcripts considered (model=1)
2765	2765	0.806020021	3.85E-12		0.965603648				CG12877-RB CG12877-RA	98B2	98B2	transcript	Mon May 13 13:05:32 EDT 2002	protein_id(AAN14129) - validation_flag(unusual splice) - sp_comment(Imperfect match to HYPO SP record with corresponding FBgn (assume that new one is better))	CG12877	CG12877	Mon Dec 01 22:55:02 EST 2003	BcDNA:LD30051 - CG12877		CG12877		nucleobase nucleoside nucleotide and nucleic acid metabolism	exoribonuclease activity - nuclease activity - nucleic acid binding	pavel\First Priority for Reannotation (internal view only)\Wed Dec 31 19:00:00 EST 1969	CG12877	FBgn0064921 - FBgn0039544 - FBan0012877	CG12877-RB		IPR000520 == Exonuclease IPR001562 == Tec/Btk domain	98B2			FBal0115198	AE003762	3R	single transcript considered (model=2)
16317	2767	0.000183999	0.006240602	4.72E-57	0.055237183	0.695037313	0.887434758	0.999999993	CG12210-RA CG12210-RB	46F8	46F8	transcript	Tue Mar 12 14:50:37 EST 2002	protein_id(AAF58820) - sp_comment(Imperfect match to REAL SP with corresponding FBgn)	CG12210	Syb	Tue Dec 02 00:46:58 EST 2003	synaptobrevin - c-Syb - VAMP - Vamp - syb - Syb		Syb	plasma membrane - synaptic vesicle	exocytosis - intracellular protein transport - neurotransmitter secretion - synaptic vesicle docking - synaptic vesicle transport - tracheal lumen formation - vesic	v-SNARE activity		CG12210	FBgn0005620 - FBgn0003660 - FBan0012210	CG12210-RA	Synaptobrevin		46F8			FBal0144501 FBal0144500 FBal0103941 FBal0064978 FBal0064977 FBal0155775 FBal0144498 FBal0144499 FBal0137345 FBal0068428	AE003830	2R	multiple transcripts considered (model=1)
6523	2768	0.1914917	2.56E-20	1.27E-08	0.704908578	0.515171771	1.44E-21	0.998477749	CG11112-RA CG11112-RB	43B2	43B2	transcript	Tue Feb 19 16:13:04 EST 2002	protein_id(AAF59265) - sp_comment(Perfect match to HYPO SP record with corresponding FBgn)	CG11112	CG11112	Tue Dec 02 01:08:13 EST 2003	CG11112		CG11112				campbell\Gene prediction data only\Tue Feb 19 16:13:15 EST 2002	CG11112	FBgn0033164 - FBan0011112	CG11112-RA							AE003841	2R	multiple transcripts considered (model=1)
2772	2772	0.005743515	2.26E-39		0.178298997				CG31406-RA CG31406-RB	86B1	86B1	transcript	Thu Mar 27 15:46:48 EST 2003	protein_id(AAN13469) - sp_comment(Hits nothing in SP and no SP entry corresponds to this FBgn)	CG31406	CG31406	Mon Dec 01 21:24:19 EST 2003	BcDNA:AT13367 - CG31406		CG31406	cellular_component unknown	biological_process unknown	molecular_function unknown		CG31406	FBgn0051406 - FBan0031406 - FBgn0065012	CG31406-RA							AE003686	3R	single transcript considered (model=2)
2775	2775	0.985371416	6.22E-20		0.928578448				CG1971-RA CG1971-RB	100C3	100C3	transcript	Tue Feb 05 17:49:26 EST 2002	protein_id(AAF57204) - sp_comment(Perfect match to HYPO SP record with corresponding FBgn)	CG1971	CG1971	Mon Dec 01 23:14:19 EST 2003	CG1971		CG1971					CG1971	FBgn0039881 - FBan0001971	CG1971-RA							AE003779	3R	single transcript considered (model=2)
2789	2789	0.031678712	1.83E-08	3.06E-15	0.373292783	0.721101461	0.000221306	0.998065336	CG13503-RB CG13503-RE CG13503-RC CG13503-RD CG13503-RA C	58B8	58B9	transcript	Mon Mar 04 01:27:20 EST 2002	protein_id(AAM68205) - sp_comment(Imperfect match to HYPO SP record with corresponding FBgn (assume that new one is better))	CG13503	CG13503	Mon Dec 01 17:22:13 EST 2003	Vrp1 - CG13503		CG13503		actin filament organization - regulation of cell shape		simonp\EST data support existence of multiple transcripts\Mon Mar 04 01:18:52 EST 2002	CG13503	FBgn0034695 - FBan0013503	CG13503-RB							AE003456	2R	multiple transcripts considered (model=1)
8653	2790	0.009313951	0.091448716	8.43E-79	0.106373022	0.991797849	0.038570692	0.999999999	CG3665-RA CG3665-RC CG3665-RB	4B1	4B3	transcript	Fri Jun 21 18:02:54 EDT 2002	protein_id(AAF45925) - validation_flag(transposon in gene) - sp_comment(Perfect match to REAL SP with corresponding FBgn)	CG3665	Fas2	Mon Dec 01 17:03:00 EST 2003	mAb1D4 - fasciclin II - FAS II - 1D4 - Fasciclin II - fas-II - anon-EST:Liang-1.60 - FasII - EG:EG0007.3 - FASII - clone 1.60 - fasII - FascII - Fas2 - Fas II - fas II - fasciclin 2 - FasciclinI		Fas2	axon - integral to membrane - plasma membrane - postsynap	behavioral response to ethanol - Bolwig's organ morphogenesis - ectoderm development - fasciculation of neuron - homophilic cell adhesion - learning - learning and/			CG3665	FBgn0000635 - FBan0003665	CG3665-RA							AE003430	X	multiple transcripts considered (model=1)
6576	2796	0.03403165	1.44E-20	6.21E-45	0.038860936	0.967270722	2.09E-06	0.999188901	CG9696-RD CG9696-RA	57D11	57D12	transcript	Tue Oct 22 13:47:32 EDT 2002	protein_id(AAM70870) - sp_comment(Imperfect match to REAL SP with corresponding FBgn)	CG9696	dom	Mon Dec 01 17:18:52 EST 2003	27/4 - l(2)k08108 - l(2)k02704 - l(2)81/8 - domino - dom		dom	chromatin remodeling complex - nucleosome remodeling comp	border cell migration (sensu Insecta) - cell proliferation - establishment and/or maintenance of chromatin architecture - gene silencing - hemopoiesis - larval or p	DNA helicase activity - DNA-dependent ATPase activity - general RNA polymerase II transcription factor activity - heli	campbell\DGC clone LD35434 appears problematic: incomplete CDS\Tue Oct 22 13:45:40 EDT 2002 - campbell\DGC clone LD322234 appears problematic: incomplete CDS\Tue Oct 22 13:46:53 EDT 2002 - campbell\DGC clone LD46784 appears problematic: incomplete CDS\Tue Oct 22 13:46:33 EDT 2002	CG9696	FBgn0034621 - FBgn0024590 - FBgn0022058 - FBgn0020306 - FBan0009696	CG9696-RD	domino	IPR000330 == SNF2 related domain IPR001410 == DEAD/DEAH box helicase IPR001650 == Helicase C-terminal domain	57D11--12			FBal0123004 FBal0123003 FBal0123002 FBal0123001 FBal0123000 FBal0123013 FBal0123012 FBal0123011 FBal0123010 FBal0123009 FBal0123008 FBal0123007 FBal0123006 FBal0123005 FBal0147193 FBal0064348 FBal0086967 FBal0064347 F	AE003453	2R	multiple transcripts considered (model=1)
2797	2797	0.846367529	1.62E-08		0.96447214				CG15812-RA CG15812-RB	63B7	63B8	transcript	Fri Nov 08 14:30:10 EST 2002	protein_id(AAF47724) - sp_comment(Imperfect match to HYPO SP record with corresponding FBgn (assume that new one is better))	CG15812	pfk	Mon Dec 01 17:43:45 EST 2003	pfk		pfk	nucleus - polytene chromosome	chromatin remodeling	DNA binding		CG15812	FBgn0035405 - FBan0015812	CG15812-RA							AE003477	3L	single transcript considered (model=2)
2814	2814	0.00505657	6.47E-11	1.16E-21	0.535803567	0.634493033	0.017968838	0.921333925	CG18660-RB CG18660-RA CG18660-RC	30C6	30C7	transcript	Wed May 01 18:09:02 EDT 2002	protein_id(AAN10706) - sp_comment(Perfect match to REAL SP with corresponding FBgn)	CG18660	Nckx30C	Mon Dec 01 20:20:35 EST 2003	CG4106 - Nckx30C - potassium-dependent sodium/calcium		Nckx30C	integral to membrane	calcium ion transport - eye morphogenesis (sensu Drosophila)	alpha-type channel activity - calcium potassium:sodium antiporter activity		CG18660	FBgn0032141 - FBan0018660 - FBgn0042190 - FBgn0028704	CG18660-RB		IPR002613 == Sodium/calcium exchanger protein	30C6--7			FBal0102064	AE003626	2L	multiple transcripts considered (model=1)
2818	2818	0.611571174	1.85E-10	0.003875224	0.431178743	0.904704033	1.66608E-05	0.999992417	CG3479-RA CG3479-RB	35B3	35B4	transcript	Mon Feb 24 18:29:08 EST 2003	protein_id(AAF53402) - validation_flag(transposon in gene) - sp_comment(Perfect match to REAL SP with corresponding FBgn)	CG3479	osp	Mon Dec 22 13:34:00 EST 2003	arc-like wing - BG:DS01486.5 - osp - BG:DS07721.2 - BG:DS01486.7 - alw - l(2)rJ571 - v(2)rJ571 - unnamed		osp	cellular_component unknown	biological_process unknown	molecular_function unknown	bmatthew\multiphase exon provisional (internal view only)\Mon Dec 22 11:31:32 EST 2003 - campbell\DGC clone LD14119 appears problematic: incomplete CDS\Mon Feb 24 18:28:06 EST 2003	CG3479	FBgn0004947 - FBan0003479 - FBgn0027874 - FBgn0010673 - FBgn0003016	CG3479-RA	outspread	SCOP:50729 == PH domain-like; osp|FBgn0003016|pp-CT11705|FBan0003479	35B3--4	2-50.1		FBal0013312 FBal0013313 FBal0013314 FBal0013315 FBal0013316 FBal0013317 FBal0013318 FBal0013319 FBal0013320 FBal0013321 FBal0013322 FBal0013323 FBal0050227 FBal0013324 FBal0013325 FBal0013326 FBal0013330 FBal0013331 F	AE003644	2L	multiple transcripts considered (model=1)
33732	2822	0.080721509	2.34E-19	1.63E-14	0.2324992	0.736083296	2.72E-19	0.983336165	CG1828-RA	62B7	62B7	transcript	Tue Jun 11 18:42:45 EDT 2002	protein_id(AAF47587) - evidence(experimental) - sp_comment(Imperfect match to REAL SP with corresponding FBgn)	CG1828	dre4	Mon Dec 01 17:40:24 EST 2003	Spt16 - spt16 - dSPT16 - dspt16 - DRE4/dSPT16 - l(3)62Bg - l(3)dre4 - dre4		dre4	FACT complex	DNA unwinding - regulation of chromatin assembly or disassembly - regulation of transcription from Pol II promoter	DNA binding - transcription cofactor activity	campbell\Probable frameshift mutation in either the sequenced strain or strain used for O17045 and O17046\Tue Jun 11 18:37:33 EDT 2002	CG1828	CG1828 - FBgn0002182 - FBgn0002183 - FBan0001828	CG1828-RA		SCOP:55920 == Creatinase/aminopeptidase; dre4|FBgn0002183|pp-CT5562|FBan0001828	62B7			FBal0009646 FBal0028303 FBal0028304 FBal0028305 FBal0028306 FBal0028307 FBal0028308 FBal0028309 FBal0028310 FBal0028311 FBal0028312 FBal0028313 FBal0028314 FBal0028315 FBal0028316 FBal0028317 FBal0028318 FBal0028319 F	AE003473	3L	multiple transcripts considered (model=1)
23828	2824	0.000906556	2.79E-10	3.29E-07	0.077094549	0.992574122	0.079980262	0.999984469	CG1856-RE CG1856-RA CG1856-RB	100C1	100C1	transcript	Mon Apr 01 06:55:51 EST 2002	protein_id(AAN14282) - sp_comment(Imperfect match to REAL SP with corresponding FBgn)	CG1856	ttk	Mon Dec 01 23:13:41 EST 2003	0702/07 - 0438/31 - 1396/14 - 0250/25 - oversensitive - 0037/17 - osn - CG11558 - schmal - ftzf2/ttk - E(yan)100D - Ttk69 - ttk/FTZ-F2 - anon-EST:Liang-2.9 - ovs - clone 2.9 - ftz-f2 - 5311 - FT		ttk	nucleus - polytene chromosome	cell fate determination - chromatin assembly or disassembly - dorsal appendage formation - negative regulation of transcription from Pol II promoter - peripheral ne	specific RNA polymerase II transcription factor activity - transcriptional repressor activity	cdsmith\EST data support existence of multiple transcripts\Tue Feb 05 16:01:11 EST 2002	CG1856	FBgn0039866 - FBgn0039865 - FBgn0011681 - FBgn0011402 - FBgn0011319 - FBgn0003870	CG1856-RE	tramtrack	IPR000210 == BTB/POZ domain IPR000637 == HMG-I and HMG-Y DNA-binding domain (A+T-hook) IPR000822 == Zinc finger C2H2 type	100D1			FBal0082132 FBal0017203 FBal0146727 FBal0044412 FBal0035857 FBal0044413 FBal0017204 FBal0044410 FBal0044411 FBal0044415 FBal0060855 FBal0044416 FBal0044414 FBal0082131 FBal0035855 FBal0143150 FBal0082130 FBal0050675 F	AE003779	3R	multiple transcripts considered (model=1)
7484	2827	0.045265203	1.59825E-05	1.67E-77	0.010903389	0.997679518	2.51E-11	0.999999542	CG14938-RA CG14938-RB CG14938-RD	33A1	33A2	transcript	Mon May 06 11:55:58 EDT 2002	protein_id(AAF53121) - citation(FBrf0102633) - sp_comment(Perfect match to REAL SP with corresponding FBgn) - evidence(experimental)	CG14938	crol	Mon Dec 01 20:29:53 EST 2003	crol - l(2)s2346 - l(2)04418 - crol alpha - crol beta - crol gamma		crol		cell proliferation - mesoderm development - regulation of transcription from Pol II promoter - skeletal development	RNA polymerase II transcription factor activity	pavel\EST data support existence of multiple transcripts\Mon May 06 11:55:44 EDT 2002	CG14938	FBgn0020309 - FBan0014938 - FBgn0010573 - FBgn0010685	CG14938-RA							AE003633	2L	multiple transcripts considered (model=1)
6299	2835	0.001374059	8.20E-11	3.43E-54	0.171440152	0.907871937	9.13E-07	0.999202423	CG32158-RF CG32158-RA CG32158-RB	73A3	73A4	transcript	Tue May 13 13:42:04 EDT 2003	validation_flag(transposon in gene)	CG32158	CG32158	Mon Dec 01 18:31:33 EST 2003	AC - CG4526 - CG12243 - CG32158		CG32158		cyclic nucleotide metabolism - G-protein coupled receptor protein signaling pathway	adenylate cyclase activity	simonp\Flag Cambridge: gene merge (internal view only)\Tue May 28 14:29:45 EDT 2002	CG32158	FBgn0052158 - FBan0032158 - FBgn0036636 - FBgn0036635	CG32158-RF							AE003527	3L	multiple transcripts considered (model=1)
21059	2842	3.36E-15	8.17E-35	2.85E-136	0.164411237	1.35E-06	0.000308235	0.999915171	CG7178-RA	16F7	16F7	transcript	Tue Jul 16 20:52:35 EDT 2002	protein_id(AAF48803) - sp_comment(Imperfect match to REAL SP with corresponding FBgn)	CG7178	wupA	Mon Dec 01 18:13:07 EST 2003	HDP - troponin I - troponin-I - DROTROPONI - Troponin I - TnI - wupA - HL-I - HL08042 - wup-A - heldup - HLI - hdp - troponin		wupA	troponin complex	muscle contraction - muscle development - neurogenesis	actin binding - structural constituent of cytoskeleton - tropomyosin binding		CG7178	FBgn0004028 - FBan0007178 - FBgn0026829	CG7178-RA							AE003507	X	multiple transcripts considered (model=1)
11625	2861	0.016852813	0.000029638	1.43E-27	0.119851384	0.999722077	0.001559793	0.999999335	CG18251-RB CG18251-RC CG18251-RA CG18251-RD	25C7	25C8	transcript	Tue Apr 30 16:00:45 EDT 2002	protein_id(AAF52223) - sp_comment(Imperfect match to HYPO SP record with corresponding FBgn (assume that new one is better))	CG18251	Msp-300	Mon Dec 01 19:56:37 EST 2003	jf22 - Msp-300 - CG18252 - l(2)25Ch - l(2)jf22 - FBgn0010070 - MSP300 - Spec25CD - MSP-300		Msp-300		chromosome segregation - cytoskeleton organization and biogenesis - mesoderm development - mitosis	actin binding - centromeric DNA binding - cytoskeletal protein binding - structural constituent of cytoskeleton	joshk\EST data support existence of multiple transcripts\Tue Apr 30 15:56:43 EDT 2002	CG18251	FBgn0031687 - FBgn0031686 - FBgn0010070 - FBgn0010270 - FBan0018251 - FBgn0001926	CG18251-RB	Muscle-specific protein 300	SCOP:46966 == Spectrin repeat; Msp-300|FBgn0010070|pp-CT41346|FBan0018252 SCOP:46966 == Spectrin repeat; Msp-300|FBgn0010070|pp-CT41354|FBan0018251 SCOP:47576 == Calponin-homology domain CH-domain; Msp-300|FBgn0010070|pp-CT41346|FBan0018252	25C7--8			FBal0147763 FBal0134212 FBal0008339 FBal0073904	AE003608	2L	multiple transcripts considered (model=1)
26132	2869	0.010079536	6.07E-30	7.55E-30	0.409976224	0.387323409	0.688790979	0.884058011	CG4824-RB CG4824-RA	3.50E+03	3.50E+03	transcript	Tue Apr 30 16:30:34 EDT 2002	protein_id(AAF53499) - sp_comment(Perfect match to REAL SP with corresponding FBgn)	CG4824	BicC	Mon Dec 01 20:44:31 EST 2003	l(2)br34 - BicC - Bicaudal-C - BG:DS00913.2 - br34 - Bic-C		BicC	integral to plasma membrane	negative regulation of oskar mRNA translation - oogenesis (sensu Insecta)	RNA binding		CG4824	CG4824 - FBgn0000182 - FBan0004824	CG4824-RB	Bicaudal C	IPR000958 == KH domain SCOP:47769 == SAM/Pointed domain; BicC|FBgn0000182|pp-CT15457|FBan0004824 SCOP:54791 == KH-domain; BicC|FBgn0000182|pp-CT15457|FBan0004824	3.50E+03	Feb-51		FBal0001135 FBal0001136 FBal0001137 FBal0001138 FBal0001139 FBal0033476 FBal0033475 FBal0033477 FBal0033478 FBal0033480 FBal0033481 FBal0033479 FBal0029051 FBal0029052 FBal0029053 FBal0042411 FBal0086908 FBal0066423	AE003649	2L	multiple transcripts considered (model=1)
2877	2877	0.798829678	9.96E-20		0.51701951				CG10315-RC CG10315-RB CG10315-RA	59D9	59D9	transcript	Wed Mar 06 11:56:57 EST 2002	protein_id(AAM68250) - sp_comment(Imperfect match to HYPO SP record with corresponding FBgn (assume that new one is better))	CG10315	eIF2B-delta	Mon Dec 01 17:25:49 EST 2003	eIF2B&dgr; - eIF2B-delta		eIF2B-delta	cytosol - eukaryotic translation initiation factor 2B com	regulation of translation - translational initiation	guanyl-nucleotide exchange factor activity - translation initiation factor activity		CG10315	FBgn0034858 - FBan0010315	CG10315-RC							AE003460	2R	single transcript considered (model=2)
2879	2879	0.013922079	0.247706789		0.170432573				CG4347-RA CG4347-RC	67A8	67A9	transcript	Wed May 29 17:41:59 EDT 2002	protein_id(AAF50300) - sp_comment(Perfect match to HYPO SP record with corresponding FBgn)	CG4347	CG4347	Mon Dec 01 18:56:31 EST 2003	UTP-G-1-P uridyiyltransferase - CG4347		CG4347					CG4347	FBgn0035978 - FBan0004347	CG4347-RA							AE003552	3L	single transcript considered (model=2)
2883	2883	0.914688733	5.15E-28		0.861713135				CG10901-RC CG10901-RA CG10901-RB	85B7	85B7	transcript	Thu Jul 03 13:58:39 EDT 2003	validation_flag(downstream ATG start)	CG10901	osk	Mon Dec 01 21:16:12 EST 2003	oskar - osk		osk	polar granule - pole plasm	determination of anterior/posterior axis embryo - long-term memory - maintenance of pole plasm mRNA localization (sensu Insecta) - oocyte anterior/posterior axis d			CG10901	FBgn0003015 - FBan0010901	CG10901-RC							AE003681	3R	single transcript considered (model=2)
2885	2885	0.074357862	3.77E-08		0.853533299				CG6936-RA CG6936-RB	61C1	61C1	transcript	Wed Jun 12 12:08:28 EDT 2002	protein_id(AAF47379) - validation_flag(unusual splice) - sp_comment(Perfect match to REAL SP with corresponding FBgn)	CG6936	mth	Mon Dec 01 17:35:21 EST 2003	MTH - Mth - mth		mth	integral to membrane	aging - determination of adult life span - G-protein coupled receptor protein signaling pathway - response to heat - response to oxidative stress - response to star	G-protein coupled receptor activity		CG6936	FBgn0023000 - FBan0006936	CG6936-RA							AE003468	3L	single transcript considered (model=2)
2897	2897	0.084241076	1.48E-08		0.510464341				CG17829-RA CG17829-RB CG17829-RC	1B12	1B12	transcript	Tue Jun 18 12:08:50 EDT 2002	protein_id(AAF45529) - sp_comment(Perfect match to HYPO SP record with corresponding FBgn)	CG17829	CG17829	Mon Dec 01 16:53:03 EST 2003	EG:115C2.6 - CG17829		CG17829					CG17829	FBgn0029530 - FBgn0025635 - FBan0017829	CG17829-RA		IPR000822 == Zinc finger C2H2 type SCOP:57667 == C2H2 and C2HC zinc fingers; EG:115C2.6|FBgn0025635|pp-CT39573|FBan0017829 SCOP:57667 == C2H2 and C2HC zinc fingers; EG:115C2.6|FBgn0025635|pp-CT40286|FBan0017829	1B12			FBal0148861	AE003418	X	single transcript considered (model=2)
2908	2908	0.00923229	0.000105102	5.53E-29	0.056425195	0.719331109	0.93407458	0.993483983	CG1318-RA CG1318-RC CG1318-RD CG1318-RB	64B1	64B1	transcript	Wed Jun 12 16:57:47 EDT 2002	protein_id(AAF47881) - sp_comment(Imperfect match to REAL SP with corresponding FBgn)	CG1318	Hexo1	Mon Dec 01 17:47:08 EST 2003	HEX 1 - DmHex1 - Hexo1		Hexo1		polysaccharide metabolism	beta-N-acetylhexosaminidase activity - hydrolase activity hydrolyzing N-glycosyl compounds		CG1318	FBgn0035527 - FBgn0041630 - FBan0001318	CG1318-RA	Hexosaminidase 1	IPR001540 == Glycosyl hydrolase family 20 SCOP:51445 == (Trans)glycosidases; Hexo1|FBgn0041630|pp-CT2894|FBan0001318 SCOP:51445 == (Trans)glycosidases; Hexo1|FBgn0041630|pp-CT42921|FBan0001318 SCOP:55545 == Bacterial chitobiase Domain 2; Hexo1|FBgn0041630|pp-CT2894|FBan0001318 SC	64A12--B1			FBal0116838	AE003480	3L	multiple transcripts considered (model=1)
35134	2943	6.73E-11	7.65372E-05	9.13E-44	0.070310162	0.055834695	0.404084296	0.999999688	CG4432-RA	67A8	67A8	transcript	Mon Nov 10 16:20:06 EST 2003	protein_id(AAF50302) - sp_comment(Imperfect match to REAL SP with corresponding FBgn)	CG4432	PGRP-LC	Tue Dec 02 01:52:37 EST 2003	PGRP-LC - tot - ird7		PGRP-LC	integral to membrane - integral to plasma membrane	anti-Gram-negative bacterial polypeptide induction - antibacterial humoral response - antibacterial polypeptide induction - defense response - defense response to G	Gram-negative bacterial binding - pattern recognition receptor activity - peptidoglycan binding - peptidoglycan recept		CG4432	FBan0004432 - FBgn0035976 - FBgn0046840	CG4432-RA	Peptidoglycan recognition protein LC	SCOP:55846 == Bacteriophage T7 lysozyme (Zn amidase); PGRP-LC|FBgn0035976|pp-CT14316|FBan0004432	67A9	3-		FBal0135887 FBal0135888 FBal0135886 FBal0137407 FBal0137406 FBal0135885 FBal0135883 FBal0156116 FBal0135882 FBal0127959 FBal0137405 FBal0152318 FBal0137404 FBal0135880 FBal0152317 FBal0152316 FBal0135881 FBal0137403 F	AE003552	3L	multiple transcripts considered (model=1)
2949	2949	0.130052812	4.45E-15		0.210483396				CG1803-RA CG1803-RD CG1803-RB CG1803-RC	11A1	11A1	transcript	Thu Jun 27 11:11:58 EDT 2002	protein_id(AAF48129) - sp_comment(Perfect match to REAL SP with corresponding FBgn)	CG1803	regucalcin	Mon Dec 01 17:52:45 EST 2003	regucalcin		regucalcin		anterior/posterior axis specification - calcium-mediated signaling			CG1803	FBgn0030362 - FBan0001803	CG1803-RA							AE003487	X	single transcript considered (model=2)
22091	2960	2.23E-12	0.111010727	4.12E-67	0.520500433	8.41E-06	0.649628161	0.999358138	CG12351-RA CG30028-RA CG30031-RA CG30025-RA	47F5	47F5	transcript	Thu Feb 28 17:12:32 EST 2002	protein_id(AAF58657) - sp_comment(Imperfect match to REAL SP with corresponding FBgn)	CG12351	deltaTry	Tue Dec 02 00:38:22 EST 2003	DmDeltaTry - &dgr; - delta - deltaTry		deltaTry	extracellular	proteolysis and peptidolysis	trypsin activity	campbell\Flag Cambridge: Should be renamed delta FBgn0010358 (internal view only)\Mon Mar 11 14:13:53 EST 2002	CG12351	FBgn0010358 - FBan0012351	CG12351-RA							AE003826	2R	multiple transcripts considered (model=1)
4897	2963	0.00595903	1.02E-13	1.57E-11	0.597760045	0.478369005	2.71E-08	0.999702482	CG11489-RC CG11489-RB	79D4	79D4	transcript	Wed Sep 18 12:44:10 EDT 2002	sp_comment(Imperfect match to HYPO SP record with corresponding FBgn (assume that new one is better))	CG11489	CG11489	Mon Dec 01 19:44:39 EST 2003	CG11489 - BEST:CK01209 - CK01209 - SRPK1 - CG9085		CG11489		protein amino acid phosphorylation	protein kinase activity - protein serine/threonine kinase activity - receptor signaling protein serine/threonine kinas	campbell\Flag Cambridge: gene merge (internal view only)\Wed Sep 18 12:43:34 EDT 2002	CG11489	FBgn0037158 - FBan0011489 - FBgn0037157 - FBgn0025702	CG11489-RC		IPR000719 == Eukaryotic protein kinase IPR002290 == Serine/Threonine protein kinase family active site SCOP:56112 == Protein kinase-like (PK-like); BEST:CK01209|FBgn0025702|pp-CT26050|FBan0009085	79D4			FBal0149010	AE003597	3L	multiple transcripts considered (model=1)
2979	2979	0.522508949	4.10E-07		0.982580902				CG31990-RB CG31990-RA	3.10E+02	3.10E+02	transcript	Tue May 13 12:34:58 EDT 2003		CG31990	CG31990	Mon Dec 01 20:23:55 EST 2003	BcDNA:RE35747 - CG31990 - CG17768 - BcDNA:SD20015 - CG5356		CG31990				campbell\Flag Cambridge (NEW): new dicistronic(internal view only)\Wed Apr 09 12:09:27 EDT 2003 - campbell\Flag Cambridge: gene merge CG5356 FBgn0032241 and CG17768 FBgn0032240 (internal view only)\Fri Apr 26 14:14:41 EDT 2002	CG31990	FBgn0051990 - FBan0031990	CG31990-RB							AE003628	2L	single transcript considered (model=2)
12892	2980	0.797220352	8.91E-23	4.71E-34	0.326584679	0.820789691	4.59E-20	0.983011005	CG5462-RA CG5462-RD CG5462-RB	97B9	97C1	transcript	Thu Apr 04 16:58:23 EST 2002	protein_id(AAN14076) - validation_flag(transposon in gene) - sp_comment(Imperfect match to REAL SP with corresponding FBgn)	CG5462	scrib	Mon Dec 01 22:48:32 EST 2003	Scribble - scribble - Scrib - l(3)j7B3 - 0424/05 - smi97B - gp150-like - l(3)673 - CT17324 - scrib - ird - SCR - vart - l(3)S042405 - ird15		scrib	apicolateral plasma membrane - basolateral plasma membran	antibacterial polypeptide induction - asymmetric protein localization - cell adhesion - cell proliferation - dorsal closure - establishment and/or maintenance of ep	protein binding	bmatthew\Transposon inserted in intron\Thu Jan 31 16:02:55 EST 2002 - bmatthew\EST data support existence of multiple transcripts\Thu Jan 31 16:03:15 EST 2002 - bmatthew\DGC clone SD05339 appears problematic: incomplete CDS\Tue Apr 02 00:34:01 EST 2002 - bmatthew\DGC clone LD43989 appears problematic: incomplete CDS\Tue Apr 02 00:39:14 EST 2002 - bmatthew\Two sites of polyadenylation reported in …	CG5462	FBgn0039432 - FBgn0028975 - FBgn0028155 - FBgn0026234 - FBgn0016937 - FBgn0016016	CG5462-RA	scribbled	IPR001478 == PDZ domain (also known as DHR or GLGF) SCOP:52047 == RNI-like; scrib|FBgn0026178|pp-CT17324|FBan0005462	97B9--C1			FBal0127186 FBal0103577 FBal0103576 FBal0127891 FBal0154641 FBal0103573 FBal0103575 FBal0103574 FBal0127890 FBal0010989 FBal0151545 FBal0100105 FBal0050518 FBal0151544 FBal0151543 FBal0151542 FBal0103571 FBal0127185 F	AE003756	3R	multiple transcripts considered (model=1)
33156	2982	0.225475588	2.12E-06	7.22E-17	0.544945446	0.763281493	0.730639756	0.980870481	CG32604-RA	1.20E+05	1.20E+06	transcript	Tue Jul 16 19:39:38 EDT 2002	protein_id(AAF48351) - sp_comment(Perfect match to HYPO SP record with corresponding FBgn)	CG32604	CG32604	Mon Dec 01 17:59:28 EST 2003	EP764 - EP784 - cg1375 - cg1405 - CG1405 - CG1375 - unnamed - CG32604		CG32604				cdsmith\Flag Cambridge: gene merge (internal view only)\Tue Jul 16 19:39:14 EDT 2002	CG32604	FBgn0044450 - FBgn0044447 - FBgn0030550 - FBgn0030546 - FBgn0052604 - FBan0032604	CG32604-RA							AE003495	X	multiple transcripts considered (model=1)
2991	2991	0.001016597	0.000264264	1.35E-38	0.14761986	0.987521373	4.15E-10	0.999999979	CG32473-RB CG32473-RA CG32473-RC	8.70E+06	8.70E+06	transcript	Tue Aug 13 12:11:07 EDT 2002	protein_id(AAN13554) - sp_comment(Imperfect match to HYPO SP record with corresponding FBgn (assume that new one is better))	CG32473	CG32473	Mon Dec 01 21:38:34 EST 2003	CG32473 - CG8775 - CG11688		CG32473		proteolysis and peptidolysis		pavel\Flag Cambridge: gene merge (internal view only)\Wed Jan 16 10:12:36 EST 2002	CG32473	FBgn0052473 - FBan0032473 - FBgn0038138 - FBgn0038137	CG32473-RB							AE003699	3R	multiple transcripts considered (model=1)
3848	3001	0.515925841	1.81E-06	2.82E-43	0.737725888	0.981591969	0.295090121	0.999985767	CG1347-RA CG1347-RB	83B8	83B9	transcript	Mon May 13 18:04:49 EDT 2002	protein_id(AAF51971) - sp_comment(Imperfect match to HYPO SP record with corresponding FBgn (assume that new one is better))	CG1347	CG1347	Mon Dec 01 19:49:17 EST 2003	CG1347		CG1347				sima\First Priority for Reannotation (internal view only)\Tue Jan 15 18:19:59 EST 2002	CG1347	FBgn0037363 - FBan0001347	CG1347-RA							AE003602	3R	multiple transcripts considered (model=1)
23995	3007	0.0463837	9.76E-07	1.23E-29	0.216939643	0.002402536	0.059871845	0.996850887	CG9310-RB	2.90E+05	2.90E+05	transcript	Tue Apr 30 16:33:46 EDT 2002	protein_id(AAN10680) - sp_comment(Imperfect match to REAL SP with corresponding FBgn)	CG9310	Hnf4	Mon Dec 01 20:15:19 EST 2003	DmHNF4 - Hnf-4h - HNF-4(D) - HNF4 - Hnf4 - dHNF4 - HNF-4 - NR2A4		Hnf4	nucleus	endoderm development - lipid biosynthesis - mesoderm development - regulation of transcription from Pol II promoter - signal transduction	ligand-dependent nuclear receptor activity - transcription factor activity		CG9310	FBgn0032062 - FBan0009310 - CG9310 - FBgn0004914	CG9310-RB	Hepatocyte nuclear factor 4	IPR000003 == Retinoic acid receptor IPR000324 == Vitamin D receptor IPR000536 == Ligand-binding domain of nuclear hormone receptor IPR001628 == C4-type steroid receptor zinc finger IPR001723 == Steroid hormone receptor SCOP:48508 == Nuclear receptor ligand-binding domain; Hnf4|FB	2.90E+05	2-		FBal0131004 FBal0137487 FBal0067902	AE003622	2L	multiple transcripts considered (model=1)
3008	3008	0.000158651	5.61E-13		0.048091051				CG6755-RA CG6755-RB	9.40E+10	9.40E+10	transcript	Thu Mar 28 17:18:37 EST 2002	protein_id(AAF56117) - sp_comment(Perfect match to HYPO SP record with corresponding FBgn)	CG6755	CG6755	Mon Dec 01 22:27:56 EST 2003	CG6755		CG6755	transcription elongation factor complex	RNA elongation from Pol II promoter	transcription cofactor activity - transcriptional elongation regulator activity		CG6755	FBgn0039066 - FBan0006755	CG6755-RA							AE003742	3R	single transcript considered (model=2)
34367	3026	0.096569628	0.000739374	0.001505777	0.121956831	0.923641703	4.24E-11	0.96515082	CG7340-RC CG7340-RA	87D5	87D5	transcript	Mon May 13 15:45:44 EDT 2002	protein_id(AAF54877) - sp_comment(Imperfect match to REAL SP with corresponding FBgn)	CG7340	granny-smith	Mon Dec 01 21:38:08 EST 2003	granny-smith - BcDNA:LD41548 - aminopeptidase		granny-smith	cytoplasm	proteolysis and peptidolysis	aminopeptidase activity - leucyl aminopeptidase activity	campbell\DGC clone LD13869 appears problematic: incomplete CDS\Mon May 13 15:45:15 EDT 2002	CG7340	FBgn0038096 - FBan0007340 - FBgn0040493	CG7340-RC	granny smith	IPR000819 == Cytosol aminopeptidase SCOP:53187 == Zn-dependent exopeptidases; BcDNA:LD41548|FBgn0040493|pp-CT22347|FBan0007340 SCOP:53187 == Zn-dependent exopeptidases; BcDNA:LD41548|FBgn0040493|pp-CT42368|FBan0007340	87D5			FBal0145338	AE003698	3R	multiple transcripts considered (model=1)
3036	3036	0.579111345	5.28E-11		0.406046561				CG6210-RA CG6210-RB	68A9	68A9	transcript	Wed Jun 05 10:33:19 EDT 2002	protein_id(AAF50085) - sp_comment(Perfect match to HYPO SP record with corresponding FBgn)	CG6210	CG6210	Mon Dec 01 18:50:06 EST 2003	CG6210		CG6210					CG6210	FBgn0036141 - FBan0006210	CG6210-RA							AE003546	3L	single transcript considered (model=2)
3040	3040	0.121997405	1.11E-14	1.38E-15	0.366735822	0.255777214	5.27E-14	0.989724838	CG14814-RB CG14814-RA	2B13	2B13	transcript	Fri Jun 21 12:09:30 EDT 2002	protein_id(AAF45674) - sp_comment(Perfect match to HYPO SP record with corresponding FBgn)	CG14814	CG14814	Mon Dec 01 16:57:13 EST 2003	EG:63B12.6 - CG14814		CG14814				mhuang\DGC clone appears problematic: incomplete CDS (GM08325)\Fri Jun 21 12:04:57 EDT 2002	CG14814	FBgn0023515 - FBan0014814	CG14814-RB							AE003422	X	multiple transcripts considered (model=1)
4091	3044	0.213217789	5.28E-43	0.028479004	0.38512334	0.99709581	3.66414E-05	0.997480464	CG12448-RA CG12448-RB	35D7	35D7	transcript	Wed Dec 19 16:40:25 EST 2001	protein_id(AAF53494) - sp_comment(Perfect match to HYPO SP record with corresponding FBgn)	CG12448	CG12448	Mon Dec 01 20:44:20 EST 2003	CG12448 - BG:DS07486.4		CG12448				campbell\Gene prediction data only\Wed Dec 19 16:40:30 EST 2001	CG12448	FBgn0028857 - FBan0012448	CG12448-RA							AE003649	2L	multiple transcripts considered (model=1)
3049	3049	0.001304013	1.81E-13	1.07E-17	0.698278234	0.335108142	0.087409975	0.981764768	CG32627-RA CG32627-RC	12B3	12B4	transcript	Fri Nov 01 12:44:08 EST 2002	protein_id(AAF48304) - sp_comment(Imperfect match to HYPO SP record with corresponding FBgn (assume that new one is better))	CG32627	CG32627	Mon Dec 01 17:56:53 EST 2003	CG11428 - CG32627		CG32627			GTPase activity - purine nucleotide binding	bmatthew\Flag Cambridge: gene split (internal view only)\Fri Nov 01 12:41:25 EST 2002	CG32627	FBgn0030513 - FBgn0052627 - FBan0032627	CG32627-RA			12B3--4			FBal0131682 FBal0139765	AE003493	X	multiple transcripts considered (model=1)
27257	3065	0.002033351	0.001813104	0.862472462	0.13576512	0.97176624	0.662281242	0.999984355	CG32016-RB CG32016-RC CG32016-RA	102F4	102F4	transcript	Sat Nov 09 15:16:33 EST 2002	protein_id(AAF59400) - validation_flag(transposon in gene) - sp_comment(Imperfect match to HYPO SP record with corresponding FBgn (assume that new one is better))	CG32016	CG32016	Tue Dec 02 01:17:21 EST 2003	CG11232 - CG11097 - CG32016		CG32016				cdsmith\Flag Cambridge: gene merge (internal view only)\Wed Apr 24 18:27:51 EDT 2002	CG32016	FBgn0039934 - FBgn0039933 - FBgn0052016 - FBan0032016	CG32016-RB			102C6			FBal0140178	AE003846	4	multiple transcripts considered (model=1)
3066	3066	0.001848577	1.45E-09	2.96219E-05	0.154268633	0.987002808	0.001018201	0.99846157	CG3263-RB CG3263-RD CG3263-RC CG3263-RA	7.70E+09	77F1	transcript	Mon Nov 04 14:50:57 EST 2002	protein_id(AAF51649) - sp_comment(Imperfect match to REAL SP with corresponding FBgn)	CG3263	Pka-R1	Mon Dec 01 19:37:43 EST 2003	pka-R1 - Pka-RI - dPKA-RI - DRI - pkA - CdkR - Pka-R1 - dr<down>1</down> - PKA-RI - PKA - PKC - PKAr - RI		Pka-R1	cAMP-dependent protein kinase complex - microtubule cytos	actin filament organization - cAMP-mediated signaling - molting cycle (sensu Insecta) - olfactory learning - oocyte microtubule cytoskeleton polarization - protein	cAMP-dependent protein kinase regulator activity - cyclic nucleotide binding - receptor signaling protein serine/threo	sima\Transposon inserted in intron 1\Mon May 27 17:20:09 EDT 2002	CG3263	FBgn0000275 - FBan0003263	CG3263-RB							AE003592	3L	multiple transcripts considered (model=1)
3092	3092	0.043952167	5.45E-11		0.059653162				CG6125-RB CG6125-RA	88F4	88F4	transcript	Thu Jan 31 13:48:54 EST 2002	protein_id(AAN13662) - sp_comment(Imperfect match to HYPO SP record with corresponding FBgn (assume that new one is better))	CG6125	CG6125	Mon Dec 01 21:49:49 EST 2003	CG6125		CG6125		anion transport - extracellular transport - sulfur metabolism	high affinity sulfate permease activity - transporter activity		CG6125	FBgn0038337 - FBan0006125	CG6125-RB							AE003708	3R	single transcript considered (model=2)
3098	3098	0.024700098	3.01E-15		0.734145463				CG32392-RA CG32392-RB	65C4	65C4	transcript	Mon May 20 18:01:37 EDT 2002	protein_id(AAF50642) - sp_comment(Imperfect match to HYPO SP record with corresponding FBgn (assume that new one is better))	CG32392	CG32392	Mon Dec 01 19:08:15 EST 2003	CG14912 - CG10099 - CG32392		CG32392	microtubule associated complex	microtubule-based process	microtubule binding	cdsmith\Flag Cambridge: gene merge (internal view only)\Mon May 20 17:52:08 EDT 2002	CG32392	FBgn0040839 - FBan0032392 - FBgn0035716 - FBgn0052392	CG32392-RA			65C4			FBal0139924	AE003561	3L	single transcript considered (model=2)
29174	3123	0.005323844	1.14E-06	1.81E-36	0.236351137	0.863940905	0.012709739	0.999973087	CG30092-RB CG30092-RC	59A3	59A3	transcript	Thu Oct 24 16:05:58 EDT 2002	protein_id(AAF46896) - sp_comment(Imperfect match to HYPO SP record with corresponding FBgn (assume that new one is better))	CG30092	jbug	Mon Dec 01 17:24:14 EST 2003	shi kong - filamin - CG13525 - CG3550 - CG11605 - Filamin - jbug		jbug		cytoskeleton organization and biogenesis	actin binding - structural constituent of cytoskeleton	sima\Flag Cambridge: gene merge CG13525 CG11605 CG3550 (internal view only)\Tue Mar 12 03:10:15 EST 2002	CG30092	FBgn0050092 - FBgn0041831 - FBgn0040659 - FBgn0034773 - FBgn0034772 - FBgn0028371	CG30092-RB	jitterbug	SCOP:47576 == Calponin-homology domain CH-domain; CG13525|FBgn0040659|pp-CT32898|FBan0013525 SCOP:48726 == Immunoglobulin; CG11605|FBgn0034772|pp-CT36572|FBan0011605	59A3			FBal0100359 FBal0128293 FBal0100922	AE003458	2R	multiple transcripts considered (model=1)
3127	3127	0.126439122	6.30E-07		0.069245368				CG2139-RC CG2139-RD CG2139-RA CG2139-RB	99F4	99F5	transcript	Tue Feb 05 19:14:34 EST 2002	protein_id(AAF57048) - sp_comment(Perfect match to REAL SP with corresponding FBgn)	CG2139	aralar1	Mon Dec 01 23:09:45 EST 2003	BcDNA:GH07418 - DmAralar - aralar1		aralar1	integral to membrane - mitochondrial inner membrane - mit	lipid metabolism - lipid transport - mitochondrial transport - transport	calcium ion binding - carrier activity	sima\EST data support existence of multiple transcripts due to variable use of poly-A sites\Tue Feb 05 19:11:30 EST 2002	CG2139	FBgn0061423 - FBgn0039772 - FBgn0028646 - FBan0002139	CG2139-RC		IPR001993 == Mitochondrial energy transfer proteins (carrier protein) IPR002048 == EF-hand family IPR002067 == Mitochondrial carrier protein SCOP:47473 == EF-hand; aralar1|FBgn0028646|pp-CT6453|FBan0002139 SCOP:47473 == EF-hand; aralar1|FBgn0028646|pp-CT6974|FBan0002139 SCOP:4747	99F4--5			FBal0130513 FBal0155649 FBal0102009	AE003774	3R	single transcript considered (model=2)
20885	3142	0.007088479	3.35E-14	1.61E-06	0.006609176	0.97669855	0.217725246	0.999902643	CG9636-RA CG9636-RB	84F5	84F5	transcript	Tue Mar 19 14:23:20 EST 2002	protein_id(AAF54201) - sp_comment(Imperfect match to HYPO SP record with corresponding FBgn (assume that new one is better))	CG9636	CG9636	Mon Dec 01 21:11:50 EST 2003	CG9636		CG9636				crosby\DGC clone may be problematic (LD29354): unspliced intron.\Tue Mar 19 14:21:16 EST 2002	CG9636	FBgn0037556 - FBan0009636	CG9636-RA							AE003678	3R	multiple transcripts considered (model=1)
26658	3157	0.000209098	2.53E-30	2.22E-65	0.00594909	0.999875596	0.006443932	1	CG6134-RA CG6134-RH CG6134-RB	9.70E+02	9.70E+02	transcript	Mon Aug 05 12:35:11 EDT 2002	protein_id(AAF56658) - sp_comment(Imperfect match to REAL SP with corresponding FBgn)	CG6134	spz	Mon Dec 01 22:52:18 EST 2003	spaetzle - mel(3)7 - spz		spz	extracellular	antifungal humoral response (sensu Protostomia) - antifungal polypeptide induction - defense response - dorsal/ventral axis specification - embryonic axis specifica	cytokine activity - morphogen activity - Toll binding	campbell\Alternative transcripts represent 10 different isoforms of spz. Each transcript is labeled with the isoform name according to (FBrf0134774)\Tue Feb 05 16:22:53 EST 2002 - campbell\EST data support existence of multiple transcripts due to variable use of mini-exons\Mon Aug 05 12:34:38 EDT 2002	CG6134	FBgn0003495 - FBan0006134	CG6134-RA							AE003759	3R	multiple transcripts considered (model=1)
3200	3165	5.17E-07	0.63647614	1.22E-64	0.025755831	0.49071433	8.33E-16	0.999999991	CG10076-RD CG10076-RA CG10076-RB	38C5	38C5	transcript	Fri May 03 12:21:58 EDT 2002	protein_id(AAN11071) - sp_comment(Imperfect match to REAL SP with corresponding FBgn)	CG10076	spir	Mon Dec 01 20:59:06 EST 2003	l(2)08327 - CG18621 - p150-Spir - 38C.37 - spir - 38C.34 - Spir		spir		actin cytoskeleton organization and biogenesis - eggshell formation (sensu Insecta) - oogenesis (sensu Insecta) - pole plasm assembly (sensu Insecta) - pole plasm a	actin binding		CG10076	FBgn0003475 - FBan0010076 - FBgn0029122 - FBgn0040997 - FBgn0032854	CG10076-RD							AE003666	2L	multiple transcripts considered (model=1)
3168	3168	0.439746767	2.90E-06		0.729863415				CG7206-RB CG7206-RA	16F6	16F6	transcript	Thu Nov 13 17:11:17 EST 2003		CG7206	CG7206	Tue Dec 02 01:57:55 EST 2003	CG7206		CG7206					CG7206	FBgn0030892 - FBan0007206	CG7206-RB							AE003507	X	single transcript considered (model=2)
3191	3191	0.978204544	4.72E-21		0.99822229				CG5940-RA CG5940-RB	6.80E+02	6.80E+02	transcript	Mon Jun 03 11:39:23 EDT 2002	protein_id(AAF49999) - sp_comment(Perfect match to REAL SP with corresponding FBgn)	CG5940	CycA	Mon Dec 01 18:46:18 EST 2003	cyclin A - 0245/34 - 0040/24 - 0545/13 - l(3)neo114 - 1449/05 - 0033/02 - 0104/07 - 0046/23 - 1329/16 - CyclinA - hari - l(3)rsg11 - l(3)183 - 0521/06 - rsg11 - S(rux)3B - CycA - l(3)03946 - l(3		CycA	cytoplasm - fusome - nuclear cyclin-dependent protein kin	cell growth and/or maintenance - G2/M transition of mitotic cell cycle - mitosis - mitotic sister chromatid segregation - negative regulation of mitotic metaphase/a	cyclin-dependent protein kinase regulator activity - kinase activator activity	mhuang\EST data support existence of multiple transcripts due to variable use of poly-A sites\Mon Jun 03 11:38:51 EDT 2002	CG5940	FBgn0000404 - FBan0005940 - FBgn0011353 - FBgn0010826	CG5940-RA							AE003543	3L	single transcript considered (model=2)
3201	3201	0.41295002	4.26E-13	0.592117026	0.258290566	0.974803457	0.186816612	0.998461512	CG3920-RA CG3920-RB	24C5	24C5	transcript	Sat Nov 09 16:49:31 EST 2002	protein_id(AAF51060) - sp_comment(Perfect match to HYPO SP record with corresponding FBgn)	CG3920	l(2)k16918	Mon Dec 01 19:19:54 EST 2003	l(2)k16918		l(2)k16918					CG3920	FBgn0021800 - FBan0003920 - FBgn0031572	CG3920-RA							AE003578	2L	multiple transcripts considered (model=1)
22454	3205	0.000491234	9.00E-20	1.19E-87	0.016466318	0.760557292	0.009610362	1	CG1873-RA CG1873-RD Ef1alpha100E-RC CG1873-RB	100C1	100C2	transcript	Mon Apr 01 06:57:19 EST 2002	protein_id(AAF57185) - sp_comment(Imperfect match to REAL SP with corresponding FBgn)	CG1873	Ef1alpha100E	Mon Dec 01 23:13:53 EST 2003	Ef1 alpha100E - F2 - eEF1&agr; - EF-1&agr; - EF1-&agr; - Ef1alpha100E - elongation factor 1-alpha F2 - EF1&agr; - EF-1&agr; F2 - Ef1a48 - Efla2 - EF-1 - Ef1&agr;2		Ef1alpha100E	cytoplasm - eukaryotic translation elongation factor 1 co	protein biosynthesis - regulation of translation - translational elongation	GTPase activity - translation elongation factor activity - translation release factor activity		CG1873	FBgn0000557 - FBan0001873	CG1873-RA							AE003779	3R	multiple transcripts considered (model=1)
3218	3218	0.896512162	1.57E-10		0.684208587				CG4070-RA CG4070-RB	11B8	11B10	transcript	Fri Jun 28 13:59:24 EDT 2002	protein_id(AAF48194) - sp_comment(Imperfect match to REAL SP with corresponding FBgn)	CG4070	Tis11	Mon Dec 01 17:54:40 EST 2003	BcDNA:GH04518 - TIScc1 - anon-EST:Liang-1.28 - clone 1.28 - DTIS11 - TIS11cc1 - Tis11		Tis11	nucleus	intracellular signaling cascade - RNA catabolism	DNA binding - RNA binding	crosby\DGC clone appears problematic(GH04518): unspliced intron.\Fri Jun 28 13:57:07 EDT 2002	CG4070	FBgn0063277 - FBgn0011837 - FBan0004070	CG4070-RA	Tis11 homolog	IPR000571 == Zinc finger C-x8-C-x5-C-x3-H type	11B8--10	1-		FBal0126470 FBal0130567 FBal0098195 FBal0068458	AE003490	X	single transcript considered (model=2)
29320	3225	2.58533E-05	0.463628572	6.49E-13	0.245539988	0.971115642	0.87660553	0.999999957	CG7973-RB	7.10E+02	7.10E+02	transcript	Thu Dec 18 10:38:34 EST 2003		CG7973	CG7973	Mon Dec 22 13:38:20 EST 2003	CG7973 - CG17014		CG7973			structural constituent of peritrophic membrane (sensu Insecta)	simonp\Flag Cambridge: gene split (internal view only)\Fri May 24 19:57:24 EDT 2002	CG7973	FBgn0036506 - FBan0007973 - FBgn0036507	CG7973-RB		SCOP:57625 == Tachycitin; CG7973|FBgn0036507|pp-CT23974|FBan0007973	7.10E+02			FBal0112209	AE003530	3L	multiple transcripts considered (model=1)
21898	3228	0.001694156	5.84E-52	1.05E-40	0.356434521	0.529401273	6.67E-24	0.999960962	CG12250-RB	9.60E+05	9.60E+05	transcript	Tue Jan 29 11:32:27 EST 2002	protein_id(AAN14057) - sp_comment(Imperfect match to HYPO SP record with corresponding FBgn (assume that new one is better))	CG12250	CG12250	Mon Dec 01 22:44:25 EST 2003	BcDNA:AT03213 - CG12250		CG12250					CG12250	FBgn0063360 - FBgn0039345 - FBan0012250	CG12250-RB			9.60E+05			FBal0115004	AE003752	3R	multiple transcripts considered (model=1)
3229	3229	0.060325622	6.52E-17	9.74E-40	0.651707804	0.565599945	2.31E-16	0.998310392	CG12141-RA CG12141-RB	8F1	8F1	transcript	Fri Jun 21 20:03:07 EDT 2002	protein_id(AAN09255) - sp_comment(Imperfect match to HYPO SP record with corresponding FBgn (assume that new one is better))	CG12141	CG12141	Mon Dec 01 17:15:09 EST 2003	CG12141		CG12141					CG12141	FBgn0030143 - FBan0012141	CG12141-RA							AE003447	X	multiple transcripts considered (model=1)
3247	3247	0.985775387	7.66E-17		0.997683053				CG1338-RB CG1338-RA	1.90E+02	1.90E+02	transcript	Fri Oct 04 17:24:57 EDT 2002	protein_id(AAF50887) - sp_comment(Perfect match to HYPO SP record with corresponding FBgn)	CG1338	CG1338	Mon Dec 01 19:15:36 EST 2003	CG1338		CG1338					CG1338	FBgn0031128 - FBan0001338	CG1338-RB							AE003570	X	single transcript considered (model=2)
3264	3264	0.020085399	4.37E-28	8.20E-30	0.161404608	0.358038006	1.56E-25	0.999987658	CG30194-RD CG30194-RC CG30194-RB	59C2	59C2	transcript	Wed Mar 06 10:33:30 EST 2002	protein_id(AAF46943) - sp_comment(Imperfect match to SP corresponding to a different FBgn)	CG30194	CG30194	Mon Dec 01 17:24:51 EST 2003	CG3037 - CG13536 - CG30194		CG30194		fatty acid metabolism - long-chain fatty acid transport	ligase activity - long-chain fatty acid transporter activity	pavel\Flag Cambridge: gene merge (internal view only)\Wed Mar 06 10:42:43 EST 2002	CG30194	FBgn0063639 - FBgn0034812 - FBgn0034811 - FBgn0050194 - FBan0030194	CG30194-RD		IPR000873 == AMP-dependent synthetase and ligase SCOP:46626 == Cytochrome c; CG3037|FBgn0034812|pp-CT10047|FBan0003037 SCOP:56801 == Firefly luciferase-like; CG3037|FBgn0034812|pp-CT10047|FBan0003037	59C2			FBal0133669	AE003459	2R	multiple transcripts considered (model=1)
3279	3279	0.002797717	0.039163456	2.07E-07	0.243948711	0.913151361	3.18909E-05	0.938296633	CG9795-RA CG9795-RC CG9795-RB	82A4	82A4	transcript	Mon Nov 25 19:38:50 EST 2002	protein_id(AAF52147) - sp_comment(Perfect match to HYPO SP record with corresponding FBgn)	CG9795	CG9795	Mon Dec 01 19:53:45 EST 2003	CG9795		CG9795					CG9795	FBgn0037234 - FBan0009795	CG9795-RA							AE003606	3R	multiple transcripts considered (model=1)
3282	3282	0.952191636	3.87E-16		0.994784301				CG7276-RB CG7276-RA	71D3	71D3	transcript	Mon May 12 16:46:26 EDT 2003		CG7276	CG7276	Mon Dec 01 18:34:34 EST 2003	CG7276		CG7276	dynein complex	microtubule-based movement	ATPase activity coupled		CG7276	FBgn0036499 - FBan0007276	CG7276-RB							AE003530	3L	single transcript considered (model=2)
3285	3285	0.009383982	2.57E-06	0.000962025	0.555463036	0.435544857	6.56E-10	0.998002931	CG5799-RA CG5799-RB	58D2	58D2	transcript	Thu May 08 16:12:04 EDT 2003	protein_id(AAF46827) - sp_comment(Imperfect match to REAL SP with corresponding FBgn)	CG5799	dve	Mon Dec 01 17:21:59 EST 2003	compass - Dve-s - Dve - l(2)01738 - unnamed - dep - dve		dve	nucleus	regulation of transcription - wing morphogenesis	AT DNA binding - transcription factor activity	simonp\SwissProt O77289 Real has additional DR in protein sequence following aa 198 such that its sequence starting at aa 180 isnatpksdReReReReRdRdr... whereas Swissprot O76143 and Q9TYH1 and transcripts RA-D have sequence natpksdReReReReRdR...starting at aa 180\Wed Mar 13 01:13:37 EST 2002	CG5799	CG5799 - FBgn0041142 - FBgn0010496 - FBgn0020307 - FBan0005799	CG5799-RA	defective proventriculus	IPR001356 == Homeobox domain SCOP:46689 == Homeodomain-like; dve|FBgn0020307|pp-CT18152|FBan0005799	58D2			FBal0043397 FBal0043398 FBal0007982 FBal0043399 FBal0043400 FBal0043401 FBal0127999 FBal0093033 FBal0093034 FBal0064769 FBal0147185 FBal0093032 FBal0096985 FBal0093031 FBal0079343	AE003456	2R	multiple transcripts considered (model=1)
3289	3289	0.003561584	3.19E-13	0.29347661	0.072391914	0.994439011	3.28E-06	0.999672468	CG2206-RA CG2206-RB	7C9	7C9	transcript	Fri Jun 28 18:59:29 EDT 2002	protein_id(AAF46301) - sp_comment(Perfect match to HYPO SP record with corresponding FBgn)	CG2206	CG2206	Mon Dec 01 17:11:20 EST 2003	CG2206		CG2206				joshk\EST data support existence of multiple transcripts\Fri Jun 28 18:59:24 EDT 2002	CG2206	FBgn0029984 - FBan0002206	CG2206-RA							AE003442	X	multiple transcripts considered (model=1)
3290	3290	0.099867919	0.000617402	0.000517679	0.641209477	0.290174147	0.00109441	0.999920173	CG31665-RA CG31665-RB	22B3	22B4	transcript	Mon Feb 24 16:49:51 EST 2003	protein_id(AAF51334) - sp_comment(Imperfect match to HYPO SP record with corresponding FBgn (assume that new one is better))	CG31665	CG31665	Mon Dec 22 13:29:03 EST 2003	CG12704 - fibropellin - CG15621 - CT35769 - CG31665		CG31665		cell communication - cell proliferation - cell surface receptor linked signal transduction - cell-cell adhesion - cell-cell signaling - development - ectoderm devel	receptor activity - receptor binding	crosby\Flag Cambridge: gene merge (internal view only)\Thu Apr 25 18:18:05 EDT 2002 - andy\multiphase exon provisional (internal view only)\Mon Dec 22 10:57:30 EST 2003 - campbell\DGC clone RH73276 appears problematic: incomplete CDS\Mon Feb 24 16:49:27 EST 2003	CG31665	FBgn0051665 - FBgn0031368 - FBan0031665 - FBgn0031369	CG31665-RA							AE003585	2L	multiple transcripts considered (model=1)
27002	3296	0.001762803	4.83E-16	0.326493767	0.128946066	0.709859317	3.96E-11	0.977001857	CG12455-RA	35F1	35F1	transcript	Thu May 02 10:49:14 EDT 2002	protein_id(AAF53505) - sp_comment(Perfect match to HYPO SP record with corresponding FBgn)	CG12455	CG12455	Mon Dec 01 20:45:07 EST 2003	BG:DS07473.1 - CG12455		CG12455		cation transport - muscle contraction	calcium channel activity - voltage-gated calcium channel activity	crosby\Specific intron/exon boundaries based upon gene prediction data. Alternative transcripts are based upon differing gene predictions.\Thu May 02 10:46:22 EDT 2002	CG12455	FBgn0032581 - FBan0012455 - FBgn0028859	CG12455-RA		SCOP:53300 == Integrin A (or I) domain; BG:DS07473.1|FBgn0028859|pp-CT32536|FBan0012455	35F1			FBal0128311 FBal0148956	AE003650	2L	multiple transcripts considered (model=1)
3338	3308	0.015330785	0.011886664	1.44E-22	0.266572737	0.8973346	7.07E-06	0.999998696	CG9339-RF CG9339-RC	38F3	38F5	transcript	Wed Nov 19 13:45:01 EST 2003	protein_id(AAN11097) - sp_comment(Imperfect match to HYPO SP record with corresponding FBgn (assume that new one is better))	CG9339	CG9339	Mon Dec 01 21:01:43 EST 2003	CG14399 - CG9340 - CG9339		CG9339				campbell\Gene merge based on EST data\Thu Feb 13 17:33:28 EST 2003 - campbell\Flag Cambridge: gene merge (internal view only)\Thu Feb 13 17:33:20 EST 2003	CG9339	FBgn0041002 - FBan0009339 - FBgn0032902 - FBgn0032901	CG9339-RF		SCOP:47923 == Ypt/Rab-GAP domain of gyp1p; CG9339|FBgn0032901|pp-CT3757|FBan0009339 SCOP:47923 == Ypt/Rab-GAP domain of gyp1p; CG9340|FBgn0032902|pp-CT26537|FBan0009340	38F3--5			FBal0122294 FBal0156852 FBal0156851 FBal0108685	AE003668	2L	multiple transcripts considered (model=1)
3310	98	0.009201256	7.49E-08		0.211472604				CG2903-RC CG2903-RA CG2903-RB	23A3	23A3	transcript	Tue Sep 03 14:47:48 EDT 2002	protein_id(AAN10412) - validation_flag(short intron) - sp_comment(Perfect match to REAL SP with corresponding FBgn)	CG2903	Hrs	Mon Dec 22 13:27:07 EST 2003	l(2)23AB5 - HRS - HRS-2 - Hrs - l(2)23Ad - hrs		Hrs	cytoplasm - early endosome - endosome - late endosome - s	endocytosis - endosome to lysosome transport - endosome transport - exocytosis - negative regulation of epidermal growth factor receptor signaling pathway - neurotr	protein binding		CG2903	FBgn0013527 - FBgn0041149 - FBan0002903 - FBgn0031450	CG2903-RC	Hepatocyte growth factor regulated ty	SCOP:48464 == ENTH/VHS domain; Hrs|FBgn0031450|pp-CT9748|FBan0002903 SCOP:57903 == FYVE/PHD zinc finger; Hrs|FBgn0031450|pp-CT42396|FBan0002903 SCOP:57903 == FYVE/PHD zinc finger; Hrs|FBgn0031450|pp-CT9748|FBan0002903	23A3			FBal0031659 FBal0031660 FBal0031661 FBal0031662 FBal0031663 FBal0130998 FBal0039519 FBal0130997 FBal0118673	AE003582	2L	single transcript considered (model=2)
26733	3329	0.002424473	0.050217313	7.96E-08	0.573824899	0.931301391	0.018325336	0.994539907	CG32540-RA CG6857-RA	17D3	17D4	transcript	Tue Jul 16 13:52:53 EDT 2002	protein_id(AAF48879) - sp_comment(Imperfect match to SP corresponding to a different FBgn)	CG32540	CCKLR-17D3	Mon Dec 01 18:16:06 EST 2003	CG6861 - CCKLR-17D3 - anon-WO0131005.21 - CG6894 - DSK-R1 - CG6881 - unnamed		CCKLR-17D3	integral to membrane	calcium-mediated signaling - G-protein coupled receptor protein signaling pathway - muscle contraction - transmission of nerve impulse	cholecystokinin receptor activity - G-protein coupled receptor activity - neuropeptide receptor activity	mhuang\Flag Cambridge: gene merge (internal view only)\Tue Jul 02 14:25:20 EDT 2002	CG32540	FBgn0052540 - FBan0032540 - FBgn0030954 - FBgn0044361 - FBgn0030953	CG32540-RA	CCK-like receptor at 17D3	IPR000276 == Rhodopsin-like GPCR superfamily IPR000611 == Neuropeptide Y receptor SCOP:56869 == Membrane all-alpha; CCKLR-17D3|FBgn0030954|pp-CT21314|FBan0006881 SCOP:56869 == Membrane all-alpha; CCKLR-17D3|FBgn0030954|pp-CT21348|FBan0006894	17D3--4			FBal0122361	AE003510	X	multiple transcripts considered (model=1)
3347	3347	2.12786E-05	0.463251661	4.33E-26	0.094404675	0.220888255	0.083062097	0.999180681	CG9364-RE CG9364-RF CG9364-RC CG9364-RB CG9364-RA CG9364	57B16	57B19	transcript	Wed Oct 23 16:02:18 EDT 2002	protein_id(AAM68193) - sp_comment(Perfect match to REAL SP with corresponding FBgn)	CG9364	Treh	Mon Dec 01 17:17:47 EST 2003	87D3T - anon-EST:Posey159 - ESTS:87D3T - TREH - TRE - Tre - anon-sts38 - Treh		Treh	extrinsic to plasma membrane GPI-anchored	trehalose metabolism	alpha alpha-trehalase activity - hydrolase activity hydrolyzing N-glycosyl compounds		CG9364	FBgn0034584 - FBgn0025313 - FBgn0014436 - FBgn0003748 - FBan0009364	CG9364-RE	Trehalase	IPR001661 == Trehalase glycosyl hydrolase family 37	57B16--19			FBal0155737 FBal0030332 FBal0030333 FBal0068473	AE003452	2R	multiple transcripts considered (model=1)
3356	3356	0.044107548	2.15E-22	3.09E-19	0.645382098	0.944208459	3.78E-09	0.999928502	CG5558-RA CG5558-RB	91F7	91F7	transcript	Mon Mar 25 14:54:05 EST 2002	protein_id(AAF55642) - validation_flag(unusual splice) - sp_comment(Perfect match to HYPO SP record with corresponding FBgn)	CG5558	CG5558	Mon Dec 01 22:08:38 EST 2003	CG5558		CG5558		nucleobase nucleoside nucleotide and nucleic acid metabolism - rRNA metabolism	nucleic acid binding		CG5558	FBgn0038684 - FBan0005558	CG5558-RA							AE003725	3R	multiple transcripts considered (model=1)
3357	3357	0.337510103	0.000262704	2.36E-56	0.091942307	0.997778505	0.651312585	0.999870112	CG8036-RD CG8036-RC CG8036-RB	85A5	85A5	transcript	Thu Mar 28 12:51:45 EST 2002	protein_id(AAN13394) - sp_comment(Imperfect match to HYPO SP record with corresponding FBgn (assume that new one is better))	CG8036	CG8036	Mon Dec 01 21:13:57 EST 2003	CG8036		CG8036		pentose-phosphate shunt	transketolase activity		CG8036	FBgn0037607 - FBan0008036	CG8036-RD							AE003680	3R	multiple transcripts considered (model=1)
7396	3361	0.010020966	5.87E-09	3.93E-29	0.513060794	0.839036965	0.001006169	0.999914701	CG32697-RC CG32697-RB CG32697-RA	8F2	8F6	transcript	Sun Jun 23 14:59:53 EDT 2002	protein_id(AAN09610) - sp_comment(Imperfect match to HYPO SP record with corresponding FBgn (assume that new one is better))	CG32697	CG32697	Mon Dec 01 17:15:42 EST 2003	MEG2 - CG3102 - CG3101 - unnamed - CG32697		CG32697				campbell\Flag Cambridge: gene merge CG3101 and CG3102 (internal view only)\Fri Jun 21 21:44:57 EDT 2002	CG32697	FBgn0030147 - FBgn0030146 - FBgn0052697 - FBan0032697	CG32697-RC							AE003448	X	multiple transcripts considered (model=1)
3379	3379	0.232668117	9.77E-13	4.33E-36	0.83078927	0.852561671	2.91E-12	0.999934776	CG15224-RB CG15224-RE CG15224-RD CG15224-RC CG15224-RA	1.00E+04	1.00E+04	transcript	Wed Jun 26 16:17:31 EDT 2002	protein_id(AAF48093) - sp_comment(Perfect match to REAL SP with corresponding FBgn)	CG15224	CkIIbeta	Mon Dec 01 17:52:28 EST 2003	CKII-beta1 - CKII - mbu - CK-II &bgr; - CKII&bgr; - Cask-II-b - CK-2 - Ds cas kin - Andante - And - &bgr;CK2 - CkIIbeta - CkII - CCK2 - CK-II&bgr; - CK2 - casein kinase 2 - dCKII - DmCK2&bgr; -		CkIIbeta	cytosol - nucleus - protein kinase CK2 complex	circadian rhythm - eclosion rhythm - mushroom body development - protein amino acid phosphorylation - rhythmic behavior - signal transduction	casein kinase activity - protein kinase activity - protein kinase CK2 activity - protein kinase CK2 regulator activity		CG15224	FBgn0027953 - FBgn0000259 - FBan0015224	CG15224-RB	Casein kinase II &bgr; subunit	IPR000704 == Casein kinase II regulatory subunit Maps to the left of f	1.00E+04	Maps to		FBal0031147 FBal0156780 FBal0148101 FBal0145124 FBal0148100 FBal0131296 FBal0145130 FBal0145129 FBal0141855 FBal0145125 FBal0145128 FBal0145127 FBal0145126 FBal0066502	AE003487	X	multiple transcripts considered (model=1)
3387	3387	0.960206548	2.57E-12		0.998647517				CG33309-RA	35B6	35B6	transcript	Tue May 06 13:45:40 EDT 2003		CG33309	CG33309	Mon Dec 01 20:40:59 EST 2003	CG33309		CG33309					CG33309	FBgn0053309	CG33309-RA							AE003645	2L	single transcript considered (model=2)
16466	3400	0.005237233	0.003687891	0.014821897	0.238405279	0.115774731	0.000356048	0.970001296	CG12023-RA CG12023-RB	62B4	62B6	transcript	Thu May 23 12:13:44 EDT 2002	protein_id(AAF47577) - sp_comment(Imperfect match to HYPO SP record with corresponding FBgn (assume that new one is better))	CG12023	CG12023	Mon Dec 01 17:39:07 EST 2003	CG12023		CG12023					CG12023	FBgn0035278 - FBan0012023	CG12023-RA							AE003472	3L	multiple transcripts considered (model=1)
25739	3404	4.79E-08	6.08E-08	9.04E-91	0.177147224	0.929696715	0.003942997	1	CG6544-RA CG6544-RC CG6544-RD CG6544-RB	86C6	86C6	transcript	Tue Mar 19 15:25:25 EST 2002	protein_id(AAF54552) - sp_comment(Corresponds to a REAL SP entry but doesn't hit it)	CG6544	fau	Mon Dec 01 21:26:23 EST 2003	fau - Fau - BcDNA:HL07933		fau					CG6544	FBgn0020439 - FBan0006544 - FBgn0063173	CG6544-RB							AE003688	3R	multiple transcripts considered (model=1)
32039	3405	0.006434514	9.50E-07	1.71E-89	0.034498567	0.064713344	5.58E-10	0.999743184	CG12236-RA	5C7	5C7	transcript	Tue Aug 20 18:22:40 EDT 2002	protein_id(AAF46100) - sp_comment(Imperfect match to SP corresponding to a different FBgn)	CG12236	CG12236	Mon Dec 01 17:05:55 EST 2003	CG12236		CG12236		development - nucleobase nucleoside nucleotide and nucleic acid metabolism - regulation of transcription from Pol II promoter - sex determination - transcription	transcription regulator activity		CG12236	FBgn0029822 - FBan0012236	CG12236-RA							AE003435	X	multiple transcripts considered (model=1)
32452	3412	0.621301848	1.15E-34	1.58E-25	0.662567819	0.595487041	4.46E-26	0.968346109	CG17097-RB	32A2	32A2	transcript	Wed May 01 12:49:55 EDT 2002	protein_id(AAN10759) - sp_comment(Imperfect match to HYPO SP record with corresponding FBgn (assume that new one is better)) - problem(true)	CG17097	CG17097	Mon Dec 01 20:25:38 EST 2003	CG17097		CG17097		lipid metabolism	triacylglycerol lipase activity		CG17097	FBgn0032275 - FBan0017097	CG17097-RB							AE003629	2L	multiple transcripts considered (model=1)
3419	3419	0.960867228	4.62E-10		0.314955689				CG7199-RA CG7199-RD CG7199-RB CG7199-RC	78D4	78D4	transcript	Tue May 27 14:51:23 EDT 2003	protein_id(AAF51731) - sp_comment(Perfect match to REAL SP with corresponding FBgn)	CG7199	Hr78	Mon Dec 01 19:41:52 EST 2003	Dhr78 - HR78 - Hr78 - DHR78 - NR2D1 - Hr78D - XR78E/F		Hr78	nucleus	autophagic cell death - regulation of transcription from Pol II promoter - salivary gland cell death - signal transduction	DNA binding - ligand-dependent nuclear receptor activity - transcription factor activity		CG7199	FBgn0015239 - FBan0007199	CG7199-RA							AE003594	3L	single transcript considered (model=2)
3424	3424	0.005442244	0.018094137	2.71E-40	0.34631597	0.595083596	0.00900628	0.997391574	CG7882-RB CG7882-RA	42A1	42A1	transcript	Tue Dec 10 13:35:55 EST 2002	protein_id(AAM68334) - sp_comment(Imperfect match to HYPO SP record with corresponding FBgn (assume that new one is better))	CG7882	CG7882	Mon Dec 01 23:17:55 EST 2003	CG7882		CG7882		carbohydrate metabolism - carbohydrate transport	glucose transporter activity		CG7882	FBgn0033047 - FBan0007882	CG7882-RB							AE003784	2R	multiple transcripts considered (model=1)
3587	3428	0.001185939	0.896634527	1.15E-23	0.402366412	0.985815165	0.872314864	0.997037935	CG7847-RA CG7847-RB	9.00E+03	9.00E+05	transcript	Tue Jan 22 15:21:36 EST 2002	protein_id(AAF55492) - validation_flag(tRNA overlap) - sp_comment(Imperfect match to REAL SP with corresponding FBgn)	CG7847	sr	Mon Dec 01 22:02:32 EST 2003	Sr - l(3)06948b - l(3)06948 - l(3)03999 - Stripe - sr		sr	nucleus	central nervous system development - determination of muscle attachment site - muscle development - pigment metabolism - regulation of transcription - regulation of	RNA polymerase II transcription factor activity		CG7847	FBgn0026215 - FBgn0010828 - FBgn0003499 - FBan0007847	CG7847-RA	stripe	IPR000822 == Zinc finger C2H2 type SCOP:57667 == C2H2 and C2HC zinc fingers; sr|FBgn0003499|pp-CT23724|FBan0007847	90E4--F1	3-62.0		FBal0056116 FBal0056115 FBal0154482 FBal0016068 FBal0032785 FBal0032786 FBal0060881 FBal0032779 FBal0032780 FBal0032781 FBal0032782 FBal0032783 FBal0032784 FBal0009498 FBal0101132 FBal0095308 FBal0016072 FBal0016073 F	AE003720	3R	multiple transcripts considered (model=1)
40870	3447	3.88E-06	4.54856E-05	0.101989331	0.718914959	0.04894186	0.00016411	0.997981877	CG10118-RB	65C3	65C3	transcript	Mon May 20 18:10:26 EDT 2002	protein_id(AAF50648) - citation(FBrf0076709) - evidence(experimental) - sp_comment(Perfect match to REAL SP with corresponding FBgn)	CG10118	ple	Mon Dec 01 19:08:28 EST 2003	DTH - tyrosine hydroxylase - Pale - TH - dTH65B - Th - ple - VII - DH65B		ple	cellular_component unknown	adult locomotory behavior - amino acid catabolism - catecholamine metabolism - courtship behavior - pigmentation - regulation of dopamine metabolism - signal transd			CG10118	FBan0010118 - FBgn0003109 - FBgn0003692 - FBgn0005626	CG10118-RB	pale	IPR001273 == Biopterin-dependent aromatic amino acid hydroxylases SCOP:56534 == Aromatic aminoacid monoxygenases catalytic and oligomerization domains; ple|FBgn0005626|pp-CT28477|FBan0010118	65C3	18-Mar		FBal0013851 FBal0013852 FBal0013853 FBal0013854 FBal0086378 FBal0044273 FBal0044274 FBal0044275 FBal0150297 FBal0086377 FBal0065709 FBal0093810 FBal0090174 FBal0070892	AE003561	3L	multiple transcripts considered (model=1)
7198	3471	0.695380578	2.18E-12	1.94E-29	0.313980063	0.966954602	0.225299458	0.994777599	CG32346-RA CG32346-RB	61B2	61B3	transcript	Tue May 06 15:03:23 EDT 2003	protein_id(AAN11431) - sp_comment(Imperfect match to REAL SP with corresponding FBgn)	CG32346	E(bx)	Mon Dec 01 17:34:29 EST 2003	CG7022 - CG10894 - NURF-215 - l(3)ry122 - Nurf-215 - l(3)122 - NURF - En-bx - E(bx) - NURF215 - nurf301 - p215 - NURF301 - NURF-301 - CG32478 - Nurf301 - dNURF - p301 - CG17135		E(bx)	nucleosome remodeling complex - NURF complex	chromatin remodeling - hemopoiesis - nucleosome assembly - nucleosome mobilization - regulation of transcription from Pol II promoter - transcription	acetyltransferase activity - transcription regulator activity	pavel\Flag Cambridge: gene merge (internal view only)\Mon May 20 17:33:45 EDT 2002	CG32346	FBgn0061199 - FBgn0035118 - FBgn0035117 - FBgn0035116 - FBgn0016686 - FBgn0013553	CG32346-RA	Enhancer of bithorax	IPR000637 == HMG-I and HMG-Y DNA-binding domain (A+T-hook) IPR001965 == PHD-finger	61B2--3	3-		FBal0003301 FBal0029637 FBal0145005 FBal0145004 FBal0145003 FBal0031830 FBal0067677	AE003467	3L	multiple transcripts considered (model=1)
3493	184	0.046780056	0.001506971		0.56071945				CG4821-RD CG4821-RB CG4821-RA	66F4	66F4	transcript	Tue Dec 03 17:41:03 EST 2002	protein_id(AAN11984) - sp_comment(Imperfect match to REAL SP with corresponding FBgn) - validation_flag(transposon in gene)	CG4821	Tequila	Mon Dec 01 18:57:04 EST 2003	graal - anon-EST:ParkEST161 - CG4948 - Tequila - SP72 - CG18403		Tequila		proteolysis and peptidolysis	pancreatic elastase activity - serine-type endopeptidase activity - trypsin activity	crosby\Flag Cambridge: gene merge (CG4821 CG4948): already in FB (internal view only).\Wed May 29 13:45:56 EDT 2002	CG4821	FBgn0026292 - FBan0004821 - FBgn0023479 - FBgn0029083 - FBgn0035963 - FBgn0035961	CG4821-RD		IPR001190 == Speract receptor (Scavenger receptor) IPR001254 == Serine proteases trypsin family IPR001314 == Chymotrypsin serine protease family (S1) IPR002557 == Chitin binding domain SCOP:57625 == Tachycitin; CG18153|FBgn0035962|pp-CT40929|FBan0018153	66F4			FBal0087501	AE003553	3L	single transcript considered (model=2)
7795	3500	0.022355358	2.91E-20	8.62E-12	0.553398139	0.717117786	0.34977343	0.987266828	CG4798-RA CG4798-RD CG4798-RC CG4798-RB	54B11	54B13	transcript	Sat Nov 09 19:11:44 EST 2002	protein_id(AAF57873) - sp_comment(Imperfect match to HYPO SP record with corresponding FBgn (assume that new one is better))	CG4798	CG4798	Mon Dec 01 23:54:38 EST 2003	CG4798		CG4798					CG4798	FBgn0034213 - FBan0004798	CG4798-RA							AE003803	2R	multiple transcripts considered (model=1)
36945	3514	0.021651679	3.66E-10	4.92E-17	0.13489258	0.791909512	0.016031494	0.979676846	CG6791-RB	8.60E+16	8.60E+17	transcript	Tue Aug 13 11:22:33 EDT 2002	protein_id(AAF54660) - sp_comment(Imperfect match to HYPO SP record with corresponding FBgn (assume that new one is better))	CG6791	CG6791	Mon Dec 01 21:30:36 EST 2003	CG6791		CG6791				campbell\DGC clone LD22666 appears problematic: incomplete CDS\Thu May 08 16:43:26 EDT 2003	CG6791	FBgn0037918 - FBan0006791	CG6791-RB							AE003692	3R	multiple transcripts considered (model=1)
3521	3521	0.392818089	6.95E-16	1.27E-20	0.041726141	0.931476332	0.0328986	0.991131406	CG8815-RC CG8815-RB CG8815-RD CG8815-RA	49B5	49B7	transcript	Fri Mar 15 14:21:30 EST 2002	protein_id(AAM68624) - sp_comment(Imperfect match to REAL SP with corresponding FBgn)	CG8815	Sin3A	Tue Dec 02 00:30:00 EST 2003	Sin 3A - 97/15 - 159A11T - l(2)08269 - SIN3 - l(2)k02703 - EY2-9 - l(2)k05415 - Sin3 - l(2)k09715 - sin3 - ES2-3 - dSin3A - ESTS:159A11T - dSin3 - ld - sni3 - Sin3A - 27/3		Sin3A	chromatin - euchromatin - nucleus - Sin3 complex	negative regulation of transcription - negative regulation of transcription DNA-dependent - peripheral nervous system development - regulation of transcription - r	chromatin binding - deacetylase activity - RNA polymerase II transcription factor activity - transcription cofactor ac	sima\DGC clone SD07795 appears problematic: incomplete CDS\Thu Feb 21 20:06:12 EST 2002	CG8815	FBgn0024647 - FBgn0024589 - FBgn0020289 - FBgn0015704 - FBgn0010646 - FBgn0022764	CG8815-RC		IPR003822 == Paired amphipathic helix SCOP:47762 == PAH2 domain; Sin3A|FBgn0022764|pp-CT25374|FBan0008815 SCOP:47762 == PAH2 domain; Sin3A|FBgn0022764|pp-CT41804|FBan0008815	49B5--7	2-		FBal0128061 FBal0008136 FBal0103963 FBal0119386 FBal0103962 FBal0086752 FBal0152186 FBal0119387 FBal0130602 FBal0130601 FBal0130600 FBal0094612 FBal0086966 FBal0060359 FBal0086751 FBal0094610 FBal0089082 FBal0094609 F	AE003821	2R	multiple transcripts considered (model=1)
3522	3522	0.101354795	4.92E-13		0.093579717				CG1091-RA CG1091-RB	84B4	84B4	transcript	Tue Mar 25 14:08:54 EST 2003	protein_id(AAN13359) - sp_comment(Imperfect match to HYPO SP record with corresponding FBgn (assume that new one is better))	CG1091	CG1091	Mon Dec 01 21:07:36 EST 2003	CG1091		CG1091					CG1091	FBgn0037470 - FBan0001091	CG1091-RA							AE003673	3R	single transcript considered (model=2)
5288	3526	4.99E-06	2.18E-13	3.37E-43	0.367387578	0.005356988	1.06E-09	0.951042594	CG12605-RB CG12605-RC CG12605-RA	64A1	64A1	transcript	Wed May 22 14:07:16 EDT 2002	protein_id(AAF47818) - sp_comment(Imperfect match to SP corresponding to a different FBgn)	CG12605	CG12605	Mon Dec 01 17:45:55 EST 2003	CG12605		CG12605		cell proliferation - nucleobase nucleoside nucleotide and nucleic acid metabolism - regulation of transcription from Pol II promoter - transcription from Pol II p	transcription regulator activity		CG12605	FBgn0035481 - FBan0012605	CG12605-RB							AE003479	3L	multiple transcripts considered (model=1)
11796	3534	1.17975E-05	0.824151431	1.72E-27	0.31446194	0.904199197	0.542715946	0.999994454	CG32922-RC CG32922-RB	86C4	86C4	transcript	Fri Nov 08 13:30:55 EST 2002	validation_flag(downstream ATG start) - validation_flag(no ATG start) - sp_comment(Corresponds to a REAL SP entry but doesn't hit it)	CG32922	CG32922	Mon Dec 22 13:31:06 EST 2003	CG31261 - CG14682 - CG32922 - unnamed		CG32922				simonp\Flag Cambridge: dicistronic gene according to FBrf0134703 (internal view only)\Tue Mar 19 14:02:48 EST 2002 - andy\multiphase exon provisional (internal view only)\Mon Dec 22 11:53:41 EST 2003	CG32922	FBgn0051261 - FBan0032922 - FBgn0052922 - FBgn0037821	CG32922-RC			86C4			FBal0139589	AE003688	3R	multiple transcripts considered (model=1)
21250	3535	0.06343351	2.90E-07	5.08E-09	0.53810908	0.573149532	4.94E-11	0.99143139	CG3897-RD CG3897-RB	74B1	74B2	transcript	Tue Jun 25 14:56:58 EDT 2002	protein_id(AAN11708) - sp_comment(Imperfect match to REAL SP with corresponding FBgn)	CG3897	blot	Mon Dec 01 18:27:59 EST 2003	l(3)1658 - blot		blot	integral to membrane	morphogenesis of an epithelium - transport	neurotransmitter transporter activity	cdsmith\First Priority for Reannotation (internal view only)\Tue Jun 25 14:56:54 EDT 2002	CG3897	FBgn0027660 - FBan0003897	CG3897-RD							AE003524	3L	multiple transcripts considered (model=1)
7599	3555	0.01747009	0.002303925	2.66E-25	0.742056178	0.529138217	0.540271108	0.99999745	CG7915-RB CG7915-RA	66B5	66B6	transcript	Fri Jun 14 18:45:31 EDT 2002	protein_id(AAN12011) - sp_comment(Imperfect match to HYPO SP record with corresponding FBgn (assume that new one is better))	CG7915	Ect4	Mon Dec 01 19:00:37 EST 2003	Ect4 - CG7905		Ect4				crosby\Flag Cambridge: gene merge (internal view only)\Tue Mar 18 11:06:54 EST 2003 - crosby\Gene merge based on EST data\Tue Mar 18 11:07:15 EST 2003	CG7915	FBgn0035835 - FBan0007905 - FBgn0035834 - FBan0007915	CG7915-RB							AE003556	3L	multiple transcripts considered (model=1)
8516	3565	0.007409847	0.683660121	2.48E-12	0.212123177	0.782513472	0.321985803	0.999912656	CG7023-RB CG7023-RA	94C4	94C6	transcript	Fri Mar 22 13:22:37 EST 2002	protein_id(AAN13921) - sp_comment(Imperfect match to HYPO SP record with corresponding FBgn (assume that new one is better))	CG7023	CG7023	Mon Dec 01 22:25:53 EST 2003	CG7023		CG7023		protein deubiquitination - proteolysis and peptidolysis	ubiquitin-specific protease activity		CG7023	FBgn0039025 - FBan0007023	CG7023-RA							AE003740	3R	multiple transcripts considered (model=1)
3569	3569	0.304734325	1.69561E-05		0.547392008				CG1889-RA CG1889-RB	9A3	9A3	transcript	Mon Jun 24 17:03:52 EDT 2002	protein_id(AAF46536) - sp_comment(Perfect match to HYPO SP record with corresponding FBgn)	CG1889	CG1889	Mon Dec 01 17:15:47 EST 2003	CG1889		CG1889			receptor binding		CG1889	FBgn0030164 - FBan0001889	CG1889-RA							AE003449	X	single transcript considered (model=2)
[truncated: 5,670 more rows]
