# Supplementary material for: Sex-specific expression of alternative transcripts in Drosophila
Source: Genome Biol. 2006 Aug 25;7(8):R79. doi: 10.1186/gb-2006-7-8-r79 (PMC1779584; doi:10.1186/gb-2006-7-8-r79)
Supplement: Additional data file 4 — Results of analysis based upon the probe level, as well as annotations from FlyBase [file gb-2006-7-8-r79-S4.csv]

actual_set_id	actuals_cluster_id	pline	psex	pactual_set_id	plinebysex_interaction	plinebyset_interaction	psetbysex_interaction	plinebysetbysex_interaction	probeuid	sequence	actuals	cyto_range_min	cyto_range_max	Feature_Type	Feature_Date	Feature_Properties	Annotation_ID	Annotation_Name	Annotation_Date	Synonyms	Properties	Gene	Cellular_Componets	Biological_Processes	Molecular_Functions	Comments	Gadfly	Flybase	Feature_ID	Full_Name	Protein_Domains	Cytogenetic_Map	Recombination_Map	Expression_Patterns	Alleles	GameFileID	chromosome_id	model
146	5	0.003896267	0.00362566	0.003422851	0.644048083	0.324672234	0.788076739	0.99431872	579	CGATATCAATGAGGTCAAGAGTGAGATCAATACGATGCGTTATGAGATGCTCGAGATATT	CG18345-RA CG18345-RB CG18345-RC	46B2	46B2	transcript	Fri Sep 06 17:30:01 EDT 2002	protein_id(AAF58904) - evidence(experimental) - sp_comment(Imperfect match to REAL SP with corresponding FBgn)	CG18345	trpl	Tue Dec 02 00:50:31 EST 2003	dTRPL - dTrpL - DmTRPL - CG1694 - TRPL - TrpL - trp-l - trpl		trpl	integral to plasma membrane - plasma membrane - rhabdomer	calcium ion transport - calcium-mediated signaling - response to abiotic stimulus - response to light	calcium channel activity - calmodulin binding - cation channel activity - light-activated voltage-gated calcium channe	simonp\EST data suggest additional 5' exon(s)\Wed Feb 13 14:35:27 EST 2002 - simonp\EST data support existence of multiple transcripts\Wed Feb 13 14:28:57 EST 2002	CG18345	FBgn0042195 - FBgn0005614 - FBan0018345	CG18345-RA	trp-like	IPR000636 == Cation channels (non-ligand gated) IPR002111 == Cation channels TM region (not potassium) IPR002153 == Transient receptor potential family	46B2			FBal0050670 FBal0082137 FBal0082140 FBal0082139 FBal0094309 FBal0050671 FBal0088560 FBal0082138 FBal0071402	AE003832	2R	multiple transcripts considered (model=1)
146	5	0.003896267	0.00362566	0.003422851	0.644048083	0.324672234	0.788076739	0.99431872	12091	CCCTTTATGAAATTCCTGATCCATGCCTCCTCCTATTTGTTCTTCCTGTTCATCTTGATT	CG18345-RA CG18345-RB CG18345-RC	46B2	46B2	transcript	Fri Sep 06 17:30:01 EDT 2002	protein_id(AAF58904) - evidence(experimental) - sp_comment(Imperfect match to REAL SP with corresponding FBgn)	CG18345	trpl	Tue Dec 02 00:50:31 EST 2003	dTRPL - dTrpL - DmTRPL - CG1694 - TRPL - TrpL - trp-l - trpl		trpl	integral to plasma membrane - plasma membrane - rhabdomer	calcium ion transport - calcium-mediated signaling - response to abiotic stimulus - response to light	calcium channel activity - calmodulin binding - cation channel activity - light-activated voltage-gated calcium channe	simonp\EST data suggest additional 5' exon(s)\Wed Feb 13 14:35:27 EST 2002 - simonp\EST data support existence of multiple transcripts\Wed Feb 13 14:28:57 EST 2002	CG18345	FBgn0042195 - FBgn0005614 - FBan0018345	CG18345-RA	trp-like	IPR000636 == Cation channels (non-ligand gated) IPR002111 == Cation channels TM region (not potassium) IPR002153 == Transient receptor potential family	46B2			FBal0050670 FBal0082137 FBal0082140 FBal0082139 FBal0094309 FBal0050671 FBal0088560 FBal0082138 FBal0071402	AE003832	2R	multiple transcripts considered (model=1)
34102	5	0.003896267	0.00362566	0.003422851	0.644048083	0.324672234	0.788076739	0.99431872	13392	AAAAAAGTTCGTTGCGCACTCGAATATTCAGCAATTACTGTCCTCGATTTGGTATGACGG	CG18345-RA CG18345-RB	46B2	46B2	transcript	Fri Sep 06 17:30:01 EDT 2002	protein_id(AAF58904) - evidence(experimental) - sp_comment(Imperfect match to REAL SP with corresponding FBgn)	CG18345	trpl	Tue Dec 02 00:50:31 EST 2003	dTRPL - dTrpL - DmTRPL - CG1694 - TRPL - TrpL - trp-l - trpl		trpl	integral to plasma membrane - plasma membrane - rhabdomer	calcium ion transport - calcium-mediated signaling - response to abiotic stimulus - response to light	calcium channel activity - calmodulin binding - cation channel activity - light-activated voltage-gated calcium channe	simonp\EST data suggest additional 5' exon(s)\Wed Feb 13 14:35:27 EST 2002 - simonp\EST data support existence of multiple transcripts\Wed Feb 13 14:28:57 EST 2002	CG18345	FBgn0042195 - FBgn0005614 - FBan0018345	CG18345-RA	trp-like	IPR000636 == Cation channels (non-ligand gated) IPR002111 == Cation channels TM region (not potassium) IPR002153 == Transient receptor potential family	46B2			FBal0050670 FBal0082137 FBal0082140 FBal0082139 FBal0094309 FBal0050671 FBal0088560 FBal0082138 FBal0071402	AE003832	2R	multiple transcripts considered (model=1)
19	19	0.631258255	2.73E-08		0.674876427				5557	GAAGAAAATATCATCGCCGTGGCTGCGACCAATAACCTCTTCATATTTCAGGATAAATTT	CG6235-RB CG6235-RA CG6235-RC CG6235-RE CG6235-RF CG6235	85F13	85F14	transcript	Fri Jan 11 16:46:22 EST 2002	protein_id(AAF54499) - sp_comment(Imperfect match to REAL SP with corresponding FBgn) - evidence(experimental) - citation(FBrf0057890)	CG6235	tws	Mon Dec 01 21:22:53 EST 2003	tw - l(3)s1801 - 2414 - B/PR55 - PR55 - l(3)02414 - l(3)01436 - v158 - PP2Ac - DPR55 - l(3)j11C8 - aar - tws - Pp2A-85F - PP2A - phosphoprotein phosphatase 2A 55 kDa		tws	cytoplasm - protein phosphatase type 2A complex	chromosome segregation - defense response - imaginal disc pattern formation - MAPKKK cascade - mitotic anaphase - protein amino acid dephosphorylation - regulation	protein phosphatase type 2A activity - protein phosphatase type 2A regulator activity	bmatthew\<new comment>The structure of the 5' exons of tws mRNA forms RB RC RD and RE are derived from FlyBase ARGS curation and FBrf0057890.\Fri Jan 11 16:57:24 EST 2002 - bmatthew\EST data support existence of multiple transcripts due to variable use of 5' exons\Fri Jan 11 16:56:11 EST 2002	CG6235	CG6235 - FBgn0004906 - FBgn0011434 - FBgn0010780 - FBgn0011012 - FBgn0004889 - FB	CG6235-RB	twins	IPR000009 == Protein phosphatase 2A regulatory subunit PR55 SCOP:50978 == Trp-Asp repeat (WD-repeat); tws|FBgn0004889|pp-CT19500|FBan0006235 SCOP:50978 == Trp-Asp repeat (WD-repeat); tws|FBgn0004889|pp-CT36963|FBan0006235	85F13--14			FBal0035890 FBal0040057 FBal0040058 FBal0035891 FBal0009412 FBal0009447 FBal0044431 FBal0044432 FBal0095152 FBal0135596 FBal0032972 FBal0032973 FBal0010884 FBal0011138 FBal0063711 FBal0035889 FBal0154382 FBal0032971 F	AE003685	3R	single transcript considered (model=2)
20	20	0.000798955	0.008726504	7.05E-25	0.473557749	0.995720827	0.452908417	0.95226279	3300	ATTCTTAACTATCTGACCGACAATGAGTACACGCCGAACTCTTTGAGAACTGGTGCTGAA	CG9297-RA CG9297-RB	87F13	87F13	transcript	Wed Nov 06 16:54:53 EST 2002	sp_comment(Perfect match to HYPO SP record with corresponding FBgn)	CG9297	CG9297	Mon Dec 01 21:41:04 EST 2003	CG9297		CG9297		calcium ion transport	calcium ion binding - calmodulin binding	crosby\DGC clone appears problematic (HL06604): incomplete CDS; DGC:RH42893 okay.\Fri Apr 05 17:12:54 EST 2002	CG9297	FBgn0038181 - FBan0009297	CG9297-RA							AE003701	3R	multiple transcripts considered (model=1)
20	20	0.000798955	0.008726504	7.05E-25	0.473557749	0.995720827	0.452908417	0.95226279	13995	ATTTGGTTCCTACTGGGACTAACGTTAATCGCCGTTTCCAATAATGTTGGGTTTGTCAAT	CG9297-RA CG9297-RB	87F13	87F13	transcript	Wed Nov 06 16:54:53 EST 2002	sp_comment(Perfect match to HYPO SP record with corresponding FBgn)	CG9297	CG9297	Mon Dec 01 21:41:04 EST 2003	CG9297		CG9297		calcium ion transport	calcium ion binding - calmodulin binding	crosby\DGC clone appears problematic (HL06604): incomplete CDS; DGC:RH42893 okay.\Fri Apr 05 17:12:54 EST 2002	CG9297	FBgn0038181 - FBan0009297	CG9297-RA							AE003701	3R	multiple transcripts considered (model=1)
36572	20	0.000798955	0.008726504	7.05E-25	0.473557749	0.995720827	0.452908417	0.95226279	15864	GGCATTCTGCGGTTGATGAGAAAGATACGATTGAAATTGAAACTGTCGAATTGGATTCCA	CG9297-RB	87F13	87F13	transcript	Wed Nov 06 16:54:53 EST 2002	sp_comment(Imperfect match to HYPO SP record with corresponding FBgn (assume that new one is better))	CG9297	CG9297	Mon Dec 01 21:41:04 EST 2003	CG9297		CG9297		calcium ion transport	calcium ion binding - calmodulin binding	crosby\DGC clone appears problematic (HL06604): incomplete CDS; DGC:RH42893 okay.\Fri Apr 05 17:12:54 EST 2002	CG9297	FBgn0038181 - FBan0009297	CG9297-RB							AE003701	3R	multiple transcripts considered (model=1)
8077	28	0.005467083	3.31E-17	1.58E-26	0.047620105	0.998404012	0.40196887	0.999999999	11538	AAGAGATCAATACGCTGCGAACTGTCCTAGCCTCCAAGACGCGCCATGCCTCCGATCTCA	CG5174-RJ CG5174-RB CG5174-RG CG5174-RK CG5174-RH CG5174	55C8	55C9	transcript	Sat Mar 02 16:11:45 EST 2002	protein_id(AAM68452) - sp_comment(Imperfect match to HYPO SP record with corresponding FBgn (assume that new one is better))	CG5174	CG5174	Mon Dec 01 23:47:24 EST 2003	BcDNA:RE18604 - BcDNA:RH27395 - CG5174		CG5174					CG5174	FBgn0064902 - FBgn0064829 - FBgn0034345 - FBan0005174	CG5174-RJ			55C8--9			FBal0110089	AE003799	2R	multiple transcripts considered (model=1)
32789	28	0.005467083	3.31E-17	1.58E-26	0.047620105	0.998404012	0.40196887	0.999999999	12079	TGTTTGGCAGCATCACCAGTGGCATTTCGTCGAAACTGTCGCAAATGAAAAACTCCGAAT	CG5174-RJ CG5174-RB CG5174-RG CG5174-RH CG5174-RA CG5174	55C8	55C9	transcript	Sat Mar 02 16:11:45 EST 2002	protein_id(AAM68452) - sp_comment(Imperfect match to HYPO SP record with corresponding FBgn (assume that new one is better))	CG5174	CG5174	Mon Dec 01 23:47:24 EST 2003	BcDNA:RE18604 - BcDNA:RH27395 - CG5174		CG5174					CG5174	FBgn0064902 - FBgn0064829 - FBgn0034345 - FBan0005174	CG5174-RJ			55C8--9			FBal0110089	AE003799	2R	multiple transcripts considered (model=1)
36929	28	0.005467083	3.31E-17	1.58E-26	0.047620105	0.998404012	0.40196887	0.999999999	16221	GCCCTGGACGAGAATAACACATCCTCGGGTCTGAATTCACCCACAGACTCACTCCCGAAA	CG5174-RI CG5174-RB CG5174-RH CG5174-RA	55C8	55C9	transcript	Mon Feb 10 18:16:43 EST 2003	protein_id(AAM68454) - sp_comment(Imperfect match to HYPO SP record with corresponding FBgn (assume that new one is better))	CG5174	CG5174	Mon Dec 01 23:47:24 EST 2003	BcDNA:RE18604 - BcDNA:RH27395 - CG5174		CG5174					CG5174	FBgn0064902 - FBgn0064829 - FBgn0034345 - FBan0005174	CG5174-RI			55C8--9			FBal0110089	AE003799	2R	multiple transcripts considered (model=1)
35	35	0.20961829	9.73859E-05		0.47566527				5106	ATAGTGTATCAGTCAGCTCATCCACGAACGCCAACACATCGATGACAGTATTAAACCAGA	CG1399-RB CG1399-RA	4.30E+10	4.30E+11	transcript	Fri Mar 14 20:08:37 EST 2003	protein_id(AAF59205) - sp_comment(Imperfect match to HYPO SP record with corresponding FBgn (assume that new one is better))	CG1399	CG1399	Tue Dec 02 01:07:15 EST 2003	CG1576 - CG1399		CG1399			myosin I binding	pavel\First Priority for Reannotation (internal view only)\Tue Feb 19 17:52:31 EST 2002	CG1399	FBgn0033211 - FBgn0033212 - FBan0001399	CG1399-RB		SCOP:52047 == RNI-like; CG1399|FBgn0033212|pp-CT3214|FBan0001399	43E9--10			FBal0108987	AE003840	2R	single transcript considered (model=2)
35	35	0.20961829	9.73859E-05		0.47566527				7715	ACAAACTAGAAGAAGATGATGTCGAGATAGTGACATTTGGAAATACCTGCAGTGGCTCAA	CG1399-RB CG1399-RA	4.30E+10	4.30E+11	transcript	Fri Mar 14 20:08:37 EST 2003	protein_id(AAF59205) - sp_comment(Imperfect match to HYPO SP record with corresponding FBgn (assume that new one is better))	CG1399	CG1399	Tue Dec 02 01:07:15 EST 2003	CG1576 - CG1399		CG1399			myosin I binding	pavel\First Priority for Reannotation (internal view only)\Tue Feb 19 17:52:31 EST 2002	CG1399	FBgn0033211 - FBgn0033212 - FBan0001399	CG1399-RB		SCOP:52047 == RNI-like; CG1399|FBgn0033212|pp-CT3214|FBan0001399	43E9--10			FBal0108987	AE003840	2R	single transcript considered (model=2)
38	38	0.154856254	9.75E-32	1.21E-07	0.129412808	2.04E-08	4.13E-25	0.405395335	4484	TCTGTGATGAATCACTACTCGGGCTACCATCGCAGGCCCATAAATAGGAATTCAAATATT	CG14995-RA CG14995-RB CG14995-RD CG14995-RC	64A6	64A6	transcript	Thu May 23 14:21:00 EDT 2002	protein_id(AAF47837) - sp_comment(Blast failed)	CG14995	CG14995	Mon Dec 01 17:47:40 EST 2003	CT34848 - CG14995		CG14995		autophagic cell death - salivary gland cell death		campbell\\Flag Cambridge: There is a Genbank entry for a 5'UTR partial sequence that overlaps ESTs for CG14995. The Accession for the 5'UTR is AF234165 - The authors Merdes G. and Paro R. named the gene \	CG14995	FBgn0035497 - FBan0014995	CG14995-RA							AE003480	3L	multiple transcripts considered (model=1)
25240	38	0.154856254	9.75E-32	1.21E-07	0.129412808	2.04E-08	4.13E-25	0.405395335	4505	CCATCGCCCATGTATAACACCATAACCAAAGAGCAGCGCACCTCCTACCACCAGTACGAT	CG14995-RA CG14995-RC	64A6	64A6	transcript	Thu May 23 14:21:00 EDT 2002	protein_id(AAF47837) - sp_comment(Blast failed)	CG14995	CG14995	Mon Dec 01 17:47:40 EST 2003	CT34848 - CG14995		CG14995		autophagic cell death - salivary gland cell death		campbell\\Flag Cambridge: There is a Genbank entry for a 5'UTR partial sequence that overlaps ESTs for CG14995. The Accession for the 5'UTR is AF234165 - The authors Merdes G. and Paro R. named the gene \	CG14995	FBgn0035497 - FBan0014995	CG14995-RA							AE003480	3L	multiple transcripts considered (model=1)
38	38	0.154856254	9.75E-32	1.21E-07	0.129412808	2.04E-08	4.13E-25	0.405395335	9446	ATATTTGCGCAAGAACAGCATCTCTGACATCAACGAGATCGCCTACCTACAAAATCTTCC	CG14995-RA CG14995-RB CG14995-RD CG14995-RC	64A6	64A6	transcript	Thu May 23 14:21:00 EDT 2002	protein_id(AAF47837) - sp_comment(Blast failed)	CG14995	CG14995	Mon Dec 01 17:47:40 EST 2003	CT34848 - CG14995		CG14995		autophagic cell death - salivary gland cell death		campbell\\Flag Cambridge: There is a Genbank entry for a 5'UTR partial sequence that overlaps ESTs for CG14995. The Accession for the 5'UTR is AF234165 - The authors Merdes G. and Paro R. named the gene \	CG14995	FBgn0035497 - FBan0014995	CG14995-RA							AE003480	3L	multiple transcripts considered (model=1)
39576	38	0.154856254	9.75E-32	1.21E-07	0.129412808	2.04E-08	4.13E-25	0.405395335	18868	AGGAAATGGTGATAGCGCGGGCCAAGCAATCCGATTTGTCCCTGATCAAAAAGCTAAATT	CG14995-RA CG14995-RD CG14995-RC	64A6	64A6	transcript	Thu May 23 14:21:00 EDT 2002	protein_id(AAF47837) - sp_comment(Blast failed)	CG14995	CG14995	Mon Dec 01 17:47:40 EST 2003	CT34848 - CG14995		CG14995		autophagic cell death - salivary gland cell death		campbell\\Flag Cambridge: There is a Genbank entry for a 5'UTR partial sequence that overlaps ESTs for CG14995. The Accession for the 5'UTR is AF234165 - The authors Merdes G. and Paro R. named the gene \	CG14995	FBgn0035497 - FBan0014995	CG14995-RA							AE003480	3L	multiple transcripts considered (model=1)
1119	39	0.004965968	0.002003815	2.64E-23	0.523008577	0.541030834	0.09509449	0.999747045	717	TGGCACGACTTTGGACGTCAGAATGATGCCGACAAAATACAAATACCAAAAATCTTCACA	CG5058-RC CG5058-RG CG5058-RD CG5058-RA CG5058-RB	5.40E+11	54F1	transcript	Tue Dec 03 13:05:44 EST 2002	protein_id(AAF57784) - sp_comment(Blast failed)	CG5058	grh	Thu Jan 08 12:26:47 EST 2004	Elf-1/NTF-1 - elf1 - Ntf1 - l(2)IM45 - hsk - Elf1 - Elf-1 - NTF-1/Elf-1 - NTF-1 - grh - grainyhead - NTF1 - Grainyhead - EG:191D12.1 - Ntf - Gh - elf1(CAG)<down>7</down> - DREB - l(2)06850 - l(2		grh	nucleus	embryonic cuticle biosynthesis (sensu Insecta) - ganglion mother cell fate determination - membrane organization and biogenesis - plasma membrane organization and b	DNA binding - RNA polymerase II transcription factor activity - specific RNA polymerase II transcription factor activi	validator_r32\multiphase exon provisional (internal view only)\Mon Jan 12 11:45:21 EST 2004 - simonp\EST data support existence of multiple transcripts\Fri Feb 22 17:31:38 EST 2002 - simonp\possible alternatively spliced 5prime exons with ranges 12095-12502 and 15129-15474\Fri Feb 22 17:49:46 EST 2002 - simonp\Multiple ESTs homologous to non-coding strand of this gene\Fri Feb 22 19:47:21 EST 2002	CG5058	CG5058 - FBgn0026798 - FBgn0014968 - FBgn0013964 - FBgn0010683 - FBgn0010628 - FB	CG5058-RC	grainy head	SCOP:50486 == FMT C-terminal domain-like; grh|FBgn0004586|pp-CT42184|FBan0005058	54E10--F1	Feb-86		FBal0045815 FBal0045816 FBal0045817 FBal0045818 FBal0008118 FBal0049604 FBal0049605 FBal0049606 FBal0049607 FBal0155219 FBal0039410 FBal0064694 FBal0009305 FBal0144273 FBal0058903 FBal0058902 FBal0058901 FBal0058900 F	AE003801	2R	multiple transcripts considered (model=1)
14589	39	0.004965968	0.002003815	2.64E-23	0.523008577	0.541030834	0.09509449	0.999747045	11383	ATACTGGACCAGAACATGTTGACCAGCACACCCCTGACCGACTTTGGTCCGCCGATGAAG	CG5058-RC CG5058-RF CG5058-RG CG5058-RD CG5058-RA CG5058	5.40E+11	54F1	transcript	Tue Dec 03 13:05:44 EST 2002	protein_id(AAF57784) - sp_comment(Blast failed)	CG5058	grh	Thu Jan 08 12:26:47 EST 2004	Elf-1/NTF-1 - elf1 - Ntf1 - l(2)IM45 - hsk - Elf1 - Elf-1 - NTF-1/Elf-1 - NTF-1 - grh - grainyhead - NTF1 - Grainyhead - EG:191D12.1 - Ntf - Gh - elf1(CAG)<down>7</down> - DREB - l(2)06850 - l(2		grh	nucleus	embryonic cuticle biosynthesis (sensu Insecta) - ganglion mother cell fate determination - membrane organization and biogenesis - plasma membrane organization and b	DNA binding - RNA polymerase II transcription factor activity - specific RNA polymerase II transcription factor activi	validator_r32\multiphase exon provisional (internal view only)\Mon Jan 12 11:45:21 EST 2004 - simonp\EST data support existence of multiple transcripts\Fri Feb 22 17:31:38 EST 2002 - simonp\possible alternatively spliced 5prime exons with ranges 12095-12502 and 15129-15474\Fri Feb 22 17:49:46 EST 2002 - simonp\Multiple ESTs homologous to non-coding strand of this gene\Fri Feb 22 19:47:21 EST 2002	CG5058	CG5058 - FBgn0026798 - FBgn0014968 - FBgn0013964 - FBgn0010683 - FBgn0010628 - FB	CG5058-RC	grainy head	SCOP:50486 == FMT C-terminal domain-like; grh|FBgn0004586|pp-CT42184|FBan0005058	54E10--F1	Feb-86		FBal0045815 FBal0045816 FBal0045817 FBal0045818 FBal0008118 FBal0049604 FBal0049605 FBal0049606 FBal0049607 FBal0155219 FBal0039410 FBal0064694 FBal0009305 FBal0144273 FBal0058903 FBal0058902 FBal0058901 FBal0058900 F	AE003801	2R	multiple transcripts considered (model=1)
36722	39	0.004965968	0.002003815	2.64E-23	0.523008577	0.541030834	0.09509449	0.999747045	16014	CCGGCATGACATTCAACCCCCTGAGCAACGGCAACTCCAACTCCAACTCGCACTCGTCCT	CG5058-RA CG5058-RG CG5058-RD	5.40E+11	54F1	transcript	Tue Dec 03 13:06:04 EST 2002	protein_id(AAF57782) - sp_comment(Imperfect match to REAL SP with corresponding FBgn)	CG5058	grh	Thu Jan 08 12:26:47 EST 2004	Elf-1/NTF-1 - elf1 - Ntf1 - l(2)IM45 - hsk - Elf1 - Elf-1 - NTF-1/Elf-1 - NTF-1 - grh - grainyhead - NTF1 - Grainyhead - EG:191D12.1 - Ntf - Gh - elf1(CAG)<down>7</down> - DREB - l(2)06850 - l(2		grh	nucleus	embryonic cuticle biosynthesis (sensu Insecta) - ganglion mother cell fate determination - membrane organization and biogenesis - plasma membrane organization and b	DNA binding - RNA polymerase II transcription factor activity - specific RNA polymerase II transcription factor activi	validator_r32\multiphase exon provisional (internal view only)\Mon Jan 12 11:45:21 EST 2004 - simonp\EST data support existence of multiple transcripts\Fri Feb 22 17:31:38 EST 2002 - simonp\possible alternatively spliced 5prime exons with ranges 12095-12502 and 15129-15474\Fri Feb 22 17:49:46 EST 2002 - simonp\Multiple ESTs homologous to non-coding strand of this gene\Fri Feb 22 19:47:21 EST 2002	CG5058	CG5058 - FBgn0026798 - FBgn0014968 - FBgn0013964 - FBgn0010683 - FBgn0010628 - FB	CG5058-RA	grainy head	SCOP:50486 == FMT C-terminal domain-like; grh|FBgn0004586|pp-CT42184|FBan0005058	54E10--F1	Feb-86		FBal0045815 FBal0045816 FBal0045817 FBal0045818 FBal0008118 FBal0049604 FBal0049605 FBal0049606 FBal0049607 FBal0155219 FBal0039410 FBal0064694 FBal0009305 FBal0144273 FBal0058903 FBal0058902 FBal0058901 FBal0058900 F	AE003801	2R	multiple transcripts considered (model=1)
1119	39	0.004965968	0.002003815	2.64E-23	0.523008577	0.541030834	0.09509449	0.999747045	18892	AACATTTATCGCACAAACAAGAAGGGGATTACTGCGAAAATTGACGATGACATGATATCG	CG5058-RC CG5058-RG CG5058-RD CG5058-RA CG5058-RB	5.40E+11	54F1	transcript	Tue Dec 03 13:05:44 EST 2002	protein_id(AAF57784) - sp_comment(Blast failed)	CG5058	grh	Thu Jan 08 12:26:47 EST 2004	Elf-1/NTF-1 - elf1 - Ntf1 - l(2)IM45 - hsk - Elf1 - Elf-1 - NTF-1/Elf-1 - NTF-1 - grh - grainyhead - NTF1 - Grainyhead - EG:191D12.1 - Ntf - Gh - elf1(CAG)<down>7</down> - DREB - l(2)06850 - l(2		grh	nucleus	embryonic cuticle biosynthesis (sensu Insecta) - ganglion mother cell fate determination - membrane organization and biogenesis - plasma membrane organization and b	DNA binding - RNA polymerase II transcription factor activity - specific RNA polymerase II transcription factor activi	validator_r32\multiphase exon provisional (internal view only)\Mon Jan 12 11:45:21 EST 2004 - simonp\EST data support existence of multiple transcripts\Fri Feb 22 17:31:38 EST 2002 - simonp\possible alternatively spliced 5prime exons with ranges 12095-12502 and 15129-15474\Fri Feb 22 17:49:46 EST 2002 - simonp\Multiple ESTs homologous to non-coding strand of this gene\Fri Feb 22 19:47:21 EST 2002	CG5058	CG5058 - FBgn0026798 - FBgn0014968 - FBgn0013964 - FBgn0010683 - FBgn0010628 - FB	CG5058-RC	grainy head	SCOP:50486 == FMT C-terminal domain-like; grh|FBgn0004586|pp-CT42184|FBan0005058	54E10--F1	Feb-86		FBal0045815 FBal0045816 FBal0045817 FBal0045818 FBal0008118 FBal0049604 FBal0049605 FBal0049606 FBal0049607 FBal0155219 FBal0039410 FBal0064694 FBal0009305 FBal0144273 FBal0058903 FBal0058902 FBal0058901 FBal0058900 F	AE003801	2R	multiple transcripts considered (model=1)
1228	42	0.015985505	5.35E-06	2.13E-20	0.325214336	0.583056587	0.013774234	0.99538522	9433	AAGAATGCGAATGTCTACTACGCGGTTAACACGAACTACAACCTCAACTTCATCCTAAGA	CG8865-RC CG8865-RB CG8865-RD CG8865-RA	70C5	70C5	transcript	Wed Oct 30 17:25:42 EST 2002	sp_comment(Imperfect match to REAL SP with corresponding FBgn)	CG8865	Rgl	Mon Dec 01 18:40:31 EST 2003	dRGL - DRgl - Rgl - RalGDS		Rgl		G-protein coupled receptor protein signaling pathway - transmembrane receptor protein tyrosine kinase signaling pathway	RAL GDP-dissociation stimulator activity - Ral guanyl-nucleotide exchange factor activity		CG8865	FBgn0026376 - FBan0008865 - FBgn0036385	CG8865-RC							AE003536	3L	multiple transcripts considered (model=1)
39922	42	0.015985505	5.35E-06	2.13E-20	0.325214336	0.583056587	0.013774234	0.99538522	19214	AGCCACTTTGAGGAATCTCTCCAAGAAAACCAAGGATCTGCATGCCAAAAACTATACCTA	CG8865-RA	70C5	70C5	transcript	Tue May 21 19:43:00 EDT 2002	protein_id(AAF49790) - sp_comment(Perfect match to REAL SP with corresponding FBgn)	CG8865	Rgl	Mon Dec 01 18:40:31 EST 2003	dRGL - DRgl - Rgl - RalGDS		Rgl		G-protein coupled receptor protein signaling pathway - transmembrane receptor protein tyrosine kinase signaling pathway	RAL GDP-dissociation stimulator activity - Ral guanyl-nucleotide exchange factor activity		CG8865	FBgn0026376 - FBan0008865 - FBgn0036385	CG8865-RA							AE003536	3L	multiple transcripts considered (model=1)
2860	48	6.40E-10	1.71E-13	9.56E-133	0.002236951	0.999130054	1.06008E-05	1	494	GCCCAACTACGATTCGGATTACTCGACGGTGAGGTACCGCACCCAGAATCCGCACCGCGT	CG18408-RI CG18408-RJ CG18408-RB CG18408-RC CG18408-RF C	46F9	47A1	transcript	Tue Dec 10 14:12:48 EST 2002	protein_id(AAF58813) - sp_comment(Imperfect match to REAL SP with corresponding FBgn)	CG18408	CAP	Tue Dec 02 00:46:09 EST 2003	Rexin - DCAP - rexin - CG3451 - CG18409 - CAP		CAP	focal adhesion	cytoskeleton organization and biogenesis - MAPKKK cascade	structural constituent of cytoskeleton - vinculin binding		CG18408	FBgn0033505 - FBgn0033503 - FBgn0033504 - FBan0018408	CG18408-RI		SCOP:50044 == SH3-domain; CG3451|FBgn0033505|pp-CT7898|FBan0003451 SCOP:53474 == alpha/beta-Hydrolases; CG3451|FBgn0033505|pp-CT7898|FBan0003451	46F9--47A1			FBal0124394 FBal0137106 FBal0134025 FBal0148367 FBal0148364 FBal0148365 FBal0148366 FBal0142046	AE003830	2R	multiple transcripts considered (model=1)
15629	48	6.40E-10	1.71E-13	9.56E-133	0.002236951	0.999130054	1.06008E-05	1	5748	TATCAGACGATACACAAGCAGAAGAACGGCGATGATTTCGTGATTCGCTACAAGTGTCCT	CG18408-RF CG18408-RC	46F9	47A1	transcript	Tue Dec 10 14:12:48 EST 2002	protein_id(AAF58815) - sp_comment(Imperfect match to REAL SP with corresponding FBgn)	CG18408	CAP	Tue Dec 02 00:46:09 EST 2003	Rexin - DCAP - rexin - CG3451 - CG18409 - CAP		CAP	focal adhesion	cytoskeleton organization and biogenesis - MAPKKK cascade	structural constituent of cytoskeleton - vinculin binding		CG18408	FBgn0033505 - FBgn0033503 - FBgn0033504 - FBan0018408	CG18408-RF		SCOP:50044 == SH3-domain; CG3451|FBgn0033505|pp-CT7898|FBan0003451 SCOP:53474 == alpha/beta-Hydrolases; CG3451|FBgn0033505|pp-CT7898|FBan0003451	46F9--47A1			FBal0124394 FBal0137106 FBal0134025 FBal0148367 FBal0148364 FBal0148365 FBal0148366 FBal0142046	AE003830	2R	multiple transcripts considered (model=1)
28171	48	6.40E-10	1.71E-13	9.56E-133	0.002236951	0.999130054	1.06008E-05	1	7461	ATTGTGGCTCCCAAAGTGGCCAAGAGTTCATCGCTGCGCCTGAAGGATGTCCCGCTGAAT	CG18408-RI	46F9	47A1	transcript	Tue Dec 10 14:12:48 EST 2002	protein_id(AAF58813) - sp_comment(Imperfect match to REAL SP with corresponding FBgn)	CG18408	CAP	Tue Dec 02 00:46:09 EST 2003	Rexin - DCAP - rexin - CG3451 - CG18409 - CAP		CAP	focal adhesion	cytoskeleton organization and biogenesis - MAPKKK cascade	structural constituent of cytoskeleton - vinculin binding		CG18408	FBgn0033505 - FBgn0033503 - FBgn0033504 - FBan0018408	CG18408-RI		SCOP:50044 == SH3-domain; CG3451|FBgn0033505|pp-CT7898|FBan0003451 SCOP:53474 == alpha/beta-Hydrolases; CG3451|FBgn0033505|pp-CT7898|FBan0003451	46F9--47A1			FBal0124394 FBal0137106 FBal0134025 FBal0148367 FBal0148364 FBal0148365 FBal0148366 FBal0142046	AE003830	2R	multiple transcripts considered (model=1)
15629	48	6.40E-10	1.71E-13	9.56E-133	0.002236951	0.999130054	1.06008E-05	1	9376	CCAGTCGTCCAGCCTACAGGCCCAATGAAGTCATCTACAAAGTCAAGCACGAGTATATGA	CG18408-RF CG18408-RC	46F9	47A1	transcript	Tue Dec 10 14:12:48 EST 2002	protein_id(AAF58815) - sp_comment(Imperfect match to REAL SP with corresponding FBgn)	CG18408	CAP	Tue Dec 02 00:46:09 EST 2003	Rexin - DCAP - rexin - CG3451 - CG18409 - CAP		CAP	focal adhesion	cytoskeleton organization and biogenesis - MAPKKK cascade	structural constituent of cytoskeleton - vinculin binding		CG18408	FBgn0033505 - FBgn0033503 - FBgn0033504 - FBan0018408	CG18408-RF		SCOP:50044 == SH3-domain; CG3451|FBgn0033505|pp-CT7898|FBan0003451 SCOP:53474 == alpha/beta-Hydrolases; CG3451|FBgn0033505|pp-CT7898|FBan0003451	46F9--47A1			FBal0124394 FBal0137106 FBal0134025 FBal0148367 FBal0148364 FBal0148365 FBal0148366 FBal0142046	AE003830	2R	multiple transcripts considered (model=1)
32558	48	6.40E-10	1.71E-13	9.56E-133	0.002236951	0.999130054	1.06008E-05	1	11848	AACATCCACTTCAAGACCCCCATCAGGCATGAGCAGCGTCAGAACTTGTCGGAAGAGGAA	CG18408-RI CG18408-RJ CG3451-RB CG18408-RD CG18408-RB CG	46F9	47A1	transcript	Tue Dec 10 14:12:48 EST 2002	protein_id(AAF58813) - sp_comment(Imperfect match to REAL SP with corresponding FBgn)	CG18408	CAP	Tue Dec 02 00:46:09 EST 2003	Rexin - DCAP - rexin - CG3451 - CG18409 - CAP		CAP	focal adhesion	cytoskeleton organization and biogenesis - MAPKKK cascade	structural constituent of cytoskeleton - vinculin binding		CG18408	FBgn0033505 - FBgn0033503 - FBgn0033504 - FBan0018408	CG18408-RI		SCOP:50044 == SH3-domain; CG3451|FBgn0033505|pp-CT7898|FBan0003451 SCOP:53474 == alpha/beta-Hydrolases; CG3451|FBgn0033505|pp-CT7898|FBan0003451	46F9--47A1			FBal0124394 FBal0137106 FBal0134025 FBal0148367 FBal0148364 FBal0148365 FBal0148366 FBal0142046	AE003830	2R	multiple transcripts considered (model=1)
33238	48	6.40E-10	1.71E-13	9.56E-133	0.002236951	0.999130054	1.06008E-05	1	12528	CATTTAATTGTAGCTATCGGAAATTACACTGCACTACAAACTCGGTTCCGGAAGTGTAGT	CG3451-RC	46F9	47A1	transcript	Tue Dec 10 14:12:48 EST 2002	protein_id(AAM68779) - sp_comment(Imperfect match to REAL SP with corresponding FBgn)	CG18408	CAP	Tue Dec 02 00:46:09 EST 2003	Rexin - DCAP - rexin - CG3451 - CG18409 - CAP		CAP	focal adhesion	cytoskeleton organization and biogenesis - MAPKKK cascade	structural constituent of cytoskeleton - vinculin binding		CG18408	FBgn0033505 - FBgn0033503 - FBgn0033504 - FBan0018408	CG18408-RG		SCOP:50044 == SH3-domain; CG3451|FBgn0033505|pp-CT7898|FBan0003451 SCOP:53474 == alpha/beta-Hydrolases; CG3451|FBgn0033505|pp-CT7898|FBan0003451	46F9--47A1			FBal0124394 FBal0137106 FBal0134025 FBal0148367 FBal0148364 FBal0148365 FBal0148366 FBal0142046	AE003830	2R	multiple transcripts considered (model=1)
34045	48	6.40E-10	1.71E-13	9.56E-133	0.002236951	0.999130054	1.06008E-05	1	13335	GGACATCTTTAACGGGAATCTAGAACAATCGAAACTATCGCCATTGTACACTGAAGGTAA	CG18408-RI CG18408-RJ CG18408-RC CG18408-RF CG18408-RA C	46F9	47A1	transcript	Tue Dec 10 14:12:48 EST 2002	protein_id(AAF58813) - sp_comment(Imperfect match to REAL SP with corresponding FBgn)	CG18408	CAP	Tue Dec 02 00:46:09 EST 2003	Rexin - DCAP - rexin - CG3451 - CG18409 - CAP		CAP	focal adhesion	cytoskeleton organization and biogenesis - MAPKKK cascade	structural constituent of cytoskeleton - vinculin binding		CG18408	FBgn0033505 - FBgn0033503 - FBgn0033504 - FBan0018408	CG18408-RI		SCOP:50044 == SH3-domain; CG3451|FBgn0033505|pp-CT7898|FBan0003451 SCOP:53474 == alpha/beta-Hydrolases; CG3451|FBgn0033505|pp-CT7898|FBan0003451	46F9--47A1			FBal0124394 FBal0137106 FBal0134025 FBal0148367 FBal0148364 FBal0148365 FBal0148366 FBal0142046	AE003830	2R	multiple transcripts considered (model=1)
34698	48	6.40E-10	1.71E-13	9.56E-133	0.002236951	0.999130054	1.06008E-05	1	13988	AATCTCGACGTGCTGCGCACAAACATCAACAATGAGTTCAATACGCTGACGCAAAATGGA	CG18408-RI CG18408-RJ CG18408-RE CG18408-RD CG18408-RB C	46F9	47A1	transcript	Tue Dec 10 14:12:48 EST 2002	protein_id(AAF58813) - sp_comment(Imperfect match to REAL SP with corresponding FBgn)	CG18408	CAP	Tue Dec 02 00:46:09 EST 2003	Rexin - DCAP - rexin - CG3451 - CG18409 - CAP		CAP	focal adhesion	cytoskeleton organization and biogenesis - MAPKKK cascade	structural constituent of cytoskeleton - vinculin binding		CG18408	FBgn0033505 - FBgn0033503 - FBgn0033504 - FBan0018408	CG18408-RI		SCOP:50044 == SH3-domain; CG3451|FBgn0033505|pp-CT7898|FBan0003451 SCOP:53474 == alpha/beta-Hydrolases; CG3451|FBgn0033505|pp-CT7898|FBan0003451	46F9--47A1			FBal0124394 FBal0137106 FBal0134025 FBal0148367 FBal0148364 FBal0148365 FBal0148366 FBal0142046	AE003830	2R	multiple transcripts considered (model=1)
36416	48	6.40E-10	1.71E-13	9.56E-133	0.002236951	0.999130054	1.06008E-05	1	15708	TAAGAAGGAGGTACCCGTGAGCAGTCCCCTTAGCCCCGTTGAACAAAAGCAGGCTTACAA	CG18408-RI CG18408-RJ CG18408-RB CG18408-RC CG18408-RF C	46F9	47A1	transcript	Tue Dec 10 14:12:48 EST 2002	protein_id(AAF58813) - sp_comment(Imperfect match to REAL SP with corresponding FBgn)	CG18408	CAP	Tue Dec 02 00:46:09 EST 2003	Rexin - DCAP - rexin - CG3451 - CG18409 - CAP		CAP	focal adhesion	cytoskeleton organization and biogenesis - MAPKKK cascade	structural constituent of cytoskeleton - vinculin binding		CG18408	FBgn0033505 - FBgn0033503 - FBgn0033504 - FBan0018408	CG18408-RI		SCOP:50044 == SH3-domain; CG3451|FBgn0033505|pp-CT7898|FBan0003451 SCOP:53474 == alpha/beta-Hydrolases; CG3451|FBgn0033505|pp-CT7898|FBan0003451	46F9--47A1			FBal0124394 FBal0137106 FBal0134025 FBal0148367 FBal0148364 FBal0148365 FBal0148366 FBal0142046	AE003830	2R	multiple transcripts considered (model=1)
36793	48	6.40E-10	1.71E-13	9.56E-133	0.002236951	0.999130054	1.06008E-05	1	16085	CAATCGCAATCGCAACAAACGCAATCGAAACCAAAATCAAAATCAGAATCCGAGCCAAAA	CG18408-RA	46F9	47A1	transcript	Tue Dec 10 14:12:48 EST 2002	protein_id(AAF58816) - sp_comment(Imperfect match to REAL SP with corresponding FBgn)	CG18408	CAP	Tue Dec 02 00:46:09 EST 2003	Rexin - DCAP - rexin - CG3451 - CG18409 - CAP		CAP	focal adhesion	cytoskeleton organization and biogenesis - MAPKKK cascade	structural constituent of cytoskeleton - vinculin binding		CG18408	FBgn0033505 - FBgn0033503 - FBgn0033504 - FBan0018408	CG18408-RA		SCOP:50044 == SH3-domain; CG3451|FBgn0033505|pp-CT7898|FBan0003451 SCOP:53474 == alpha/beta-Hydrolases; CG3451|FBgn0033505|pp-CT7898|FBan0003451	46F9--47A1			FBal0124394 FBal0137106 FBal0134025 FBal0148367 FBal0148364 FBal0148365 FBal0148366 FBal0142046	AE003830	2R	multiple transcripts considered (model=1)
23146	72	0.004223291	0.008460774	0.052518477	0.227461022	0.958388751	0.262018471	0.989541222	2394	TTGATTCGCTGCTGCTTCGAGCCACCGGAACTGCCTGAGTTCTTCGACAGCTTCGTGCAA	CG8739-RB	4.40E+04	4.40E+04	transcript	Wed Feb 20 17:11:28 EST 2002	protein_id(AAF59047) - sp_comment(Imperfect match to REAL SP with corresponding FBgn)	CG8739	cmp44E	Tue Dec 02 00:59:23 EST 2003	cmp44E		cmp44E	plasma membrane				CG8739	FBgn0025937 - FBan0008739	CG8739-RB							AE003836	2R	multiple transcripts considered (model=1)
4166	72	0.004223291	0.008460774	0.052518477	0.227461022	0.958388751	0.262018471	0.989541222	5099	AATTTGCCAACCATCATCCCGACTATCAAAAGATCGAGATCATGCTGTTCATCATGAACA	CG8739-RB CG8739-RA	4.40E+04	4.40E+04	transcript	Wed Feb 20 17:11:28 EST 2002	protein_id(AAF59047) - sp_comment(Imperfect match to REAL SP with corresponding FBgn)	CG8739	cmp44E	Tue Dec 02 00:59:23 EST 2003	cmp44E		cmp44E	plasma membrane				CG8739	FBgn0025937 - FBan0008739	CG8739-RB							AE003836	2R	multiple transcripts considered (model=1)
73	73	9.84E-09	3.76E-11	9.64E-81	0.026147676	0.601864348	0.000100246	1	5299	ATGGAGTATAAAACCAGGCAGTGGCACGAGAATTGCTTCTGCTGCTGCGTCTGCAAGACG	CG32171-RF CG32171-RD CG32171-RC CG32171-RB CG32171-RA C	73D3	73D6	transcript	Wed Nov 12 12:57:00 EST 2003		CG32171	Lmpt	Tue Dec 02 01:49:37 EST 2003	BcDNA:RE37250 - CG9959 - CG11914 - Lmpt - CG11916		Lmpt	nucleus	heart development - mesoderm development - muscle development	transcription factor activity	cdsmith\Flag Cambridge: gene merge (internal view only)\Thu May 23 17:15:12 EDT 2002	CG32171	FBgn0036674 - FBgn0063025 - FBan0032171 - FBgn0052171 - FBgn0036672 - FBgn0036675	CG32171-RF	Limpet		73D3--6			FBal0130953 FBal0130956 FBal0130955 FBal0130954 FBal0137465 FBal0156287 FBal0156286 FBal0128378	AE003525	3L	multiple transcripts considered (model=1)
73	73	9.84E-09	3.76E-11	9.64E-81	0.026147676	0.601864348	0.000100246	1	6442	GCATCACGACTGCTTTGTGTGTGCCAGCTGCAAGGCTAGTCTGGTTGGTCGTGGCTTCAT	CG32171-RF CG32171-RD CG32171-RC CG32171-RB CG32171-RA C	73D3	73D6	transcript	Wed Nov 12 12:57:00 EST 2003		CG32171	Lmpt	Tue Dec 02 01:49:37 EST 2003	BcDNA:RE37250 - CG9959 - CG11914 - Lmpt - CG11916		Lmpt	nucleus	heart development - mesoderm development - muscle development	transcription factor activity	cdsmith\Flag Cambridge: gene merge (internal view only)\Thu May 23 17:15:12 EDT 2002	CG32171	FBgn0036674 - FBgn0063025 - FBan0032171 - FBgn0052171 - FBgn0036672 - FBgn0036675	CG32171-RF	Limpet		73D3--6			FBal0130953 FBal0130956 FBal0130955 FBal0130954 FBal0137465 FBal0156287 FBal0156286 FBal0128378	AE003525	3L	multiple transcripts considered (model=1)
28589	73	9.84E-09	3.76E-11	9.64E-81	0.026147676	0.601864348	0.000100246	1	7879	GATCAAGAAGGCCAAGGATAATAACGAGGATATCGCCGTGCTGAGCATGTTTCTGCCCAA	CG32171-RE CG32171-RA	73D3	73D6	transcript	Wed Nov 12 12:55:35 EST 2003		CG32171	Lmpt	Tue Dec 02 01:49:37 EST 2003	BcDNA:RE37250 - CG9959 - CG11914 - Lmpt - CG11916		Lmpt	nucleus	heart development - mesoderm development - muscle development	transcription factor activity	cdsmith\Flag Cambridge: gene merge (internal view only)\Thu May 23 17:15:12 EDT 2002	CG32171	FBgn0036674 - FBgn0063025 - FBan0032171 - FBgn0052171 - FBgn0036672 - FBgn0036675	CG32171-RE	Limpet		73D3--6			FBal0130953 FBal0130956 FBal0130955 FBal0130954 FBal0137465 FBal0156287 FBal0156286 FBal0128378	AE003525	3L	multiple transcripts considered (model=1)
30752	73	9.84E-09	3.76E-11	9.64E-81	0.026147676	0.601864348	0.000100246	1	10042	CATTATAAGAGAGGTGGAAGATGGAGTACGGTGTGAGCAATGTAAATCAGATTGCCCAGG	CG32171-RG CG32171-RB	73D3	73D6	transcript	Wed Nov 12 13:01:11 EST 2003		CG32171	Lmpt	Tue Dec 02 01:49:37 EST 2003	BcDNA:RE37250 - CG9959 - CG11914 - Lmpt - CG11916		Lmpt	nucleus	heart development - mesoderm development - muscle development	transcription factor activity	cdsmith\Flag Cambridge: gene merge (internal view only)\Thu May 23 17:15:12 EDT 2002	CG32171	FBgn0036674 - FBgn0063025 - FBan0032171 - FBgn0052171 - FBgn0036672 - FBgn0036675	CG32171-RG	Limpet		73D3--6			FBal0130953 FBal0130956 FBal0130955 FBal0130954 FBal0137465 FBal0156287 FBal0156286 FBal0128378	AE003525	3L	multiple transcripts considered (model=1)
5012	73	9.84E-09	3.76E-11	9.64E-81	0.026147676	0.601864348	0.000100246	1	10231	ACAGCGTTACGTCATCCGGGACGATCATCCGTACTGCATCAAGTGCTACGAGAATGTGTT	CG32171-RF CG32171-RD CG32171-RC CG32171-RB CG32171-RG C	73D3	73D6	transcript	Wed Nov 12 12:57:00 EST 2003		CG32171	Lmpt	Tue Dec 02 01:49:37 EST 2003	BcDNA:RE37250 - CG9959 - CG11914 - Lmpt - CG11916		Lmpt	nucleus	heart development - mesoderm development - muscle development	transcription factor activity	cdsmith\Flag Cambridge: gene merge (internal view only)\Thu May 23 17:15:12 EDT 2002	CG32171	FBgn0036674 - FBgn0063025 - FBan0032171 - FBgn0052171 - FBgn0036672 - FBgn0036675	CG32171-RF	Limpet		73D3--6			FBal0130953 FBal0130956 FBal0130955 FBal0130954 FBal0137465 FBal0156287 FBal0156286 FBal0128378	AE003525	3L	multiple transcripts considered (model=1)
6504	73	9.84E-09	3.76E-11	9.64E-81	0.026147676	0.601864348	0.000100246	1	11637	ATGCCATCTATCAGCAACAGACTACCAACGTGCATGAGCGACTCGGCTTCAAATTGGTCT	CG32171-RH CG32171-RD CG32171-RB CG32171-RG	73D3	73D6	transcript	Wed Nov 12 13:10:34 EST 2003		CG32171	Lmpt	Tue Dec 02 01:49:37 EST 2003	BcDNA:RE37250 - CG9959 - CG11914 - Lmpt - CG11916		Lmpt	nucleus	heart development - mesoderm development - muscle development	transcription factor activity	cdsmith\Flag Cambridge: gene merge (internal view only)\Thu May 23 17:15:12 EDT 2002	CG32171	FBgn0036674 - FBgn0063025 - FBan0032171 - FBgn0052171 - FBgn0036672 - FBgn0036675	CG32171-RH	Limpet		73D3--6			FBal0130953 FBal0130956 FBal0130955 FBal0130954 FBal0137465 FBal0156287 FBal0156286 FBal0128378	AE003525	3L	multiple transcripts considered (model=1)
32685	73	9.84E-09	3.76E-11	9.64E-81	0.026147676	0.601864348	0.000100246	1	11975	TGCAAACGGAAGTGAAGAAGACCACGAAAAAGGTTAAGAAGTCGTCGAAGCGACGCGAAT	CG32171-RF CG32171-RC	73D3	73D6	transcript	Wed Nov 12 12:57:00 EST 2003		CG32171	Lmpt	Tue Dec 02 01:49:37 EST 2003	BcDNA:RE37250 - CG9959 - CG11914 - Lmpt - CG11916		Lmpt	nucleus	heart development - mesoderm development - muscle development	transcription factor activity	cdsmith\Flag Cambridge: gene merge (internal view only)\Thu May 23 17:15:12 EDT 2002	CG32171	FBgn0036674 - FBgn0063025 - FBan0032171 - FBgn0052171 - FBgn0036672 - FBgn0036675	CG32171-RF	Limpet		73D3--6			FBal0130953 FBal0130956 FBal0130955 FBal0130954 FBal0137465 FBal0156287 FBal0156286 FBal0128378	AE003525	3L	multiple transcripts considered (model=1)
6504	73	9.84E-09	3.76E-11	9.64E-81	0.026147676	0.601864348	0.000100246	1	15214	ATAGCCTACATCAAGGATGCCCCCTACGATGAGCATTGTGCGCACTGTGATAACGAGATA	CG32171-RH CG32171-RD CG32171-RB CG32171-RG	73D3	73D6	transcript	Wed Nov 12 13:10:34 EST 2003		CG32171	Lmpt	Tue Dec 02 01:49:37 EST 2003	BcDNA:RE37250 - CG9959 - CG11914 - Lmpt - CG11916		Lmpt	nucleus	heart development - mesoderm development - muscle development	transcription factor activity	cdsmith\Flag Cambridge: gene merge (internal view only)\Thu May 23 17:15:12 EDT 2002	CG32171	FBgn0036674 - FBgn0063025 - FBan0032171 - FBgn0052171 - FBgn0036672 - FBgn0036675	CG32171-RH	Limpet		73D3--6			FBal0130953 FBal0130956 FBal0130955 FBal0130954 FBal0137465 FBal0156287 FBal0156286 FBal0128378	AE003525	3L	multiple transcripts considered (model=1)
5012	73	9.84E-09	3.76E-11	9.64E-81	0.026147676	0.601864348	0.000100246	1	16478	AGTTTGGAGCCAAGGCGGATAAGATCTACTGTGGAAACTGCTACGATGCCCAGTTTGCGT	CG32171-RF CG32171-RD CG32171-RC CG32171-RB CG32171-RG C	73D3	73D6	transcript	Wed Nov 12 12:57:00 EST 2003		CG32171	Lmpt	Tue Dec 02 01:49:37 EST 2003	BcDNA:RE37250 - CG9959 - CG11914 - Lmpt - CG11916		Lmpt	nucleus	heart development - mesoderm development - muscle development	transcription factor activity	cdsmith\Flag Cambridge: gene merge (internal view only)\Thu May 23 17:15:12 EDT 2002	CG32171	FBgn0036674 - FBgn0063025 - FBan0032171 - FBgn0052171 - FBgn0036672 - FBgn0036675	CG32171-RF	Limpet		73D3--6			FBal0130953 FBal0130956 FBal0130955 FBal0130954 FBal0137465 FBal0156287 FBal0156286 FBal0128378	AE003525	3L	multiple transcripts considered (model=1)
75	75	0.196209521	3.53E-53		0.665117754				1832	GTCTACTATATGGATCGCTTTGTTGATTACTACAAAATCCGTCCGGACAAATTGCTCCTG	CG10308-RA CG10308-RB	6.30E+02	6.30E+02	transcript	Wed Jun 05 13:45:09 EDT 2002	protein_id(AAF47776) - sp_comment(Imperfect match to REAL SP with corresponding FBgn)	CG10308	CycJ	Mon Dec 01 17:45:19 EST 2003	cycJ - cdi5 - Cdi5 - CDI5 - CycJ		CycJ		mitosis - mitotic cell cycle embryonic	cyclin-dependent protein kinase regulator activity		CG10308	FBgn0010317 - FBan0010308	CG10308-RA							AE003478	3L	single transcript considered (model=2)
75	75	0.196209521	3.53E-53		0.665117754				6532	CTGCAGTTTTCTCACTCGCTCCGATTTCAAGAACTACATCGAGATGTTGGATGAGTACGA	CG10308-RA CG10308-RB	6.30E+02	6.30E+02	transcript	Wed Jun 05 13:45:09 EDT 2002	protein_id(AAF47776) - sp_comment(Imperfect match to REAL SP with corresponding FBgn)	CG10308	CycJ	Mon Dec 01 17:45:19 EST 2003	cycJ - cdi5 - Cdi5 - CDI5 - CycJ		CycJ		mitosis - mitotic cell cycle embryonic	cyclin-dependent protein kinase regulator activity		CG10308	FBgn0010317 - FBan0010308	CG10308-RA							AE003478	3L	single transcript considered (model=2)
75	75	0.196209521	3.53E-53		0.665117754				19811	CGAATGTCGAGCCGTACATGAACGTTCTGACCGACTATTATTATTACCATGTTATTCAGA	CG10308-RA CG10308-RB	6.30E+02	6.30E+02	transcript	Wed Jun 05 13:45:09 EDT 2002	protein_id(AAF47776) - sp_comment(Imperfect match to REAL SP with corresponding FBgn)	CG10308	CycJ	Mon Dec 01 17:45:19 EST 2003	cycJ - cdi5 - Cdi5 - CDI5 - CycJ		CycJ		mitosis - mitotic cell cycle embryonic	cyclin-dependent protein kinase regulator activity		CG10308	FBgn0010317 - FBan0010308	CG10308-RA							AE003478	3L	single transcript considered (model=2)
76	76	0.00293353	2.51171E-05	0.859379902	0.689152798	0.746578904	1.05E-06	0.676476566	4809	AGCAGACGAGATTACGGTCAGCGAGTCCGACAACAACAGCACTATGATTAAAAAGAAGAA	CG13921-RA CG13921-RB	62B1	62B1	transcript	Wed May 22 14:26:24 EDT 2002	protein_id(AAF47561) - sp_comment(Imperfect match to HYPO SP record with corresponding FBgn (assume that new one is better))	CG13921	CG13921	Mon Dec 01 17:38:55 EST 2003	CG13921		CG13921				crosby\DGC clone appears problematic (LD10543): incomplete CDS.\Wed May 22 14:25:55 EDT 2002	CG13921	FBgn0035267 - FBan0013921	CG13921-RA							AE003472	3L	multiple transcripts considered (model=1)
76	76	0.00293353	2.51171E-05	0.859379902	0.689152798	0.746578904	1.05E-06	0.676476566	5234	CAACTGATGGGTCATCACTATCATTACATCCAATATCCGGCGCATTTCCAGCCGCAACAA	CG13921-RA CG13921-RB	62B1	62B1	transcript	Wed May 22 14:26:24 EDT 2002	protein_id(AAF47561) - sp_comment(Imperfect match to HYPO SP record with corresponding FBgn (assume that new one is better))	CG13921	CG13921	Mon Dec 01 17:38:55 EST 2003	CG13921		CG13921				crosby\DGC clone appears problematic (LD10543): incomplete CDS.\Wed May 22 14:25:55 EDT 2002	CG13921	FBgn0035267 - FBan0013921	CG13921-RA							AE003472	3L	multiple transcripts considered (model=1)
39875	76	0.00293353	2.51171E-05	0.859379902	0.689152798	0.746578904	1.05E-06	0.676476566	19167	ATAAGGATATGAAAGAGTATGCCAAATTCGCTCCTGGTATTTCCACTGATTTGCCATCAG	CG13921-RA	62B1	62B1	transcript	Wed May 22 14:26:24 EDT 2002	protein_id(AAF47561) - sp_comment(Imperfect match to HYPO SP record with corresponding FBgn (assume that new one is better))	CG13921	CG13921	Mon Dec 01 17:38:55 EST 2003	CG13921		CG13921				crosby\DGC clone appears problematic (LD10543): incomplete CDS.\Wed May 22 14:25:55 EDT 2002	CG13921	FBgn0035267 - FBan0013921	CG13921-RA							AE003472	3L	multiple transcripts considered (model=1)
154	83	0.000165187	0.002142544	7.47E-43	0.218423243	0.266744871	0.000755206	0.999999904	15502	CTGTATGATCACAGGTTTTATCATTGAGATGCAGACCATTGGCGATGAGAACTGCGATGA	CG18255-RA CG18255-RG CG18255-RB CG18255-RF CG18255-RC	52D4	52D9	transcript	Wed Oct 02 14:19:01 EDT 2002	protein_id(AAM70936) - sp_comment(Blast failed)	CG18255	Strn-Mlck	Tue Dec 02 00:07:47 EST 2003	BcDNA:RH74685 - Mlc-k - myosin light chain kinase - Mlck - CT41348 - MLCK - stretchin-MLCK - unnamed - CG8304 - Strn-Mlck - MLCK-2 - MLCK-3 - MLCK-1 - A(225) - 225kD protein		Strn-Mlck		chromosome segregation - cytokinesis - heart development - mesoderm development - mitosis - protein amino acid phosphorylation	calcium- and calmodulin-dependent protein kinase activity - centromeric DNA binding - myosin-light-chain kinase activi	tupy\Primary and alternative transcripts as described in FBrf0129758\Sat Jan 01 10:22:43 EST 2000	CG18255	FBgn0062898 - FBgn0034055 - FBgn0015845 - FBgn0013988 - FBan0018255	CG18255-RA	Stretchin-Mlck	IPR000719 == Eukaryotic protein kinase IPR001245 == Tyrosine kinase catalytic domain IPR002290 == Serine/Threonine protein kinase family active site IPR003006 == Immunoglobulin and major histocompatibility complex domain IPR003598 == Immunoglobulin C-2 type IPR003599 == Immunoglo	52D4--9			FBal0126661	AE003808	2R	multiple transcripts considered (model=1)
723	83	0.000165187	0.002142544	7.47E-43	0.218423243	0.266744871	0.000755206	0.999999904	15688	AGCGACTTGTCTTCAACCAACAGAATCAGAACCAAGCACCAAAATTTCTAATTGGACTGA	CG18255-RA CG18255-RD	52D4	52D9	transcript	Wed Oct 02 14:19:01 EDT 2002	protein_id(AAM70936) - sp_comment(Blast failed)	CG18255	Strn-Mlck	Tue Dec 02 00:07:47 EST 2003	BcDNA:RH74685 - Mlc-k - myosin light chain kinase - Mlck - CT41348 - MLCK - stretchin-MLCK - unnamed - CG8304 - Strn-Mlck - MLCK-2 - MLCK-3 - MLCK-1 - A(225) - 225kD protein		Strn-Mlck		chromosome segregation - cytokinesis - heart development - mesoderm development - mitosis - protein amino acid phosphorylation	calcium- and calmodulin-dependent protein kinase activity - centromeric DNA binding - myosin-light-chain kinase activi	tupy\Primary and alternative transcripts as described in FBrf0129758\Sat Jan 01 10:22:43 EST 2000	CG18255	FBgn0062898 - FBgn0034055 - FBgn0015845 - FBgn0013988 - FBan0018255	CG18255-RA	Stretchin-Mlck	IPR000719 == Eukaryotic protein kinase IPR001245 == Tyrosine kinase catalytic domain IPR002290 == Serine/Threonine protein kinase family active site IPR003006 == Immunoglobulin and major histocompatibility complex domain IPR003598 == Immunoglobulin C-2 type IPR003599 == Immunoglo	52D4--9			FBal0126661	AE003808	2R	multiple transcripts considered (model=1)
154	83	0.000165187	0.002142544	7.47E-43	0.218423243	0.266744871	0.000755206	0.999999904	16442	GATACCGATGTGGAAACCTTCTCGAATATAACTAGAGCGGATTACGATTACGATGACGAG	CG18255-RA CG18255-RG CG18255-RB CG18255-RF CG18255-RC	52D4	52D9	transcript	Wed Oct 02 14:19:01 EDT 2002	protein_id(AAM70936) - sp_comment(Blast failed)	CG18255	Strn-Mlck	Tue Dec 02 00:07:47 EST 2003	BcDNA:RH74685 - Mlc-k - myosin light chain kinase - Mlck - CT41348 - MLCK - stretchin-MLCK - unnamed - CG8304 - Strn-Mlck - MLCK-2 - MLCK-3 - MLCK-1 - A(225) - 225kD protein		Strn-Mlck		chromosome segregation - cytokinesis - heart development - mesoderm development - mitosis - protein amino acid phosphorylation	calcium- and calmodulin-dependent protein kinase activity - centromeric DNA binding - myosin-light-chain kinase activi	tupy\Primary and alternative transcripts as described in FBrf0129758\Sat Jan 01 10:22:43 EST 2000	CG18255	FBgn0062898 - FBgn0034055 - FBgn0015845 - FBgn0013988 - FBan0018255	CG18255-RA	Stretchin-Mlck	IPR000719 == Eukaryotic protein kinase IPR001245 == Tyrosine kinase catalytic domain IPR002290 == Serine/Threonine protein kinase family active site IPR003006 == Immunoglobulin and major histocompatibility complex domain IPR003598 == Immunoglobulin C-2 type IPR003599 == Immunoglo	52D4--9			FBal0126661	AE003808	2R	multiple transcripts considered (model=1)
4649	83	0.000165187	0.002142544	7.47E-43	0.218423243	0.266744871	0.000755206	0.999999904	19937	ATTTGCCCGCCTCCAAGTCGTCTCTGATTCGAGAATCTATGAGGCAGATTCACGTTTGAA	CG18255-RA CG18255-RC	52D4	52D9	transcript	Wed Oct 02 14:19:01 EDT 2002	protein_id(AAM70936) - sp_comment(Blast failed)	CG18255	Strn-Mlck	Tue Dec 02 00:07:47 EST 2003	BcDNA:RH74685 - Mlc-k - myosin light chain kinase - Mlck - CT41348 - MLCK - stretchin-MLCK - unnamed - CG8304 - Strn-Mlck - MLCK-2 - MLCK-3 - MLCK-1 - A(225) - 225kD protein		Strn-Mlck		chromosome segregation - cytokinesis - heart development - mesoderm development - mitosis - protein amino acid phosphorylation	calcium- and calmodulin-dependent protein kinase activity - centromeric DNA binding - myosin-light-chain kinase activi	tupy\Primary and alternative transcripts as described in FBrf0129758\Sat Jan 01 10:22:43 EST 2000	CG18255	FBgn0062898 - FBgn0034055 - FBgn0015845 - FBgn0013988 - FBan0018255	CG18255-RA	Stretchin-Mlck	IPR000719 == Eukaryotic protein kinase IPR001245 == Tyrosine kinase catalytic domain IPR002290 == Serine/Threonine protein kinase family active site IPR003006 == Immunoglobulin and major histocompatibility complex domain IPR003598 == Immunoglobulin C-2 type IPR003599 == Immunoglo	52D4--9			FBal0126661	AE003808	2R	multiple transcripts considered (model=1)
94	94	0.016442073	0.002182382	1.58E-06	0.836867381	0.736574212	0.588935213	0.998071067	6884	ACTTGTCTACGTCAGTAGAGACAAGTTGAAATACATGATAACGCCGGTTTTCGACAATGT	CG6959-RB CG6959-RA	86F9	86F9	transcript	Tue Mar 18 11:04:16 EST 2003		CG6959	CG6959	Mon Dec 01 21:32:12 EST 2003	connectin-like - CT21563 - CG6959		CG6959				campbell\DGC clone GH 01562 appears problematic: incomplete CDS\Tue Sep 17 15:15:23 EDT 2002	CG6959	FBgn0037956 - FBan0006959	CG6959-RB							AE003693	3R	multiple transcripts considered (model=1)
94	94	0.016442073	0.002182382	1.58E-06	0.836867381	0.736574212	0.588935213	0.998071067	7065	TGCAGATGGATATGGGTCAGTGTGCGGACGCCATCGCCGCCGCTGCCACAATACTAAACA	CG6959-RB CG6959-RA	86F9	86F9	transcript	Tue Mar 18 11:04:16 EST 2003		CG6959	CG6959	Mon Dec 01 21:32:12 EST 2003	connectin-like - CT21563 - CG6959		CG6959				campbell\DGC clone GH 01562 appears problematic: incomplete CDS\Tue Sep 17 15:15:23 EDT 2002	CG6959	FBgn0037956 - FBan0006959	CG6959-RB							AE003693	3R	multiple transcripts considered (model=1)
36894	94	0.016442073	0.002182382	1.58E-06	0.836867381	0.736574212	0.588935213	0.998071067	16186	TCTTCTCGAACTTCATTAATCTGCAGAGTCTGCATCTCACCGATGCCTTTGAGGACAATA	CG6959-RA	86F9	86F9	transcript	Tue Sep 17 15:15:47 EDT 2002	protein_id(AAF54710) - sp_comment(Perfect match to HYPO SP record with corresponding FBgn)	CG6959	CG6959	Mon Dec 01 21:32:12 EST 2003	connectin-like - CT21563 - CG6959		CG6959				campbell\DGC clone GH 01562 appears problematic: incomplete CDS\Tue Sep 17 15:15:23 EDT 2002	CG6959	FBgn0037956 - FBan0006959	CG6959-RA							AE003693	3R	multiple transcripts considered (model=1)
545	103	0.000291065	0.000641664	3.31E-51	0.210514819	0.917803829	0.875909244	0.999999966	7603	CCTACAGTCAAAAACTAACCTCACCCAAATGGAATCATTTCAAAGGAGTACGACTTCGGT	CG18362-RA CG18362-RB CG18362-RC	39C1	39D1	transcript	Thu Dec 20 11:52:57 EST 2001	protein_id(AAF53988) - sp_comment(Perfect match to REAL SP with corresponding FBgn)	CG18362	Mio	Mon Dec 01 21:04:41 EST 2003	dmondo - Mio - unnamed - anon-39Da		Mio	nucleus	regulation of transcription	transcription factor activity	mhuang\EST data support existence of more multiple transcripts due to variable use of 5' exons\Thu Dec 20 15:40:51 EST 2001	CG18362	FBgn0032940 - FBan0018362 - FBgn0041170	CG18362-RA							AE003670	2L	multiple transcripts considered (model=1)
29077	103	0.000291065	0.000641664	3.31E-51	0.210514819	0.917803829	0.875909244	0.999999966	8367	AACACATCAACACTCACCAAAAAAGTCCGCCTCCTTGCCTATGGCTGTCAACTCTGCATT	CG18362-RA CG18362-RD CG18362-RB CG18362-RE	39C1	39D1	transcript	Thu Dec 20 11:52:57 EST 2001	protein_id(AAF53988) - sp_comment(Perfect match to REAL SP with corresponding FBgn)	CG18362	Mio	Mon Dec 01 21:04:41 EST 2003	dmondo - Mio - unnamed - anon-39Da		Mio	nucleus	regulation of transcription	transcription factor activity	mhuang\EST data support existence of more multiple transcripts due to variable use of 5' exons\Thu Dec 20 15:40:51 EST 2001	CG18362	FBgn0032940 - FBan0018362 - FBgn0041170	CG18362-RA							AE003670	2L	multiple transcripts considered (model=1)
103	103	0.000291065	0.000641664	3.31E-51	0.210514819	0.917803829	0.875909244	0.999999966	11476	CTGTTGTTCTTGAAGGCAAATACTGGAAACGGCACTCAGCTGTTATAAAAGCCGAATACA	CG18362-RA CG18362-RB CG18362-RC CG18362-RE	39C1	39D1	transcript	Thu Dec 20 11:52:57 EST 2001	protein_id(AAF53988) - sp_comment(Perfect match to REAL SP with corresponding FBgn)	CG18362	Mio	Mon Dec 01 21:04:41 EST 2003	dmondo - Mio - unnamed - anon-39Da		Mio	nucleus	regulation of transcription	transcription factor activity	mhuang\EST data support existence of more multiple transcripts due to variable use of 5' exons\Thu Dec 20 15:40:51 EST 2001	CG18362	FBgn0032940 - FBan0018362 - FBgn0041170	CG18362-RA							AE003670	2L	multiple transcripts considered (model=1)
545	103	0.000291065	0.000641664	3.31E-51	0.210514819	0.917803829	0.875909244	0.999999966	17293	ACCAGCAGCCTTATCTGCAACAGTCTCTGTGCCAAAACTTCCAGCAATTGCAGTACGAAA	CG18362-RA CG18362-RB CG18362-RC	39C1	39D1	transcript	Thu Dec 20 11:52:57 EST 2001	protein_id(AAF53988) - sp_comment(Perfect match to REAL SP with corresponding FBgn)	CG18362	Mio	Mon Dec 01 21:04:41 EST 2003	dmondo - Mio - unnamed - anon-39Da		Mio	nucleus	regulation of transcription	transcription factor activity	mhuang\EST data support existence of more multiple transcripts due to variable use of 5' exons\Thu Dec 20 15:40:51 EST 2001	CG18362	FBgn0032940 - FBan0018362 - FBgn0041170	CG18362-RA							AE003670	2L	multiple transcripts considered (model=1)
103	103	0.000291065	0.000641664	3.31E-51	0.210514819	0.917803829	0.875909244	0.999999966	20670	ACATATGATTCGAAAAGCGAATTAGACTTTTTGGAATGGTCGCCTCTGAACGATAGGAAC	CG18362-RA CG18362-RB CG18362-RC CG18362-RE	39C1	39D1	transcript	Thu Dec 20 11:52:57 EST 2001	protein_id(AAF53988) - sp_comment(Perfect match to REAL SP with corresponding FBgn)	CG18362	Mio	Mon Dec 01 21:04:41 EST 2003	dmondo - Mio - unnamed - anon-39Da		Mio	nucleus	regulation of transcription	transcription factor activity	mhuang\EST data support existence of more multiple transcripts due to variable use of 5' exons\Thu Dec 20 15:40:51 EST 2001	CG18362	FBgn0032940 - FBan0018362 - FBgn0041170	CG18362-RA							AE003670	2L	multiple transcripts considered (model=1)
4966	104	9.99932E-05	0.012742921	1.73E-09	0.521371731	0.537399532	0.006110031	0.999991356	6978	TTCATGACGCCCAACAGTATGCACTACGCCAATGCATCAGTGGCCCTGGGAAATGTTAGT	CG31247-RD CG31247-RB CG7723-RA	90C7	90C7	transcript	Wed Jan 08 14:11:49 EST 2003	sp_comment(Imperfect match to HYPO SP record with corresponding FBgn (assume that new one is better))	CG31247	tinc	Mon Dec 22 13:28:10 EST 2003	Tincar - CG14319 - CG14320 - CG7723 - tinc		tinc	plasma membrane			andy\multiphase exon accepted (internal view only)\Mon Dec 22 10:12:42 EST 2003 - bmatthew\Flag Cambridge: gene merge (internal view only)\Fri Mar 29 16:19:48 EST 2002	CG31247	FBan0031247 - FBgn0062837 - FBgn0051247 - FBgn0038555 - FBgn0038553 - FBgn0038554	CG31247-RD	tincar		90C7			FBal0143159 FBal0138676	AE003719	3R	multiple transcripts considered (model=1)
104	104	9.99932E-05	0.012742921	1.73E-09	0.521371731	0.537399532	0.006110031	0.999991356	12589	ATCACCATCATGGAAAGTCCCGCAAACACCACAAACATCACAATAAACAGCGTCAACAGC	CG31247-RD CG31247-RB CG7723-RA CG31247-RC	90C7	90C7	transcript	Wed Jan 08 14:11:49 EST 2003	sp_comment(Imperfect match to HYPO SP record with corresponding FBgn (assume that new one is better))	CG31247	tinc	Mon Dec 22 13:28:10 EST 2003	Tincar - CG14319 - CG14320 - CG7723 - tinc		tinc	plasma membrane			andy\multiphase exon accepted (internal view only)\Mon Dec 22 10:12:42 EST 2003 - bmatthew\Flag Cambridge: gene merge (internal view only)\Fri Mar 29 16:19:48 EST 2002	CG31247	FBan0031247 - FBgn0062837 - FBgn0051247 - FBgn0038555 - FBgn0038553 - FBgn0038554	CG31247-RD	tincar		90C7			FBal0143159 FBal0138676	AE003719	3R	multiple transcripts considered (model=1)
120	120	0.01256615	1.13E-10	1.70E-24	0.254375744	0.796148748	0.370686808	0.999563105	1818	CTAATGCCAATTTCCATACTGTTACTAATAACGCTGCTGATCTGATGGAACACCAACAAC	CG2005-RA CG2005-RC CG2005-RB	99A11	99B1	transcript	Fri Oct 04 17:40:36 EDT 2002	protein_id(AAF56891) - evidence(experimental) - validation_flag(unusual splice) - sp_comment(Imperfect match to REAL SP with corresponding FBgn)	CG2005	Ptp99A	Mon Dec 01 23:01:13 EST 2003	CT6383 - R-PTP 99A - PTP99A - DPTP<down>99A</down> - dptp99A - DPTP99A - Ptp99A		Ptp99A	plasma membrane	defasciculation of motor neuron - defasciculation of neuron - motor axon guidance - protein amino acid dephosphorylation	protein tyrosine phosphatase activity - transmembrane receptor protein tyrosine phosphatase activity		CG2005	CG2005 - FBgn0039662 - FBgn0010251 - FBgn0004369 - FBan0002005	CG2005-RA	Protein tyrosine phosphatase 99A	IPR000242 == Tyrosine specific protein phosphatase IPR000387 == Tyrosine specific protein phosphatase and dual specificity protein phosphatase family SCOP:49265 == Fibronectin type III; Ptp99A|FBgn0004369|pp-CT6383|FBan0002005 SCOP:52799 == (Phosphotyrosine protein) phosphatases II	99A11--B1			FBal0048918 FBal0061681 FBal0048919 FBal0083272 FBal0068209	AE003769	3R	multiple transcripts considered (model=1)
32250	120	0.01256615	1.13E-10	1.70E-24	0.254375744	0.796148748	0.370686808	0.999563105	11540	AGCAACAACAGACAGCACTCAATGAGACAGTCAGCACACCAAGCACCGATACTAATCCAA	CG2005-RB	99A11	99B1	transcript	Fri Oct 04 17:40:36 EDT 2002	protein_id(AAN14172) - sp_comment(Imperfect match to REAL SP with corresponding FBgn)	CG2005	Ptp99A	Mon Dec 01 23:01:13 EST 2003	CT6383 - R-PTP 99A - PTP99A - DPTP<down>99A</down> - dptp99A - DPTP99A - Ptp99A		Ptp99A	plasma membrane	defasciculation of motor neuron - defasciculation of neuron - motor axon guidance - protein amino acid dephosphorylation	protein tyrosine phosphatase activity - transmembrane receptor protein tyrosine phosphatase activity		CG2005	CG2005 - FBgn0039662 - FBgn0010251 - FBgn0004369 - FBan0002005	CG2005-RB	Protein tyrosine phosphatase 99A	IPR000242 == Tyrosine specific protein phosphatase IPR000387 == Tyrosine specific protein phosphatase and dual specificity protein phosphatase family SCOP:49265 == Fibronectin type III; Ptp99A|FBgn0004369|pp-CT6383|FBan0002005 SCOP:52799 == (Phosphotyrosine protein) phosphatases II	99A11--B1			FBal0048918 FBal0061681 FBal0048919 FBal0083272 FBal0068209	AE003769	3R	multiple transcripts considered (model=1)
128	128	0.800716286	5.14E-12		0.959472417				12687	AATGACTTGCGCATGTCGAGAAAATCAAAGAATGTCGAACAGTGCAGCATTGATCTGTTT	CG1745-RB CG1745-RA	10B14	10B14	transcript	Thu Jun 27 16:00:27 EDT 2002	protein_id(AAF48046) - sp_comment(Perfect match to HYPO SP record with corresponding FBgn)	CG1745	CG1745	Mon Dec 01 17:51:21 EST 2003	CG1745		CG1745				mhuang\DGC clone appears problematic: incomplete CDS(LD43003)\Thu Jun 27 15:56:10 EDT 2002 - mhuang\EST <LD02308 LD01172 LD42443 > from opposite strand used to extend gene model\Thu Jun 27 15:55:43 EDT 2002	CG1745	FBgn0030301 - FBan0001745	CG1745-RB							AE003486	X	single transcript considered (model=2)
128	128	0.800716286	5.14E-12		0.959472417				14729	GTAAGAGCGTGGCTAACTCAAAACCAAACAAAAGCAGGAAATCCACTGTCTCTGCATCGA	CG1745-RB CG1745-RA	10B14	10B14	transcript	Thu Jun 27 16:00:27 EDT 2002	protein_id(AAF48046) - sp_comment(Perfect match to HYPO SP record with corresponding FBgn)	CG1745	CG1745	Mon Dec 01 17:51:21 EST 2003	CG1745		CG1745				mhuang\DGC clone appears problematic: incomplete CDS(LD43003)\Thu Jun 27 15:56:10 EDT 2002 - mhuang\EST <LD02308 LD01172 LD42443 > from opposite strand used to extend gene model\Thu Jun 27 15:55:43 EDT 2002	CG1745	FBgn0030301 - FBan0001745	CG1745-RB							AE003486	X	single transcript considered (model=2)
23015	132	0.323439474	8.45E-06	5.13E-18	0.779414359	0.975350419	0.906439983	0.999949533	2263	AGATACCGCCCGAGTTCCAGAAACTGGTCAAGCGATTGTATTACATTTGGATTTTTTACA	CG9195-RA	13C3	13C3	transcript	Thu Jun 20 22:15:02 EDT 2002	protein_id(AAF48452) - sp_comment(Perfect match to REAL SP with corresponding FBgn)	CG9195	Scamp	Mon Dec 01 18:03:09 EST 2003	BcDNA:GM04934 - dmSC - SCAMP - dmSCAMP - Scamp		Scamp	synaptic vesicle	endocytosis - intracellular protein transport - synaptic vesicle exocytosis	binding - carrier activity		CG9195	FBgn0047275 - FBgn0030637 - FBgn0040285 - FBan0009195	CG9195-RA			13C3			FBal0115909	AE003499	X	multiple transcripts considered (model=1)
132	132	0.323439474	8.45E-06	5.13E-18	0.779414359	0.975350419	0.906439983	0.999949533	5368	GCAGACCAGTTCCCTGGGCGCCTCGGCGCCTAGCACCAGCATACAGATCACCTCGGAGGA	CG9195-RA CG9195-RB	13C3	13C3	transcript	Thu Jun 20 22:15:02 EDT 2002	protein_id(AAF48452) - sp_comment(Perfect match to REAL SP with corresponding FBgn)	CG9195	Scamp	Mon Dec 01 18:03:09 EST 2003	BcDNA:GM04934 - dmSC - SCAMP - dmSCAMP - Scamp		Scamp	synaptic vesicle	endocytosis - intracellular protein transport - synaptic vesicle exocytosis	binding - carrier activity		CG9195	FBgn0047275 - FBgn0030637 - FBgn0040285 - FBan0009195	CG9195-RA			13C3			FBal0115909	AE003499	X	multiple transcripts considered (model=1)
132	132	0.323439474	8.45E-06	5.13E-18	0.779414359	0.975350419	0.906439983	0.999949533	5986	TTGTCTCTCTTGAGGATTACAATCCATTCGAGGAGCAGGCCAAGCCGCAGCTGCAGATCA	CG9195-RA CG9195-RB	13C3	13C3	transcript	Thu Jun 20 22:15:02 EDT 2002	protein_id(AAF48452) - sp_comment(Perfect match to REAL SP with corresponding FBgn)	CG9195	Scamp	Mon Dec 01 18:03:09 EST 2003	BcDNA:GM04934 - dmSC - SCAMP - dmSCAMP - Scamp		Scamp	synaptic vesicle	endocytosis - intracellular protein transport - synaptic vesicle exocytosis	binding - carrier activity		CG9195	FBgn0047275 - FBgn0030637 - FBgn0040285 - FBan0009195	CG9195-RA			13C3			FBal0115909	AE003499	X	multiple transcripts considered (model=1)
11064	133	0.017297207	1.61E-08	4.27E-07	0.234323058	0.69848329	0.321910863	0.977201143	1409	TTGTTAACAATTTGGTTAATAATAGCAGAGCCGCCACCTCCGTTTTAGCCACTAAAGACT	CG6824-RB CG6824-RA CG6824-RC	4.00E+02	4.00E+02	transcript	Mon Jul 15 17:32:01 EDT 2002	protein_id(AAF46001) - sp_comment(Blast failed)	CG6824	ovo	Mon Dec 01 17:04:20 EST 2003	ovo/shavenbaby - Fs(1)K155 - shavenbaby - Fs(1)K1237 - shaven baby - Fs(1)K1103 - ovo/shaven-baby - fs(1)K1237 - OVO - Ovo - Svb - svb - Shavenbaby - ovo - ovo/svb - fs(1)M38 - fs(1)M1		ovo	nucleus	cuticle biosynthesis - female germ-line sex determination - oogenesis (sensu Insecta) - pheromone metabolism - regulation of transcription - transcription from Pol	DNA binding - RNA polymerase II transcription factor activity		CG6824	FBgn0003650 - FBgn0000849 - FBgn0000825 - FBgn0003028 - FBan0006824	CG6824-RB	ovo	IPR000822 == Zinc finger C2H2 type SCOP:57667 == C2H2 and C2HC zinc fingers; ovo|FBgn0003028|pp-CT21113|FBan0006824 SCOP:57667 == C2H2 and C2HC zinc fingers; ovo|FBgn0003028|pp-CT36311|FBan0006824	4.00E+02	1-10.2		FBal0056353 FBal0091224 FBal0092581 FBal0092580 FBal0092567 FBal0092564 FBal0092563 FBal0092575 FBal0092574 FBal0092573 FBal0092572 FBal0092571 FBal0092570 FBal0092569 FBal0092568 FBal0092566 FBal0092565 FBal0092562 F	AE003433	X	multiple transcripts considered (model=1)
11064	133	0.017297207	1.61E-08	4.27E-07	0.234323058	0.69848329	0.321910863	0.977201143	15248	CCAAAGTCCCGGCGCTAATCATTCGCATTTCAACGCAAATCCAGCGAATTTTCTGCAAAA	CG6824-RB CG6824-RA CG6824-RC	4.00E+02	4.00E+02	transcript	Mon Jul 15 17:32:01 EDT 2002	protein_id(AAF46001) - sp_comment(Blast failed)	CG6824	ovo	Mon Dec 01 17:04:20 EST 2003	ovo/shavenbaby - Fs(1)K155 - shavenbaby - Fs(1)K1237 - shaven baby - Fs(1)K1103 - ovo/shaven-baby - fs(1)K1237 - OVO - Ovo - Svb - svb - Shavenbaby - ovo - ovo/svb - fs(1)M38 - fs(1)M1		ovo	nucleus	cuticle biosynthesis - female germ-line sex determination - oogenesis (sensu Insecta) - pheromone metabolism - regulation of transcription - transcription from Pol	DNA binding - RNA polymerase II transcription factor activity		CG6824	FBgn0003650 - FBgn0000849 - FBgn0000825 - FBgn0003028 - FBan0006824	CG6824-RB	ovo	IPR000822 == Zinc finger C2H2 type SCOP:57667 == C2H2 and C2HC zinc fingers; ovo|FBgn0003028|pp-CT21113|FBan0006824 SCOP:57667 == C2H2 and C2HC zinc fingers; ovo|FBgn0003028|pp-CT36311|FBan0006824	4.00E+02	1-10.2		FBal0056353 FBal0091224 FBal0092581 FBal0092580 FBal0092567 FBal0092564 FBal0092563 FBal0092575 FBal0092574 FBal0092573 FBal0092572 FBal0092571 FBal0092570 FBal0092569 FBal0092568 FBal0092566 FBal0092565 FBal0092562 F	AE003433	X	multiple transcripts considered (model=1)
37708	133	0.017297207	1.61E-08	4.27E-07	0.234323058	0.69848329	0.321910863	0.977201143	17000	TAAATACGCAATCACAGCAGCAAAAGCAGGGACAACAAATCACATTGATGAAGACCACTA	CG6824-RA	4.00E+02	4.00E+02	transcript	Mon Jul 15 17:32:01 EDT 2002	protein_id(AAF46002) - sp_comment(Blast failed)	CG6824	ovo	Mon Dec 01 17:04:20 EST 2003	ovo/shavenbaby - Fs(1)K155 - shavenbaby - Fs(1)K1237 - shaven baby - Fs(1)K1103 - ovo/shaven-baby - fs(1)K1237 - OVO - Ovo - Svb - svb - Shavenbaby - ovo - ovo/svb - fs(1)M38 - fs(1)M1		ovo	nucleus	cuticle biosynthesis - female germ-line sex determination - oogenesis (sensu Insecta) - pheromone metabolism - regulation of transcription - transcription from Pol	DNA binding - RNA polymerase II transcription factor activity		CG6824	FBgn0003650 - FBgn0000849 - FBgn0000825 - FBgn0003028 - FBan0006824	CG6824-RA	ovo	IPR000822 == Zinc finger C2H2 type SCOP:57667 == C2H2 and C2HC zinc fingers; ovo|FBgn0003028|pp-CT21113|FBan0006824 SCOP:57667 == C2H2 and C2HC zinc fingers; ovo|FBgn0003028|pp-CT36311|FBan0006824	4.00E+02	1-10.2		FBal0056353 FBal0091224 FBal0092581 FBal0092580 FBal0092567 FBal0092564 FBal0092563 FBal0092575 FBal0092574 FBal0092573 FBal0092572 FBal0092571 FBal0092570 FBal0092569 FBal0092568 FBal0092566 FBal0092565 FBal0092562 F	AE003433	X	multiple transcripts considered (model=1)
25585	134	0.002892212	1.31E-14	2.79E-37	0.287549752	0.982230938	0.564240638	0.999829425	4875	AAACAGTCGCAGATCATACTCTCGCACGCCGGAAGAGTGAACACACTGAAATTCACGCCT	CG9123-RA	13B6	13B6	transcript	Thu Jun 20 16:30:10 EDT 2002	protein_id(AAF48444) - sp_comment(Imperfect match to SP corresponding to a different FBgn)	CG9123	CG9123	Mon Dec 01 18:01:57 EST 2003	CG9123		CG9123					CG9123	FBgn0030629 - FBan0009123	CG9123-RA							AE003498	X	multiple transcripts considered (model=1)
28903	134	0.002892212	1.31E-14	2.79E-37	0.287549752	0.982230938	0.564240638	0.999829425	8193	AACATTGCCTGGATTTCCCTCAAGGACGAGGATGATACACCACCCACCTTCATTCTTGCA	CG12608-RA CG9123-RA	13B7	13B7	transcript	Thu Jun 20 16:27:34 EDT 2002	protein_id(AAF48445) - sp_comment(Imperfect match to SP corresponding to a different FBgn)	CG12608	CG12608	Mon Dec 01 18:01:56 EST 2003	CG12608		CG12608					CG12608	FBgn0030630 - FBan0012608	CG12608-RA							AE003498	X	multiple transcripts considered (model=1)
3130	137	0.023147847	3.22358E-05	3.37E-27	0.03105926	0.942360258	6.06E-13	0.999990368	7333	ATCATGACATCCACCAGCGATAAGCGCGAGCATCTGTACAAGATTCTAGTCATTGGTGAA	CG8024-RA CG8024-RC CG8024-RD CG8024-RE CG8024-RB	45B2	45B3	transcript	Thu Dec 18 10:50:36 EST 2003		CG8024	Rab-RP1	Mon Dec 22 13:38:27 EST 2003	Rab32 - AAF58970 - RabRP1 - DmRab32 - DrabRP1 - Rab-r1 - DRABR1 - Rab-RP1		Rab-RP1		protein-mitochondrial targeting - receptor mediated endocytosis - regulation of exocytosis - signal transduction	GTP binding - GTPase activity - hydrolase activity acting on acid anhydrides in phosphorus-containing anhydrides	cdsmith\EST data support existence of multiple transcripts\Mon Feb 11 18:07:35 EST 2002	CG8024	FBan0008024 - FBgn0015788	CG8024-RA	Rab-related protein 1	IPR001806 == Ras GTPase superfamily IPR003579 == RAS small GTPases Rab subfamily SCOP:52540 == P-loop containing nucleotide triphosphate hydrolases; Rab-RP1|FBgn0015788|pp-CT2771|FBan0008024 SCOP:52540 == P-loop containing nucleotide triphosphate hydrolases; Rab-RP1|FBgn0015788|pp	45B2--3			FBal0147585 FBal0147584 FBal0075619	AE003834	2R	multiple transcripts considered (model=1)
28407	137	0.023147847	3.22358E-05	3.37E-27	0.03105926	0.942360258	6.06E-13	0.999990368	7697	AGAATATCTGCGACTGCCTGGAACAGGAGTCCGCCGGATTGGTCAAGGCCCTGCCCAAAT	CG8024-RE CG8024-RC	45B2	45B3	transcript	Thu Oct 10 16:23:15 EDT 2002	protein_id(AAM68818) - sp_comment(Imperfect match to REAL SP with corresponding FBgn)	CG8024	Rab-RP1	Mon Dec 22 13:38:27 EST 2003	Rab32 - AAF58970 - RabRP1 - DmRab32 - DrabRP1 - Rab-r1 - DRABR1 - Rab-RP1		Rab-RP1		protein-mitochondrial targeting - receptor mediated endocytosis - regulation of exocytosis - signal transduction	GTP binding - GTPase activity - hydrolase activity acting on acid anhydrides in phosphorus-containing anhydrides	cdsmith\EST data support existence of multiple transcripts\Mon Feb 11 18:07:35 EST 2002	CG8024	FBan0008024 - FBgn0015788	CG8024-RE	Rab-related protein 1	IPR001806 == Ras GTPase superfamily IPR003579 == RAS small GTPases Rab subfamily SCOP:52540 == P-loop containing nucleotide triphosphate hydrolases; Rab-RP1|FBgn0015788|pp-CT2771|FBan0008024 SCOP:52540 == P-loop containing nucleotide triphosphate hydrolases; Rab-RP1|FBgn0015788|pp	45B2--3			FBal0147585 FBal0147584 FBal0075619	AE003834	2R	multiple transcripts considered (model=1)
2957	137	0.023147847	3.22358E-05	3.37E-27	0.03105926	0.942360258	6.06E-13	0.999990368	8293	ACCAAGAAAAAGAGCCTGACGCGCCGCCTGCTTCTTGGAGGCCTGAGAAAAAGTGGGAAA	CG8024-RA CG8024-RB	45B2	45B3	transcript	Thu Dec 18 10:50:36 EST 2003		CG8024	Rab-RP1	Mon Dec 22 13:38:27 EST 2003	Rab32 - AAF58970 - RabRP1 - DmRab32 - DrabRP1 - Rab-r1 - DRABR1 - Rab-RP1		Rab-RP1		protein-mitochondrial targeting - receptor mediated endocytosis - regulation of exocytosis - signal transduction	GTP binding - GTPase activity - hydrolase activity acting on acid anhydrides in phosphorus-containing anhydrides	cdsmith\EST data support existence of multiple transcripts\Mon Feb 11 18:07:35 EST 2002	CG8024	FBan0008024 - FBgn0015788	CG8024-RA	Rab-related protein 1	IPR001806 == Ras GTPase superfamily IPR003579 == RAS small GTPases Rab subfamily SCOP:52540 == P-loop containing nucleotide triphosphate hydrolases; Rab-RP1|FBgn0015788|pp-CT2771|FBan0008024 SCOP:52540 == P-loop containing nucleotide triphosphate hydrolases; Rab-RP1|FBgn0015788|pp	45B2--3			FBal0147585 FBal0147584 FBal0075619	AE003834	2R	multiple transcripts considered (model=1)
33772	137	0.023147847	3.22358E-05	3.37E-27	0.03105926	0.942360258	6.06E-13	0.999990368	13062	ACACGGATTATCTGACACCCGCCGCAGAAGAAAGGAAACCGAGAAAGAAAACCACTACCA	CG8024-RB	45B2	45B3	transcript	Thu Oct 10 16:23:15 EDT 2002	protein_id(AAF58970) - sp_comment(Perfect match to REAL SP with corresponding FBgn)	CG8024	Rab-RP1	Mon Dec 22 13:38:27 EST 2003	Rab32 - AAF58970 - RabRP1 - DmRab32 - DrabRP1 - Rab-r1 - DRABR1 - Rab-RP1		Rab-RP1		protein-mitochondrial targeting - receptor mediated endocytosis - regulation of exocytosis - signal transduction	GTP binding - GTPase activity - hydrolase activity acting on acid anhydrides in phosphorus-containing anhydrides	cdsmith\EST data support existence of multiple transcripts\Mon Feb 11 18:07:35 EST 2002	CG8024	FBan0008024 - FBgn0015788	CG8024-RB	Rab-related protein 1	IPR001806 == Ras GTPase superfamily IPR003579 == RAS small GTPases Rab subfamily SCOP:52540 == P-loop containing nucleotide triphosphate hydrolases; Rab-RP1|FBgn0015788|pp-CT2771|FBan0008024 SCOP:52540 == P-loop containing nucleotide triphosphate hydrolases; Rab-RP1|FBgn0015788|pp	45B2--3			FBal0147585 FBal0147584 FBal0075619	AE003834	2R	multiple transcripts considered (model=1)
3130	137	0.023147847	3.22358E-05	3.37E-27	0.03105926	0.942360258	6.06E-13	0.999990368	18353	AAGATACTCATCAACGATAAGCTGATATCTGCCGATCTGGCCGATGGCGACAAGTTCAAC	CG8024-RA CG8024-RC CG8024-RD CG8024-RE CG8024-RB	45B2	45B3	transcript	Thu Dec 18 10:50:36 EST 2003		CG8024	Rab-RP1	Mon Dec 22 13:38:27 EST 2003	Rab32 - AAF58970 - RabRP1 - DmRab32 - DrabRP1 - Rab-r1 - DRABR1 - Rab-RP1		Rab-RP1		protein-mitochondrial targeting - receptor mediated endocytosis - regulation of exocytosis - signal transduction	GTP binding - GTPase activity - hydrolase activity acting on acid anhydrides in phosphorus-containing anhydrides	cdsmith\EST data support existence of multiple transcripts\Mon Feb 11 18:07:35 EST 2002	CG8024	FBan0008024 - FBgn0015788	CG8024-RA	Rab-related protein 1	IPR001806 == Ras GTPase superfamily IPR003579 == RAS small GTPases Rab subfamily SCOP:52540 == P-loop containing nucleotide triphosphate hydrolases; Rab-RP1|FBgn0015788|pp-CT2771|FBan0008024 SCOP:52540 == P-loop containing nucleotide triphosphate hydrolases; Rab-RP1|FBgn0015788|pp	45B2--3			FBal0147585 FBal0147584 FBal0075619	AE003834	2R	multiple transcripts considered (model=1)
2957	137	0.023147847	3.22358E-05	3.37E-27	0.03105926	0.942360258	6.06E-13	0.999990368	20299	CTCTCGAAGACCAAAACCAAAAGGGAAAGGGAGCTGGATAAAAGCACCGACAGGGAAACA	CG8024-RA CG8024-RB	45B2	45B3	transcript	Thu Dec 18 10:50:36 EST 2003		CG8024	Rab-RP1	Mon Dec 22 13:38:27 EST 2003	Rab32 - AAF58970 - RabRP1 - DmRab32 - DrabRP1 - Rab-r1 - DRABR1 - Rab-RP1		Rab-RP1		protein-mitochondrial targeting - receptor mediated endocytosis - regulation of exocytosis - signal transduction	GTP binding - GTPase activity - hydrolase activity acting on acid anhydrides in phosphorus-containing anhydrides	cdsmith\EST data support existence of multiple transcripts\Mon Feb 11 18:07:35 EST 2002	CG8024	FBan0008024 - FBgn0015788	CG8024-RA	Rab-related protein 1	IPR001806 == Ras GTPase superfamily IPR003579 == RAS small GTPases Rab subfamily SCOP:52540 == P-loop containing nucleotide triphosphate hydrolases; Rab-RP1|FBgn0015788|pp-CT2771|FBan0008024 SCOP:52540 == P-loop containing nucleotide triphosphate hydrolases; Rab-RP1|FBgn0015788|pp	45B2--3			FBal0147585 FBal0147584 FBal0075619	AE003834	2R	multiple transcripts considered (model=1)
143	143	0.736904413	5.89E-10		0.909617072				9672	GCGAACAACGCATCCAACGCTTCAGCAGCGACTGAACCAATTGGAGCTGCGAAATCGCCA	CG14025-RA CG14025-RC CG14025-RB	25D2	25D3	transcript	Tue Apr 22 12:49:00 EDT 2003	protein_id(AAN10537) - sp_comment(Imperfect match to REAL SP with corresponding FBgn)	CG14025	Bsg25D	Mon Dec 01 19:58:08 EST 2003	bsq25D - Bsg25D - bsg25D - brg25D		Bsg25D	cellular_component unknown	biological_process unknown	molecular_function unknown	bmatthew\The Bsg25D-RA gene structure is based on genomic DNA accession GB:X04896 and FBrf0047100. It is not supported by available EST and cDNA data.\Tue Apr 22 12:40:01 EDT 2003	CG14025	FBgn0000228 - FBan0014025	CG14025-RA							AE003609	2L	single transcript considered (model=2)
143	143	0.736904413	5.89E-10		0.909617072				13518	AAGGATCTATATGTGGAGAACTCCCATCTGACGGCTACGGTGCAGCGGTTGGAGCAGCAA	CG14025-RA CG14025-RC CG14025-RB	25D2	25D3	transcript	Tue Apr 22 12:49:00 EDT 2003	protein_id(AAN10537) - sp_comment(Imperfect match to REAL SP with corresponding FBgn)	CG14025	Bsg25D	Mon Dec 01 19:58:08 EST 2003	bsq25D - Bsg25D - bsg25D - brg25D		Bsg25D	cellular_component unknown	biological_process unknown	molecular_function unknown	bmatthew\The Bsg25D-RA gene structure is based on genomic DNA accession GB:X04896 and FBrf0047100. It is not supported by available EST and cDNA data.\Tue Apr 22 12:40:01 EDT 2003	CG14025	FBgn0000228 - FBan0014025	CG14025-RA							AE003609	2L	single transcript considered (model=2)
143	143	0.736904413	5.89E-10		0.909617072				18242	CAAAAGGCTCACATCCAAATCACAGAGCTTCTCGAACAGAACATTAAGCTCAACCAGGAA	CG14025-RA CG14025-RC CG14025-RB	25D2	25D3	transcript	Tue Apr 22 12:49:00 EDT 2003	protein_id(AAN10537) - sp_comment(Imperfect match to REAL SP with corresponding FBgn)	CG14025	Bsg25D	Mon Dec 01 19:58:08 EST 2003	bsq25D - Bsg25D - bsg25D - brg25D		Bsg25D	cellular_component unknown	biological_process unknown	molecular_function unknown	bmatthew\The Bsg25D-RA gene structure is based on genomic DNA accession GB:X04896 and FBrf0047100. It is not supported by available EST and cDNA data.\Tue Apr 22 12:40:01 EDT 2003	CG14025	FBgn0000228 - FBan0014025	CG14025-RA							AE003609	2L	single transcript considered (model=2)
143	143	0.736904413	5.89E-10		0.909617072				18973	ACGAACTGACCATCGAAATCGAGAGCTTAAATGTGGAACTAATTCGCTCGAAAACCAAGG	CG14025-RA CG14025-RC CG14025-RB	25D2	25D3	transcript	Tue Apr 22 12:49:00 EDT 2003	protein_id(AAN10537) - sp_comment(Imperfect match to REAL SP with corresponding FBgn)	CG14025	Bsg25D	Mon Dec 01 19:58:08 EST 2003	bsq25D - Bsg25D - bsg25D - brg25D		Bsg25D	cellular_component unknown	biological_process unknown	molecular_function unknown	bmatthew\The Bsg25D-RA gene structure is based on genomic DNA accession GB:X04896 and FBrf0047100. It is not supported by available EST and cDNA data.\Tue Apr 22 12:40:01 EDT 2003	CG14025	FBgn0000228 - FBan0014025	CG14025-RA							AE003609	2L	single transcript considered (model=2)
1666	148	0.019923409	0.004069232	7.78E-08	0.33186708	0.444672387	1.04E-16	0.919073525	7454	AACCAGATTCGCCACACCCCATTGGCGGAGGAGGGTCGTTGCATATGTCGCAGTCGTACA	CG10249-RC CG10249-RA	51D2	51D2	transcript	Wed Jul 31 15:55:33 EDT 2002	protein_id(AAM68539) - sp_comment(Imperfect match to REAL SP with corresponding FBgn)	CG10249	CG10249	Tue Dec 02 00:14:19 EST 2003	BcDNA:GH03482 - CG10249		CG10249				pavel\EST data support existence of multiple transcripts\Tue Mar 12 19:31:47 EST 2002	CG10249	FBgn0027596 - FBan0010249	CG10249-RC							AE003812	2R	multiple transcripts considered (model=1)
148	148	0.019923409	0.004069232	7.78E-08	0.33186708	0.444672387	1.04E-16	0.919073525	14312	CTGGCAAATCCGATCCCCATCAGGTTGAGGATTATCTAGATTACTTTGAATCGCTGTCCA	CG10249-RC CG10249-RB CG10249-RA	51D2	51D2	transcript	Wed Jul 31 15:55:33 EDT 2002	protein_id(AAM68539) - sp_comment(Imperfect match to REAL SP with corresponding FBgn)	CG10249	CG10249	Tue Dec 02 00:14:19 EST 2003	BcDNA:GH03482 - CG10249		CG10249				pavel\EST data support existence of multiple transcripts\Tue Mar 12 19:31:47 EST 2002	CG10249	FBgn0027596 - FBan0010249	CG10249-RC							AE003812	2R	multiple transcripts considered (model=1)
148	148	0.019923409	0.004069232	7.78E-08	0.33186708	0.444672387	1.04E-16	0.919073525	15910	CAACTTCGATGTGGTATCCATACTGCTGGATTCTAAGGTTTGCGATGTAAACCAAATGAA	CG10249-RC CG10249-RB CG10249-RA	51D2	51D2	transcript	Wed Jul 31 15:55:33 EDT 2002	protein_id(AAM68539) - sp_comment(Imperfect match to REAL SP with corresponding FBgn)	CG10249	CG10249	Tue Dec 02 00:14:19 EST 2003	BcDNA:GH03482 - CG10249		CG10249				pavel\EST data support existence of multiple transcripts\Tue Mar 12 19:31:47 EST 2002	CG10249	FBgn0027596 - FBan0010249	CG10249-RC							AE003812	2R	multiple transcripts considered (model=1)
1666	148	0.019923409	0.004069232	7.78E-08	0.33186708	0.444672387	1.04E-16	0.919073525	16207	CATGGATCGGAATAACAACAAACTTAGCCTGAGCATCAGCAATGGCCATGGCGCATTGAA	CG10249-RC CG10249-RA	51D2	51D2	transcript	Wed Jul 31 15:55:33 EDT 2002	protein_id(AAM68539) - sp_comment(Imperfect match to REAL SP with corresponding FBgn)	CG10249	CG10249	Tue Dec 02 00:14:19 EST 2003	BcDNA:GH03482 - CG10249		CG10249				pavel\EST data support existence of multiple transcripts\Tue Mar 12 19:31:47 EST 2002	CG10249	FBgn0027596 - FBan0010249	CG10249-RC							AE003812	2R	multiple transcripts considered (model=1)
155	155	0.133483043	0.000029082	6.22E-10	0.578995075	0.128206334	7.41599E-05	0.984536214	2126	ATGCGATTGGAGATTCAGAAAGTCAAGAACGAGATAATAGATGCTATCAAATCGGAGTTT	CG15112-RC CG15112-RB CG15112-RA	56B5	56C1	transcript	Wed Jul 31 18:10:10 EDT 2002	protein_id(AAM68438) - sp_comment(Imperfect match to REAL SP with corresponding FBgn)	CG15112	ena	Mon Dec 01 23:44:16 EST 2003	ENA/VASP - Enb - l(2)02029 - Ena - enb - ena		ena		actin filament organization - axon guidance - axonogenesis - cytoskeleton organization and biogenesis - dendrite morphogenesis - dorsal closure - regulation of acti	actin binding - structural constituent of cytoskeleton		CG15112	FBgn0063438 - FBgn0010503 - FBgn0000578 - FBan0015112	CG15112-RC	enabled	SCOP:50729 == PH domain-like; enb|FBgn0000578|pp-CT34990|FBan0015112	56B5--C1	Feb-87		FBal0031205 FBal0093019 FBal0102726 FBal0031207 FBal0096965 FBal0031206 FBal0007989 FBal0130381 FBal0151982 FBal0130380 FBal0043039 FBal0043042 FBal0043043 FBal0043044 FBal0043045 FBal0043046 FBal0043040 FBal0043041 F	AE003797	2R	multiple transcripts considered (model=1)
31981	155	0.133483043	0.000029082	6.22E-10	0.578995075	0.128206334	7.41599E-05	0.984536214	11271	ATTGAGGAGCTGCAGGAGCTGGATTTGCTGGACTATCGTCATCCCATGTACCATCATTAT	CG15112-RB	56B5	56C1	transcript	Sat Feb 23 19:10:44 EST 2002	protein_id(AAM68439) - sp_comment(Imperfect match to REAL SP with corresponding FBgn)	CG15112	ena	Mon Dec 01 23:44:16 EST 2003	ENA/VASP - Enb - l(2)02029 - Ena - enb - ena		ena		actin filament organization - axon guidance - axonogenesis - cytoskeleton organization and biogenesis - dendrite morphogenesis - dorsal closure - regulation of acti	actin binding - structural constituent of cytoskeleton		CG15112	FBgn0063438 - FBgn0010503 - FBgn0000578 - FBan0015112	CG15112-RB	enabled	SCOP:50729 == PH domain-like; enb|FBgn0000578|pp-CT34990|FBan0015112	56B5--C1	Feb-87		FBal0031205 FBal0093019 FBal0102726 FBal0031207 FBal0096965 FBal0031206 FBal0007989 FBal0130381 FBal0151982 FBal0130380 FBal0043039 FBal0043042 FBal0043043 FBal0043044 FBal0043045 FBal0043046 FBal0043040 FBal0043041 F	AE003797	2R	multiple transcripts considered (model=1)
4196	156	0.044660591	7.50E-45	1.49E-52	0.307369293	0.345484891	5.91E-24	0.947626844	5424	TGTAGCCAATCCAAATGCTGGATTCCAGAGCCAACTGCAGGAGTTTGAGCAGTTTAAGCT	CG10089-RC CG10089-RB CG10089-RA CG10089-RD	70B2	70B2	transcript	Wed May 22 17:59:51 EDT 2002	protein_id(AAN11827) - sp_comment(Imperfect match to HYPO SP record with corresponding FBgn (assume that new one is better))	CG10089	CG10089	Mon Dec 01 18:41:04 EST 2003	MKP-like - CG10089		CG10089		MAPKKK cascade - protein amino acid dephosphorylation	kinase inhibitor activity		CG10089	FBgn0036369 - FBan0010089	CG10089-RC							AE003537	3L	multiple transcripts considered (model=1)
156	156	0.044660591	7.50E-45	1.49E-52	0.307369293	0.345484891	5.91E-24	0.947626844	12125	AAGCTTGGCTTACACTCTAAACTTTGCGGTGGACCAATGGAAGAGCAGTACCATTAAAAA	CG10089-RC CG10089-RB CG10089-RA	70B2	70B2	transcript	Wed May 22 17:59:51 EDT 2002	protein_id(AAN11827) - sp_comment(Imperfect match to HYPO SP record with corresponding FBgn (assume that new one is better))	CG10089	CG10089	Mon Dec 01 18:41:04 EST 2003	MKP-like - CG10089		CG10089		MAPKKK cascade - protein amino acid dephosphorylation	kinase inhibitor activity		CG10089	FBgn0036369 - FBan0010089	CG10089-RC							AE003537	3L	multiple transcripts considered (model=1)
156	156	0.044660591	7.50E-45	1.49E-52	0.307369293	0.345484891	5.91E-24	0.947626844	13843	GAAGAACAGTATATTGCTTTCAAGACCTCAACGAAGCTAGAAGCCAAGTCCACGTCAAAA	CG10089-RC CG10089-RB CG10089-RA	70B2	70B2	transcript	Wed May 22 17:59:51 EDT 2002	protein_id(AAN11827) - sp_comment(Imperfect match to HYPO SP record with corresponding FBgn (assume that new one is better))	CG10089	CG10089	Mon Dec 01 18:41:04 EST 2003	MKP-like - CG10089		CG10089		MAPKKK cascade - protein amino acid dephosphorylation	kinase inhibitor activity		CG10089	FBgn0036369 - FBan0010089	CG10089-RC							AE003537	3L	multiple transcripts considered (model=1)
35610	156	0.044660591	7.50E-45	1.49E-52	0.307369293	0.345484891	5.91E-24	0.947626844	14900	ACGGTTCCCGAGTGGATTTGCGTGATGCTGACAAGGGATCGGCCATATATCTGGGCTGTT	CG10089-RD	70B2	70B2	transcript	Wed May 22 17:57:48 EDT 2002	protein_id(AAF49810) - sp_comment(Imperfect match to HYPO SP record with corresponding FBgn (assume that new one is better))	CG10089	CG10089	Mon Dec 01 18:41:04 EST 2003	MKP-like - CG10089		CG10089		MAPKKK cascade - protein amino acid dephosphorylation	kinase inhibitor activity		CG10089	FBgn0036369 - FBan0010089	CG10089-RD							AE003537	3L	multiple transcripts considered (model=1)
159	159	0.156646212	0.000124491		0.865911512				7720	ATCGGCACTTTCCCGGCTGCCTACTTATACTATGTGTCCAAGTTTGCGAACATCTACTTT	CG7675-RA CG7675-RC CG7675-RB	91A4	91A4	transcript	Tue Apr 15 16:34:24 EDT 2003	protein_id(AAF55547) - sp_comment(Imperfect match to HYPO SP record with corresponding FBgn (assume that new one is better))	CG7675	CG7675	Mon Dec 01 22:03:39 EST 2003	CG7675		CG7675			oxidoreductase activity acting on CH-OH group of donors	andy\5' UTR of this gene overlaps with 3' UTR of upstream gene CG14309\Tue Nov 05 16:36:55 EST 2002	CG7675	FBgn0038610 - FBan0007675	CG7675-RA							AE003721	3R	single transcript considered (model=2)
159	159	0.156646212	0.000124491		0.865911512				14622	AATGCAGTGAAGGATGAGATCGTCAAGGAGACGAAGAACAACAAGATCCTAGTCAAGAAA	CG7675-RA CG7675-RC CG7675-RB	91A4	91A4	transcript	Tue Apr 15 16:34:24 EDT 2003	protein_id(AAF55547) - sp_comment(Imperfect match to HYPO SP record with corresponding FBgn (assume that new one is better))	CG7675	CG7675	Mon Dec 01 22:03:39 EST 2003	CG7675		CG7675			oxidoreductase activity acting on CH-OH group of donors	andy\5' UTR of this gene overlaps with 3' UTR of upstream gene CG14309\Tue Nov 05 16:36:55 EST 2002	CG7675	FBgn0038610 - FBan0007675	CG7675-RA							AE003721	3R	single transcript considered (model=2)
160	160	0.000686501	1.80E-09		0.419241637				4354	TGATGCCGATAATTCAGGCGAAATTACCCTAGATGAGTTCGAAACTGCGATTGACTTGCT	CG6571-RD CG6571-RC CG6571-RA CG6571-RB	77B1	77B1	transcript	Fri Sep 13 17:02:33 EDT 2002	validation_flag(unusual splice) - sp_comment(Perfect match to REAL SP with corresponding FBgn)	CG6571	rdgC	Mon Dec 01 18:19:25 EST 2003	RDGC/PP5 - RdgC 77B - rdgC		rdgC		calcium-mediated signaling - deactivation of rhodopsin mediated signaling - photoreceptor maintenance - phototransduction - protein amino acid dephosphorylation - v	calcium-dependent protein serine/threonine phosphatase activity - calmodulin binding - protein serine/threonine phosph		CG6571	FBgn0004366 - FBan0006571	CG6571-RD							AE003514	3L	single transcript considered (model=2)
160	160	0.000686501	1.80E-09		0.419241637				11337	ATCTCGTCGAAGAGTTTGGGGACATTGTGAATGCCAAAATTGAGTTGCCAATACGAAAAA	CG6571-RD CG6571-RC CG6571-RA CG6571-RB	77B1	77B1	transcript	Fri Sep 13 17:02:33 EDT 2002	validation_flag(unusual splice) - sp_comment(Perfect match to REAL SP with corresponding FBgn)	CG6571	rdgC	Mon Dec 01 18:19:25 EST 2003	RDGC/PP5 - RdgC 77B - rdgC		rdgC		calcium-mediated signaling - deactivation of rhodopsin mediated signaling - photoreceptor maintenance - phototransduction - protein amino acid dephosphorylation - v	calcium-dependent protein serine/threonine phosphatase activity - calmodulin binding - protein serine/threonine phosph		CG6571	FBgn0004366 - FBan0006571	CG6571-RD							AE003514	3L	single transcript considered (model=2)
1489	163	6.90E-07	0.019426013	9.58E-19	0.475614664	0.777849528	0.013181281	0.999916595	12708	CTACAACATCCTCGCCGTCGCTGGAAACGCAATCAACTGTTATAATTTCGTTTAAATCAT	CG3399-RB CG3399-RD CG3399-RC CG3399-RA	24C8	24C9	transcript	Tue Apr 23 14:51:23 EDT 2002	protein_id(AAN10367) - sp_comment(Imperfect match to REAL SP with corresponding FBgn)	CG3399	capu	Mon Dec 01 19:20:11 EST 2003	capp - capu - Capu - CG15420		capu		eggshell formation (sensu Insecta) - intracellular signaling cascade - oogenesis (sensu Insecta) - pole plasm assembly (sensu Insecta) - pole plasm assembly - pole	actin binding - structural constituent of cytoskeleton	bmatthew\EST data support existence of multiple transcripts\Tue Apr 23 14:43:19 EDT 2002	CG3399	FBgn0031576 - FBan0003399 - FBgn0000256 - CG3399	CG3399-RB	cappuccino	IPR003104 == Formin Homology 2 Domain SCOP:49998 == Copper amine oxidase domain 3 (catalytic); capu|FBgn0000256|pp-CT11427|FBan0003399	24C8--9	8-Feb		FBal0001537 FBal0001538 FBal0001539 FBal0001540 FBal0045435 FBal0045436 FBal0045434 FBal0155514 FBal0155513 FBal0155512 FBal0155511 FBal0045437 FBal0045438 FBal0030719 FBal0030717 FBal0095485 FBal0068732	AE003578	2L	multiple transcripts considered (model=1)
731	163	6.90E-07	0.019426013	9.58E-19	0.475614664	0.777849528	0.013181281	0.999916595	19258	AAAACCGAGAAAAATTCGTACTGAGAAAACCACCAACGATGACCACTGTGCGTTCATTGA	CG3399-RB CG3399-RD	24C8	24C9	transcript	Tue Apr 23 14:51:23 EDT 2002	protein_id(AAN10367) - sp_comment(Imperfect match to REAL SP with corresponding FBgn)	CG3399	capu	Mon Dec 01 19:20:11 EST 2003	capp - capu - Capu - CG15420		capu		eggshell formation (sensu Insecta) - intracellular signaling cascade - oogenesis (sensu Insecta) - pole plasm assembly (sensu Insecta) - pole plasm assembly - pole	actin binding - structural constituent of cytoskeleton	bmatthew\EST data support existence of multiple transcripts\Tue Apr 23 14:43:19 EDT 2002	CG3399	FBgn0031576 - FBan0003399 - FBgn0000256 - CG3399	CG3399-RB	cappuccino	IPR003104 == Formin Homology 2 Domain SCOP:49998 == Copper amine oxidase domain 3 (catalytic); capu|FBgn0000256|pp-CT11427|FBan0003399	24C8--9	8-Feb		FBal0001537 FBal0001538 FBal0001539 FBal0001540 FBal0045435 FBal0045436 FBal0045434 FBal0155514 FBal0155513 FBal0155512 FBal0155511 FBal0045437 FBal0045438 FBal0030719 FBal0030717 FBal0095485 FBal0068732	AE003578	2L	multiple transcripts considered (model=1)
164	164	2.35E-13	1.23E-33	4.77E-86	0.169000204	0.986450989	0.187724453	1	1756	ACAACAGATTTGGAAGTAAACCCAGCTGCACTAATTGACAAGCCGTCTTTAGATATTAGC	CG1674-RB CG1674-RA	102B2	102B3	transcript	Tue Apr 23 15:26:01 EDT 2002	protein_id(AAN06521) - sp_comment(Blast failed)	CG1674	CG1674	Tue Dec 02 01:13:13 EST 2003	CG1674		CG1674				simonp\Multiple ESTs support existence of transcripts starting at coordinate 88947 near 3prime end of existing models\Tue Apr 23 15:00:20 EDT 2002	CG1674	FBgn0039897 - FBan0001674	CG1674-RB							AE003844	4	multiple transcripts considered (model=1)
11006	164	2.35E-13	1.23E-33	4.77E-86	0.169000204	0.986450989	0.187724453	1	3243	ACACCAAGAGTTTTTCACCGCCTGCCTTAACACCAATTCCGTCTTCCCAAGCTGGTAGTA	CG1674-RB CG1674-RA CG1674-RC	102B2	102B3	transcript	Tue Apr 23 15:26:01 EDT 2002	protein_id(AAN06521) - sp_comment(Blast failed)	CG1674	CG1674	Tue Dec 02 01:13:13 EST 2003	CG1674		CG1674				simonp\Multiple ESTs support existence of transcripts starting at coordinate 88947 near 3prime end of existing models\Tue Apr 23 15:00:20 EDT 2002	CG1674	FBgn0039897 - FBan0001674	CG1674-RB							AE003844	4	multiple transcripts considered (model=1)
26341	164	2.35E-13	1.23E-33	4.77E-86	0.169000204	0.986450989	0.187724453	1	5631	AATCAAACCTCTAAGGGTCAGTCTATGTATGTCAATCGCAAAAAACGCTCAGACAAATGG	CG1674-RA CG1674-RD	102B2	102B3	transcript	Tue Apr 23 15:26:01 EDT 2002	protein_id(AAF59357) - sp_comment(Perfect match to HYPO SP record with corresponding FBgn)	CG1674	CG1674	Tue Dec 02 01:13:13 EST 2003	CG1674		CG1674				simonp\Multiple ESTs support existence of transcripts starting at coordinate 88947 near 3prime end of existing models\Tue Apr 23 15:00:20 EDT 2002	CG1674	FBgn0039897 - FBan0001674	CG1674-RA							AE003844	4	multiple transcripts considered (model=1)
11006	164	2.35E-13	1.23E-33	4.77E-86	0.169000204	0.986450989	0.187724453	1	6516	AATCAGCTAATTGAGAAGTATTCAAAACCAGGACTTCAAGTCGTTCAGTCTCCTTGGAAG	CG1674-RB CG1674-RA CG1674-RC	102B2	102B3	transcript	Tue Apr 23 15:26:01 EDT 2002	protein_id(AAN06521) - sp_comment(Blast failed)	CG1674	CG1674	Tue Dec 02 01:13:13 EST 2003	CG1674		CG1674				simonp\Multiple ESTs support existence of transcripts starting at coordinate 88947 near 3prime end of existing models\Tue Apr 23 15:00:20 EDT 2002	CG1674	FBgn0039897 - FBan0001674	CG1674-RB							AE003844	4	multiple transcripts considered (model=1)
5387	164	2.35E-13	1.23E-33	4.77E-86	0.169000204	0.986450989	0.187724453	1	8174	GAGGTCGAAGTGTAGAACTTCCAAAAGGCTTATACGTTCCGAAAGAAATATCTCTCTCAA	CG1674-RB CG1674-RC	102B2	102B3	transcript	Tue Apr 23 15:26:01 EDT 2002	protein_id(AAN06521) - sp_comment(Blast failed)	CG1674	CG1674	Tue Dec 02 01:13:13 EST 2003	CG1674		CG1674				simonp\Multiple ESTs support existence of transcripts starting at coordinate 88947 near 3prime end of existing models\Tue Apr 23 15:00:20 EDT 2002	CG1674	FBgn0039897 - FBan0001674	CG1674-RB							AE003844	4	multiple transcripts considered (model=1)
17235	164	2.35E-13	1.23E-33	4.77E-86	0.169000204	0.986450989	0.187724453	1	9480	AACATCCATTGCATCTGATTTATCGGCCGAAAACACTAAAGCAGACCTTGTTTCGCTAAA	CG1674-RB CG1674-RD CG1674-RA CG1674-RC	102B2	102B3	transcript	Tue Apr 23 15:26:01 EDT 2002	protein_id(AAN06521) - sp_comment(Blast failed)	CG1674	CG1674	Tue Dec 02 01:13:13 EST 2003	CG1674		CG1674				simonp\Multiple ESTs support existence of transcripts starting at coordinate 88947 near 3prime end of existing models\Tue Apr 23 15:00:20 EDT 2002	CG1674	FBgn0039897 - FBan0001674	CG1674-RB							AE003844	4	multiple transcripts considered (model=1)
30551	164	2.35E-13	1.23E-33	4.77E-86	0.169000204	0.986450989	0.187724453	1	9841	GCCTTTTATCGCCTGACAATTGCGCTGAACTAATAACTGCACTTCAACTTCATCAAGGAC	CG1674-RA	102B2	102B3	transcript	Tue Apr 23 15:26:01 EDT 2002	protein_id(AAF59357) - sp_comment(Perfect match to HYPO SP record with corresponding FBgn)	CG1674	CG1674	Tue Dec 02 01:13:13 EST 2003	CG1674		CG1674				simonp\Multiple ESTs support existence of transcripts starting at coordinate 88947 near 3prime end of existing models\Tue Apr 23 15:00:20 EDT 2002	CG1674	FBgn0039897 - FBan0001674	CG1674-RA							AE003844	4	multiple transcripts considered (model=1)
17235	164	2.35E-13	1.23E-33	4.77E-86	0.169000204	0.986450989	0.187724453	1	10062	ACAAAATGAATGTCAAAGTGGAGAGCTCGACTTACACAGTCAATATCAAAATGAGCGCGG	CG1674-RB CG1674-RD CG1674-RA CG1674-RC	102B2	102B3	transcript	Tue Apr 23 15:26:01 EDT 2002	protein_id(AAN06521) - sp_comment(Blast failed)	CG1674	CG1674	Tue Dec 02 01:13:13 EST 2003	CG1674		CG1674				simonp\Multiple ESTs support existence of transcripts starting at coordinate 88947 near 3prime end of existing models\Tue Apr 23 15:00:20 EDT 2002	CG1674	FBgn0039897 - FBan0001674	CG1674-RB							AE003844	4	multiple transcripts considered (model=1)
5387	164	2.35E-13	1.23E-33	4.77E-86	0.169000204	0.986450989	0.187724453	1	11769	AAGCAACAGTCCTATTCAAGCCAATACAACTTACCTGGAAATCTACCGTACTCTGATTTT	CG1674-RB CG1674-RC	102B2	102B3	transcript	Tue Apr 23 15:26:01 EDT 2002	protein_id(AAN06521) - sp_comment(Blast failed)	CG1674	CG1674	Tue Dec 02 01:13:13 EST 2003	CG1674		CG1674				simonp\Multiple ESTs support existence of transcripts starting at coordinate 88947 near 3prime end of existing models\Tue Apr 23 15:00:20 EDT 2002	CG1674	FBgn0039897 - FBan0001674	CG1674-RB							AE003844	4	multiple transcripts considered (model=1)
177	177	0.614919454	4.36E-34	7.24E-44	0.820352895	0.861606558	4.31E-07	0.95467998	8022	ATATCGACAAAGCCTCTCATGCGAAAATCTTCAGTTCTTATAGCCGTCGTTCGTTCAATA	CG6289-RA CG6663-RA	77B4	77B4	transcript	Tue Jun 04 14:20:57 EDT 2002	protein_id(AAF51572) - sp_comment(Imperfect match to SP corresponding to a different FBgn)	CG6289	CG6289	Mon Dec 01 19:35:40 EST 2003	CG6289		CG6289			serine-type endopeptidase inhibitor activity		CG6289	FBgn0036970 - FBan0006289	CG6289-RA							AE003591	3L	multiple transcripts considered (model=1)
29450	177	0.614919454	4.36E-34	7.24E-44	0.820352895	0.861606558	4.31E-07	0.95467998	8740	TGCGGGCCCATATATGTGCAAATACTGTTGATACGAAGAGTCTATTACAAAAAATGACGG	CG6289-RA	77B4	77B4	transcript	Tue Jun 04 14:20:57 EDT 2002	protein_id(AAF51572) - sp_comment(Imperfect match to SP corresponding to a different FBgn)	CG6289	CG6289	Mon Dec 01 19:35:40 EST 2003	CG6289		CG6289			serine-type endopeptidase inhibitor activity		CG6289	FBgn0036970 - FBan0006289	CG6289-RA							AE003591	3L	multiple transcripts considered (model=1)
177	177	0.614919454	4.36E-34	7.24E-44	0.820352895	0.861606558	4.31E-07	0.95467998	16183	CAGGTGGTACGAGGATGTCCGAGCTTATCACTATTTAAATTCGGAAAACACAAAACTGTT	CG6289-RA CG6663-RA	77B4	77B4	transcript	Tue Jun 04 14:20:57 EDT 2002	protein_id(AAF51572) - sp_comment(Imperfect match to SP corresponding to a different FBgn)	CG6289	CG6289	Mon Dec 01 19:35:40 EST 2003	CG6289		CG6289			serine-type endopeptidase inhibitor activity		CG6289	FBgn0036970 - FBan0006289	CG6289-RA							AE003591	3L	multiple transcripts considered (model=1)
178	178	0.543093647	8.43E-06		0.529633779				10748	ACGATATCGTTGTGCCGCCCTATTTCGATATACTGAAGAAACAACTGCCTTGCACTTCGC	CG8073-RB CG8073-RA	45A6	45A7	transcript	Wed Mar 13 13:32:31 EST 2002	protein_id(AAM68803) - sp_comment(Imperfect match to REAL SP with corresponding FBgn)	CG8073	Pmm45A	Tue Dec 02 00:56:13 EST 2003	Pmm45A		Pmm45A		monosaccharide metabolism	phosphomannomutase activity	cdsmith\DGC clone LD14913 appears problematic: incomplete CDS\Mon Feb 11 19:09:20 EST 2002	CG8073	FBgn0033377 - FBan0008073	CG8073-RB							AE003834	2R	single transcript considered (model=2)
178	178	0.543093647	8.43E-06		0.529633779				13052	GGAAAGACCTCGTTGGATTTATCAATTAAAACGGCGAAAGCCAACAGCAGCCAAATAATT	CG8073-RB CG8073-RA	45A6	45A7	transcript	Wed Mar 13 13:32:31 EST 2002	protein_id(AAM68803) - sp_comment(Imperfect match to REAL SP with corresponding FBgn)	CG8073	Pmm45A	Tue Dec 02 00:56:13 EST 2003	Pmm45A		Pmm45A		monosaccharide metabolism	phosphomannomutase activity	cdsmith\DGC clone LD14913 appears problematic: incomplete CDS\Mon Feb 11 19:09:20 EST 2002	CG8073	FBgn0033377 - FBan0008073	CG8073-RB							AE003834	2R	single transcript considered (model=2)
399	183	1.66925E-05	0.002920098	1.69E-64	0.212650511	0.084865806	4.20E-07	0.999999999	6926	GATCCTGGCCTGCAGTACGCCCAAGGCCAATACGCCCACCACCACACAGCAGCAAATGTA	CG11491-RE CG11491-RG	2B3	2B5	transcript	Mon Jul 15 13:01:19 EDT 2002	protein_id(AAF45648) - validation_flag(transposon in gene) - sp_comment(Imperfect match to REAL SP with corresponding FBgn)	CG11491	br	Mon Dec 01 16:55:25 EST 2003	BRC-Z1 - CG11514 - rbp - CG11511 - rds - Broad Complex - l(1)PP1 - l(1)ts376 - Broad-Complex - PP1 - l(1)ts358 - EG:25D2.1 - l(1)pp1 - l(1)ts144 - EG:123F11.1 - l(1)pp-1 - l(1)ts132 - de12 - l(1		br	nucleus	autophagy - cell death - ecdysone-mediated induction of salivary gland cell death - eclosion - metamorphosis - photoreceptor fate commitment (sensu Drosophila) - pr	DNA binding - specific RNA polymerase II transcription factor activity - transcription factor activity	campbell\Flag Cambridge: gene merge CG11514 CG11511 and CG11491(internal view only)\Wed Jun 19 13:47:28 EDT 2002 - crosby\Proximal alternative 5' exon not identified.\Wed Jul 16 16:12:42 EDT 2003	CG11491	FBgn0029586 - FBgn0001375 - FBgn0029585 - FBgn0001374 - FBgn0029583 - FBgn0001373	CG11491-RE	broad	IPR000210 == BTB/POZ domain IPR000822 == Zinc finger C2H2 type SCOP:54695 == POZ domain; br|FBgn0000210|pp-CT36317|FBan0011491 SCOP:54695 == POZ domain; br|FBgn0000210|pp-CT36363|FBan0011491 SCOP:57903 == FYVE/PHD zinc finger; CG11511|FBgn0029585|pp-CT34608|FBan0011511	2B3--5	1-0.28		FBal0001189 FBal0001190 FBal0001191 FBal0001192 FBal0001193 FBal0001194 FBal0001195 FBal0001196 FBal0001197 FBal0001198 FBal0001199 FBal0001200 FBal0001201 FBal0001202 FBal0001203 FBal0001204 FBal0001205 FBal0001206 F	AE003421	X	multiple transcripts considered (model=1)
32278	183	1.66925E-05	0.002920098	1.69E-64	0.212650511	0.084865806	4.20E-07	0.999999999	11568	ACAACAACAGCAACAATCAACAACAAAAAGTAGAACAACAGTCATCACCACACCAACTCC	CG11491-RC CG11491-RB	2B3	2B5	transcript	Mon Jul 15 13:01:19 EDT 2002	protein_id(AAN09053) - validation_flag(transposon in gene) - sp_comment(Perfect match to REAL SP with corresponding FBgn)	CG11491	br	Mon Dec 01 16:55:25 EST 2003	BRC-Z1 - CG11514 - rbp - CG11511 - rds - Broad Complex - l(1)PP1 - l(1)ts376 - Broad-Complex - PP1 - l(1)ts358 - EG:25D2.1 - l(1)pp1 - l(1)ts144 - EG:123F11.1 - l(1)pp-1 - l(1)ts132 - de12 - l(1		br	nucleus	autophagy - cell death - ecdysone-mediated induction of salivary gland cell death - eclosion - metamorphosis - photoreceptor fate commitment (sensu Drosophila) - pr	DNA binding - specific RNA polymerase II transcription factor activity - transcription factor activity	campbell\Flag Cambridge: gene merge CG11514 CG11511 and CG11491(internal view only)\Wed Jun 19 13:47:28 EDT 2002 - crosby\Proximal alternative 5' exon not identified.\Wed Jul 16 16:12:42 EDT 2003	CG11491	FBgn0029586 - FBgn0001375 - FBgn0029585 - FBgn0001374 - FBgn0029583 - FBgn0001373	CG11491-RC	broad	IPR000210 == BTB/POZ domain IPR000822 == Zinc finger C2H2 type SCOP:54695 == POZ domain; br|FBgn0000210|pp-CT36317|FBan0011491 SCOP:54695 == POZ domain; br|FBgn0000210|pp-CT36363|FBan0011491 SCOP:57903 == FYVE/PHD zinc finger; CG11511|FBgn0029585|pp-CT34608|FBan0011511	2B3--5	1-0.28		FBal0001189 FBal0001190 FBal0001191 FBal0001192 FBal0001193 FBal0001194 FBal0001195 FBal0001196 FBal0001197 FBal0001198 FBal0001199 FBal0001200 FBal0001201 FBal0001202 FBal0001203 FBal0001204 FBal0001205 FBal0001206 F	AE003421	X	multiple transcripts considered (model=1)
32720	183	1.66925E-05	0.002920098	1.69E-64	0.212650511	0.084865806	4.20E-07	0.999999999	12010	GTAAGAAAAGATAAAGGTCCTACGGATCGGCGGCAGATTAGATTGTATAAGATGTGTGTA	CG11491-RF	2B3	2B5	transcript	Mon Jul 15 13:01:19 EDT 2002	protein_id(AAN09052) - validation_flag(transposon in gene) - sp_comment(Imperfect match to REAL SP with corresponding FBgn)	CG11491	br	Mon Dec 01 16:55:25 EST 2003	BRC-Z1 - CG11514 - rbp - CG11511 - rds - Broad Complex - l(1)PP1 - l(1)ts376 - Broad-Complex - PP1 - l(1)ts358 - EG:25D2.1 - l(1)pp1 - l(1)ts144 - EG:123F11.1 - l(1)pp-1 - l(1)ts132 - de12 - l(1		br	nucleus	autophagy - cell death - ecdysone-mediated induction of salivary gland cell death - eclosion - metamorphosis - photoreceptor fate commitment (sensu Drosophila) - pr	DNA binding - specific RNA polymerase II transcription factor activity - transcription factor activity	campbell\Flag Cambridge: gene merge CG11514 CG11511 and CG11491(internal view only)\Wed Jun 19 13:47:28 EDT 2002 - crosby\Proximal alternative 5' exon not identified.\Wed Jul 16 16:12:42 EDT 2003	CG11491	FBgn0029586 - FBgn0001375 - FBgn0029585 - FBgn0001374 - FBgn0029583 - FBgn0001373	CG11491-RF	broad	IPR000210 == BTB/POZ domain IPR000822 == Zinc finger C2H2 type SCOP:54695 == POZ domain; br|FBgn0000210|pp-CT36317|FBan0011491 SCOP:54695 == POZ domain; br|FBgn0000210|pp-CT36363|FBan0011491 SCOP:57903 == FYVE/PHD zinc finger; CG11511|FBgn0029585|pp-CT34608|FBan0011511	2B3--5	1-0.28		FBal0001189 FBal0001190 FBal0001191 FBal0001192 FBal0001193 FBal0001194 FBal0001195 FBal0001196 FBal0001197 FBal0001198 FBal0001199 FBal0001200 FBal0001201 FBal0001202 FBal0001203 FBal0001204 FBal0001205 FBal0001206 F	AE003421	X	multiple transcripts considered (model=1)
399	183	1.66925E-05	0.002920098	1.69E-64	0.212650511	0.084865806	4.20E-07	0.999999999	12346	ATGCGCCCCACCAAGGAGCCCGTGTGCAATATCTGCAAGCGCGTCTACAGCTCCTTGAAT	CG11491-RE CG11491-RG	2B3	2B5	transcript	Mon Jul 15 13:01:19 EDT 2002	protein_id(AAF45648) - validation_flag(transposon in gene) - sp_comment(Imperfect match to REAL SP with corresponding FBgn)	CG11491	br	Mon Dec 01 16:55:25 EST 2003	BRC-Z1 - CG11514 - rbp - CG11511 - rds - Broad Complex - l(1)PP1 - l(1)ts376 - Broad-Complex - PP1 - l(1)ts358 - EG:25D2.1 - l(1)pp1 - l(1)ts144 - EG:123F11.1 - l(1)pp-1 - l(1)ts132 - de12 - l(1		br	nucleus	autophagy - cell death - ecdysone-mediated induction of salivary gland cell death - eclosion - metamorphosis - photoreceptor fate commitment (sensu Drosophila) - pr	DNA binding - specific RNA polymerase II transcription factor activity - transcription factor activity	campbell\Flag Cambridge: gene merge CG11514 CG11511 and CG11491(internal view only)\Wed Jun 19 13:47:28 EDT 2002 - crosby\Proximal alternative 5' exon not identified.\Wed Jul 16 16:12:42 EDT 2003	CG11491	FBgn0029586 - FBgn0001375 - FBgn0029585 - FBgn0001374 - FBgn0029583 - FBgn0001373	CG11491-RE	broad	IPR000210 == BTB/POZ domain IPR000822 == Zinc finger C2H2 type SCOP:54695 == POZ domain; br|FBgn0000210|pp-CT36317|FBan0011491 SCOP:54695 == POZ domain; br|FBgn0000210|pp-CT36363|FBan0011491 SCOP:57903 == FYVE/PHD zinc finger; CG11511|FBgn0029585|pp-CT34608|FBan0011511	2B3--5	1-0.28		FBal0001189 FBal0001190 FBal0001191 FBal0001192 FBal0001193 FBal0001194 FBal0001195 FBal0001196 FBal0001197 FBal0001198 FBal0001199 FBal0001200 FBal0001201 FBal0001202 FBal0001203 FBal0001204 FBal0001205 FBal0001206 F	AE003421	X	multiple transcripts considered (model=1)
13224	183	1.66925E-05	0.002920098	1.69E-64	0.212650511	0.084865806	4.20E-07	0.999999999	20023	ATATCGATCCCTCAGCGTTGCTAGGTCTCAACACACAGTTGCAGCAGTCCGGTGACCTCG	CG11491-RC CG11491-RF CG11491-RG CG11491-RA CG11491-RD C	2B3	2B5	transcript	Mon Jul 15 13:01:19 EDT 2002	protein_id(AAN09053) - validation_flag(transposon in gene) - sp_comment(Perfect match to REAL SP with corresponding FBgn)	CG11491	br	Mon Dec 01 16:55:25 EST 2003	BRC-Z1 - CG11514 - rbp - CG11511 - rds - Broad Complex - l(1)PP1 - l(1)ts376 - Broad-Complex - PP1 - l(1)ts358 - EG:25D2.1 - l(1)pp1 - l(1)ts144 - EG:123F11.1 - l(1)pp-1 - l(1)ts132 - de12 - l(1		br	nucleus	autophagy - cell death - ecdysone-mediated induction of salivary gland cell death - eclosion - metamorphosis - photoreceptor fate commitment (sensu Drosophila) - pr	DNA binding - specific RNA polymerase II transcription factor activity - transcription factor activity	campbell\Flag Cambridge: gene merge CG11514 CG11511 and CG11491(internal view only)\Wed Jun 19 13:47:28 EDT 2002 - crosby\Proximal alternative 5' exon not identified.\Wed Jul 16 16:12:42 EDT 2003	CG11491	FBgn0029586 - FBgn0001375 - FBgn0029585 - FBgn0001374 - FBgn0029583 - FBgn0001373	CG11491-RC	broad	IPR000210 == BTB/POZ domain IPR000822 == Zinc finger C2H2 type SCOP:54695 == POZ domain; br|FBgn0000210|pp-CT36317|FBan0011491 SCOP:54695 == POZ domain; br|FBgn0000210|pp-CT36363|FBan0011491 SCOP:57903 == FYVE/PHD zinc finger; CG11511|FBgn0029585|pp-CT34608|FBan0011511	2B3--5	1-0.28		FBal0001189 FBal0001190 FBal0001191 FBal0001192 FBal0001193 FBal0001194 FBal0001195 FBal0001196 FBal0001197 FBal0001198 FBal0001199 FBal0001200 FBal0001201 FBal0001202 FBal0001203 FBal0001204 FBal0001205 FBal0001206 F	AE003421	X	multiple transcripts considered (model=1)
187	187	0.987601688	1.10E-06		0.83849005				20666	TGGATCATCTGGAGAATTTTCCGGTGGGAATCCTGGTAACGGAAATATGTCTGATATACT	CG32789-RA CG2947-RA CG2947-RB	3F2	3F2	transcript	Wed May 14 09:17:47 EDT 2003	protein_id(AAN09108) - sp_comment(Perfect match to HYPO SP but either annotation or SP entry doesn't have an FBgn)	CG32789	CG32789	Mon Dec 01 17:01:39 EST 2003	CG32789		CG32789				campbell\Flag Cambridge:Some of the ESTs assigned to CG2947 should be assigned to this new gene. There is a problem with alignment in Apollo because the two genes are probably 99.9% identical at the DNA level.. ESTs AT12706 AT11690 AT19119 and GM04993 should be assigned to this new gene. (internal view only)\Fri Jun 21 12:34:14 EDT 2002	CG32789	FBgn0052789 - FBan0032789	CG32789-RA							AE003429	X	single transcript considered (model=2)
24975	191	0.293384528	3.23E-09	2.32E-07	0.197215013	0.973273378	0.82792672	0.997324867	4227	AACAACTTTTGACTAAACAAACGATTGTACCCTTGGAGGCTGCCTTTGGAAACCTGGAAA	CG17556-RA	8.90E+07	8.90E+07	transcript	Mon Jan 21 19:08:56 EST 2002	protein_id(AAF55370) - sp_comment(Imperfect match to SP corresponding to a different FBgn)	CG17556	CG17556	Mon Dec 01 21:57:36 EST 2003	CG17556		CG17556					CG17556	FBgn0038462 - FBan0017556	CG17556-RA							AE003715	3R	multiple transcripts considered (model=1)
26216	191	0.293384528	3.23E-09	2.32E-07	0.197215013	0.973273378	0.82792672	0.997324867	5506	TTTTGCTGCACAATCCGCATAGCCATCTAATACACCAGCGTTTGGCAGAAATACGATACA	CG17556-RA CG3678-RA	8.90E+07	8.90E+07	transcript	Mon Jan 21 19:08:56 EST 2002	protein_id(AAF55370) - sp_comment(Imperfect match to SP corresponding to a different FBgn)	CG17556	CG17556	Mon Dec 01 21:57:36 EST 2003	CG17556		CG17556					CG17556	FBgn0038462 - FBan0017556	CG17556-RA							AE003715	3R	multiple transcripts considered (model=1)
35869	192	0.000145266	0.003721092	2.40E-27	0.467061378	0.230034187	0.845571352	0.998541919	15159	AATTCCCATTCGAATAACAGCACCCCCGATCCCACGGCCAATTGCAACGATTGTGTGGCC	CG30116-RA	55C11	55D1	transcript	Tue Feb 11 14:58:54 EST 2003	protein_id(AAM68461) - validation_flag(transposon in gene) - sp_comment(Imperfect match to REAL SP with corresponding FBgn)	CG30116	CG30116	Mon Dec 01 23:48:28 EST 2003	CG5512 - CG17671 - BcDNA:GH04922 - CG30116		CG30116			apoptotic protease activator activity	campbell\DGC clone GH04922 appears problematic: incomplete CDS\Tue Feb 11 14:58:39 EST 2003 - sima\Flag Cambridge: gene merge (internal view only)\Sat Mar 02 03:32:52 EST 2002	CG30116	FBgn0050116 - FBgn0034353 - FBgn0028496 - FBan0030116	CG30116-RA		SCOP:50978 == Trp-Asp repeat (WD-repeat); BcDNA:GH04922|FBgn0028496|pp-CT17466|FBan0005512	55C11--D1			FBal0148762	AE003799	2R	multiple transcripts considered (model=1)
3392	192	0.000145266	0.003721092	2.40E-27	0.467061378	0.230034187	0.845571352	0.998541919	18479	CTGCGAAAAATCAAGGACGAACTCACCATGAACCTTTCCACAGATAATCATACTACACTT	CG30116-RD CG5512-RA CG30116-RA CG30116-RC	55C11	55D1	transcript	Tue Feb 11 14:58:54 EST 2003	protein_id(AAF57680) - validation_flag(transposon in gene) - sp_comment(Imperfect match to REAL SP with corresponding FBgn)	CG30116	CG30116	Mon Dec 01 23:48:28 EST 2003	CG5512 - CG17671 - BcDNA:GH04922 - CG30116		CG30116			apoptotic protease activator activity	campbell\DGC clone GH04922 appears problematic: incomplete CDS\Tue Feb 11 14:58:39 EST 2003 - sima\Flag Cambridge: gene merge (internal view only)\Sat Mar 02 03:32:52 EST 2002	CG30116	FBgn0050116 - FBgn0034353 - FBgn0028496 - FBan0030116	CG30116-RD		SCOP:50978 == Trp-Asp repeat (WD-repeat); BcDNA:GH04922|FBgn0028496|pp-CT17466|FBan0005512	55C11--D1			FBal0148762	AE003799	2R	multiple transcripts considered (model=1)
8612	195	0.000772953	5.40E-22	9.21E-55	0.101358634	0.144146421	2.96E-15	0.99994493	156	AGTTATAGTGCTGGCAGATTGGCTAAAGGTTCGTGGCACACTAAAGTCCTGGACGAAACT	CG5077-RA CG5077-RC CG5077-RB	9.20E+03	9.20E+03	transcript	Sat Nov 09 20:34:34 EST 2002	protein_id(AAG22160) - sp_comment(Perfect match to HYPO SP record with corresponding FBgn)	CG5077	CG5077	Mon Dec 01 22:12:37 EST 2003	CG5077		CG5077		cholesterol metabolism	oxysterol binding		CG5077	FBgn0038786 - FBan0005077	CG5077-RA							AE003730	3R	multiple transcripts considered (model=1)
23047	195	0.000772953	5.40E-22	9.21E-55	0.101358634	0.144146421	2.96E-15	0.99994493	2295	ATGGTTTATCCTAGCGCTAAATACCCTTTACAGTATTCTGCTTTTGTGCCCGTGCGACAG	CG5077-RD	9.20E+03	9.20E+03	transcript	Sat Nov 09 20:34:34 EST 2002	protein_id(AAN13827) - sp_comment(Imperfect match to HYPO SP record with corresponding FBgn (assume that new one is better)) - problem(true)	CG5077	CG5077	Mon Dec 01 22:12:37 EST 2003	CG5077		CG5077		cholesterol metabolism	oxysterol binding		CG5077	FBgn0038786 - FBan0005077	CG5077-RD							AE003730	3R	multiple transcripts considered (model=1)
195	195	0.000772953	5.40E-22	9.21E-55	0.101358634	0.144146421	2.96E-15	0.99994493	10115	TCGACGGTGATCAAGTCGCTAATCTACGCTCTGATCGGGCTGGCTTTCAGCCTGATCCTG	CG5077-RA CG5077-RD CG5077-RC CG5077-RB	9.20E+03	9.20E+03	transcript	Sat Nov 09 20:34:34 EST 2002	protein_id(AAG22160) - sp_comment(Perfect match to HYPO SP record with corresponding FBgn)	CG5077	CG5077	Mon Dec 01 22:12:37 EST 2003	CG5077		CG5077		cholesterol metabolism	oxysterol binding		CG5077	FBgn0038786 - FBan0005077	CG5077-RA							AE003730	3R	multiple transcripts considered (model=1)
8612	195	0.000772953	5.40E-22	9.21E-55	0.101358634	0.144146421	2.96E-15	0.99994493	15526	GCCCGAGCAAAAAGGATGGCTTCTGTTTCAAGCTCTTCCATCCCCTGGAACAGTCCATTT	CG5077-RA CG5077-RC CG5077-RB	9.20E+03	9.20E+03	transcript	Sat Nov 09 20:34:34 EST 2002	protein_id(AAG22160) - sp_comment(Perfect match to HYPO SP record with corresponding FBgn)	CG5077	CG5077	Mon Dec 01 22:12:37 EST 2003	CG5077		CG5077		cholesterol metabolism	oxysterol binding		CG5077	FBgn0038786 - FBan0005077	CG5077-RA							AE003730	3R	multiple transcripts considered (model=1)
195	195	0.000772953	5.40E-22	9.21E-55	0.101358634	0.144146421	2.96E-15	0.99994493	17584	GTTCACACGCATGAAGCTTGTAGTGCAATGGTACCTGTCCAGCTTTTACAAAAAACCCAA	CG5077-RA CG5077-RD CG5077-RC CG5077-RB	9.20E+03	9.20E+03	transcript	Sat Nov 09 20:34:34 EST 2002	protein_id(AAG22160) - sp_comment(Perfect match to HYPO SP record with corresponding FBgn)	CG5077	CG5077	Mon Dec 01 22:12:37 EST 2003	CG5077		CG5077		cholesterol metabolism	oxysterol binding		CG5077	FBgn0038786 - FBan0005077	CG5077-RA							AE003730	3R	multiple transcripts considered (model=1)
7721	204	0.013142032	3.79E-25	2.43E-31	0.342384536	0.539722422	7.40E-18	0.999996224	2405	AGAGGCAGCCGAAACTCATAGATGAAAACTTTCGACGTATCTGTAAGATATACATTGGTC	CG18273-RA	1B4	1B5	transcript	Fri Feb 21 18:01:36 EST 2003		CG18273	CG18273	Mon Dec 01 16:52:41 EST 2003	CG18273		CG18273				pavel\DGC clone LD05591 appears problematic: incomplete CDS\Wed Jun 19 14:47:01 EDT 2002 - pavel\Repetitive region of the genome. See FBrf0133224\Wed Jun 19 15:36:27 EDT 2002	CG18273	FBgn0029525 - FBan0018273	CG18273-RA							AE003417	X	multiple transcripts considered (model=1)
26885	204	0.013142032	3.79E-25	2.43E-31	0.342384536	0.539722422	7.40E-18	0.999996224	6175	TTTGCATTTGGATCCGGATGAGATAGAGTTCGTGCTAAGCAGCTATTGGAGGCAATTGAA	CG18273-RA CG18166-RB CG18166-RA	1B4	1B5	transcript	Fri Feb 21 18:01:36 EST 2003		CG18273	CG18273	Mon Dec 01 16:52:41 EST 2003	CG18273		CG18273				pavel\DGC clone LD05591 appears problematic: incomplete CDS\Wed Jun 19 14:47:01 EDT 2002 - pavel\Repetitive region of the genome. See FBrf0133224\Wed Jun 19 15:36:27 EDT 2002	CG18273	FBgn0029525 - FBan0018273	CG18273-RA							AE003417	X	multiple transcripts considered (model=1)
7721	204	0.013142032	3.79E-25	2.43E-31	0.342384536	0.539722422	7.40E-18	0.999996224	16017	GATTGTCTGGAGCCGGCCATTAAGCTGATCATTGGCTATAAGACTAACGAGGATTTCCTA	CG18273-RA	1B4	1B5	transcript	Fri Feb 21 18:01:36 EST 2003		CG18273	CG18273	Mon Dec 01 16:52:41 EST 2003	CG18273		CG18273				pavel\DGC clone LD05591 appears problematic: incomplete CDS\Wed Jun 19 14:47:01 EDT 2002 - pavel\Repetitive region of the genome. See FBrf0133224\Wed Jun 19 15:36:27 EDT 2002	CG18273	FBgn0029525 - FBan0018273	CG18273-RA							AE003417	X	multiple transcripts considered (model=1)
38469	204	0.013142032	3.79E-25	2.43E-31	0.342384536	0.539722422	7.40E-18	0.999996224	17761	CTTTACATACCAAGGACCCTCTTCATCTTTCGTGGTCCGCGGGGGTCGCCCATTTCTGTT	CG18166-RB	1B4	1B4	transcript	Tue Aug 27 18:13:47 EDT 2002	sp_comment(Imperfect match to SP corresponding to a different FBgn)	CG18166	CG18166	Mon Dec 01 16:52:42 EST 2003	CG18166		CG18166				campbell\DGC clone GH02584 appears problematic: unspliced intron\Tue Aug 27 18:13:13 EDT 2002	CG18166	FBgn0029526 - FBan0018166	CG18166-RB							AE003417	X	multiple transcripts considered (model=1)
209	209	0.082927825	1.11E-08	0.576871172	0.099132714	0.766136456	0.0025209	0.99962987	733	TCCTCGTTTGGGACAGGCTCTGCAGTACGACATGGACTTGGAGTGCCACATTGAGGCCTA	CG12369-RB CG12369-RA	49A6	49A7	transcript	Tue Feb 26 19:54:38 EST 2002	protein_id(AAM68689) - sp_comment(Imperfect match to REAL SP with corresponding FBgn)	CG12369	Lac	Tue Dec 02 00:31:36 EST 2003	CT24921 - lachesin - Lac		Lac	extrinsic to membrane	axonogenesis - cell-cell adhesion - homophilic cell adhesion - regulation of tracheal tube size - signal transduction - tracheal system development (sensu Insecta)			CG12369	FBgn0010238 - FBan0012369	CG12369-RB							AE003822	2R	multiple transcripts considered (model=1)
209	209	0.082927825	1.11E-08	0.576871172	0.099132714	0.766136456	0.0025209	0.99962987	5165	AGATTATGTGTGCAAGGCCACCAATCGCTTTGGAGAGGCGGAGGCGCGCGTCAATCTCTT	CG12369-RB CG12369-RA	49A6	49A7	transcript	Tue Feb 26 19:54:38 EST 2002	protein_id(AAM68689) - sp_comment(Imperfect match to REAL SP with corresponding FBgn)	CG12369	Lac	Tue Dec 02 00:31:36 EST 2003	CT24921 - lachesin - Lac		Lac	extrinsic to membrane	axonogenesis - cell-cell adhesion - homophilic cell adhesion - regulation of tracheal tube size - signal transduction - tracheal system development (sensu Insecta)			CG12369	FBgn0010238 - FBan0012369	CG12369-RB							AE003822	2R	multiple transcripts considered (model=1)
17033	209	0.082927825	1.11E-08	0.576871172	0.099132714	0.766136456	0.0025209	0.99962987	7860	ATGGAGTGCTACGCCAGCGGCTATCCCACACCCACCATCACCTGGAGGCGCGAGAACAAT	CG12369-RA	49A6	49A7	transcript	Tue Feb 26 19:54:35 EST 2002	protein_id(AAF58506) - sp_comment(Perfect match to REAL SP with corresponding FBgn)	CG12369	Lac	Tue Dec 02 00:31:36 EST 2003	CT24921 - lachesin - Lac		Lac	extrinsic to membrane	axonogenesis - cell-cell adhesion - homophilic cell adhesion - regulation of tracheal tube size - signal transduction - tracheal system development (sensu Insecta)			CG12369	FBgn0010238 - FBan0012369	CG12369-RA							AE003822	2R	multiple transcripts considered (model=1)
17033	209	0.082927825	1.11E-08	0.576871172	0.099132714	0.766136456	0.0025209	0.99962987	14107	ACCTACACCTGCCAGGTGGTGATCTCCACCGTTCACAAAGTGAGCGCCGAAGTGAAGCTA	CG12369-RA	49A6	49A7	transcript	Tue Feb 26 19:54:35 EST 2002	protein_id(AAF58506) - sp_comment(Perfect match to REAL SP with corresponding FBgn)	CG12369	Lac	Tue Dec 02 00:31:36 EST 2003	CT24921 - lachesin - Lac		Lac	extrinsic to membrane	axonogenesis - cell-cell adhesion - homophilic cell adhesion - regulation of tracheal tube size - signal transduction - tracheal system development (sensu Insecta)			CG12369	FBgn0010238 - FBan0012369	CG12369-RA							AE003822	2R	multiple transcripts considered (model=1)
209	209	0.082927825	1.11E-08	0.576871172	0.099132714	0.766136456	0.0025209	0.99962987	14929	ACGGGCTCCACGCTGGTCATCAAGGATTCGCGCTTCTCGCTGCGGTACGATCCCAACTCG	CG12369-RB CG12369-RA	49A6	49A7	transcript	Tue Feb 26 19:54:38 EST 2002	protein_id(AAM68689) - sp_comment(Imperfect match to REAL SP with corresponding FBgn)	CG12369	Lac	Tue Dec 02 00:31:36 EST 2003	CT24921 - lachesin - Lac		Lac	extrinsic to membrane	axonogenesis - cell-cell adhesion - homophilic cell adhesion - regulation of tracheal tube size - signal transduction - tracheal system development (sensu Insecta)			CG12369	FBgn0010238 - FBan0012369	CG12369-RB							AE003822	2R	multiple transcripts considered (model=1)
209	209	0.082927825	1.11E-08	0.576871172	0.099132714	0.766136456	0.0025209	0.99962987	17982	ACATCACGCAGGAGCAGATCAAGGATATCGGCGGCACAGTGGAGTTCGATTGCTCCGTCC	CG12369-RB CG12369-RA	49A6	49A7	transcript	Tue Feb 26 19:54:38 EST 2002	protein_id(AAM68689) - sp_comment(Imperfect match to REAL SP with corresponding FBgn)	CG12369	Lac	Tue Dec 02 00:31:36 EST 2003	CT24921 - lachesin - Lac		Lac	extrinsic to membrane	axonogenesis - cell-cell adhesion - homophilic cell adhesion - regulation of tracheal tube size - signal transduction - tracheal system development (sensu Insecta)			CG12369	FBgn0010238 - FBan0012369	CG12369-RB							AE003822	2R	multiple transcripts considered (model=1)
209	209	0.082927825	1.11E-08	0.576871172	0.099132714	0.766136456	0.0025209	0.99962987	20626	GTATGCCAAAGAGTACAACGTGCTGTTCCTGAAGACGGACAGCGATCCCGTCTTCCTCTC	CG12369-RB CG12369-RA	49A6	49A7	transcript	Tue Feb 26 19:54:38 EST 2002	protein_id(AAM68689) - sp_comment(Imperfect match to REAL SP with corresponding FBgn)	CG12369	Lac	Tue Dec 02 00:31:36 EST 2003	CT24921 - lachesin - Lac		Lac	extrinsic to membrane	axonogenesis - cell-cell adhesion - homophilic cell adhesion - regulation of tracheal tube size - signal transduction - tracheal system development (sensu Insecta)			CG12369	FBgn0010238 - FBan0012369	CG12369-RB							AE003822	2R	multiple transcripts considered (model=1)
20823	210	0.001166303	0.002816788	9.77E-38	0.255289036	0.974305677	1.47E-07	0.99990517	54	GCACAGCAACAATAATAGCAGCAGACTCAACAACAACATAAGCAACAATTATTATCAACA	CG1691-RC CG1691-RA CG1691-RB	9F2	9F4	transcript	Wed Jun 26 10:28:42 EDT 2002	protein_id(AAN09275) - sp_comment(Perfect match to REAL SP with corresponding FBgn)	CG1691	Imp	Mon Dec 01 17:49:59 EST 2003	cg1691 - dIMP - IGF-II - Imp		Imp		regulation of translation	mRNA binding	crosby\EST data suggest variability in extent of 3' UTR.\Wed Jun 26 10:25:41 EDT 2002 - crosby\High degree of variablity in transcription start sites number and structure of 5' exons; EST data suggest additional transcripts producing additional 5' variations.\Wed Jun 26 10:17:44 EDT 2002	CG1691	FBgn0030235 - FBan0001691	CG1691-RC							AE003484	X	multiple transcripts considered (model=1)
7636	210	0.001166303	0.002816788	9.77E-38	0.255289036	0.974305677	1.47E-07	0.99990517	9709	GCCATCTCTACGAATAAGGGTGAAATTTGCCTCAAAATACTCGCCCACAACAATTTGATT	CG1691-RF CG1691-RA CG1691-RB CG1691-RC CG1691-RE CG1691	9F2	9F4	transcript	Wed Jun 26 10:29:08 EDT 2002	protein_id(AAN09271) - sp_comment(Imperfect match to REAL SP with corresponding FBgn)	CG1691	Imp	Mon Dec 01 17:49:59 EST 2003	cg1691 - dIMP - IGF-II - Imp		Imp		regulation of translation	mRNA binding	crosby\EST data suggest variability in extent of 3' UTR.\Wed Jun 26 10:25:41 EDT 2002 - crosby\High degree of variablity in transcription start sites number and structure of 5' exons; EST data suggest additional transcripts producing additional 5' variations.\Wed Jun 26 10:17:44 EDT 2002	CG1691	FBgn0030235 - FBan0001691	CG1691-RF							AE003484	X	multiple transcripts considered (model=1)
7636	210	0.001166303	0.002816788	9.77E-38	0.255289036	0.974305677	1.47E-07	0.99990517	18089	CTCTATCAACGACATCAACAGCTTCAATTTGGAGCGAATCATTACGGTCAAGGGATTAAT	CG1691-RF CG1691-RA CG1691-RB CG1691-RC CG1691-RE CG1691	9F2	9F4	transcript	Wed Jun 26 10:29:08 EDT 2002	protein_id(AAN09271) - sp_comment(Imperfect match to REAL SP with corresponding FBgn)	CG1691	Imp	Mon Dec 01 17:49:59 EST 2003	cg1691 - dIMP - IGF-II - Imp		Imp		regulation of translation	mRNA binding	crosby\EST data suggest variability in extent of 3' UTR.\Wed Jun 26 10:25:41 EDT 2002 - crosby\High degree of variablity in transcription start sites number and structure of 5' exons; EST data suggest additional transcripts producing additional 5' variations.\Wed Jun 26 10:17:44 EDT 2002	CG1691	FBgn0030235 - FBan0001691	CG1691-RF							AE003484	X	multiple transcripts considered (model=1)
38895	210	0.001166303	0.002816788	9.77E-38	0.255289036	0.974305677	1.47E-07	0.99990517	18187	ATGGCATCCGAACTGGATCAATTCGCCGACCTGGAACTCTCAAAGGAGGATCGTGAACAG	CG1691-RF CG1691-RE CG1691-RD CG1691-RG CG1691-RH	9F2	9F4	transcript	Wed Jun 26 10:29:08 EDT 2002	protein_id(AAN09271) - sp_comment(Imperfect match to REAL SP with corresponding FBgn)	CG1691	Imp	Mon Dec 01 17:49:59 EST 2003	cg1691 - dIMP - IGF-II - Imp		Imp		regulation of translation	mRNA binding	crosby\EST data suggest variability in extent of 3' UTR.\Wed Jun 26 10:25:41 EDT 2002 - crosby\High degree of variablity in transcription start sites number and structure of 5' exons; EST data suggest additional transcripts producing additional 5' variations.\Wed Jun 26 10:17:44 EDT 2002	CG1691	FBgn0030235 - FBan0001691	CG1691-RF							AE003484	X	multiple transcripts considered (model=1)
28936	211	0.001498371	0.200610391	1.05E-31	0.095001316	0.652563041	0.009502202	0.999999147	8226	TCGATGGTCTCCAATGGCGGTGGCAGCGTGGCCATGCAGCGCGATGATGAGTACAGGAAT	CG32245-RC CG32245-RA	64B11	64B12	transcript	Thu May 23 10:35:57 EDT 2002	protein_id(AAN11610) - sp_comment(Imperfect match to HYPO SP record with corresponding FBgn (assume that new one is better))	CG32245	CG32245	Mon Dec 01 17:48:16 EST 2003	CG7468 - CG13718 - CG32245		CG32245	membrane	cytoskeleton organization and biogenesis	structural constituent of cytoskeleton	mhuang\Flag Cambridge: gene merge (internal view only)\Thu May 23 10:33:33 EDT 2002	CG32245	FBgn0035560 - FBgn0035559 - FBgn0052245 - FBan0032245	CG32245-RC			64B10--11			FBal0140010	AE003481	3L	multiple transcripts considered (model=1)
1360	211	0.001498371	0.200610391	1.05E-31	0.095001316	0.652563041	0.009502202	0.999999147	10178	ATTTAATAACATATTTCCTGAAGACCAACGAGGCCACAACGCAGCAAAATGCCCGAGCAG	CG32245-RC CG32245-RB CG32245-RA	64B11	64B12	transcript	Thu May 23 10:35:57 EDT 2002	protein_id(AAN11610) - sp_comment(Imperfect match to HYPO SP record with corresponding FBgn (assume that new one is better))	CG32245	CG32245	Mon Dec 01 17:48:16 EST 2003	CG7468 - CG13718 - CG32245		CG32245	membrane	cytoskeleton organization and biogenesis	structural constituent of cytoskeleton	mhuang\Flag Cambridge: gene merge (internal view only)\Thu May 23 10:33:33 EDT 2002	CG32245	FBgn0035560 - FBgn0035559 - FBgn0052245 - FBan0032245	CG32245-RC			64B10--11			FBal0140010	AE003481	3L	multiple transcripts considered (model=1)
1360	211	0.001498371	0.200610391	1.05E-31	0.095001316	0.652563041	0.009502202	0.999999147	10289	GAAATCAGCGATAAGGCATCAACATGCGGAAAATTGCTAATATTTCTTTCCGTGGCTCTT	CG32245-RC CG32245-RB CG32245-RA	64B11	64B12	transcript	Thu May 23 10:35:57 EDT 2002	protein_id(AAN11610) - sp_comment(Imperfect match to HYPO SP record with corresponding FBgn (assume that new one is better))	CG32245	CG32245	Mon Dec 01 17:48:16 EST 2003	CG7468 - CG13718 - CG32245		CG32245	membrane	cytoskeleton organization and biogenesis	structural constituent of cytoskeleton	mhuang\Flag Cambridge: gene merge (internal view only)\Thu May 23 10:33:33 EDT 2002	CG32245	FBgn0035560 - FBgn0035559 - FBgn0052245 - FBan0032245	CG32245-RC			64B10--11			FBal0140010	AE003481	3L	multiple transcripts considered (model=1)
34849	211	0.001498371	0.200610391	1.05E-31	0.095001316	0.652563041	0.009502202	0.999999147	14139	ACCACCATCAGTCCAATAATGTGGCCTCATCACCACTGCCAGTGACTGCCTCCATACAGT	CG32245-RB	64B11	64B12	transcript	Thu May 23 10:36:06 EDT 2002	protein_id(AAF47920) - sp_comment(Imperfect match to HYPO SP record with corresponding FBgn (assume that new one is better))	CG32245	CG32245	Mon Dec 01 17:48:16 EST 2003	CG7468 - CG13718 - CG32245		CG32245	membrane	cytoskeleton organization and biogenesis	structural constituent of cytoskeleton	mhuang\Flag Cambridge: gene merge (internal view only)\Thu May 23 10:33:33 EDT 2002	CG32245	FBgn0035560 - FBgn0035559 - FBgn0052245 - FBan0032245	CG32245-RB			64B10--11			FBal0140010	AE003481	3L	multiple transcripts considered (model=1)
218	218	0.222574377	3.70E-31		0.65133964				9	AGTTGAGGATTCTACCCTAAAATTTAACCGCAAGATCTCCGATCTTATGTCCAACTTCGT	CG13125-RB CG13125-RA	30F1	30F1	transcript	Tue Sep 17 16:10:50 EDT 2002	validation_flag(unusual splice) - sp_comment(Imperfect match to HYPO SP record with corresponding FBgn (assume that new one is better))	CG13125	CG13125	Mon Dec 01 20:19:48 EST 2003	CG13125 - CT32363		CG13125	protein phosphatase type 1 complex		protein phosphatase type 1 regulator activity	bmatthew\The gene model is problematic because the CDS predicted from the single EST (AT22923) lacks the region of BLAST homology. Further use of the EST splice donor for the second to last intron results in early translation termination. The gene prediction splice donor 9 bases upstream was used for the model to allow CDS extension. Both the EST and gene prediction gene models have been created.…	CG13125	FBgn0032163 - FBan0013125	CG13125-RB							AE003626	2L	single transcript considered (model=2)
218	218	0.222574377	3.70E-31		0.65133964				7228	AAGATTCTAGAGATCAACTCTTTTATGGAAATGATGACAGAGGCTTTGGCCAATCTGCCA	CG13125-RB CG13125-RA	30F1	30F1	transcript	Tue Sep 17 16:10:50 EDT 2002	validation_flag(unusual splice) - sp_comment(Imperfect match to HYPO SP record with corresponding FBgn (assume that new one is better))	CG13125	CG13125	Mon Dec 01 20:19:48 EST 2003	CG13125 - CT32363		CG13125	protein phosphatase type 1 complex		protein phosphatase type 1 regulator activity	bmatthew\The gene model is problematic because the CDS predicted from the single EST (AT22923) lacks the region of BLAST homology. Further use of the EST splice donor for the second to last intron results in early translation termination. The gene prediction splice donor 9 bases upstream was used for the model to allow CDS extension. Both the EST and gene prediction gene models have been created.…	CG13125	FBgn0032163 - FBan0013125	CG13125-RB							AE003626	2L	single transcript considered (model=2)
21890	223	3.84E-12	1.06E-27	4.15E-82	0.057777017	0.008956764	2.98E-12	0.99845056	1127	ATTGGTCTCTCGTTGGTGGAGATTGAGAAGATCGAGAACGCCACCATTAGTTTCTTTGGT	CG12822-RA CG12822-RB	4.30E+19	4.30E+19	transcript	Mon Mar 17 10:43:42 EST 2003	protein_id(AAF59182) - sp_comment(Imperfect match to SP corresponding to a different FBgn)	CG12822	CG12822	Tue Dec 02 01:03:52 EST 2003	CG12822		CG12822				bmatthew\Flag Cambridge: gene split (internal view only)\Mon Mar 18 17:20:57 EST 2002	CG12822	FBgn0033229 - FBan0012822	CG12822-RA							AE003839	2R	multiple transcripts considered (model=1)
223	223	3.84E-12	1.06E-27	4.15E-82	0.057777017	0.008956764	2.98E-12	0.99845056	2768	GATGATCTGAAGAGTCAGTTGACCATCGCGCGGAACGAGATCAACAATCTCAGGCAGCAA	CG12822-RA CG18853-RA CG12822-RB	4.30E+19	4.30E+19	transcript	Mon Mar 17 10:43:42 EST 2003	protein_id(AAF59182) - sp_comment(Imperfect match to SP corresponding to a different FBgn)	CG12822	CG12822	Tue Dec 02 01:03:52 EST 2003	CG12822		CG12822				bmatthew\Flag Cambridge: gene split (internal view only)\Mon Mar 18 17:20:57 EST 2002	CG12822	FBgn0033229 - FBan0012822	CG12822-RA							AE003839	2R	multiple transcripts considered (model=1)
2110	223	3.84E-12	1.06E-27	4.15E-82	0.057777017	0.008956764	2.98E-12	0.99845056	7119	TTTGTTGGTTTCTAAGCCGGATTACCAAAACTTCGAGCAGTTTCTTACCCACTTGGAACA	CG11205-RA CG11205-RB	4.30E+19	4.30E+19	transcript	Wed Feb 13 16:34:03 EST 2002	protein_id(AAF59185) - sp_comment(Imperfect match to REAL SP with corresponding FBgn)	CG11205	phr	Tue Dec 02 01:03:46 EST 2003	Dm CPD - photolyase - C2PHR - CPD photolyase - Phl - anon-OV1 - anonOV1 - phr		phr		DNA repair	nucleic acid binding	bmatthew\<new comment>The correct translation initiation site may be 115 bases downstream in exon 2 as predicted by GB:73530.\Wed Feb 13 16:27:57 EST 2002	CG11205	FBgn0014003 - FBgn0011299 - FBgn0003082 - FBan0011205	CG11205-RA	photorepair	IPR000288 == DNA photolyase class 2 IPR000474 == DNA photolyase SCOP:48173 == FAD-binding (C-terminal) domain of DNA photolyase; phr|FBgn0003082|pp-CT31302|FBan0011205 SCOP:52425 == N-terminal domain of DNA photolyase; phr|FBgn0003082|pp-CT31302|FBan0011205	4.30E+19	2-56.8		FBal0013792 FBal0059971 FBal0059970 FBal0059969 FBal0082358 FBal0070884	AE003839	2R	multiple transcripts considered (model=1)
28346	223	3.84E-12	1.06E-27	4.15E-82	0.057777017	0.008956764	2.98E-12	0.99845056	7636	TATGTTTACACTTGCTTCATATTGGCGCGAATCATTCAAGATTGTTCTTCCGCTGCAGGC	CG11205-RA	4.30E+19	4.30E+19	transcript	Wed Feb 13 16:34:03 EST 2002	protein_id(AAF59185) - sp_comment(Imperfect match to REAL SP with corresponding FBgn)	CG11205	phr	Tue Dec 02 01:03:46 EST 2003	Dm CPD - photolyase - C2PHR - CPD photolyase - Phl - anon-OV1 - anonOV1 - phr		phr		DNA repair	nucleic acid binding	bmatthew\<new comment>The correct translation initiation site may be 115 bases downstream in exon 2 as predicted by GB:73530.\Wed Feb 13 16:27:57 EST 2002	CG11205	FBgn0014003 - FBgn0011299 - FBgn0003082 - FBan0011205	CG11205-RA	photorepair	IPR000288 == DNA photolyase class 2 IPR000474 == DNA photolyase SCOP:48173 == FAD-binding (C-terminal) domain of DNA photolyase; phr|FBgn0003082|pp-CT31302|FBan0011205 SCOP:52425 == N-terminal domain of DNA photolyase; phr|FBgn0003082|pp-CT31302|FBan0011205	4.30E+19	2-56.8		FBal0013792 FBal0059971 FBal0059970 FBal0059969 FBal0082358 FBal0070884	AE003839	2R	multiple transcripts considered (model=1)
11026	223	3.84E-12	1.06E-27	4.15E-82	0.057777017	0.008956764	2.98E-12	0.99845056	7662	GGCGGATAACTTTTGCTTCTACAACGAGCACTATGATAGTCTTAAAGGTCTAAGTTCTTG	CG18853-RA CG11205-RB CG11205-RA	4.30E+19	4.30E+19	transcript	Mon Mar 18 17:22:16 EST 2002	protein_id(AAG22302) - sp_comment(Imperfect match to SP corresponding to a different FBgn)	CG18853	CG18853	Tue Dec 02 01:47:42 EST 2003	CG18853		CG18853		DNA metabolism - DNA repair - nucleobase nucleoside nucleotide and nucleic acid metabolism	nucleic acid binding	crosby\Chimeric gene (of phr and CG12822); may not be functional (L. Torroja personal communication to FlyBase).\Tue Nov 11 12:45:01 EST 2003	CG18853	FBgn0042173 - FBan0018853	CG18853-RA							AE003839	2R	multiple transcripts considered (model=1)
11026	223	3.84E-12	1.06E-27	4.15E-82	0.057777017	0.008956764	2.98E-12	0.99845056	7896	GTACATGAACTATCAGGGATGCCGTCGCAAATTCGATGTAAATGCCTTTGTCATGCGATA	CG18853-RA CG11205-RB CG11205-RA	4.30E+19	4.30E+19	transcript	Mon Mar 18 17:22:16 EST 2002	protein_id(AAG22302) - sp_comment(Imperfect match to SP corresponding to a different FBgn)	CG18853	CG18853	Tue Dec 02 01:47:42 EST 2003	CG18853		CG18853		DNA metabolism - DNA repair - nucleobase nucleoside nucleotide and nucleic acid metabolism	nucleic acid binding	crosby\Chimeric gene (of phr and CG12822); may not be functional (L. Torroja personal communication to FlyBase).\Tue Nov 11 12:45:01 EST 2003	CG18853	FBgn0042173 - FBan0018853	CG18853-RA							AE003839	2R	multiple transcripts considered (model=1)
2110	223	3.84E-12	1.06E-27	4.15E-82	0.057777017	0.008956764	2.98E-12	0.99845056	12651	GGAATTACCCTTAACTGTGGTATTTTGCCTAGTTCCCAAATTCCTGAATGCCACTATCAG	CG11205-RA CG11205-RB	4.30E+19	4.30E+19	transcript	Wed Feb 13 16:34:03 EST 2002	protein_id(AAF59185) - sp_comment(Imperfect match to REAL SP with corresponding FBgn)	CG11205	phr	Tue Dec 02 01:03:46 EST 2003	Dm CPD - photolyase - C2PHR - CPD photolyase - Phl - anon-OV1 - anonOV1 - phr		phr		DNA repair	nucleic acid binding	bmatthew\<new comment>The correct translation initiation site may be 115 bases downstream in exon 2 as predicted by GB:73530.\Wed Feb 13 16:27:57 EST 2002	CG11205	FBgn0014003 - FBgn0011299 - FBgn0003082 - FBan0011205	CG11205-RA	photorepair	IPR000288 == DNA photolyase class 2 IPR000474 == DNA photolyase SCOP:48173 == FAD-binding (C-terminal) domain of DNA photolyase; phr|FBgn0003082|pp-CT31302|FBan0011205 SCOP:52425 == N-terminal domain of DNA photolyase; phr|FBgn0003082|pp-CT31302|FBan0011205	4.30E+19	2-56.8		FBal0013792 FBal0059971 FBal0059970 FBal0059969 FBal0082358 FBal0070884	AE003839	2R	multiple transcripts considered (model=1)
223	223	3.84E-12	1.06E-27	4.15E-82	0.057777017	0.008956764	2.98E-12	0.99845056	19000	TCAATTGTGGGCAGTCGCCTGCGGGGTATCATCCAACTGAACGACGGTGTGTTCACCAAT	CG12822-RA CG18853-RA CG12822-RB	4.30E+19	4.30E+19	transcript	Mon Mar 17 10:43:42 EST 2003	protein_id(AAF59182) - sp_comment(Imperfect match to SP corresponding to a different FBgn)	CG12822	CG12822	Tue Dec 02 01:03:52 EST 2003	CG12822		CG12822				bmatthew\Flag Cambridge: gene split (internal view only)\Mon Mar 18 17:20:57 EST 2002	CG12822	FBgn0033229 - FBan0012822	CG12822-RA							AE003839	2R	multiple transcripts considered (model=1)
223	223	3.84E-12	1.06E-27	4.15E-82	0.057777017	0.008956764	2.98E-12	0.99845056	20798	TTGGAGGGACTAGAGGACTTTTCCCATCTGTGGCTCATCTATCATTTTCACCGCAACAAT	CG12822-RA CG18853-RA CG12822-RB	4.30E+19	4.30E+19	transcript	Mon Mar 17 10:43:42 EST 2003	protein_id(AAF59182) - sp_comment(Imperfect match to SP corresponding to a different FBgn)	CG12822	CG12822	Tue Dec 02 01:03:52 EST 2003	CG12822		CG12822				bmatthew\Flag Cambridge: gene split (internal view only)\Mon Mar 18 17:20:57 EST 2002	CG12822	FBgn0033229 - FBan0012822	CG12822-RA							AE003839	2R	multiple transcripts considered (model=1)
5090	226	0.003098781	8.63993E-05	0.039839676	0.549424015	0.839513164	7.82E-08	0.973075628	1237	GAAGAGATCGCCATGTGGACCAATCTTACAGAGGCCCGCGTCAGGGTGTGGTTCAAGAAT	CG1447-RA CG1447-RC CG1447-RB	100A7	100B1	transcript	Tue Oct 08 16:21:17 EDT 2002	protein_id(AAF57099) - sp_comment(Imperfect match to REAL SP with corresponding FBgn)	CG1447	Ptx1	Tue Dec 02 01:45:15 EST 2003	Ptx - ptx1 - D-Ptx1 - Ptx1		Ptx1	nucleus	regulation of transcription - regulation of transcription from Pol II promoter	specific RNA polymerase II transcription factor activity		CG1447	CG1447 - FBgn0020912 - FBan0001447	CG1447-RA		IPR001356 == Homeobox domain IPR003654 == OAR domain SCOP:46689 == Homeodomain-like; Ptx1|FBgn0020912|pp-CT3485|FBan0001447	100A7--B1			FBal0083271 FBal0079857	AE003776	3R	multiple transcripts considered (model=1)
226	226	0.003098781	8.63993E-05	0.039839676	0.549424015	0.839513164	7.82E-08	0.973075628	12894	TGCACGACTCCAGCTCGTCGGTCAGCATCTCACCCGCCATCTCGAGCCTGATGCCCATCA	CG1447-RA CG1447-RC	100A7	100B1	transcript	Tue Oct 08 16:21:17 EDT 2002	protein_id(AAF57099) - sp_comment(Imperfect match to REAL SP with corresponding FBgn)	CG1447	Ptx1	Tue Dec 02 01:45:15 EST 2003	Ptx - ptx1 - D-Ptx1 - Ptx1		Ptx1	nucleus	regulation of transcription - regulation of transcription from Pol II promoter	specific RNA polymerase II transcription factor activity		CG1447	CG1447 - FBgn0020912 - FBan0001447	CG1447-RA		IPR001356 == Homeobox domain IPR003654 == OAR domain SCOP:46689 == Homeodomain-like; Ptx1|FBgn0020912|pp-CT3485|FBan0001447	100A7--B1			FBal0083271 FBal0079857	AE003776	3R	multiple transcripts considered (model=1)
22115	227	0.101294947	8.80E-20	1.91E-28	0.013781486	0.999517682	7.48E-21	0.999992269	1353	TTCCGCCAGCAAATATCGCGAGTGCTAGTGCCAATAATAGTAATCTAAACCTAACGAATA	CG5461-RA	3.30E+06	3.30E+10	transcript	Mon Dec 03 19:20:59 EST 2001	protein_id(AAF53201) - sp_comment(Imperfect match to REAL SP with corresponding FBgn)	CG5461	bun	Mon Dec 01 20:32:49 EST 2003	l(2)rI043 - shs - shortsighted - unnamed - 1550 - l(2)02687 - l(2)05479 - EP(2)0488 - l(2)k02903 - l(2)00255 - bun - short-sighted - TSC-22 - l(2)06475 - Tsc22		bun	cytoplasm - nucleus	autophagic cell death - cell fate determination - dorsal appendage formation - eye morphogenesis (sensu Drosophila) - oogenesis (sensu Insecta) - ovarian follicle c	RNA polymerase II transcription factor activity		CG5461	FBgn0014385 - FBan0005461 - FBgn0010670 - FBgn0011724 - FBgn0010460	CG5461-RA	bunched	IPR000580 == TSC-22 / Dip / Bun family	33E5--9	2-		FBal0007946 FBal0042887 FBal0042888 FBal0042889 FBal0045407 FBal0042890 FBal0101488 FBal0042891 FBal0042892 FBal0042893 FBal0123937 FBal0130474 FBal0130473 FBal0130476 FBal0130475 FBal0155537 FBal0147246 FBal0101487 F	AE003636	2L	multiple transcripts considered (model=1)
8685	227	0.101294947	8.80E-20	1.91E-28	0.013781486	0.999517682	7.48E-21	0.999992269	2133	ATTCTCAAGTCGAACATCCCGCAGGAGACACTGCAGCAGCTGCAGTTGCAGCTACAACTC	CG5461-RC CG5461-RB CG5461-RA	3.30E+06	3.30E+10	transcript	Wed Apr 24 15:17:45 EDT 2002	protein_id(AAN10817) - sp_comment(Perfect match to REAL SP with corresponding FBgn)	CG5461	bun	Mon Dec 01 20:32:49 EST 2003	l(2)rI043 - shs - shortsighted - unnamed - 1550 - l(2)02687 - l(2)05479 - EP(2)0488 - l(2)k02903 - l(2)00255 - bun - short-sighted - TSC-22 - l(2)06475 - Tsc22		bun	cytoplasm - nucleus	autophagic cell death - cell fate determination - dorsal appendage formation - eye morphogenesis (sensu Drosophila) - oogenesis (sensu Insecta) - ovarian follicle c	RNA polymerase II transcription factor activity		CG5461	FBgn0014385 - FBan0005461 - FBgn0010670 - FBgn0011724 - FBgn0010460	CG5461-RC	bunched	IPR000580 == TSC-22 / Dip / Bun family	33E5--9	2-		FBal0007946 FBal0042887 FBal0042888 FBal0042889 FBal0045407 FBal0042890 FBal0101488 FBal0042891 FBal0042892 FBal0042893 FBal0123937 FBal0130474 FBal0130473 FBal0130476 FBal0130475 FBal0155537 FBal0147246 FBal0101487 F	AE003636	2L	multiple transcripts considered (model=1)
8685	227	0.101294947	8.80E-20	1.91E-28	0.013781486	0.999517682	7.48E-21	0.999992269	15693	AGCAGGTGACATCAGCAGCGGCAGCAGCAGCATCGGTAGTCACAGCCAATGGTCCCATGT	CG5461-RC CG5461-RB CG5461-RA	3.30E+06	3.30E+10	transcript	Wed Apr 24 15:17:45 EDT 2002	protein_id(AAN10817) - sp_comment(Perfect match to REAL SP with corresponding FBgn)	CG5461	bun	Mon Dec 01 20:32:49 EST 2003	l(2)rI043 - shs - shortsighted - unnamed - 1550 - l(2)02687 - l(2)05479 - EP(2)0488 - l(2)k02903 - l(2)00255 - bun - short-sighted - TSC-22 - l(2)06475 - Tsc22		bun	cytoplasm - nucleus	autophagic cell death - cell fate determination - dorsal appendage formation - eye morphogenesis (sensu Drosophila) - oogenesis (sensu Insecta) - ovarian follicle c	RNA polymerase II transcription factor activity		CG5461	FBgn0014385 - FBan0005461 - FBgn0010670 - FBgn0011724 - FBgn0010460	CG5461-RC	bunched	IPR000580 == TSC-22 / Dip / Bun family	33E5--9	2-		FBal0007946 FBal0042887 FBal0042888 FBal0042889 FBal0045407 FBal0042890 FBal0101488 FBal0042891 FBal0042892 FBal0042893 FBal0123937 FBal0130474 FBal0130473 FBal0130476 FBal0130475 FBal0155537 FBal0147246 FBal0101487 F	AE003636	2L	multiple transcripts considered (model=1)
39783	227	0.101294947	8.80E-20	1.91E-28	0.013781486	0.999517682	7.48E-21	0.999992269	19075	AATACCACAGTCGTCAATATGGATTTCGATATGTATCCAAGTATTTCGGGCAAGCAACAG	CG5461-RB	3.30E+06	3.30E+10	transcript	Mon Dec 03 19:21:06 EST 2001	protein_id(AAF53200) - sp_comment(Imperfect match to REAL SP with corresponding FBgn)	CG5461	bun	Mon Dec 01 20:32:49 EST 2003	l(2)rI043 - shs - shortsighted - unnamed - 1550 - l(2)02687 - l(2)05479 - EP(2)0488 - l(2)k02903 - l(2)00255 - bun - short-sighted - TSC-22 - l(2)06475 - Tsc22		bun	cytoplasm - nucleus	autophagic cell death - cell fate determination - dorsal appendage formation - eye morphogenesis (sensu Drosophila) - oogenesis (sensu Insecta) - ovarian follicle c	RNA polymerase II transcription factor activity		CG5461	FBgn0014385 - FBan0005461 - FBgn0010670 - FBgn0011724 - FBgn0010460	CG5461-RB	bunched	IPR000580 == TSC-22 / Dip / Bun family	33E5--9	2-		FBal0007946 FBal0042887 FBal0042888 FBal0042889 FBal0045407 FBal0042890 FBal0101488 FBal0042891 FBal0042892 FBal0042893 FBal0123937 FBal0130474 FBal0130473 FBal0130476 FBal0130475 FBal0155537 FBal0147246 FBal0101487 F	AE003636	2L	multiple transcripts considered (model=1)
229	229	0.064256205	1.34E-19	3.16E-46	0.568506764	0.880197266	0.00270039	0.999121866	6812	AAGAAGGATGAAAAGGATAAGGACAAGGCAACTTATAATGGAAACTCCACGCAGCAGCAA	CG8042-RB CG8042-RA	66A21	66A21	transcript	Mon May 20 18:31:37 EDT 2002	protein_id(AAN12033) - sp_comment(Imperfect match to REAL SP with corresponding FBgn)	CG8042	CG8042	Mon Dec 01 19:03:12 EST 2003	BcDNA:GH10229 - CG8042		CG8042					CG8042	FBgn0027554 - FBan0008042	CG8042-RB							AE003557	3L	multiple transcripts considered (model=1)
229	229	0.064256205	1.34E-19	3.16E-46	0.568506764	0.880197266	0.00270039	0.999121866	9079	AATTTTGCCACTAATAATCTTATACCGGCTGTGCCGCTAATGACACCTGCTGTCCCAGTT	CG8042-RB CG8042-RA	66A21	66A21	transcript	Mon May 20 18:31:37 EDT 2002	protein_id(AAN12033) - sp_comment(Imperfect match to REAL SP with corresponding FBgn)	CG8042	CG8042	Mon Dec 01 19:03:12 EST 2003	BcDNA:GH10229 - CG8042		CG8042					CG8042	FBgn0027554 - FBan0008042	CG8042-RB							AE003557	3L	multiple transcripts considered (model=1)
34287	229	0.064256205	1.34E-19	3.16E-46	0.568506764	0.880197266	0.00270039	0.999121866	13577	ACAGCATCAGAAAACTTTAGAGATCCTGAAACCACCTCAGTTTCAAACTCACCAACTGGA	CG8042-RA	66A21	66A21	transcript	Mon May 20 18:31:18 EDT 2002	protein_id(AAF50501) - sp_comment(Perfect match to REAL SP with corresponding FBgn)	CG8042	CG8042	Mon Dec 01 19:03:12 EST 2003	BcDNA:GH10229 - CG8042		CG8042					CG8042	FBgn0027554 - FBan0008042	CG8042-RA							AE003557	3L	multiple transcripts considered (model=1)
233	233	0.619677288	6.08E-13		0.842503873				1091	ACAGGACATTATTGTGATGATTTTTGTGCTGTCCGCAATTGAGCCAAAGAAAATGCAGCG	CG13929-RA CG13929-RB	62A9	62A9	transcript	Thu Nov 07 21:13:05 EST 2002	protein_id(AAF47532) - sp_comment(Imperfect match to HYPO SP record with corresponding FBgn (assume that new one is better))	CG13929	metl	Mon Dec 01 17:39:36 EST 2003	anon-EST:Posey109 - metl		metl					CG13929	FBgn0027767 - FBgn0035247 - FBan0013929	CG13929-RA	methyltransferase-like	IPR000051 == SAM (and some other nucleotide) binding motif IPR001601 == Generic methyl-transferase SCOP:53335 == S-adenosyl-L-methionine-dependent methyltransferases; CG13929|FBgn0035247|pp-CT33468|FBan0013929 SCOP:53335 == S-adenosyl-L-methionine-dependent methyltransferases; CG13	62A12			FBal0129224 FBal0131949	AE003472	3L	single transcript considered (model=2)
233	233	0.619677288	6.08E-13		0.842503873				15606	AGAACGAAAAGCGACCGCAGTTCGGAACCCGCCTGCTCACGGATGCTGACGACGTCTTCA	CG13929-RA CG13929-RB	62A9	62A9	transcript	Thu Nov 07 21:13:05 EST 2002	protein_id(AAF47532) - sp_comment(Imperfect match to HYPO SP record with corresponding FBgn (assume that new one is better))	CG13929	metl	Mon Dec 01 17:39:36 EST 2003	anon-EST:Posey109 - metl		metl					CG13929	FBgn0027767 - FBgn0035247 - FBan0013929	CG13929-RA	methyltransferase-like	IPR000051 == SAM (and some other nucleotide) binding motif IPR001601 == Generic methyl-transferase SCOP:53335 == S-adenosyl-L-methionine-dependent methyltransferases; CG13929|FBgn0035247|pp-CT33468|FBan0013929 SCOP:53335 == S-adenosyl-L-methionine-dependent methyltransferases; CG13	62A12			FBal0129224 FBal0131949	AE003472	3L	single transcript considered (model=2)
233	233	0.619677288	6.08E-13		0.842503873				16361	GAAACACAATTTTACCCCTTCTACAGTACAGCTCTGAACCGCAGCTCAAGGTTTTCGGAT	CG13929-RA CG13929-RB	62A9	62A9	transcript	Thu Nov 07 21:13:05 EST 2002	protein_id(AAF47532) - sp_comment(Imperfect match to HYPO SP record with corresponding FBgn (assume that new one is better))	CG13929	metl	Mon Dec 01 17:39:36 EST 2003	anon-EST:Posey109 - metl		metl					CG13929	FBgn0027767 - FBgn0035247 - FBan0013929	CG13929-RA	methyltransferase-like	IPR000051 == SAM (and some other nucleotide) binding motif IPR001601 == Generic methyl-transferase SCOP:53335 == S-adenosyl-L-methionine-dependent methyltransferases; CG13929|FBgn0035247|pp-CT33468|FBan0013929 SCOP:53335 == S-adenosyl-L-methionine-dependent methyltransferases; CG13	62A12			FBal0129224 FBal0131949	AE003472	3L	single transcript considered (model=2)
234	234	0.033655315	1.71E-06		0.970038151				14372	ACGGATAATTCATCAAACGCCAAAAGAGCCAGGGGAGGTTACTGTTGTAATTGTGATTAT	CG13457-RA CG13457-RB	71B5	71B5	transcript	Fri May 24 20:44:39 EDT 2002	protein_id(AAF49661) - sp_comment(Imperfect match to HYPO SP record with corresponding FBgn (assume that new one is better))	CG13457	CG13457	Mon Dec 01 18:37:08 EST 2003	BcDNA:AT16542 - BcDNA:AT15860 - CG13457		CG13457					CG13457	FBgn0063729 - FBan0013457 - FBgn0036482 - FBgn0065009	CG13457-RA			71B5			FBal0112184	AE003532	3L	single transcript considered (model=2)
234	234	0.033655315	1.71E-06		0.970038151				15679	ATCGGCAATGAGTTAAATAGGTTAGAGCGCTTTCGTAATCATTTTCTGGAAGTCAAAGAA	CG13457-RA CG13457-RB	71B5	71B5	transcript	Fri May 24 20:44:39 EDT 2002	protein_id(AAF49661) - sp_comment(Imperfect match to HYPO SP record with corresponding FBgn (assume that new one is better))	CG13457	CG13457	Mon Dec 01 18:37:08 EST 2003	BcDNA:AT16542 - BcDNA:AT15860 - CG13457		CG13457					CG13457	FBgn0063729 - FBan0013457 - FBgn0036482 - FBgn0065009	CG13457-RA			71B5			FBal0112184	AE003532	3L	single transcript considered (model=2)
239	239	0.003391528	0.007786095	1.59E-23	0.343361666	0.796475147	0.035506324	0.854846276	7096	TACAACACAGGCAAAAAAGAAGAAGAAGGAAAAGGAGGTGAGGCCACGCATTAAAATTGA	CG8929-RC CG8929-RA CG8929-RB	56F16	56F16	transcript	Fri Nov 08 20:57:52 EST 2002	protein_id(AAF57474) - sp_comment(Perfect match to HYPO SP record with corresponding FBgn)	CG8929	CG8929	Mon Dec 01 23:28:39 EST 2003	CG8929		CG8929					CG8929	FBgn0034504 - FBan0008929	CG8929-RC							AE003792	2R	multiple transcripts considered (model=1)
37292	239	0.003391528	0.007786095	1.59E-23	0.343361666	0.796475147	0.035506324	0.854846276	16584	AATCCAAAACTGCACATGGACAGGCAGCCGACAGCTGCCCGCATAACAGATCCCTCATTA	CG8929-RB CG8929-RA	56F16	56F16	transcript	Fri Nov 08 20:56:32 EST 2002	protein_id(AAF57475) - sp_comment(Perfect match to HYPO SP record with corresponding FBgn)	CG8929	CG8929	Mon Dec 01 23:28:39 EST 2003	CG8929		CG8929					CG8929	FBgn0034504 - FBan0008929	CG8929-RB							AE003792	2R	multiple transcripts considered (model=1)
239	239	0.003391528	0.007786095	1.59E-23	0.343361666	0.796475147	0.035506324	0.854846276	20748	AAATATCAGGAATGGTTGAAACAGGAACGCTACTATGAGTACTGGGATCGCAGTCAGCAA	CG8929-RC CG8929-RA CG8929-RB	56F16	56F16	transcript	Fri Nov 08 20:57:52 EST 2002	protein_id(AAF57474) - sp_comment(Perfect match to HYPO SP record with corresponding FBgn)	CG8929	CG8929	Mon Dec 01 23:28:39 EST 2003	CG8929		CG8929					CG8929	FBgn0034504 - FBan0008929	CG8929-RC							AE003792	2R	multiple transcripts considered (model=1)
11504	240	0.010834316	0.074891487	7.58E-29	0.225354941	0.622812641	0.000317914	0.999997331	1847	ATTAAAACATACAAATCGTACTTTTGTCATCAATCAAACCGCCACCACCACCAACCAACC	CG17816-RB CG17816-RC CG17816-RA	8.40E+04	8.40E+05	transcript	Fri Mar 15 00:44:32 EST 2002	protein_id(AAN13383) - problem(true) - sp_comment(Imperfect match to HYPO SP record with corresponding FBgn (assume that new one is better))	CG17816	CG17816	Mon Dec 01 21:10:49 EST 2003	CG17816		CG17816				crosby\DGC clone appears problematic (GH14459): incomplete CDS.\Fri Mar 15 00:43:42 EST 2002	CG17816	FBgn0037525 - FBan0017816	CG17816-RB							AE003676	3R	multiple transcripts considered (model=1)
27730	240	0.010834316	0.074891487	7.58E-29	0.225354941	0.622812641	0.000317914	0.999997331	7020	ACGGTGACGCAGAATGTCAAAGATGGGGAGAACTACAGCCGACCTCAGAGCGAGATTAAA	CG17816-RD	8.40E+04	8.40E+05	transcript	Fri Jul 11 17:36:53 EDT 2003		CG17816	CG17816	Mon Dec 01 21:10:49 EST 2003	CG17816		CG17816				crosby\DGC clone appears problematic (GH14459): incomplete CDS.\Fri Mar 15 00:43:42 EST 2002	CG17816	FBgn0037525 - FBan0017816	CG17816-RD							AE003676	3R	multiple transcripts considered (model=1)
240	240	0.010834316	0.074891487	7.58E-29	0.225354941	0.622812641	0.000317914	0.999997331	19549	CAAGCAAATAGTGTCAAGCATCTGCAGAATAAGCAAAAGCAACAACAACTACAGCAGCAA	CG17816-RB CG17816-RD CG17816-RC CG17816-RA	8.40E+04	8.40E+05	transcript	Fri Mar 15 00:44:32 EST 2002	protein_id(AAN13383) - problem(true) - sp_comment(Imperfect match to HYPO SP record with corresponding FBgn (assume that new one is better))	CG17816	CG17816	Mon Dec 01 21:10:49 EST 2003	CG17816		CG17816				crosby\DGC clone appears problematic (GH14459): incomplete CDS.\Fri Mar 15 00:43:42 EST 2002	CG17816	FBgn0037525 - FBan0017816	CG17816-RB							AE003676	3R	multiple transcripts considered (model=1)
240	240	0.010834316	0.074891487	7.58E-29	0.225354941	0.622812641	0.000317914	0.999997331	20037	ATTAGCATATAAATCGCACGAGTTTATTATAGGATCGGAGTATACAGATGGACGCCGAGA	CG17816-RB CG17816-RD CG17816-RC CG17816-RA	8.40E+04	8.40E+05	transcript	Fri Mar 15 00:44:32 EST 2002	protein_id(AAN13383) - problem(true) - sp_comment(Imperfect match to HYPO SP record with corresponding FBgn (assume that new one is better))	CG17816	CG17816	Mon Dec 01 21:10:49 EST 2003	CG17816		CG17816				crosby\DGC clone appears problematic (GH14459): incomplete CDS.\Fri Mar 15 00:43:42 EST 2002	CG17816	FBgn0037525 - FBan0017816	CG17816-RB							AE003676	3R	multiple transcripts considered (model=1)
240	240	0.010834316	0.074891487	7.58E-29	0.225354941	0.622812641	0.000317914	0.999997331	20115	TCATAGACCTATTACAAAGGAGGAGAAGGAACAGGAGAACAATAAGAAGTCCACGCCATT	CG17816-RB CG17816-RD CG17816-RC CG17816-RA	8.40E+04	8.40E+05	transcript	Fri Mar 15 00:44:32 EST 2002	protein_id(AAN13383) - problem(true) - sp_comment(Imperfect match to HYPO SP record with corresponding FBgn (assume that new one is better))	CG17816	CG17816	Mon Dec 01 21:10:49 EST 2003	CG17816		CG17816				crosby\DGC clone appears problematic (GH14459): incomplete CDS.\Fri Mar 15 00:43:42 EST 2002	CG17816	FBgn0037525 - FBan0017816	CG17816-RB							AE003676	3R	multiple transcripts considered (model=1)
21067	241	0.212744866	2.06E-26	2.93E-22	0.078568877	0.994104823	0.019931796	0.999986752	300	ATTGACGATGCATTGGTGGAGCACTGGTTTTACACCTACGTGGACCAGCTGCATCGCTAT	CG7609-RB	99B9	99B10	transcript	Tue Mar 26 19:26:42 EST 2002	protein_id(AAN14184) - sp_comment(Perfect match to REAL SP with corresponding FBgn)	CG7609	CG7609	Mon Dec 01 23:05:04 EST 2003	BcDNA:LD21720 - CG7609		CG7609		peroxisome organization and biogenesis - protein-peroxisome targeting	peroxisome targeting signal-2 receptor activity		CG7609	FBgn0027518 - FBan0007609	CG7609-RB							AE003771	3R	multiple transcripts considered (model=1)
241	241	0.212744866	2.06E-26	2.93E-22	0.078568877	0.994104823	0.019931796	0.999986752	3853	TAAGACGAATGTGGCTGGCAGCATTCAGTTCCATTTGGACCATTCCAAAATGTACAAATT	CG7609-RA CG7609-RB	99B9	99B10	transcript	Tue Mar 26 19:26:42 EST 2002	protein_id(AAF56930) - sp_comment(Imperfect match to REAL SP with corresponding FBgn)	CG7609	CG7609	Mon Dec 01 23:05:04 EST 2003	BcDNA:LD21720 - CG7609		CG7609		peroxisome organization and biogenesis - protein-peroxisome targeting	peroxisome targeting signal-2 receptor activity		CG7609	FBgn0027518 - FBan0007609	CG7609-RA							AE003771	3R	multiple transcripts considered (model=1)
22527	242	0.000581567	0.334938204	2.12E-11	0.823510704	0.878044677	0.321248949	0.99962208	1767	AGACCAAGAGCGAGGCCGACTACGAAAAGCTGAGCACCGGCAAAAAGGACTCGATTGTGA	CG5411-RA CG5411-RE	59F5	59F6	transcript	Tue Mar 05 17:05:12 EST 2002	protein_id(AAM68263) - sp_comment(Imperfect match to HYPO SP record with corresponding FBgn (assume that new one is better))	CG5411	Pde8	Mon Dec 01 17:26:49 EST 2003	PDE8 - Pde8		Pde8		cyclic nucleotide metabolism - mesoderm development - signal transduction	cAMP-specific phosphodiesterase activity		CG5411	FBgn0034886 - FBan0005411	CG5411-RA							AE003461	2R	multiple transcripts considered (model=1)
242	242	0.000581567	0.334938204	2.12E-11	0.823510704	0.878044677	0.321248949	0.99962208	7642	AATCACCTTTAAGCTGACACTGGGCGACGACAAGATCAACATTTTCAAGAACCTGGACAA	CG5411-RA CG5411-RC CG5411-RD CG5411-RB CG5411-RE	59F5	59F6	transcript	Tue Mar 05 17:05:12 EST 2002	protein_id(AAM68263) - sp_comment(Imperfect match to HYPO SP record with corresponding FBgn (assume that new one is better))	CG5411	Pde8	Mon Dec 01 17:26:49 EST 2003	PDE8 - Pde8		Pde8		cyclic nucleotide metabolism - mesoderm development - signal transduction	cAMP-specific phosphodiesterase activity		CG5411	FBgn0034886 - FBan0005411	CG5411-RA							AE003461	2R	multiple transcripts considered (model=1)
245	245	0.055562649	4.02E-10		0.241683555				5550	AGATTTACGATCCGCTCACCAAAAAATGGAAAATGGGCGAACAAATGTCCATGATGAGAT	CG3571-RB CG3571-RA	87A4	87A5	transcript	Tue Jan 15 10:28:48 EST 2002	protein_id(AAF54738) - sp_comment(Perfect match to HYPO SP record with corresponding FBgn)	CG3571	CG3571	Mon Dec 01 21:33:20 EST 2003	CG3571		CG3571		apoptosis	actin binding		CG3571	FBgn0037978 - FBan0003571	CG3571-RB							AE003694	3R	single transcript considered (model=2)
245	245	0.055562649	4.02E-10		0.241683555				19019	TACTATCCAAAGTCTAACACTTGGAAGACTGTTGCTCAAATGATGAAATATCGTTCGGCT	CG3571-RB CG3571-RA	87A4	87A5	transcript	Tue Jan 15 10:28:48 EST 2002	protein_id(AAF54738) - sp_comment(Perfect match to HYPO SP record with corresponding FBgn)	CG3571	CG3571	Mon Dec 01 21:33:20 EST 2003	CG3571		CG3571		apoptosis	actin binding		CG3571	FBgn0037978 - FBan0003571	CG3571-RB							AE003694	3R	single transcript considered (model=2)
21258	246	6.20E-06	5.25E-08	3.12E-104	0.022499355	0.986245878	7.51E-07	1	492	ATTTGAGAAAATCCGCGCTCAAGACCAGGTTCCATGCGCCTTTCCCATTCACATGGGTGC	CG18076-RG	50C6	50C12	transcript	Wed Mar 13 15:48:42 EST 2002	protein_id(AAF58317) - validation_flag(transposon in gene) - sp_comment(Blast failed)	CG18076	shot	Tue Dec 02 00:20:37 EST 2003	l(2)k04204 - unnamed - l(2)k05434 - shot - l(2)k05821 - l(2)k10821 - l(2)k15606 - Grv - kak - kakapo - l(2)CA4 - grv - kakapoo - short-stop - shortstop/kakapo - Shot - Kakapo - CG18637 - kop - 4		shot	cytoskeleton - fusome - microtubule - microtubule cytoske	actin cytoskeleton organization and biogenesis - apposition of dorsal and ventral wing surfaces - axonogenesis - cytoskeleton organization and biogenesis - dendrite	actin binding - cytoskeletal protein binding - intermediate filament binding - microtubule binding - structural consti	bmatthew\EST and mRNA data support existence of multiple transcripts\Tue Mar 05 10:46:23 EST 2002 - bmatthew\Transposon inserted in intron\Wed Mar 13 00:19:03 EST 2002 - bmatthew\<new comment>shot has the potential to encode many more transcripts than are annotated. Transcripts are alternatively initiated at three major sites and are internally alternatively spliced at several positions..\Wed Dec…	CG18076	FBgn0022230 - FBgn0022208 - FBgn0022170 - FBan0018076 - FBgn0022152 - FBgn0021937	CG18076-RG	short stop	IPR002048 == EF-hand family IPR003108 == Growth-Arrest-Specific Protein 2 Domain SCOP:46966 == Spectrin repeat; shot|FBgn0013733|pp-CT39520|FBan0018076 SCOP:46966 == Spectrin repeat; shot|FBgn0013733|pp-CT42440|FBan0018076 SCOP:46966 == Spectrin repeat; shot|FBgn0013733|pp-CT42466	50C6--12			FBal0032717 FBal0051151 FBal0051150 FBal0118056 FBal0143221 FBal0143220 FBal0143219 FBal0102406 FBal0064859 FBal0095205 FBal0095204 FBal0095201 FBal0146800 FBal0095203 FBal0064572 FBal0064571 FBal0064542 FBal0064570 F	AE003816	2R	multiple transcripts considered (model=1)
5788	246	6.20E-06	5.25E-08	3.12E-104	0.022499355	0.986245878	7.51E-07	1	1210	GCACTAACATAGAGCTACGCGAGCAATTCATATTGGCCGATGGCGTCTCGCAGAGCATGG	CG18076-RB CG18076-RH CG18076-RC CG18076-RA CG18076-RE	50C6	50C12	transcript	Wed Mar 13 15:48:42 EST 2002	protein_id(AAG22268) - validation_flag(transposon in gene) - sp_comment(Blast failed)	CG18076	shot	Tue Dec 02 00:20:37 EST 2003	l(2)k04204 - unnamed - l(2)k05434 - shot - l(2)k05821 - l(2)k10821 - l(2)k15606 - Grv - kak - kakapo - l(2)CA4 - grv - kakapoo - short-stop - shortstop/kakapo - Shot - Kakapo - CG18637 - kop - 4		shot	cytoskeleton - fusome - microtubule - microtubule cytoske	actin cytoskeleton organization and biogenesis - apposition of dorsal and ventral wing surfaces - axonogenesis - cytoskeleton organization and biogenesis - dendrite	actin binding - cytoskeletal protein binding - intermediate filament binding - microtubule binding - structural consti	bmatthew\EST and mRNA data support existence of multiple transcripts\Tue Mar 05 10:46:23 EST 2002 - bmatthew\Transposon inserted in intron\Wed Mar 13 00:19:03 EST 2002 - bmatthew\<new comment>shot has the potential to encode many more transcripts than are annotated. Transcripts are alternatively initiated at three major sites and are internally alternatively spliced at several positions..\Wed Dec…	CG18076	FBgn0022230 - FBgn0022208 - FBgn0022170 - FBan0018076 - FBgn0022152 - FBgn0021937	CG18076-RB	short stop	IPR002048 == EF-hand family IPR003108 == Growth-Arrest-Specific Protein 2 Domain SCOP:46966 == Spectrin repeat; shot|FBgn0013733|pp-CT39520|FBan0018076 SCOP:46966 == Spectrin repeat; shot|FBgn0013733|pp-CT42440|FBan0018076 SCOP:46966 == Spectrin repeat; shot|FBgn0013733|pp-CT42466	50C6--12			FBal0032717 FBal0051151 FBal0051150 FBal0118056 FBal0143221 FBal0143220 FBal0143219 FBal0102406 FBal0064859 FBal0095205 FBal0095204 FBal0095201 FBal0146800 FBal0095203 FBal0064572 FBal0064571 FBal0064542 FBal0064570 F	AE003816	2R	multiple transcripts considered (model=1)
10956	246	6.20E-06	5.25E-08	3.12E-104	0.022499355	0.986245878	7.51E-07	1	2502	AAAACCAAAAATCGAAAATGTCAACGTGGCTGGAGGACGACTTATACGCGAAGCTAAGAT	CG18076-RB CG18076-RH CG18076-RA CG18076-RG	50C6	50C12	transcript	Wed Mar 13 15:48:42 EST 2002	protein_id(AAG22268) - validation_flag(transposon in gene) - sp_comment(Blast failed)	CG18076	shot	Tue Dec 02 00:20:37 EST 2003	l(2)k04204 - unnamed - l(2)k05434 - shot - l(2)k05821 - l(2)k10821 - l(2)k15606 - Grv - kak - kakapo - l(2)CA4 - grv - kakapoo - short-stop - shortstop/kakapo - Shot - Kakapo - CG18637 - kop - 4		shot	cytoskeleton - fusome - microtubule - microtubule cytoske	actin cytoskeleton organization and biogenesis - apposition of dorsal and ventral wing surfaces - axonogenesis - cytoskeleton organization and biogenesis - dendrite	actin binding - cytoskeletal protein binding - intermediate filament binding - microtubule binding - structural consti	bmatthew\EST and mRNA data support existence of multiple transcripts\Tue Mar 05 10:46:23 EST 2002 - bmatthew\Transposon inserted in intron\Wed Mar 13 00:19:03 EST 2002 - bmatthew\<new comment>shot has the potential to encode many more transcripts than are annotated. Transcripts are alternatively initiated at three major sites and are internally alternatively spliced at several positions..\Wed Dec…	CG18076	FBgn0022230 - FBgn0022208 - FBgn0022170 - FBan0018076 - FBgn0022152 - FBgn0021937	CG18076-RB	short stop	IPR002048 == EF-hand family IPR003108 == Growth-Arrest-Specific Protein 2 Domain SCOP:46966 == Spectrin repeat; shot|FBgn0013733|pp-CT39520|FBan0018076 SCOP:46966 == Spectrin repeat; shot|FBgn0013733|pp-CT42440|FBan0018076 SCOP:46966 == Spectrin repeat; shot|FBgn0013733|pp-CT42466	50C6--12			FBal0032717 FBal0051151 FBal0051150 FBal0118056 FBal0143221 FBal0143220 FBal0143219 FBal0102406 FBal0064859 FBal0095205 FBal0095204 FBal0095201 FBal0146800 FBal0095203 FBal0064572 FBal0064571 FBal0064542 FBal0064570 F	AE003816	2R	multiple transcripts considered (model=1)
5788	246	6.20E-06	5.25E-08	3.12E-104	0.022499355	0.986245878	7.51E-07	1	4965	ATGCCCACAATGGCGGCAGCTCCAACTTGCCCCCATATATGAGTGGACAGGGTCCCATCA	CG18076-RB CG18076-RH CG18076-RC CG18076-RA CG18076-RE	50C6	50C12	transcript	Wed Mar 13 15:48:42 EST 2002	protein_id(AAG22268) - validation_flag(transposon in gene) - sp_comment(Blast failed)	CG18076	shot	Tue Dec 02 00:20:37 EST 2003	l(2)k04204 - unnamed - l(2)k05434 - shot - l(2)k05821 - l(2)k10821 - l(2)k15606 - Grv - kak - kakapo - l(2)CA4 - grv - kakapoo - short-stop - shortstop/kakapo - Shot - Kakapo - CG18637 - kop - 4		shot	cytoskeleton - fusome - microtubule - microtubule cytoske	actin cytoskeleton organization and biogenesis - apposition of dorsal and ventral wing surfaces - axonogenesis - cytoskeleton organization and biogenesis - dendrite	actin binding - cytoskeletal protein binding - intermediate filament binding - microtubule binding - structural consti	bmatthew\EST and mRNA data support existence of multiple transcripts\Tue Mar 05 10:46:23 EST 2002 - bmatthew\Transposon inserted in intron\Wed Mar 13 00:19:03 EST 2002 - bmatthew\<new comment>shot has the potential to encode many more transcripts than are annotated. Transcripts are alternatively initiated at three major sites and are internally alternatively spliced at several positions..\Wed Dec…	CG18076	FBgn0022230 - FBgn0022208 - FBgn0022170 - FBan0018076 - FBgn0022152 - FBgn0021937	CG18076-RB	short stop	IPR002048 == EF-hand family IPR003108 == Growth-Arrest-Specific Protein 2 Domain SCOP:46966 == Spectrin repeat; shot|FBgn0013733|pp-CT39520|FBan0018076 SCOP:46966 == Spectrin repeat; shot|FBgn0013733|pp-CT42440|FBan0018076 SCOP:46966 == Spectrin repeat; shot|FBgn0013733|pp-CT42466	50C6--12			FBal0032717 FBal0051151 FBal0051150 FBal0118056 FBal0143221 FBal0143220 FBal0143219 FBal0102406 FBal0064859 FBal0095205 FBal0095204 FBal0095201 FBal0146800 FBal0095203 FBal0064572 FBal0064571 FBal0064542 FBal0064570 F	AE003816	2R	multiple transcripts considered (model=1)
16624	246	6.20E-06	5.25E-08	3.12E-104	0.022499355	0.986245878	7.51E-07	1	11951	ACCATCATCAGAGCTACCATCATGCCACCACCAGTAGCAGTCAGTCACCGGCAAGAATTT	CG18076-RE CG18076-RA	50C6	50C12	transcript	Wed Mar 13 15:48:42 EST 2002	protein_id(AAM68561) - validation_flag(transposon in gene) - sp_comment(Blast failed)	CG18076	shot	Tue Dec 02 00:20:37 EST 2003	l(2)k04204 - unnamed - l(2)k05434 - shot - l(2)k05821 - l(2)k10821 - l(2)k15606 - Grv - kak - kakapo - l(2)CA4 - grv - kakapoo - short-stop - shortstop/kakapo - Shot - Kakapo - CG18637 - kop - 4		shot	cytoskeleton - fusome - microtubule - microtubule cytoske	actin cytoskeleton organization and biogenesis - apposition of dorsal and ventral wing surfaces - axonogenesis - cytoskeleton organization and biogenesis - dendrite	actin binding - cytoskeletal protein binding - intermediate filament binding - microtubule binding - structural consti	bmatthew\EST and mRNA data support existence of multiple transcripts\Tue Mar 05 10:46:23 EST 2002 - bmatthew\Transposon inserted in intron\Wed Mar 13 00:19:03 EST 2002 - bmatthew\<new comment>shot has the potential to encode many more transcripts than are annotated. Transcripts are alternatively initiated at three major sites and are internally alternatively spliced at several positions..\Wed Dec…	CG18076	FBgn0022230 - FBgn0022208 - FBgn0022170 - FBan0018076 - FBgn0022152 - FBgn0021937	CG18076-RE	short stop	IPR002048 == EF-hand family IPR003108 == Growth-Arrest-Specific Protein 2 Domain SCOP:46966 == Spectrin repeat; shot|FBgn0013733|pp-CT39520|FBan0018076 SCOP:46966 == Spectrin repeat; shot|FBgn0013733|pp-CT42440|FBan0018076 SCOP:46966 == Spectrin repeat; shot|FBgn0013733|pp-CT42466	50C6--12			FBal0032717 FBal0051151 FBal0051150 FBal0118056 FBal0143221 FBal0143220 FBal0143219 FBal0102406 FBal0064859 FBal0095205 FBal0095204 FBal0095201 FBal0146800 FBal0095203 FBal0064572 FBal0064571 FBal0064542 FBal0064570 F	AE003816	2R	multiple transcripts considered (model=1)
8153	246	6.20E-06	5.25E-08	3.12E-104	0.022499355	0.986245878	7.51E-07	1	12143	AGACGAACGCGATGCCATTCAGAAGAAGACTTTCACAAAATGGGTTAACAAACATCTGAA	CG18076-RB CG18076-RE CG18076-RA CG18076-RG	50C6	50C12	transcript	Wed Mar 13 15:48:42 EST 2002	protein_id(AAG22268) - validation_flag(transposon in gene) - sp_comment(Blast failed)	CG18076	shot	Tue Dec 02 00:20:37 EST 2003	l(2)k04204 - unnamed - l(2)k05434 - shot - l(2)k05821 - l(2)k10821 - l(2)k15606 - Grv - kak - kakapo - l(2)CA4 - grv - kakapoo - short-stop - shortstop/kakapo - Shot - Kakapo - CG18637 - kop - 4		shot	cytoskeleton - fusome - microtubule - microtubule cytoske	actin cytoskeleton organization and biogenesis - apposition of dorsal and ventral wing surfaces - axonogenesis - cytoskeleton organization and biogenesis - dendrite	actin binding - cytoskeletal protein binding - intermediate filament binding - microtubule binding - structural consti	bmatthew\EST and mRNA data support existence of multiple transcripts\Tue Mar 05 10:46:23 EST 2002 - bmatthew\Transposon inserted in intron\Wed Mar 13 00:19:03 EST 2002 - bmatthew\<new comment>shot has the potential to encode many more transcripts than are annotated. Transcripts are alternatively initiated at three major sites and are internally alternatively spliced at several positions..\Wed Dec…	CG18076	FBgn0022230 - FBgn0022208 - FBgn0022170 - FBan0018076 - FBgn0022152 - FBgn0021937	CG18076-RB	short stop	IPR002048 == EF-hand family IPR003108 == Growth-Arrest-Specific Protein 2 Domain SCOP:46966 == Spectrin repeat; shot|FBgn0013733|pp-CT39520|FBan0018076 SCOP:46966 == Spectrin repeat; shot|FBgn0013733|pp-CT42440|FBan0018076 SCOP:46966 == Spectrin repeat; shot|FBgn0013733|pp-CT42466	50C6--12			FBal0032717 FBal0051151 FBal0051150 FBal0118056 FBal0143221 FBal0143220 FBal0143219 FBal0102406 FBal0064859 FBal0095205 FBal0095204 FBal0095201 FBal0146800 FBal0095203 FBal0064572 FBal0064571 FBal0064542 FBal0064570 F	AE003816	2R	multiple transcripts considered (model=1)
16624	246	6.20E-06	5.25E-08	3.12E-104	0.022499355	0.986245878	7.51E-07	1	12936	CAGTGCATCATCGCCGCTGTACGAGAACAGCAGCAGTCCGGCTGCTCCCAAAAAGGCCAA	CG18076-RE CG18076-RA	50C6	50C12	transcript	Wed Mar 13 15:48:42 EST 2002	protein_id(AAM68561) - validation_flag(transposon in gene) - sp_comment(Blast failed)	CG18076	shot	Tue Dec 02 00:20:37 EST 2003	l(2)k04204 - unnamed - l(2)k05434 - shot - l(2)k05821 - l(2)k10821 - l(2)k15606 - Grv - kak - kakapo - l(2)CA4 - grv - kakapoo - short-stop - shortstop/kakapo - Shot - Kakapo - CG18637 - kop - 4		shot	cytoskeleton - fusome - microtubule - microtubule cytoske	actin cytoskeleton organization and biogenesis - apposition of dorsal and ventral wing surfaces - axonogenesis - cytoskeleton organization and biogenesis - dendrite	actin binding - cytoskeletal protein binding - intermediate filament binding - microtubule binding - structural consti	bmatthew\EST and mRNA data support existence of multiple transcripts\Tue Mar 05 10:46:23 EST 2002 - bmatthew\Transposon inserted in intron\Wed Mar 13 00:19:03 EST 2002 - bmatthew\<new comment>shot has the potential to encode many more transcripts than are annotated. Transcripts are alternatively initiated at three major sites and are internally alternatively spliced at several positions..\Wed Dec…	CG18076	FBgn0022230 - FBgn0022208 - FBgn0022170 - FBan0018076 - FBgn0022152 - FBgn0021937	CG18076-RE	short stop	IPR002048 == EF-hand family IPR003108 == Growth-Arrest-Specific Protein 2 Domain SCOP:46966 == Spectrin repeat; shot|FBgn0013733|pp-CT39520|FBan0018076 SCOP:46966 == Spectrin repeat; shot|FBgn0013733|pp-CT42440|FBan0018076 SCOP:46966 == Spectrin repeat; shot|FBgn0013733|pp-CT42466	50C6--12			FBal0032717 FBal0051151 FBal0051150 FBal0118056 FBal0143221 FBal0143220 FBal0143219 FBal0102406 FBal0064859 FBal0095205 FBal0095204 FBal0095201 FBal0146800 FBal0095203 FBal0064572 FBal0064571 FBal0064542 FBal0064570 F	AE003816	2R	multiple transcripts considered (model=1)
34791	246	6.20E-06	5.25E-08	3.12E-104	0.022499355	0.986245878	7.51E-07	1	14081	CCTAAGCGTTCATTCGGTTTGCTAGAAGCCATCACCTTTAACTTGTACAACCCAACCAAT	CG18076-RH	50C6	50C12	transcript	Wed Mar 13 15:48:42 EST 2002	protein_id(AAF58320) - validation_flag(transposon in gene) - sp_comment(Blast failed) - problem(true)	CG18076	shot	Tue Dec 02 00:20:37 EST 2003	l(2)k04204 - unnamed - l(2)k05434 - shot - l(2)k05821 - l(2)k10821 - l(2)k15606 - Grv - kak - kakapo - l(2)CA4 - grv - kakapoo - short-stop - shortstop/kakapo - Shot - Kakapo - CG18637 - kop - 4		shot	cytoskeleton - fusome - microtubule - microtubule cytoske	actin cytoskeleton organization and biogenesis - apposition of dorsal and ventral wing surfaces - axonogenesis - cytoskeleton organization and biogenesis - dendrite	actin binding - cytoskeletal protein binding - intermediate filament binding - microtubule binding - structural consti	bmatthew\EST and mRNA data support existence of multiple transcripts\Tue Mar 05 10:46:23 EST 2002 - bmatthew\Transposon inserted in intron\Wed Mar 13 00:19:03 EST 2002 - bmatthew\<new comment>shot has the potential to encode many more transcripts than are annotated. Transcripts are alternatively initiated at three major sites and are internally alternatively spliced at several positions..\Wed Dec…	CG18076	FBgn0022230 - FBgn0022208 - FBgn0022170 - FBan0018076 - FBgn0022152 - FBgn0021937	CG18076-RH	short stop	IPR002048 == EF-hand family IPR003108 == Growth-Arrest-Specific Protein 2 Domain SCOP:46966 == Spectrin repeat; shot|FBgn0013733|pp-CT39520|FBan0018076 SCOP:46966 == Spectrin repeat; shot|FBgn0013733|pp-CT42440|FBan0018076 SCOP:46966 == Spectrin repeat; shot|FBgn0013733|pp-CT42466	50C6--12			FBal0032717 FBal0051151 FBal0051150 FBal0118056 FBal0143221 FBal0143220 FBal0143219 FBal0102406 FBal0064859 FBal0095205 FBal0095204 FBal0095201 FBal0146800 FBal0095203 FBal0064572 FBal0064571 FBal0064542 FBal0064570 F	AE003816	2R	multiple transcripts considered (model=1)
1841	246	6.20E-06	5.25E-08	3.12E-104	0.022499355	0.986245878	7.51E-07	1	14270	TACGAAATTCGATACATCTGGCTTGGAAATGAAGGCTGTAGCCGATTTGTTCGATCGCAA	CG18076-RB CG18076-RH CG18076-RC CG18076-RE CG18076-RA C	50C6	50C12	transcript	Wed Mar 13 15:48:42 EST 2002	protein_id(AAG22268) - validation_flag(transposon in gene) - sp_comment(Blast failed)	CG18076	shot	Tue Dec 02 00:20:37 EST 2003	l(2)k04204 - unnamed - l(2)k05434 - shot - l(2)k05821 - l(2)k10821 - l(2)k15606 - Grv - kak - kakapo - l(2)CA4 - grv - kakapoo - short-stop - shortstop/kakapo - Shot - Kakapo - CG18637 - kop - 4		shot	cytoskeleton - fusome - microtubule - microtubule cytoske	actin cytoskeleton organization and biogenesis - apposition of dorsal and ventral wing surfaces - axonogenesis - cytoskeleton organization and biogenesis - dendrite	actin binding - cytoskeletal protein binding - intermediate filament binding - microtubule binding - structural consti	bmatthew\EST and mRNA data support existence of multiple transcripts\Tue Mar 05 10:46:23 EST 2002 - bmatthew\Transposon inserted in intron\Wed Mar 13 00:19:03 EST 2002 - bmatthew\<new comment>shot has the potential to encode many more transcripts than are annotated. Transcripts are alternatively initiated at three major sites and are internally alternatively spliced at several positions..\Wed Dec…	CG18076	FBgn0022230 - FBgn0022208 - FBgn0022170 - FBan0018076 - FBgn0022152 - FBgn0021937	CG18076-RB	short stop	IPR002048 == EF-hand family IPR003108 == Growth-Arrest-Specific Protein 2 Domain SCOP:46966 == Spectrin repeat; shot|FBgn0013733|pp-CT39520|FBan0018076 SCOP:46966 == Spectrin repeat; shot|FBgn0013733|pp-CT42440|FBan0018076 SCOP:46966 == Spectrin repeat; shot|FBgn0013733|pp-CT42466	50C6--12			FBal0032717 FBal0051151 FBal0051150 FBal0118056 FBal0143221 FBal0143220 FBal0143219 FBal0102406 FBal0064859 FBal0095205 FBal0095204 FBal0095201 FBal0146800 FBal0095203 FBal0064572 FBal0064571 FBal0064542 FBal0064570 F	AE003816	2R	multiple transcripts considered (model=1)
24950	248	4.65E-06	0.86149135	3.07E-15	0.20034044	0.978692423	0.078885315	0.999999585	4202	GAATAGCTCCCACTCGCAGAGCAGCAACAGTGGATCCCAGATCGACAGCAAGCAGAACAT	CG11502-RB CG11502-RA	87B4	87B5	transcript	Fri Mar 22 14:30:23 EST 2002	protein_id(AAF54773) - sp_comment(Perfect match to REAL SP with corresponding FBgn)	CG11502	svp	Mon Dec 01 21:33:30 EST 2003	SVP - 0042/01 - 0598/01 - 0005/12 - l(3)ck16 - seven-up - ck16 - svp - l(3)rL069 - Svp - BcDNA:GH08189 - 0106/18 - CG18158 - don - 0114/20 - 0351/01 - SEVEN-UP - l(3)87Bd - l(3)j2E2 - 0861/07 -		svp	cytoplasm - nucleus	cardioblast cell fate determination - central nervous system development - embryonic development (sensu Insecta) - eye morphogenesis (sensu Drosophila) - fat body d	ligand-dependent nuclear receptor activity - receptor activity - transcription factor activity	bmatthew\Flag Cambridge: gene merge (internal view only)\Tue Jan 15 14:35:57 EST 2002	CG11502	FBgn0011492 - FBgn0011337 - FBgn0011510 - FBan0011502 - FBgn0063263 - FBgn0038010	CG11502-RB	seven up	IPR000536 == Ligand-binding domain of nuclear hormone receptor IPR001628 == C4-type steroid receptor zinc finger IPR001723 == Steroid hormone receptor IPR003068 == COUP transcription factor (2F nuclear receptor) SCOP:48508 == Nuclear receptor ligand-binding domain; svp|FBgn0003651	87B4--5	3-54.2 +		FBal0016608 FBal0016609 FBal0016610 FBal0044361 FBal0091148 FBal0032838 FBal0151393 FBal0016611 FBal0104414 FBal0154463 FBal0044365 FBal0044366 FBal0101130 FBal0010926 FBal0044367 FBal0044370 FBal0044368 FBal0044369 F	AE003695	3R	multiple transcripts considered (model=1)
33500	248	4.65E-06	0.86149135	3.07E-15	0.20034044	0.978692423	0.078885315	0.999999585	12790	GCACTGCTCACCAAGGTTTCAGCACTGCTTGGCAAGGGTTCCACCGCATCCAATGACGAT	CG11502-RA	87B4	87B5	transcript	Fri Mar 22 14:06:54 EST 2002	protein_id(AAN13541) - sp_comment(Imperfect match to REAL SP with corresponding FBgn)	CG11502	svp	Mon Dec 01 21:33:30 EST 2003	SVP - 0042/01 - 0598/01 - 0005/12 - l(3)ck16 - seven-up - ck16 - svp - l(3)rL069 - Svp - BcDNA:GH08189 - 0106/18 - CG18158 - don - 0114/20 - 0351/01 - SEVEN-UP - l(3)87Bd - l(3)j2E2 - 0861/07 -		svp	cytoplasm - nucleus	cardioblast cell fate determination - central nervous system development - embryonic development (sensu Insecta) - eye morphogenesis (sensu Drosophila) - fat body d	ligand-dependent nuclear receptor activity - receptor activity - transcription factor activity	bmatthew\Flag Cambridge: gene merge (internal view only)\Tue Jan 15 14:35:57 EST 2002	CG11502	FBgn0011492 - FBgn0011337 - FBgn0011510 - FBan0011502 - FBgn0063263 - FBgn0038010	CG11502-RA	seven up	IPR000536 == Ligand-binding domain of nuclear hormone receptor IPR001628 == C4-type steroid receptor zinc finger IPR001723 == Steroid hormone receptor IPR003068 == COUP transcription factor (2F nuclear receptor) SCOP:48508 == Nuclear receptor ligand-binding domain; svp|FBgn0003651	87B4--5	3-54.2 +		FBal0016608 FBal0016609 FBal0016610 FBal0044361 FBal0091148 FBal0032838 FBal0151393 FBal0016611 FBal0104414 FBal0154463 FBal0044365 FBal0044366 FBal0101130 FBal0010926 FBal0044367 FBal0044370 FBal0044368 FBal0044369 F	AE003695	3R	multiple transcripts considered (model=1)
1018	248	4.65E-06	0.86149135	3.07E-15	0.20034044	0.978692423	0.078885315	0.999999585	19433	GAAACTGTCCCATAGATCAACACCATCGCAATCAATGTCAATATTGTCGATTGAAGAAGT	CG11502-RB CG11502-RC CG11502-RA	87B4	87B5	transcript	Fri Mar 22 14:30:23 EST 2002	protein_id(AAF54773) - sp_comment(Perfect match to REAL SP with corresponding FBgn)	CG11502	svp	Mon Dec 01 21:33:30 EST 2003	SVP - 0042/01 - 0598/01 - 0005/12 - l(3)ck16 - seven-up - ck16 - svp - l(3)rL069 - Svp - BcDNA:GH08189 - 0106/18 - CG18158 - don - 0114/20 - 0351/01 - SEVEN-UP - l(3)87Bd - l(3)j2E2 - 0861/07 -		svp	cytoplasm - nucleus	cardioblast cell fate determination - central nervous system development - embryonic development (sensu Insecta) - eye morphogenesis (sensu Drosophila) - fat body d	ligand-dependent nuclear receptor activity - receptor activity - transcription factor activity	bmatthew\Flag Cambridge: gene merge (internal view only)\Tue Jan 15 14:35:57 EST 2002	CG11502	FBgn0011492 - FBgn0011337 - FBgn0011510 - FBan0011502 - FBgn0063263 - FBgn0038010	CG11502-RB	seven up	IPR000536 == Ligand-binding domain of nuclear hormone receptor IPR001628 == C4-type steroid receptor zinc finger IPR001723 == Steroid hormone receptor IPR003068 == COUP transcription factor (2F nuclear receptor) SCOP:48508 == Nuclear receptor ligand-binding domain; svp|FBgn0003651	87B4--5	3-54.2 +		FBal0016608 FBal0016609 FBal0016610 FBal0044361 FBal0091148 FBal0032838 FBal0151393 FBal0016611 FBal0104414 FBal0154463 FBal0044365 FBal0044366 FBal0101130 FBal0010926 FBal0044367 FBal0044370 FBal0044368 FBal0044369 F	AE003695	3R	multiple transcripts considered (model=1)
21690	249	0.004188342	0.019963349	1.92E-53	0.06813919	0.496004475	0.670615097	0.999999862	926	GCTATATTGATACTCAAGATCTTCGCCGCTGGTATTTACACGGGTCTCATGCGCTTCTTT	CG1742-RB	1.90E+08	1.90E+08	transcript	Mon Jul 01 13:29:17 EDT 2002	protein_id(AAN09527) - validation_flag(CDS overlap) - sp_comment(Imperfect match to REAL SP with corresponding FBgn)	CG1742	Mgstl	Mon Dec 01 19:14:34 EST 2003	BcDNA:RH59553 - Mgst1 - BcDNA:RE10696 - Mgstl		Mgstl	microsome - mitochondrial outer membrane	defense response - protein modification - response to toxin	glutathione transferase activity		CG1742	FBgn0031147 - FBan0001742 - FBgn0061409 - FBgn0025814 - FBgn0047002	CG1742-RB	Microsomal glutathione S-transferase-		1.90E+08			FBal0118418 FBal0118421 FBal0118420 FBal0118419 FBal0095664 FBal0094209	AE003569	X	multiple transcripts considered (model=1)
249	249	0.004188342	0.019963349	1.92E-53	0.06813919	0.496004475	0.670615097	0.999999862	2184	TTCGTGGCCTTGGGCGCCACCGTCTACATGGCCCTGCAGGTCATCGCCTCGGCCGCCTTC	CG1742-RA CG1742-RB	1.90E+08	1.90E+08	transcript	Mon Jul 01 13:29:14 EDT 2002	protein_id(AAF50864) - sp_comment(Imperfect match to REAL SP with corresponding FBgn) - validation_flag(CDS overlap)	CG1742	Mgstl	Mon Dec 01 19:14:34 EST 2003	BcDNA:RH59553 - Mgst1 - BcDNA:RE10696 - Mgstl		Mgstl	microsome - mitochondrial outer membrane	defense response - protein modification - response to toxin	glutathione transferase activity		CG1742	FBgn0031147 - FBan0001742 - FBgn0061409 - FBgn0025814 - FBgn0047002	CG1742-RA	Microsomal glutathione S-transferase-		1.90E+08			FBal0118418 FBal0118421 FBal0118420 FBal0118419 FBal0095664 FBal0094209	AE003569	X	multiple transcripts considered (model=1)
249	249	0.004188342	0.019963349	1.92E-53	0.06813919	0.496004475	0.670615097	0.999999862	6665	TGACTGATCCGGCCGCCTTTCTGGCCATCAACCTGTTCCGCGCCGTGGGCATCGCCCGCA	CG1742-RA CG1742-RB	1.90E+08	1.90E+08	transcript	Mon Jul 01 13:29:14 EDT 2002	protein_id(AAF50864) - sp_comment(Imperfect match to REAL SP with corresponding FBgn) - validation_flag(CDS overlap)	CG1742	Mgstl	Mon Dec 01 19:14:34 EST 2003	BcDNA:RH59553 - Mgst1 - BcDNA:RE10696 - Mgstl		Mgstl	microsome - mitochondrial outer membrane	defense response - protein modification - response to toxin	glutathione transferase activity		CG1742	FBgn0031147 - FBan0001742 - FBgn0061409 - FBgn0025814 - FBgn0047002	CG1742-RA	Microsomal glutathione S-transferase-		1.90E+08			FBal0118418 FBal0118421 FBal0118420 FBal0118419 FBal0095664 FBal0094209	AE003569	X	multiple transcripts considered (model=1)
30271	249	0.004188342	0.019963349	1.92E-53	0.06813919	0.496004475	0.670615097	0.999999862	9561	TTCAAGAGTTTCACCTTTTGGGTCGGAGTTTTGGTGATCAAAATGCTGCTGATGAGCCTT	CG1742-RA	1.90E+08	1.90E+08	transcript	Mon Jul 01 13:29:14 EDT 2002	protein_id(AAF50864) - sp_comment(Imperfect match to REAL SP with corresponding FBgn) - validation_flag(CDS overlap)	CG1742	Mgstl	Mon Dec 01 19:14:34 EST 2003	BcDNA:RH59553 - Mgst1 - BcDNA:RE10696 - Mgstl		Mgstl	microsome - mitochondrial outer membrane	defense response - protein modification - response to toxin	glutathione transferase activity		CG1742	FBgn0031147 - FBan0001742 - FBgn0061409 - FBgn0025814 - FBgn0047002	CG1742-RA	Microsomal glutathione S-transferase-		1.90E+08			FBal0118418 FBal0118421 FBal0118420 FBal0118419 FBal0095664 FBal0094209	AE003569	X	multiple transcripts considered (model=1)
249	249	0.004188342	0.019963349	1.92E-53	0.06813919	0.496004475	0.670615097	0.999999862	13215	CGTCCACACACTGGTCTACGCCGTGGTCGTGGTGCCCCAGCCTTCCCGTGCCCTCGCCTT	CG1742-RA CG1742-RB	1.90E+08	1.90E+08	transcript	Mon Jul 01 13:29:14 EDT 2002	protein_id(AAF50864) - sp_comment(Imperfect match to REAL SP with corresponding FBgn) - validation_flag(CDS overlap)	CG1742	Mgstl	Mon Dec 01 19:14:34 EST 2003	BcDNA:RH59553 - Mgst1 - BcDNA:RE10696 - Mgstl		Mgstl	microsome - mitochondrial outer membrane	defense response - protein modification - response to toxin	glutathione transferase activity		CG1742	FBgn0031147 - FBan0001742 - FBgn0061409 - FBgn0025814 - FBgn0047002	CG1742-RA	Microsomal glutathione S-transferase-		1.90E+08			FBal0118418 FBal0118421 FBal0118420 FBal0118419 FBal0095664 FBal0094209	AE003569	X	multiple transcripts considered (model=1)
249	249	0.004188342	0.019963349	1.92E-53	0.06813919	0.496004475	0.670615097	0.999999862	15095	CCTGATGTCCCCCAAGCTGAAGGTCAAGTTCGACGATCCGAACGTGGAGCGTGTGCGCCG	CG1742-RA CG1742-RB	1.90E+08	1.90E+08	transcript	Mon Jul 01 13:29:14 EDT 2002	protein_id(AAF50864) - sp_comment(Imperfect match to REAL SP with corresponding FBgn) - validation_flag(CDS overlap)	CG1742	Mgstl	Mon Dec 01 19:14:34 EST 2003	BcDNA:RH59553 - Mgst1 - BcDNA:RE10696 - Mgstl		Mgstl	microsome - mitochondrial outer membrane	defense response - protein modification - response to toxin	glutathione transferase activity		CG1742	FBgn0031147 - FBan0001742 - FBgn0061409 - FBgn0025814 - FBgn0047002	CG1742-RA	Microsomal glutathione S-transferase-		1.90E+08			FBal0118418 FBal0118421 FBal0118420 FBal0118419 FBal0095664 FBal0094209	AE003569	X	multiple transcripts considered (model=1)
28502	255	0.003200741	0.026755085	1.25E-09	0.34009041	0.219033284	0.066155916	0.997859885	7792	GTTACCGCAGAATATCTTCACAAATCCAGCTATCCAGCCGTCCAGCGTTATAAATCTCAA	CG32042-RD CG32042-RE	67A7	67A7	transcript	Mon Jun 23 14:10:37 EDT 2003		CG32042	PGRP-LA	Mon Dec 01 18:55:01 EST 2003	CG4361 - PGRP-LA - CG18614 - CG4384		PGRP-LA	integral to membrane - integral to plasma membrane	defense response - detection of bacteria - immune response	peptidoglycan receptor activity	campbell\Flag Cambridge: gene merge PGRP-LA ( FBgn0035975) and CG18614. (internal view only)\Wed May 29 13:31:55 EDT 2002	CG32042	FBgn0035975 - FBan0032042 - FBgn0035974 - FBgn0052042 - FBgn0042200	CG32042-RD							AE003552	3L	multiple transcripts considered (model=1)
255	255	0.003200741	0.026755085	1.25E-09	0.34009041	0.219033284	0.066155916	0.997859885	12501	ATTCAGGATTCAGCCATTGCTGAGAAGGGTCTGCCGGATATCCAATCCAATTTTTATGTT	CG32042-RD CG32042-RC CG32042-RE CG32042-RF	67A7	67A7	transcript	Mon Jun 23 14:10:37 EDT 2003		CG32042	PGRP-LA	Mon Dec 01 18:55:01 EST 2003	CG4361 - PGRP-LA - CG18614 - CG4384		PGRP-LA	integral to membrane - integral to plasma membrane	defense response - detection of bacteria - immune response	peptidoglycan receptor activity	campbell\Flag Cambridge: gene merge PGRP-LA ( FBgn0035975) and CG18614. (internal view only)\Wed May 29 13:31:55 EDT 2002	CG32042	FBgn0035975 - FBan0032042 - FBgn0035974 - FBgn0052042 - FBgn0042200	CG32042-RD							AE003552	3L	multiple transcripts considered (model=1)
255	255	0.003200741	0.026755085	1.25E-09	0.34009041	0.219033284	0.066155916	0.997859885	15936	CATTCCCTACGTCCTAATCACCCACATTGGAGTGCAGTCTCTGCCCTGCGATAACATCTA	CG32042-RD CG32042-RC CG32042-RE CG32042-RF	67A7	67A7	transcript	Mon Jun 23 14:10:37 EDT 2003		CG32042	PGRP-LA	Mon Dec 01 18:55:01 EST 2003	CG4361 - PGRP-LA - CG18614 - CG4384		PGRP-LA	integral to membrane - integral to plasma membrane	defense response - detection of bacteria - immune response	peptidoglycan receptor activity	campbell\Flag Cambridge: gene merge PGRP-LA ( FBgn0035975) and CG18614. (internal view only)\Wed May 29 13:31:55 EDT 2002	CG32042	FBgn0035975 - FBan0032042 - FBgn0035974 - FBgn0052042 - FBgn0042200	CG32042-RD							AE003552	3L	multiple transcripts considered (model=1)
255	255	0.003200741	0.026755085	1.25E-09	0.34009041	0.219033284	0.066155916	0.997859885	20551	AATCGAAATATTGATGTGGACTACAAACTAGTGGCGCAAAATCAGACTAAGGTGACCAGA	CG32042-RD CG32042-RC CG32042-RE CG32042-RF	67A7	67A7	transcript	Mon Jun 23 14:10:37 EDT 2003		CG32042	PGRP-LA	Mon Dec 01 18:55:01 EST 2003	CG4361 - PGRP-LA - CG18614 - CG4384		PGRP-LA	integral to membrane - integral to plasma membrane	defense response - detection of bacteria - immune response	peptidoglycan receptor activity	campbell\Flag Cambridge: gene merge PGRP-LA ( FBgn0035975) and CG18614. (internal view only)\Wed May 29 13:31:55 EDT 2002	CG32042	FBgn0035975 - FBan0032042 - FBgn0035974 - FBgn0052042 - FBgn0042200	CG32042-RD							AE003552	3L	multiple transcripts considered (model=1)
256	256	0.004779867	0.046399488	3.44E-21	0.114826296	0.539867883	0.795769463	0.940646352	15238	ATGATCAACAATCTGTTCAATGACGAGGCGATCAGGAAGTTAAAGGGTAACCTGGGAATA	CG10078-RA CG10078-RB	65D2	65D3	transcript	Mon May 20 17:42:34 EDT 2002	protein_id(AAF50639) - sp_comment(Imperfect match to REAL SP with corresponding FBgn)	CG10078	Prat2	Mon Dec 01 19:08:13 EST 2003	Amidophosphoribosyltransferase - Prat2		Prat2		'de novo' IMP biosynthesis - monosaccharide metabolism - purine base metabolism	amidophosphoribosyltransferase activity		CG10078	FBgn0041194 - FBan0010078 - FBgn0035717	CG10078-RA							AE003561	3L	multiple transcripts considered (model=1)
37210	256	0.004779867	0.046399488	3.44E-21	0.114826296	0.539867883	0.795769463	0.940646352	16502	AAAGTGATTCTGGAAATTGCTGTGCCAAGCTTAATAAAGATGAGTGCTGCCAGAAGACAA	CG10078-RB	65D2	65D3	transcript	Wed Jun 12 14:22:20 EDT 2002	protein_id(AAF50638) - sp_comment(Perfect match to REAL SP with corresponding FBgn)	CG10078	Prat2	Mon Dec 01 19:08:13 EST 2003	Amidophosphoribosyltransferase - Prat2		Prat2		'de novo' IMP biosynthesis - monosaccharide metabolism - purine base metabolism	amidophosphoribosyltransferase activity		CG10078	FBgn0041194 - FBan0010078 - FBgn0035717	CG10078-RB							AE003561	3L	multiple transcripts considered (model=1)
259	259	0.001389208	0.009140849	5.50E-28	0.115596089	0.998410798	0.000233389	0.99984704	100	GTAAATTCCTACAGGAAGGGCGCATCCTCAAGCAATACGATCATCCAAATATCGTAAAAT	CG8874-RD CG8874-RB CG8874-RA CG8874-RC	85D13	85D15	transcript	Thu Mar 21 12:16:57 EST 2002	protein_id(AAN13421) - sp_comment(Imperfect match to REAL SP with corresponding FBgn)	CG8874	Fps85D	Mon Dec 01 21:18:48 EST 2003	Fps85D - Dm FPS - HD-179 - dFer - FPS - dfps85D - fps85D - fer - dfps - DFER - DmHD-179 - Fer - DFer - Dfer - Dfps - dfps 85D - fps		Fps85D	cytoplasm - membrane - plasma membrane	defense response - JAK-STAT cascade - photoreceptor cell morphogenesis (sensu Drosophila) - protein amino acid phosphorylation	non-membrane spanning protein tyrosine kinase activity - protein-tyrosine kinase activity		CG8874	FBgn0000723 - FBan0008874 - FBgn0022798	CG8874-RD							AE003682	3R	multiple transcripts considered (model=1)
7240	259	0.001389208	0.009140849	5.50E-28	0.115596089	0.998410798	0.000233389	0.99984704	3207	CCCTCCGGTTGCGACGATGACCTCACCCTGGAGCAGAACTTCATCGAGAATGGCTATAAC	CG8874-RC CG8874-RB CG8874-RA	85D13	85D15	transcript	Thu Mar 21 12:16:57 EST 2002	protein_id(AAN13420) - sp_comment(Imperfect match to REAL SP with corresponding FBgn)	CG8874	Fps85D	Mon Dec 01 21:18:48 EST 2003	Fps85D - Dm FPS - HD-179 - dFer - FPS - dfps85D - fps85D - fer - dfps - DFER - DmHD-179 - Fer - DFer - Dfer - Dfps - dfps 85D - fps		Fps85D	cytoplasm - membrane - plasma membrane	defense response - JAK-STAT cascade - photoreceptor cell morphogenesis (sensu Drosophila) - protein amino acid phosphorylation	non-membrane spanning protein tyrosine kinase activity - protein-tyrosine kinase activity		CG8874	FBgn0000723 - FBan0008874 - FBgn0022798	CG8874-RC							AE003682	3R	multiple transcripts considered (model=1)
259	259	0.001389208	0.009140849	5.50E-28	0.115596089	0.998410798	0.000233389	0.99984704	4694	GATTTCGGAATGTCTCGCGAGGAAGAGGAATATATAGTTTCCGATGGCATGAAACAAATA	CG8874-RD CG8874-RB CG8874-RA CG8874-RC	85D13	85D15	transcript	Thu Mar 21 12:16:57 EST 2002	protein_id(AAN13421) - sp_comment(Imperfect match to REAL SP with corresponding FBgn)	CG8874	Fps85D	Mon Dec 01 21:18:48 EST 2003	Fps85D - Dm FPS - HD-179 - dFer - FPS - dfps85D - fps85D - fer - dfps - DFER - DmHD-179 - Fer - DFer - Dfer - Dfps - dfps 85D - fps		Fps85D	cytoplasm - membrane - plasma membrane	defense response - JAK-STAT cascade - photoreceptor cell morphogenesis (sensu Drosophila) - protein amino acid phosphorylation	non-membrane spanning protein tyrosine kinase activity - protein-tyrosine kinase activity		CG8874	FBgn0000723 - FBan0008874 - FBgn0022798	CG8874-RD							AE003682	3R	multiple transcripts considered (model=1)
6710	259	0.001389208	0.009140849	5.50E-28	0.115596089	0.998410798	0.000233389	0.99984704	19778	CAAATCCTGGCGATCCTACATGGATGAACTGGACCACCAGGCCAAACAGTTCAAGTTCAA	CG8874-RA CG8874-RB	85D13	85D15	transcript	Mon Jun 02 15:51:43 EDT 2003	protein_id(AAF54367) - problem(true) - sp_comment(Blast failed)	CG8874	Fps85D	Mon Dec 01 21:18:48 EST 2003	Fps85D - Dm FPS - HD-179 - dFer - FPS - dfps85D - fps85D - fer - dfps - DFER - DmHD-179 - Fer - DFer - Dfer - Dfps - dfps 85D - fps		Fps85D	cytoplasm - membrane - plasma membrane	defense response - JAK-STAT cascade - photoreceptor cell morphogenesis (sensu Drosophila) - protein amino acid phosphorylation	non-membrane spanning protein tyrosine kinase activity - protein-tyrosine kinase activity		CG8874	FBgn0000723 - FBan0008874 - FBgn0022798	CG8874-RA							AE003682	3R	multiple transcripts considered (model=1)
268	268	0.772200707	1.40E-07		0.627730578				3650	CCCTGGTCCGCAACGCACAAGGAGATACTCGACTTTCTGGAAAACGTGAATGTGACTAAT	CG6946-RA CG6946-RC CG6946-RB	86F8	86F9	transcript	Wed Mar 27 19:24:36 EST 2002	protein_id(AAF54704) - sp_comment(Perfect match to HYPO SP record with corresponding FBgn)	CG6946	CG6946	Mon Dec 22 13:37:41 EST 2003	0110/46 - l(3)S011046 - l(3)S11046 - cg6946 - CG6946 - 110/46		CG6946		nuclear mRNA splicing via spliceosome	pre-mRNA splicing factor activity - RNA binding	tupy\EST data support existence of multiple transcripts\Wed Mar 27 19:24:26 EST 2002 - bmatthew\multiphase exon provisional (internal view only)\Fri Dec 19 17:17:12 EST 2003	CG6946	FBgn0037954 - FBan0006946	CG6946-RA							AE003693	3R	single transcript considered (model=2)
268	268	0.772200707	1.40E-07		0.627730578				16520	CCTGATGAACTCGGGCAACTTTGGAAACAACCAAGGTGGAAATAATGGAAATTTTGGAAA	CG6946-RA CG6946-RC CG6946-RB	86F8	86F9	transcript	Wed Mar 27 19:24:36 EST 2002	protein_id(AAF54704) - sp_comment(Perfect match to HYPO SP record with corresponding FBgn)	CG6946	CG6946	Mon Dec 22 13:37:41 EST 2003	0110/46 - l(3)S011046 - l(3)S11046 - cg6946 - CG6946 - 110/46		CG6946		nuclear mRNA splicing via spliceosome	pre-mRNA splicing factor activity - RNA binding	tupy\EST data support existence of multiple transcripts\Wed Mar 27 19:24:26 EST 2002 - bmatthew\multiphase exon provisional (internal view only)\Fri Dec 19 17:17:12 EST 2003	CG6946	FBgn0037954 - FBan0006946	CG6946-RA							AE003693	3R	single transcript considered (model=2)
268	268	0.772200707	1.40E-07		0.627730578				17368	ATGTCCAACGCAGACGTGCAATTTAACTACGGCCAGCAGGGAAATGGCGACAACTTCAAC	CG6946-RA CG6946-RC CG6946-RB	86F8	86F9	transcript	Wed Mar 27 19:24:36 EST 2002	protein_id(AAF54704) - sp_comment(Perfect match to HYPO SP record with corresponding FBgn)	CG6946	CG6946	Mon Dec 22 13:37:41 EST 2003	0110/46 - l(3)S011046 - l(3)S11046 - cg6946 - CG6946 - 110/46		CG6946		nuclear mRNA splicing via spliceosome	pre-mRNA splicing factor activity - RNA binding	tupy\EST data support existence of multiple transcripts\Wed Mar 27 19:24:26 EST 2002 - bmatthew\multiphase exon provisional (internal view only)\Fri Dec 19 17:17:12 EST 2003	CG6946	FBgn0037954 - FBan0006946	CG6946-RA							AE003693	3R	single transcript considered (model=2)
9705	269	0.828528268	2.87E-07	8.00E-15	0.863581558	0.157488583	7.41E-09	0.891687036	12211	AAGATTGTGTCGGAGATACTGGACACGCTGGACATTGGAGACTATGTGATAAAGCTAAAT	CG6335-RB CG6335-RA	17C1	17C1	transcript	Mon Jul 01 11:31:26 EDT 2002	protein_id(AAN09471) - sp_comment(Imperfect match to HYPO SP record with corresponding FBgn (assume that new one is better))	CG6335	CG6335	Mon Dec 01 18:14:42 EST 2003	CG6335		CG6335					CG6335	FBgn0030934 - FBan0006335	CG6335-RB							AE003509	X	multiple transcripts considered (model=1)
40866	269	0.828528268	2.87E-07	8.00E-15	0.863581558	0.157488583	7.41E-09	0.891687036	20158	ATCTAAGCAATCCCCACCATGTCCATGTCCCCTCTCTGAAGTCTTTTCCCGCCTCTCCAT	CG6335-RB	17C1	17C1	transcript	Mon Jul 01 11:31:26 EDT 2002	protein_id(AAN09471) - sp_comment(Imperfect match to HYPO SP record with corresponding FBgn (assume that new one is better))	CG6335	CG6335	Mon Dec 01 18:14:42 EST 2003	CG6335		CG6335					CG6335	FBgn0030934 - FBan0006335	CG6335-RB							AE003509	X	multiple transcripts considered (model=1)
23293	271	2.15013E-05	0.712443281	3.22E-52	0.429214582	0.999973394	0.713530953	0.999999984	2542	AAGAGCACCATCGAGGACATCAAGTTCCGCGTGCTAAAGGTTGTCTCCGCCTACGACAAA	CG9160-RB	61F6	61F6	transcript	Fri May 17 16:49:02 EDT 2002	protein_id(AAF47479) - evidence(experimental) - sp_comment(Imperfect match to REAL SP with corresponding FBgn)	CG9160	mtacp1	Mon Dec 01 17:37:12 EST 2003	NADH-ubiquinone oxidoreductase acyl-carrier subunit - l(3)j4A6 - mtACP - ND-AcC - mtacp1		mtacp1	mitochondrion - respiratory chain complex I (sensu Eukary	mitochondrial electron transport NADH to ubiquinone	NADH dehydrogenase (ubiquinone) activity - NADH dehydrogenase activity		CG9160	CG9160 - FBgn0017568 - FBgn0011361 - FBan0009160	CG9160-RB	mitochondrial acyl carrier protein 1	IPR003231 == Acyl carrier protein (ACP) SCOP:47336 == ACP-like; mtacp1|FBgn0011361|pp-CT8953|FBan0009160 SCOP:47336 == ACP-like; mtacp1|FBgn0011361|pp-CT8957|FBan0009160	61F6	3-		FBal0150332 FBal0010949 FBal0098962	AE003471	3L	multiple transcripts considered (model=1)
26970	271	2.15013E-05	0.712443281	3.22E-52	0.429214582	0.999973394	0.713530953	0.999999984	6260	CCGCTCTCGCTGAAGCTGATCAATGAGCGCGTCTTGCTTGTGCTCAAGCTCTACGACAAG	CG9160-RA	61F6	61F6	transcript	Fri May 17 16:48:58 EDT 2002	protein_id(AAF47480) - evidence(experimental) - sp_comment(Imperfect match to REAL SP with corresponding FBgn)	CG9160	mtacp1	Mon Dec 01 17:37:12 EST 2003	NADH-ubiquinone oxidoreductase acyl-carrier subunit - l(3)j4A6 - mtACP - ND-AcC - mtacp1		mtacp1	mitochondrion - respiratory chain complex I (sensu Eukary	mitochondrial electron transport NADH to ubiquinone	NADH dehydrogenase (ubiquinone) activity - NADH dehydrogenase activity		CG9160	CG9160 - FBgn0017568 - FBgn0011361 - FBan0009160	CG9160-RA	mitochondrial acyl carrier protein 1	IPR003231 == Acyl carrier protein (ACP) SCOP:47336 == ACP-like; mtacp1|FBgn0011361|pp-CT8953|FBan0009160 SCOP:47336 == ACP-like; mtacp1|FBgn0011361|pp-CT8957|FBan0009160	61F6	3-		FBal0150332 FBal0010949 FBal0098962	AE003471	3L	multiple transcripts considered (model=1)
271	271	2.15013E-05	0.712443281	3.22E-52	0.429214582	0.999973394	0.713530953	0.999999984	8938	TTTCGAGATCCCCGACTCTGATGCCGAGAAGCTGCTTAAACCTGCCGACATTATTAAGTA	CG9160-RA CG9160-RB	61F6	61F6	transcript	Fri May 17 16:48:58 EDT 2002	protein_id(AAF47480) - evidence(experimental) - sp_comment(Imperfect match to REAL SP with corresponding FBgn)	CG9160	mtacp1	Mon Dec 01 17:37:12 EST 2003	NADH-ubiquinone oxidoreductase acyl-carrier subunit - l(3)j4A6 - mtACP - ND-AcC - mtacp1		mtacp1	mitochondrion - respiratory chain complex I (sensu Eukary	mitochondrial electron transport NADH to ubiquinone	NADH dehydrogenase (ubiquinone) activity - NADH dehydrogenase activity		CG9160	CG9160 - FBgn0017568 - FBgn0011361 - FBan0009160	CG9160-RA	mitochondrial acyl carrier protein 1	IPR003231 == Acyl carrier protein (ACP) SCOP:47336 == ACP-like; mtacp1|FBgn0011361|pp-CT8953|FBan0009160 SCOP:47336 == ACP-like; mtacp1|FBgn0011361|pp-CT8957|FBan0009160	61F6	3-		FBal0150332 FBal0010949 FBal0098962	AE003471	3L	multiple transcripts considered (model=1)
271	271	2.15013E-05	0.712443281	3.22E-52	0.429214582	0.999973394	0.713530953	0.999999984	16667	GCATTCTCATCCAATCACAGGCCTCCAGGATGATGCACAGGATCGCCGTGCCATCGATGA	CG9160-RA CG9160-RB	61F6	61F6	transcript	Fri May 17 16:48:58 EDT 2002	protein_id(AAF47480) - evidence(experimental) - sp_comment(Imperfect match to REAL SP with corresponding FBgn)	CG9160	mtacp1	Mon Dec 01 17:37:12 EST 2003	NADH-ubiquinone oxidoreductase acyl-carrier subunit - l(3)j4A6 - mtACP - ND-AcC - mtacp1		mtacp1	mitochondrion - respiratory chain complex I (sensu Eukary	mitochondrial electron transport NADH to ubiquinone	NADH dehydrogenase (ubiquinone) activity - NADH dehydrogenase activity		CG9160	CG9160 - FBgn0017568 - FBgn0011361 - FBan0009160	CG9160-RA	mitochondrial acyl carrier protein 1	IPR003231 == Acyl carrier protein (ACP) SCOP:47336 == ACP-like; mtacp1|FBgn0011361|pp-CT8953|FBan0009160 SCOP:47336 == ACP-like; mtacp1|FBgn0011361|pp-CT8957|FBan0009160	61F6	3-		FBal0150332 FBal0010949 FBal0098962	AE003471	3L	multiple transcripts considered (model=1)
289	289	0.00089262	0.002580044	0.109897891	0.48852629	0.47502265	0.001311483	0.999992506	120	GATCACAGCCTGCCCCACCATCTCAAAACAGCCACTCGATTTATATAGGTTATATATTTA	CG7467-RC CG7467-RA CG7467-RB	90C1	90C2	transcript	Wed Nov 12 18:39:13 EST 2003	validation_flag(unusual splice)	CG7467	osa	Tue Dec 02 01:58:34 EST 2003	eye lid - Osa - en(lz)4F/4H - p300 - eyelid - E(E2F)3C - l(3)04539 - l(3)00090 - l(3)j9C3 - eld - osa		osa	brahma complex - nucleus	photoreceptor cell differentiation - regulation of transcription - regulation of transcription from Pol II promoter - segment specification - wing margin morphogene	chromatin binding - DNA binding - transcription regulator activity		CG7467	FBgn0015384 - FBgn0011421 - FBgn0010708 - FBgn0003013 - FBan0007467	CG7467-RC	osa	IPR001606 == AT-rich interaction domain (ARID) SCOP:46774 == ARID-like domain; osa|FBgn0003013|pp-CT22943|FBan0007467 SCOP:48371 == ARM repeat; osa|FBgn0003013|pp-CT22943|FBan0007467	90C1--2	3-60.0		FBal0013298 FBal0013299 FBal0013300 FBal0013301 FBal0095259 FBal0095258 FBal0095261 FBal0095260 FBal0009367 FBal0062861 FBal0062860 FBal0120416 FBal0120415 FBal0120414 FBal0120413 FBal0093028 FBal0043620 FBal0043621 F	AE003718	3R	multiple transcripts considered (model=1)
289	289	0.00089262	0.002580044	0.109897891	0.48852629	0.47502265	0.001311483	0.999992506	7754	CACTAGATGTGCTTAACGTGCTATTATTCGATGACTCAACAGTCCAGTTCTTTGGCATTT	CG7467-RC CG7467-RA CG7467-RB	90C1	90C2	transcript	Wed Nov 12 18:39:13 EST 2003	validation_flag(unusual splice)	CG7467	osa	Tue Dec 02 01:58:34 EST 2003	eye lid - Osa - en(lz)4F/4H - p300 - eyelid - E(E2F)3C - l(3)04539 - l(3)00090 - l(3)j9C3 - eld - osa		osa	brahma complex - nucleus	photoreceptor cell differentiation - regulation of transcription - regulation of transcription from Pol II promoter - segment specification - wing margin morphogene	chromatin binding - DNA binding - transcription regulator activity		CG7467	FBgn0015384 - FBgn0011421 - FBgn0010708 - FBgn0003013 - FBan0007467	CG7467-RC	osa	IPR001606 == AT-rich interaction domain (ARID) SCOP:46774 == ARID-like domain; osa|FBgn0003013|pp-CT22943|FBan0007467 SCOP:48371 == ARM repeat; osa|FBgn0003013|pp-CT22943|FBan0007467	90C1--2	3-60.0		FBal0013298 FBal0013299 FBal0013300 FBal0013301 FBal0095259 FBal0095258 FBal0095261 FBal0095260 FBal0009367 FBal0062861 FBal0062860 FBal0120416 FBal0120415 FBal0120414 FBal0120413 FBal0093028 FBal0043620 FBal0043621 F	AE003718	3R	multiple transcripts considered (model=1)
5259	289	0.00089262	0.002580044	0.109897891	0.48852629	0.47502265	0.001311483	0.999992506	15829	AGGTGCTGCATCCGGTGGTGCTGGAGCTGTTGGTGCTGTAGGCGGTGGCCCACAACCACA	CG7467-RB CG7467-RA	90C1	90C2	transcript	Tue Aug 13 17:08:44 EDT 2002	protein_id(AAN13750) - validation_flag(unusual splice) - sp_comment(Imperfect match to REAL SP with corresponding FBgn)	CG7467	osa	Tue Dec 02 01:58:34 EST 2003	eye lid - Osa - en(lz)4F/4H - p300 - eyelid - E(E2F)3C - l(3)04539 - l(3)00090 - l(3)j9C3 - eld - osa		osa	brahma complex - nucleus	photoreceptor cell differentiation - regulation of transcription - regulation of transcription from Pol II promoter - segment specification - wing margin morphogene	chromatin binding - DNA binding - transcription regulator activity		CG7467	FBgn0015384 - FBgn0011421 - FBgn0010708 - FBgn0003013 - FBan0007467	CG7467-RB	osa	IPR001606 == AT-rich interaction domain (ARID) SCOP:46774 == ARID-like domain; osa|FBgn0003013|pp-CT22943|FBan0007467 SCOP:48371 == ARM repeat; osa|FBgn0003013|pp-CT22943|FBan0007467	90C1--2	3-60.0		FBal0013298 FBal0013299 FBal0013300 FBal0013301 FBal0095259 FBal0095258 FBal0095261 FBal0095260 FBal0009367 FBal0062861 FBal0062860 FBal0120416 FBal0120415 FBal0120414 FBal0120413 FBal0093028 FBal0043620 FBal0043621 F	AE003718	3R	multiple transcripts considered (model=1)
5259	289	0.00089262	0.002580044	0.109897891	0.48852629	0.47502265	0.001311483	0.999992506	19802	GCCGCTGTTGCCGCCGGCGATAATATAAGCGTAAGCAATCCCTTCGAGGATCCCATTGCT	CG7467-RB CG7467-RA	90C1	90C2	transcript	Tue Aug 13 17:08:44 EDT 2002	protein_id(AAN13750) - validation_flag(unusual splice) - sp_comment(Imperfect match to REAL SP with corresponding FBgn)	CG7467	osa	Tue Dec 02 01:58:34 EST 2003	eye lid - Osa - en(lz)4F/4H - p300 - eyelid - E(E2F)3C - l(3)04539 - l(3)00090 - l(3)j9C3 - eld - osa		osa	brahma complex - nucleus	photoreceptor cell differentiation - regulation of transcription - regulation of transcription from Pol II promoter - segment specification - wing margin morphogene	chromatin binding - DNA binding - transcription regulator activity		CG7467	FBgn0015384 - FBgn0011421 - FBgn0010708 - FBgn0003013 - FBan0007467	CG7467-RB	osa	IPR001606 == AT-rich interaction domain (ARID) SCOP:46774 == ARID-like domain; osa|FBgn0003013|pp-CT22943|FBan0007467 SCOP:48371 == ARM repeat; osa|FBgn0003013|pp-CT22943|FBan0007467	90C1--2	3-60.0		FBal0013298 FBal0013299 FBal0013300 FBal0013301 FBal0095259 FBal0095258 FBal0095261 FBal0095260 FBal0009367 FBal0062861 FBal0062860 FBal0120416 FBal0120415 FBal0120414 FBal0120413 FBal0093028 FBal0043620 FBal0043621 F	AE003718	3R	multiple transcripts considered (model=1)
297	297	0.000160862	0.16056739	0.024807506	0.391656912	0.985740875	0.022754455	0.968810018	3051	ATTGATTCGATTTCCGGCCCTGATTACCAAACCGTACGACAATTTTATAGGAGCTGCCAC	CG30296-RD CG30296-RA CG30296-RC	57B9	57B12	transcript	Fri Mar 08 20:58:58 EST 2002	protein_id(AAF46657) - sp_comment(Imperfect match to HYPO SP record with corresponding FBgn (assume that new one is better))	CG30296	CG30296	Mon Dec 01 17:17:37 EST 2003	CG15652 - CG9349 - CG30296		CG30296				joshk\Flag Cambridge: gene merge CG15652 CG9349 (internal view only)\Fri Mar 08 20:58:39 EST 2002	CG30296	FBgn0034575 - FBgn0034574 - FBgn0050296 - FBan0030296	CG30296-RD			57B9--12			FBal0133629	AE003452	2R	multiple transcripts considered (model=1)
297	297	0.000160862	0.16056739	0.024807506	0.391656912	0.985740875	0.022754455	0.968810018	14106	ATTGGCATCGTAGTCTTCTTCGGCTACACCCTAATGAAGATTATGTTCAAGAAGCAAGTT	CG30296-RD CG30296-RA CG30296-RC	57B9	57B12	transcript	Fri Mar 08 20:58:58 EST 2002	protein_id(AAF46657) - sp_comment(Imperfect match to HYPO SP record with corresponding FBgn (assume that new one is better))	CG30296	CG30296	Mon Dec 01 17:17:37 EST 2003	CG15652 - CG9349 - CG30296		CG30296				joshk\Flag Cambridge: gene merge CG15652 CG9349 (internal view only)\Fri Mar 08 20:58:39 EST 2002	CG30296	FBgn0034575 - FBgn0034574 - FBgn0050296 - FBan0030296	CG30296-RD			57B9--12			FBal0133629	AE003452	2R	multiple transcripts considered (model=1)
36047	297	0.000160862	0.16056739	0.024807506	0.391656912	0.985740875	0.022754455	0.968810018	15337	CTGTCGAGCCCTTCGGTCCGCATTTGTATCGCAAGCAAATCAATGTTTACACGGGCGAAA	CG30296-RC CG30296-RA	57B9	57B12	transcript	Fri Mar 08 20:58:58 EST 2002	protein_id(AAF46656) - sp_comment(Imperfect match to HYPO SP record with corresponding FBgn (assume that new one is better))	CG30296	CG30296	Mon Dec 01 17:17:37 EST 2003	CG15652 - CG9349 - CG30296		CG30296				joshk\Flag Cambridge: gene merge CG15652 CG9349 (internal view only)\Fri Mar 08 20:58:39 EST 2002	CG30296	FBgn0034575 - FBgn0034574 - FBgn0050296 - FBan0030296	CG30296-RC			57B9--12			FBal0133629	AE003452	2R	multiple transcripts considered (model=1)
10295	301	0.302559123	3.50E-14	7.44E-42	0.607745042	0.952828509	0.00522019	0.996796214	636	ATGAGTTACATGCCAGCCCAGAATCGAACCATGTCGCATAATAATCAATACAATCCACCT	CG11579-RE CG11579-RD CG11579-RA CG11579-RC CG11579-RB	2B14	2B14	transcript	Thu Apr 10 16:40:47 EDT 2003		CG11579	arm	Thu Jan 08 12:24:51 EST 2004	catenin - l(1)G0234 - t12687 ALR Dm - &bgr;-catenin - ARM - EG:86E4.6 - &bgr;-Catenin - l(1)2Bv - beta-catenin - l(1)arm - Armadillo - arm - b-catenin - Beta-catenin - &Bgr;-catenin - beta-Caten		arm	adherens junction - apicolateral plasma membrane - cateni	cell adhesion - cell-cell adhesion - cytoskeletal anchoring - dorsal closure - ectoderm development - establishment and/or maintenance of cell polarity - frizzled s	alpha-catenin binding - cytoskeletal protein binding - receptor binding - structural constituent of cytoskeleton	crosby\Multiphase exon postulated: variable use of small exon; supported combination results in frameshift and premature stop in downstream exon.\Thu Dec 18 14:27:04 EST 2003	CG11579	FBgn0040191 - FBgn0029069 - FBgn0000117 - FBan0011579	CG11579-RE	armadillo	SCOP:48371 == ARM repeat; arm|FBgn0000117|pp-CT12773|FBan0011579 SCOP:48371 == ARM repeat; arm|FBgn0000117|pp-CT36518|FBan0011579 SCOP:48371 == ARM repeat; arm|FBgn0000117|pp-CT36522|FBan0011579	2B14	1-1.2		FBal0034192 FBal0000710 FBal0049311 FBal0000712 FBal0000713 FBal0030512 FBal0000715 FBal0000716 FBal0123949 FBal0000719 FBal0030510 FBal0000720 FBal0000717 FBal0034191 FBal0030511 FBal0152118 FBal0103762 FBal0102647 F	AE003422	X	multiple transcripts considered (model=1)
36134	301	0.302559123	3.50E-14	7.44E-42	0.607745042	0.952828509	0.00522019	0.996796214	15424	CATTCCATCAGCAAGGATATGATACTCTACCAATAGATTCGATGCAGGGTCTGGAGATCA	CG11579-RE CG11579-RD CG11579-RA CG11579-RB	2B14	2B14	transcript	Thu Apr 10 16:40:47 EDT 2003		CG11579	arm	Thu Jan 08 12:24:51 EST 2004	catenin - l(1)G0234 - t12687 ALR Dm - &bgr;-catenin - ARM - EG:86E4.6 - &bgr;-Catenin - l(1)2Bv - beta-catenin - l(1)arm - Armadillo - arm - b-catenin - Beta-catenin - &Bgr;-catenin - beta-Caten		arm	adherens junction - apicolateral plasma membrane - cateni	cell adhesion - cell-cell adhesion - cytoskeletal anchoring - dorsal closure - ectoderm development - establishment and/or maintenance of cell polarity - frizzled s	alpha-catenin binding - cytoskeletal protein binding - receptor binding - structural constituent of cytoskeleton	crosby\Multiphase exon postulated: variable use of small exon; supported combination results in frameshift and premature stop in downstream exon.\Thu Dec 18 14:27:04 EST 2003	CG11579	FBgn0040191 - FBgn0029069 - FBgn0000117 - FBan0011579	CG11579-RE	armadillo	SCOP:48371 == ARM repeat; arm|FBgn0000117|pp-CT12773|FBan0011579 SCOP:48371 == ARM repeat; arm|FBgn0000117|pp-CT36518|FBan0011579 SCOP:48371 == ARM repeat; arm|FBgn0000117|pp-CT36522|FBan0011579	2B14	1-1.2		FBal0034192 FBal0000710 FBal0049311 FBal0000712 FBal0000713 FBal0030512 FBal0000715 FBal0000716 FBal0123949 FBal0000719 FBal0030510 FBal0000720 FBal0000717 FBal0034191 FBal0030511 FBal0152118 FBal0103762 FBal0102647 F	AE003422	X	multiple transcripts considered (model=1)
305	305	0.236025149	3.94E-25		0.188816124				4293	TGTACTTCATGTTCTACAACACCATTAAGACATTTATCCAAGGAGGAAACACGACCATGC	CG8026-RA CG8026-RB	45B3	45B3	transcript	Wed Mar 13 13:27:35 EST 2002	protein_id(AAF58969) - sp_comment(Perfect match to HYPO SP record with corresponding FBgn)	CG8026	CG8026	Tue Dec 02 00:55:29 EST 2003	CG8026		CG8026	mitochondrial inner membrane - mitochondrial membrane	folate transport - mitochondrial transport	carrier activity - folate transporter activity		CG8026	FBgn0033391 - FBan0008026	CG8026-RA							AE003834	2R	single transcript considered (model=2)
305	305	0.236025149	3.94E-25		0.188816124				5297	AGAACGTCTCGCATTTCCTGCTCGCCAGGCGGAAGCGAATTGAGACTAAAGAGGATGCGT	CG8026-RA CG8026-RB	45B3	45B3	transcript	Wed Mar 13 13:27:35 EST 2002	protein_id(AAF58969) - sp_comment(Perfect match to HYPO SP record with corresponding FBgn)	CG8026	CG8026	Tue Dec 02 00:55:29 EST 2003	CG8026		CG8026	mitochondrial inner membrane - mitochondrial membrane	folate transport - mitochondrial transport	carrier activity - folate transporter activity		CG8026	FBgn0033391 - FBan0008026	CG8026-RA							AE003834	2R	single transcript considered (model=2)
305	305	0.236025149	3.94E-25		0.188816124				13638	AGTGGTGTCCACACTCATTCTACATCCCCTGGATTTGATCAAGATTCGATTCGCAGTTAA	CG8026-RA CG8026-RB	45B3	45B3	transcript	Wed Mar 13 13:27:35 EST 2002	protein_id(AAF58969) - sp_comment(Perfect match to HYPO SP record with corresponding FBgn)	CG8026	CG8026	Tue Dec 02 00:55:29 EST 2003	CG8026		CG8026	mitochondrial inner membrane - mitochondrial membrane	folate transport - mitochondrial transport	carrier activity - folate transporter activity		CG8026	FBgn0033391 - FBan0008026	CG8026-RA							AE003834	2R	single transcript considered (model=2)
9492	306	0.000218755	6.00E-11	2.09E-109	0.209438005	0.309297211	0.012573011	0.999999996	96	CCACAATTCGACGGATTGGCCTTCCCACCAAGATTCGACCTTGCTCCTGAAAACGAATTC	CG17927-RL CG17927-RH CG17927-RA CG17927-RI CG17927-RB C	36B1	36B1	transcript	Tue May 07 15:02:17 EDT 2002	protein_id(AAN10969) - sp_comment(Imperfect match to REAL SP with corresponding FBgn) - validation_flag(unusual splice)	CG17927	Mhc	Mon Dec 01 20:47:04 EST 2003	DROMHC - l(2)k10423 - DmMHC - myosin - muscle myosin II heavy chain - Nup - DroMII - Sht - muscle myosin heavy chain - myosin heavy chain - Dm II - ifm(2)2 - MHC - Myo - l(2)36Ae - mhc - Mhc36B		Mhc	muscle myosin - myosin - striated muscle thick filament	cytokinesis - mitosis - striated muscle contraction	ATPase activity coupled - cytoskeletal protein binding - microfilament motor activity - structural constituent of cyt		CG17927	FBgn0002741 - FBan0017927 - FBgn0010142 - FBgn0021948	CG17927-RL							AE003652	2L	multiple transcripts considered (model=1)
21952	306	0.000218755	6.00E-11	2.09E-109	0.209438005	0.309297211	0.012573011	0.999999996	1189	GCAGGGCGTTGAGAAAGACAAAAAGGCCACTGAAATTATCATTAAGTTTATCGATTTGCC	CG17927-RJ CG17927-RH CG17927-RA CG17927-RG CG17927-RE	36B1	36B1	transcript	Fri May 03 17:53:02 EDT 2002	protein_id(AAF53566) - sp_comment(Imperfect match to REAL SP with corresponding FBgn)	CG17927	Mhc	Mon Dec 01 20:47:04 EST 2003	DROMHC - l(2)k10423 - DmMHC - myosin - muscle myosin II heavy chain - Nup - DroMII - Sht - muscle myosin heavy chain - myosin heavy chain - Dm II - ifm(2)2 - MHC - Myo - l(2)36Ae - mhc - Mhc36B		Mhc	muscle myosin - myosin - striated muscle thick filament	cytokinesis - mitosis - striated muscle contraction	ATPase activity coupled - cytoskeletal protein binding - microfilament motor activity - structural constituent of cyt		CG17927	FBgn0002741 - FBan0017927 - FBgn0010142 - FBgn0021948	CG17927-RJ							AE003652	2L	multiple transcripts considered (model=1)
9492	306	0.000218755	6.00E-11	2.09E-109	0.209438005	0.309297211	0.012573011	0.999999996	7464	ATACCTGTTCGTGTCTTTGGAGCAAAGGCGTATCGATCAATCGAAACCCTATGACTCGAA	CG17927-RL CG17927-RH CG17927-RA CG17927-RI CG17927-RB C	36B1	36B1	transcript	Tue May 07 15:02:17 EDT 2002	protein_id(AAN10969) - sp_comment(Imperfect match to REAL SP with corresponding FBgn) - validation_flag(unusual splice)	CG17927	Mhc	Mon Dec 01 20:47:04 EST 2003	DROMHC - l(2)k10423 - DmMHC - myosin - muscle myosin II heavy chain - Nup - DroMII - Sht - muscle myosin heavy chain - myosin heavy chain - Dm II - ifm(2)2 - MHC - Myo - l(2)36Ae - mhc - Mhc36B		Mhc	muscle myosin - myosin - striated muscle thick filament	cytokinesis - mitosis - striated muscle contraction	ATPase activity coupled - cytoskeletal protein binding - microfilament motor activity - structural constituent of cyt		CG17927	FBgn0002741 - FBan0017927 - FBgn0010142 - FBgn0021948	CG17927-RL							AE003652	2L	multiple transcripts considered (model=1)
30342	306	0.000218755	6.00E-11	2.09E-109	0.209438005	0.309297211	0.012573011	0.999999996	9632	ATATGTCCAACTTGACATACCTTAACGATGCCTCTGTGCTCCATAACTTGAGACAGAGAT	CG17927-RL CG17927-RH CG17927-RA CG17927-RI CG17927-RB C	36B1	36B1	transcript	Tue May 07 15:02:17 EDT 2002	protein_id(AAN10969) - sp_comment(Imperfect match to REAL SP with corresponding FBgn) - validation_flag(unusual splice)	CG17927	Mhc	Mon Dec 01 20:47:04 EST 2003	DROMHC - l(2)k10423 - DmMHC - myosin - muscle myosin II heavy chain - Nup - DroMII - Sht - muscle myosin heavy chain - myosin heavy chain - Dm II - ifm(2)2 - MHC - Myo - l(2)36Ae - mhc - Mhc36B		Mhc	muscle myosin - myosin - striated muscle thick filament	cytokinesis - mitosis - striated muscle contraction	ATPase activity coupled - cytoskeletal protein binding - microfilament motor activity - structural constituent of cyt		CG17927	FBgn0002741 - FBan0017927 - FBgn0010142 - FBgn0021948	CG17927-RL							AE003652	2L	multiple transcripts considered (model=1)
9492	306	0.000218755	6.00E-11	2.09E-109	0.209438005	0.309297211	0.012573011	0.999999996	14747	AGAAGCGTCAGCACTTCATTGGTGTACTGGATATTGCTGGTTTTGAGATCTTCGAGTACA	CG17927-RL CG17927-RH CG17927-RA CG17927-RI CG17927-RB C	36B1	36B1	transcript	Tue May 07 15:02:17 EDT 2002	protein_id(AAN10969) - sp_comment(Imperfect match to REAL SP with corresponding FBgn) - validation_flag(unusual splice)	CG17927	Mhc	Mon Dec 01 20:47:04 EST 2003	DROMHC - l(2)k10423 - DmMHC - myosin - muscle myosin II heavy chain - Nup - DroMII - Sht - muscle myosin heavy chain - myosin heavy chain - Dm II - ifm(2)2 - MHC - Myo - l(2)36Ae - mhc - Mhc36B		Mhc	muscle myosin - myosin - striated muscle thick filament	cytokinesis - mitosis - striated muscle contraction	ATPase activity coupled - cytoskeletal protein binding - microfilament motor activity - structural constituent of cyt		CG17927	FBgn0002741 - FBan0017927 - FBgn0010142 - FBgn0021948	CG17927-RL							AE003652	2L	multiple transcripts considered (model=1)
37429	306	0.000218755	6.00E-11	2.09E-109	0.209438005	0.309297211	0.012573011	0.999999996	16721	AAAAGGTGGCCAAGAATGCTGCCGGAAAGTGCTTGGAAGCCGTCGGACTGGATCCCGATA	CG17927-RK	36B1	36B1	transcript	Fri May 03 17:53:02 EDT 2002	protein_id(AAN10968) - validation_flag(unusual splice) - sp_comment(Imperfect match to REAL SP with corresponding FBgn)	CG17927	Mhc	Mon Dec 01 20:47:04 EST 2003	DROMHC - l(2)k10423 - DmMHC - myosin - muscle myosin II heavy chain - Nup - DroMII - Sht - muscle myosin heavy chain - myosin heavy chain - Dm II - ifm(2)2 - MHC - Myo - l(2)36Ae - mhc - Mhc36B		Mhc	muscle myosin - myosin - striated muscle thick filament	cytokinesis - mitosis - striated muscle contraction	ATPase activity coupled - cytoskeletal protein binding - microfilament motor activity - structural constituent of cyt		CG17927	FBgn0002741 - FBan0017927 - FBgn0010142 - FBgn0021948	CG17927-RK							AE003652	2L	multiple transcripts considered (model=1)
311	311	0.983860338	2.38E-09		0.999400774				434	ATGGACTTGACTACGGACAAGTACAGGTCGATGGTTAAAAAGTGGCAAACACTAATTGAA	CG2168-RA CG2168-RD CG2168-RB	102A4	102A4	transcript	Tue Oct 29 17:36:30 EST 2002	protein_id(AAF59372) - sp_comment(Imperfect match to REAL SP with corresponding FBgn)	CG2168	RpS3A	Tue Dec 02 01:15:37 EST 2003	ribosomal protein S3&agr; - M(4)101 - RPS3A - l(4)102ABa - ribosomal protein S3a - M(4)<up>57g</up> - M(4)57g - C3 - anon-EST:Liang-2.29 - RpS3A - RPS3a - clone 2.29 - M57g - M<up>57g</up> - RpS		RpS3A	cytosolic ribosome (sensu Eukarya) - cytosolic small ribo	oogenesis (sensu Insecta) - protein biosynthesis	nucleic acid binding - structural constituent of ribosome		CG2168	FBgn0013757 - FBgn0002630 - FBgn0017545 - FBan0002168	CG2168-RA	Ribosomal protein S3A	IPR001593 == Ribosomal protein S3Ae	102A3	4-		FBal0011966 FBal0083250 FBal0083249 FBal0076796	AE003845	4	single transcript considered (model=2)
311	311	0.983860338	2.38E-09		0.999400774				9636	ATGGCAGTCGGCAAAAATAAAGGTCTTTCCAAGGGTGGTAAGAAGGGCGGTAAGAAGAAG	CG2168-RA CG2168-RD CG2168-RB	102A4	102A4	transcript	Tue Oct 29 17:36:30 EST 2002	protein_id(AAF59372) - sp_comment(Imperfect match to REAL SP with corresponding FBgn)	CG2168	RpS3A	Tue Dec 02 01:15:37 EST 2003	ribosomal protein S3&agr; - M(4)101 - RPS3A - l(4)102ABa - ribosomal protein S3a - M(4)<up>57g</up> - M(4)57g - C3 - anon-EST:Liang-2.29 - RpS3A - RPS3a - clone 2.29 - M57g - M<up>57g</up> - RpS		RpS3A	cytosolic ribosome (sensu Eukarya) - cytosolic small ribo	oogenesis (sensu Insecta) - protein biosynthesis	nucleic acid binding - structural constituent of ribosome		CG2168	FBgn0013757 - FBgn0002630 - FBgn0017545 - FBan0002168	CG2168-RA	Ribosomal protein S3A	IPR001593 == Ribosomal protein S3Ae	102A3	4-		FBal0011966 FBal0083250 FBal0083249 FBal0076796	AE003845	4	single transcript considered (model=2)
311	311	0.983860338	2.38E-09		0.999400774				14845	TCGCATGACCGACATTATTACTAATGAAGTTAGTGGTGCCGATCTAAAGCAGCTTGTTAA	CG2168-RA CG2168-RD CG2168-RB	102A4	102A4	transcript	Tue Oct 29 17:36:30 EST 2002	protein_id(AAF59372) - sp_comment(Imperfect match to REAL SP with corresponding FBgn)	CG2168	RpS3A	Tue Dec 02 01:15:37 EST 2003	ribosomal protein S3&agr; - M(4)101 - RPS3A - l(4)102ABa - ribosomal protein S3a - M(4)<up>57g</up> - M(4)57g - C3 - anon-EST:Liang-2.29 - RpS3A - RPS3a - clone 2.29 - M57g - M<up>57g</up> - RpS		RpS3A	cytosolic ribosome (sensu Eukarya) - cytosolic small ribo	oogenesis (sensu Insecta) - protein biosynthesis	nucleic acid binding - structural constituent of ribosome		CG2168	FBgn0013757 - FBgn0002630 - FBgn0017545 - FBan0002168	CG2168-RA	Ribosomal protein S3A	IPR001593 == Ribosomal protein S3Ae	102A3	4-		FBal0011966 FBal0083250 FBal0083249 FBal0076796	AE003845	4	single transcript considered (model=2)
311	311	0.983860338	2.38E-09		0.999400774				18870	CGCAAGTTCCGTCTTATTGCAGAAGATGTTCAAGACCGTAATGTGCTCTGTAACTTTCAC	CG2168-RA CG2168-RD CG2168-RB	102A4	102A4	transcript	Tue Oct 29 17:36:30 EST 2002	protein_id(AAF59372) - sp_comment(Imperfect match to REAL SP with corresponding FBgn)	CG2168	RpS3A	Tue Dec 02 01:15:37 EST 2003	ribosomal protein S3&agr; - M(4)101 - RPS3A - l(4)102ABa - ribosomal protein S3a - M(4)<up>57g</up> - M(4)57g - C3 - anon-EST:Liang-2.29 - RpS3A - RPS3a - clone 2.29 - M57g - M<up>57g</up> - RpS		RpS3A	cytosolic ribosome (sensu Eukarya) - cytosolic small ribo	oogenesis (sensu Insecta) - protein biosynthesis	nucleic acid binding - structural constituent of ribosome		CG2168	FBgn0013757 - FBgn0002630 - FBgn0017545 - FBan0002168	CG2168-RA	Ribosomal protein S3A	IPR001593 == Ribosomal protein S3Ae	102A3	4-		FBal0011966 FBal0083250 FBal0083249 FBal0076796	AE003845	4	single transcript considered (model=2)
314	314	0.029229405	3.21E-08	2.88E-09	0.550564879	0.884427319	0.000131496	0.999867576	14997	CTACTACACGCTTAGCCTGCGCTTCAACAAGCGACCCAAGCACTACAAGCTCCTCTATAA	CG3208-RB CG3208-RA	5A8	5A8	transcript	Wed Jun 19 18:50:22 EDT 2002	protein_id(AAN09145) - sp_comment(Perfect match to HYPO SP record with corresponding FBgn)	CG3208	RhoGAP5A	Mon Dec 01 17:05:13 EST 2003	RhoGAP5A		RhoGAP5A		ectoderm development - intracellular signaling cascade - neurogenesis	diacylglycerol binding - guanyl-nucleotide exchange factor activity - receptor binding		CG3208	FBgn0029778 - FBan0003208	CG3208-RB							AE003434	X	multiple transcripts considered (model=1)
36036	314	0.029229405	3.21E-08	2.88E-09	0.550564879	0.884427319	0.000131496	0.999867576	15326	TAACAAGATGAACGAGCACAATCTGGCCACCGTATTTGCGCCGACCCTGATTGCCACGCC	CG3208-RA	5A8	5A8	transcript	Wed Jul 23 17:27:19 EDT 2003	protein_id(AAF46047) - sp_comment(Perfect match to HYPO SP record with corresponding FBgn)	CG3208	RhoGAP5A	Mon Dec 01 17:05:13 EST 2003	RhoGAP5A		RhoGAP5A		ectoderm development - intracellular signaling cascade - neurogenesis	diacylglycerol binding - guanyl-nucleotide exchange factor activity - receptor binding		CG3208	FBgn0029778 - FBan0003208	CG3208-RA							AE003434	X	multiple transcripts considered (model=1)
329	329	0.397040558	0.000036543		0.873927041				18522	TCGGACTGGGTCCAGCCCCTGCCGAAGATCTAGACAAATTGGTGGCGCATTTGAAGCTTT	CG17327-RA CG17327-RB	87D7	87D7	transcript	Thu Mar 21 16:17:47 EST 2002	protein_id(AAF54887) - sp_comment(Corresponds to a HYPO SP entry but doesn't hit it)	CG17327	CG17327	Mon Dec 01 21:37:55 EST 2003	CG17327		CG17327				campbell\DGC clone AT27779 appears problematic: incomplete CDS\Thu Mar 21 16:17:22 EST 2002	CG17327	FBgn0038107 - FBan0017327	CG17327-RA							AE003698	3R	single transcript considered (model=2)
329	329	0.397040558	0.000036543		0.873927041				19493	AAGTCCACCAAACTGGCGCTGGTGGTCCGAACCGACCTAAAGATGTCCAAGGGAAAGACA	CG17327-RA CG17327-RB	87D7	87D7	transcript	Thu Mar 21 16:17:47 EST 2002	protein_id(AAF54887) - sp_comment(Corresponds to a HYPO SP entry but doesn't hit it)	CG17327	CG17327	Mon Dec 01 21:37:55 EST 2003	CG17327		CG17327				campbell\DGC clone AT27779 appears problematic: incomplete CDS\Thu Mar 21 16:17:22 EST 2002	CG17327	FBgn0038107 - FBan0017327	CG17327-RA							AE003698	3R	single transcript considered (model=2)
332	332	0.003756729	0.004114245	6.63E-42	0.056454511	0.540060446	1.44E-07	0.999999732	2589	AGTCCATGCACTGGGTAACACCCAAGACCAAGGATCGCATGCTGCCCGAGACCGGTGGAG	CG2239-RA CG2239-RB	99F7	99F7	transcript	Fri Apr 05 18:17:01 EST 2002	protein_id(AAF57063) - sp_comment(Perfect match to REAL SP with corresponding FBgn)	CG2239	jdp	Mon Dec 01 23:09:22 EST 2003	p25a - dJDP - jdp		jdp				sima\EST data suggest additional 5' exon(s)\Fri Apr 05 18:16:57 EST 2002	CG2239	FBgn0027654 - FBan0002239	CG2239-RA							AE003774	3R	multiple transcripts considered (model=1)
17470	332	0.003756729	0.004114245	6.63E-42	0.056454511	0.540060446	1.44E-07	0.999999732	10342	AGTTAAAGGAGGCCAAGGAAACCTTGTGCGATCCCGAAAAGAGGGCCATCTACGACAAGT	CG2239-RA CG2239-RC CG2239-RB	99F7	99F7	transcript	Fri Apr 05 18:17:01 EST 2002	protein_id(AAF57063) - sp_comment(Perfect match to REAL SP with corresponding FBgn)	CG2239	jdp	Mon Dec 01 23:09:22 EST 2003	p25a - dJDP - jdp		jdp				sima\EST data suggest additional 5' exon(s)\Fri Apr 05 18:16:57 EST 2002	CG2239	FBgn0027654 - FBan0002239	CG2239-RA							AE003774	3R	multiple transcripts considered (model=1)
40824	332	0.003756729	0.004114245	6.63E-42	0.056454511	0.540060446	1.44E-07	0.999999732	20116	CGATCCCTTAAAGTCGTCCTTGTGTCCCGCTGCACTGCGTCAACGCTTGGCCTTGTTTTT	CG2239-RC	99F7	99F7	transcript	Fri Apr 05 18:17:01 EST 2002	protein_id(AAN14241) - sp_comment(Imperfect match to REAL SP with corresponding FBgn)	CG2239	jdp	Mon Dec 01 23:09:22 EST 2003	p25a - dJDP - jdp		jdp				sima\EST data suggest additional 5' exon(s)\Fri Apr 05 18:16:57 EST 2002	CG2239	FBgn0027654 - FBan0002239	CG2239-RC							AE003774	3R	multiple transcripts considered (model=1)
7414	333	0.00019702	3.18E-17	5.79E-59	0.014730333	0.618475737	1.50E-15	1	4122	CGACCATCAATTTGTATTACAACTATTGGATTTATTCGATTCGGAGGATCCACGTGAACG	CG7913-RD CG7913-RB CG7913-RA CG7913-RC CG7913-RE	9.00E+08	90F1	transcript	Fri Mar 22 00:45:20 EST 2002	protein_id(AAF55500) - sp_comment(Imperfect match to REAL SP with corresponding FBgn)	CG7913	PP2A-B'	Mon Dec 01 22:02:49 EST 2003	PP2A B' subunit - BcDNA:GM05554 - PP2A B' - B'/PR61 - dPP2A B' - CG7901 - PP2A - PP2A-B'		PP2A-B'	protein phosphatase type 2A complex	anti-apoptosis - intracellular signaling cascade - protein amino acid dephosphorylation	protein phosphatase type 2A regulator activity		CG7913	FBgn0047274 - FBgn0038573 - FBgn0038572 - FBgn0042693 - FBan0007913	CG7913-RD		IPR002554 == Protein phosphatase 2A regulatory B subunit (B56 family)	90F4--5			FBal0128143 FBal0156114 FBal0118396 FBal0118935	AE003721	3R	multiple transcripts considered (model=1)
7414	333	0.00019702	3.18E-17	5.79E-59	0.014730333	0.618475737	1.50E-15	1	8221	TCTGCACGAAATGGTCGATTTCCTCACCAACCAAAATGGCGTAATAACCGAAGTTATTTA	CG7913-RD CG7913-RB CG7913-RA CG7913-RC CG7913-RE	9.00E+08	90F1	transcript	Fri Mar 22 00:45:20 EST 2002	protein_id(AAF55500) - sp_comment(Imperfect match to REAL SP with corresponding FBgn)	CG7913	PP2A-B'	Mon Dec 01 22:02:49 EST 2003	PP2A B' subunit - BcDNA:GM05554 - PP2A B' - B'/PR61 - dPP2A B' - CG7901 - PP2A - PP2A-B'		PP2A-B'	protein phosphatase type 2A complex	anti-apoptosis - intracellular signaling cascade - protein amino acid dephosphorylation	protein phosphatase type 2A regulator activity		CG7913	FBgn0047274 - FBgn0038573 - FBgn0038572 - FBgn0042693 - FBan0007913	CG7913-RD		IPR002554 == Protein phosphatase 2A regulatory B subunit (B56 family)	90F4--5			FBal0128143 FBal0156114 FBal0118396 FBal0118935	AE003721	3R	multiple transcripts considered (model=1)
29720	333	0.00019702	3.18E-17	5.79E-59	0.014730333	0.618475737	1.50E-15	1	9010	CATCGGACAGTGGAACCGTGAAGGCGCTAAACGAGCACAAGCGGACGGATGAGTACCTCA	CG7913-RB	9.00E+08	90F1	transcript	Tue Jan 22 14:58:35 EST 2002	protein_id(AAN13758) - sp_comment(Imperfect match to REAL SP with corresponding FBgn)	CG7913	PP2A-B'	Mon Dec 01 22:02:49 EST 2003	PP2A B' subunit - BcDNA:GM05554 - PP2A B' - B'/PR61 - dPP2A B' - CG7901 - PP2A - PP2A-B'		PP2A-B'	protein phosphatase type 2A complex	anti-apoptosis - intracellular signaling cascade - protein amino acid dephosphorylation	protein phosphatase type 2A regulator activity		CG7913	FBgn0047274 - FBgn0038573 - FBgn0038572 - FBgn0042693 - FBan0007913	CG7913-RB		IPR002554 == Protein phosphatase 2A regulatory B subunit (B56 family)	90F4--5			FBal0128143 FBal0156114 FBal0118396 FBal0118935	AE003721	3R	multiple transcripts considered (model=1)
34867	333	0.00019702	3.18E-17	5.79E-59	0.014730333	0.618475737	1.50E-15	1	14157	AACAATATAGTCATACCGGCATCGGCCACTAACGGTATCAAAGAGAGTAACAGTAACTTA	CG7913-RD CG7913-RE	9.00E+08	90F1	transcript	Fri Mar 22 00:45:20 EST 2002	protein_id(AAF55500) - sp_comment(Imperfect match to REAL SP with corresponding FBgn)	CG7913	PP2A-B'	Mon Dec 01 22:02:49 EST 2003	PP2A B' subunit - BcDNA:GM05554 - PP2A B' - B'/PR61 - dPP2A B' - CG7901 - PP2A - PP2A-B'		PP2A-B'	protein phosphatase type 2A complex	anti-apoptosis - intracellular signaling cascade - protein amino acid dephosphorylation	protein phosphatase type 2A regulator activity		CG7913	FBgn0047274 - FBgn0038573 - FBgn0038572 - FBgn0042693 - FBan0007913	CG7913-RD		IPR002554 == Protein phosphatase 2A regulatory B subunit (B56 family)	90F4--5			FBal0128143 FBal0156114 FBal0118396 FBal0118935	AE003721	3R	multiple transcripts considered (model=1)
2854	333	0.00019702	3.18E-17	5.79E-59	0.014730333	0.618475737	1.50E-15	1	15786	TAACAAACTCAAGGACAACACACCACCGTACGATGCACCGCCGCCCACGCCGATCAGCAA	CG7913-RD CG7913-RC CG7913-RE	9.00E+08	90F1	transcript	Fri Mar 22 00:45:20 EST 2002	protein_id(AAF55500) - sp_comment(Imperfect match to REAL SP with corresponding FBgn)	CG7913	PP2A-B'	Mon Dec 01 22:02:49 EST 2003	PP2A B' subunit - BcDNA:GM05554 - PP2A B' - B'/PR61 - dPP2A B' - CG7901 - PP2A - PP2A-B'		PP2A-B'	protein phosphatase type 2A complex	anti-apoptosis - intracellular signaling cascade - protein amino acid dephosphorylation	protein phosphatase type 2A regulator activity		CG7913	FBgn0047274 - FBgn0038573 - FBgn0038572 - FBgn0042693 - FBan0007913	CG7913-RD		IPR002554 == Protein phosphatase 2A regulatory B subunit (B56 family)	90F4--5			FBal0128143 FBal0156114 FBal0118396 FBal0118935	AE003721	3R	multiple transcripts considered (model=1)
2854	333	0.00019702	3.18E-17	5.79E-59	0.014730333	0.618475737	1.50E-15	1	16528	AGACCAGCGCCCGGTACAATGCCTCCAAGAACTGCGAACTGACGGCCCTCATTCCGCTAA	CG7913-RD CG7913-RC CG7913-RE	9.00E+08	90F1	transcript	Fri Mar 22 00:45:20 EST 2002	protein_id(AAF55500) - sp_comment(Imperfect match to REAL SP with corresponding FBgn)	CG7913	PP2A-B'	Mon Dec 01 22:02:49 EST 2003	PP2A B' subunit - BcDNA:GM05554 - PP2A B' - B'/PR61 - dPP2A B' - CG7901 - PP2A - PP2A-B'		PP2A-B'	protein phosphatase type 2A complex	anti-apoptosis - intracellular signaling cascade - protein amino acid dephosphorylation	protein phosphatase type 2A regulator activity		CG7913	FBgn0047274 - FBgn0038573 - FBgn0038572 - FBgn0042693 - FBan0007913	CG7913-RD		IPR002554 == Protein phosphatase 2A regulatory B subunit (B56 family)	90F4--5			FBal0128143 FBal0156114 FBal0118396 FBal0118935	AE003721	3R	multiple transcripts considered (model=1)
333	333	0.00019702	3.18E-17	5.79E-59	0.014730333	0.618475737	1.50E-15	1	16620	GTATTATGCCCTCGGCATACGCATACCCAAATCTCCATCGTTTCACAGCGGCCTAGATCA	CG7913-RA CG7913-RB	9.00E+08	90F1	transcript	Fri Mar 22 00:46:01 EST 2002	protein_id(AAF55501) - sp_comment(Imperfect match to REAL SP with corresponding FBgn)	CG7913	PP2A-B'	Mon Dec 01 22:02:49 EST 2003	PP2A B' subunit - BcDNA:GM05554 - PP2A B' - B'/PR61 - dPP2A B' - CG7901 - PP2A - PP2A-B'		PP2A-B'	protein phosphatase type 2A complex	anti-apoptosis - intracellular signaling cascade - protein amino acid dephosphorylation	protein phosphatase type 2A regulator activity		CG7913	FBgn0047274 - FBgn0038573 - FBgn0038572 - FBgn0042693 - FBan0007913	CG7913-RA		IPR002554 == Protein phosphatase 2A regulatory B subunit (B56 family)	90F4--5			FBal0128143 FBal0156114 FBal0118396 FBal0118935	AE003721	3R	multiple transcripts considered (model=1)
531	335	7.59E-06	0.002613862	2.86E-23	0.20766701	0.007987014	0.767349454	0.993190043	4938	TCATGAAGATTCCAACAAAAACCGGAAAATTCAGCGATGAAAAGGACTTGGATAGCGACT	CG2679-RB CG2679-RA	60F3	60F3	transcript	Thu Feb 21 14:16:35 EST 2002	protein_id(AAM68328) - validation_flag(tRNA overlap) - sp_comment(Imperfect match to REAL SP with corresponding FBgn)	CG2679	gol	Mon Dec 01 17:33:24 EST 2003	meso - anon-G1 - g1 - gol		gol	nucleus	mesoderm development - regulation of transcription DNA-dependent - transcription from Pol II promoter	transcription regulator activity		CG2679	FBgn0004899 - FBgn0004375 - FBgn0004919 - FBan0002679	CG2679-RB	goliath	SCOP:57850 == RING finger domain C3HC4; gol|FBgn0004919|pp-CT9061|FBan0002679	60F3			FBal0069202	AE003466	2R	multiple transcripts considered (model=1)
28945	335	7.59E-06	0.002613862	2.86E-23	0.20766701	0.007987014	0.767349454	0.993190043	8235	CATGAGTAGTTTCGCTCCTAGTCACTATTTTCAGAGTAGTCGTAGTCCTAGCAGTAGTGT	CG2679-RA	60F3	60F3	transcript	Thu Feb 21 14:11:02 EST 2002	protein_id(AAF47316) - validation_flag(tRNA overlap) - sp_comment(Imperfect match to REAL SP with corresponding FBgn)	CG2679	gol	Mon Dec 01 17:33:24 EST 2003	meso - anon-G1 - g1 - gol		gol	nucleus	mesoderm development - regulation of transcription DNA-dependent - transcription from Pol II promoter	transcription regulator activity		CG2679	FBgn0004899 - FBgn0004375 - FBgn0004919 - FBan0002679	CG2679-RA	goliath	SCOP:57850 == RING finger domain C3HC4; gol|FBgn0004919|pp-CT9061|FBan0002679	60F3			FBal0069202	AE003466	2R	multiple transcripts considered (model=1)
531	335	7.59E-06	0.002613862	2.86E-23	0.20766701	0.007987014	0.767349454	0.993190043	11072	AGAAGATGCAGATCAAGGGCAAAACAAGAAACATAGCCGCCGTTATAACTTATCAGAACA	CG2679-RB CG2679-RA	60F3	60F3	transcript	Thu Feb 21 14:16:35 EST 2002	protein_id(AAM68328) - validation_flag(tRNA overlap) - sp_comment(Imperfect match to REAL SP with corresponding FBgn)	CG2679	gol	Mon Dec 01 17:33:24 EST 2003	meso - anon-G1 - g1 - gol		gol	nucleus	mesoderm development - regulation of transcription DNA-dependent - transcription from Pol II promoter	transcription regulator activity		CG2679	FBgn0004899 - FBgn0004375 - FBgn0004919 - FBan0002679	CG2679-RB	goliath	SCOP:57850 == RING finger domain C3HC4; gol|FBgn0004919|pp-CT9061|FBan0002679	60F3			FBal0069202	AE003466	2R	multiple transcripts considered (model=1)
531	335	7.59E-06	0.002613862	2.86E-23	0.20766701	0.007987014	0.767349454	0.993190043	15938	CTGCACCTTTGAGGAAAAAGTTAAACATGTCTACCAGCAAAATGCTGCCGGTGTTATTAT	CG2679-RB CG2679-RA	60F3	60F3	transcript	Thu Feb 21 14:16:35 EST 2002	protein_id(AAM68328) - validation_flag(tRNA overlap) - sp_comment(Imperfect match to REAL SP with corresponding FBgn)	CG2679	gol	Mon Dec 01 17:33:24 EST 2003	meso - anon-G1 - g1 - gol		gol	nucleus	mesoderm development - regulation of transcription DNA-dependent - transcription from Pol II promoter	transcription regulator activity		CG2679	FBgn0004899 - FBgn0004375 - FBgn0004919 - FBan0002679	CG2679-RB	goliath	SCOP:57850 == RING finger domain C3HC4; gol|FBgn0004919|pp-CT9061|FBan0002679	60F3			FBal0069202	AE003466	2R	multiple transcripts considered (model=1)
34353	336	0.842668568	2.38E-29	1.34E-42	0.143987404	0.999039591	0.385090202	0.999665746	13643	TTTGACCTAACAGACAAGAAAGACTTCATCAAGGCGACAGTGAAAGCGTTAATTGCGACA	CG5935-RA CG5935-RB CG5935-RC	53D14	53D14	transcript	Tue Oct 22 16:22:41 EDT 2002	protein_id(AAF57943) - sp_comment(Imperfect match to REAL SP with corresponding FBgn)	CG5935	l(2)04154	Mon Dec 01 23:58:56 EST 2003	l(2)04154		l(2)04154					CG5935	FBgn0010567 - FBan0005935	CG5935-RA							AE003805	2R	multiple transcripts considered (model=1)
4007	336	0.842668568	2.38E-29	1.34E-42	0.143987404	0.999039591	0.385090202	0.999665746	19033	CGAGATTGATCGCATTAATGAGAATATCAACAAGACTCGTGTAGATGGTCTGCAAACATT	CG5935-RA CG5935-RD CG5935-RB CG5935-RC	53D14	53D14	transcript	Tue Oct 22 16:22:41 EDT 2002	protein_id(AAF57943) - sp_comment(Imperfect match to REAL SP with corresponding FBgn)	CG5935	l(2)04154	Mon Dec 01 23:58:56 EST 2003	l(2)04154		l(2)04154					CG5935	FBgn0010567 - FBan0005935	CG5935-RA							AE003805	2R	multiple transcripts considered (model=1)
4007	336	0.842668568	2.38E-29	1.34E-42	0.143987404	0.999039591	0.385090202	0.999665746	19239	ACAAAAAGGAGAAATCCCCCTCGCCGGTAATAAAGAAGTCCAACAATAAGGATGCTAAAA	CG5935-RA CG5935-RD CG5935-RB CG5935-RC	53D14	53D14	transcript	Tue Oct 22 16:22:41 EDT 2002	protein_id(AAF57943) - sp_comment(Imperfect match to REAL SP with corresponding FBgn)	CG5935	l(2)04154	Mon Dec 01 23:58:56 EST 2003	l(2)04154		l(2)04154					CG5935	FBgn0010567 - FBan0005935	CG5935-RA							AE003805	2R	multiple transcripts considered (model=1)
23495	340	0.0105982	0.04960307	2.72E-31	0.52117089	0.958073995	0.036651631	0.999766205	2744	TGTAATTGCAAGTTTCCACAAAACATCCACACACGATCAGACACCAACAGATACAGATAC	CG4608-RB	92B2	92B3	transcript	Thu Mar 28 14:52:09 EST 2002	protein_id(AAN13809) - validation_flag(tRNA overlap) - sp_comment(Imperfect match to REAL SP with corresponding FBgn)	CG4608	bnl	Mon Dec 01 22:10:05 EST 2003	FGF - Bnl - l(3)06916 - DFGF - l(3)neo52 - bnl		bnl	extracellular	branching morphogenesis - chemotaxis - fibroblast growth factor receptor signaling pathway - filopodium formation - genital disc development - positive chemotaxis -	fibroblast growth factor receptor binding		CG4608	FBgn0013633 - FBgn0010906 - FBgn0014135 - FBan0004608	CG4608-RB	branchless	IPR002348 == IL1/HBGF family SCOP:50353 == Cytokine; bnl|FBgn0014135|pp-CT14882|FBan0004608	92B2--3			FBal0057745 FBal0057744 FBal0128034 FBal0032041 FBal0147265 FBal0144406 FBal0102800 FBal0150553 FBal0150551 FBal0150552 FBal0057743 FBal0094569 FBal0068708	AE003727	3R	multiple transcripts considered (model=1)
340	340	0.0105982	0.04960307	2.72E-31	0.52117089	0.958073995	0.036651631	0.999766205	8091	GGATCCACAAACACATCCACATCCTCCACATCAAAATACAACAGCACGAACAATAGTAAT	CG4608-RA CG4608-RB	92B2	92B3	transcript	Thu Jan 24 16:17:40 EST 2002	protein_id(AAF55701) - validation_flag(tRNA overlap) - sp_comment(Imperfect match to REAL SP with corresponding FBgn)	CG4608	bnl	Mon Dec 01 22:10:05 EST 2003	FGF - Bnl - l(3)06916 - DFGF - l(3)neo52 - bnl		bnl	extracellular	branching morphogenesis - chemotaxis - fibroblast growth factor receptor signaling pathway - filopodium formation - genital disc development - positive chemotaxis -	fibroblast growth factor receptor binding		CG4608	FBgn0013633 - FBgn0010906 - FBgn0014135 - FBan0004608	CG4608-RA	branchless	IPR002348 == IL1/HBGF family SCOP:50353 == Cytokine; bnl|FBgn0014135|pp-CT14882|FBan0004608	92B2--3			FBal0057745 FBal0057744 FBal0128034 FBal0032041 FBal0147265 FBal0144406 FBal0102800 FBal0150553 FBal0150551 FBal0150552 FBal0057743 FBal0094569 FBal0068708	AE003727	3R	multiple transcripts considered (model=1)
5275	342	0.003310311	5.15E-31	4.14E-39	0.183804953	0.715334382	9.28E-07	0.999937294	6200	GACATTCTACGTGCTGGATGACTTCGAGGGTGCCAGCTTCGAGGCGATACACAAGCAAAA	CG8114-RB CG8114-RA	66A18	66A19	transcript	Mon May 20 19:12:02 EDT 2002	protein_id(AAN12028) - sp_comment(Imperfect match to REAL SP with corresponding FBgn)	CG8114	pbl	Mon Dec 01 19:03:20 EST 2003	0542/03 - l(3)09645 - PBL - 0293/09 - 0083/20 - pbl		pbl	nucleus	cell adhesion - cytokinesis - cytokinesis contractile ring formation - peripheral nervous system development - regulation of cell shape	guanyl-nucleotide exchange factor activity - Rho guanyl-nucleotide exchange factor activity		CG8114	FBgn0003041 - FBan0008114 - FBgn0010935	CG8114-RB							AE003557	3L	multiple transcripts considered (model=1)
342	342	0.003310311	5.15E-31	4.14E-39	0.183804953	0.715334382	9.28E-07	0.999937294	18408	TACGATCAGTGATGAGGAGACAGATAAGTCGGTCTACGTAAAGAAATTGTGCAACCAGAT	CG8114-RD CG8114-RA CG8114-RB CG8114-RC	66A18	66A19	transcript	Mon May 20 19:06:14 EDT 2002	protein_id(AAN12030) - sp_comment(Imperfect match to REAL SP with corresponding FBgn)	CG8114	pbl	Mon Dec 01 19:03:20 EST 2003	0542/03 - l(3)09645 - PBL - 0293/09 - 0083/20 - pbl		pbl	nucleus	cell adhesion - cytokinesis - cytokinesis contractile ring formation - peripheral nervous system development - regulation of cell shape	guanyl-nucleotide exchange factor activity - Rho guanyl-nucleotide exchange factor activity		CG8114	FBgn0003041 - FBan0008114 - FBgn0010935	CG8114-RD							AE003557	3L	multiple transcripts considered (model=1)
5396	342	0.003310311	5.15E-31	4.14E-39	0.183804953	0.715334382	9.28E-07	0.999937294	19921	GAAATCAAAAAGATGGAATACTCACACGCGGAAACGGACAATGGAATGAGTTTGGACATT	CG8114-RD CG8114-RB	66A18	66A19	transcript	Mon May 20 19:06:14 EDT 2002	protein_id(AAN12030) - sp_comment(Imperfect match to REAL SP with corresponding FBgn)	CG8114	pbl	Mon Dec 01 19:03:20 EST 2003	0542/03 - l(3)09645 - PBL - 0293/09 - 0083/20 - pbl		pbl	nucleus	cell adhesion - cytokinesis - cytokinesis contractile ring formation - peripheral nervous system development - regulation of cell shape	guanyl-nucleotide exchange factor activity - Rho guanyl-nucleotide exchange factor activity		CG8114	FBgn0003041 - FBan0008114 - FBgn0010935	CG8114-RD							AE003557	3L	multiple transcripts considered (model=1)
351	351	0.001260974	3.48E-08	1.09E-41	0.256491106	0.947362752	3.20E-06	0.999872726	15228	TACTATGGCTTCTACTGTCATTACCAGCCAAAGGTGATATACCTATCCGTTGTTAGCATT	CG5315-RA CG5315-RB CG5315-RC	94B3	94B3	transcript	Thu Jan 24 20:08:37 EST 2002	protein_id(AAF56016) - sp_comment(Perfect match to HYPO SP record with corresponding FBgn)	CG5315	CG5315	Mon Dec 01 22:25:00 EST 2003	CG5315		CG5315	integral to membrane	fatty acid oxidation - hormone-mediated signaling	hormone binding		CG5315	FBgn0038984 - FBan0005315	CG5315-RA							AE003739	3R	multiple transcripts considered (model=1)
37412	351	0.001260974	3.48E-08	1.09E-41	0.256491106	0.947362752	3.20E-06	0.999872726	16704	CTCAGTCAAGAAACTTACAGAACCCAAAACCCTGACACAGTCAAGGAGCAAGCTGAAAAT	CG5315-RB	94B3	94B3	transcript	Fri May 17 18:27:42 EDT 2002	protein_id(AAF56017) - sp_comment(Perfect match to HYPO SP record with corresponding FBgn)	CG5315	CG5315	Mon Dec 01 22:25:00 EST 2003	CG5315		CG5315	integral to membrane	fatty acid oxidation - hormone-mediated signaling	hormone binding		CG5315	FBgn0038984 - FBan0005315	CG5315-RB							AE003739	3R	multiple transcripts considered (model=1)
355	355	0.035998998	1.53495E-05		0.726506707				18180	GCATCTAGTACAAACATGGATAACACCCAAGTTATATTAATGGAAGACTCGACTGGTCGT	CG2380-RA CG2380-RB	102B3	102B3	transcript	Tue Jun 03 18:13:47 EDT 2003	protein_id(AAF59355) - sp_comment(Imperfect match to HYPO SP record with corresponding FBgn (assume that new one is better))	CG2380	CG2380	Tue Dec 02 01:14:07 EST 2003	CG2380		CG2380				simonp\EST data suggest additional 3' exon(s)\Wed Apr 24 15:51:28 EDT 2002	CG2380	FBgn0039899 - FBan0002380	CG2380-RA							AE003844	4	single transcript considered (model=2)
1402	360	0.001511017	0.171518917	2.48E-49	0.050955231	0.98905951	0.450607419	0.999956507	966	CAAGTCGAACAAGATGATGAAGTCATTCCAGGAGATCTTGAACAACATATTCCTGCCGCT	CG32626-RA CG32626-RC CG32626-RD CG32626-RB	12C2	12C2	transcript	Mon Jul 01 21:20:28 EDT 2002	protein_id(AAF48329) - sp_comment(Imperfect match to HYPO SP record with corresponding FBgn (assume that new one is better))	CG32626	CG32626	Mon Dec 01 17:57:10 EST 2003	CG15762 - CG11065 - CG11058 - unnamed - CG32626		CG32626		purine base metabolism			CG32626	FBgn0040868 - FBgn0040867 - FBgn0030531 - FBgn0052626 - FBan0032626	CG32626-RA		IPR001365 == Adenosine and AMP deaminase SCOP:51556 == Metallo-dependent hydrolases; CG11058|FBgn0030531|pp-CT30929|FBan0011058	12C2			FBal0157027 FBal0139766	AE003493	X	multiple transcripts considered (model=1)
21784	360	0.001511017	0.171518917	2.48E-49	0.050955231	0.98905951	0.450607419	0.999956507	1021	AGGCTACAGGACCTAGACCAGTGGCCACAGCCGCCGTATTGGCCACAAACAGGGAATCAT	CG32626-RA CG32626-RC CG32626-RD CG11058-RB	12C2	12C2	transcript	Mon Jul 01 21:20:28 EDT 2002	protein_id(AAF48329) - sp_comment(Imperfect match to HYPO SP record with corresponding FBgn (assume that new one is better))	CG32626	CG32626	Mon Dec 01 17:57:10 EST 2003	CG15762 - CG11065 - CG11058 - unnamed - CG32626		CG32626		purine base metabolism			CG32626	FBgn0040868 - FBgn0040867 - FBgn0030531 - FBgn0052626 - FBan0032626	CG32626-RA		IPR001365 == Adenosine and AMP deaminase SCOP:51556 == Metallo-dependent hydrolases; CG11058|FBgn0030531|pp-CT30929|FBan0011058	12C2			FBal0157027 FBal0139766	AE003493	X	multiple transcripts considered (model=1)
1402	360	0.001511017	0.171518917	2.48E-49	0.050955231	0.98905951	0.450607419	0.999956507	6989	CAATGAAGATTACGAATCCGTGGAACGTCGAGTTTCCCAATGACGAAGATTTCAAGATTA	CG32626-RA CG32626-RC CG32626-RD CG32626-RB	12C2	12C2	transcript	Mon Jul 01 21:20:28 EDT 2002	protein_id(AAF48329) - sp_comment(Imperfect match to HYPO SP record with corresponding FBgn (assume that new one is better))	CG32626	CG32626	Mon Dec 01 17:57:10 EST 2003	CG15762 - CG11065 - CG11058 - unnamed - CG32626		CG32626		purine base metabolism			CG32626	FBgn0040868 - FBgn0040867 - FBgn0030531 - FBgn0052626 - FBan0032626	CG32626-RA		IPR001365 == Adenosine and AMP deaminase SCOP:51556 == Metallo-dependent hydrolases; CG11058|FBgn0030531|pp-CT30929|FBan0011058	12C2			FBal0157027 FBal0139766	AE003493	X	multiple transcripts considered (model=1)
35119	360	0.001511017	0.171518917	2.48E-49	0.050955231	0.98905951	0.450607419	0.999956507	14409	TATGAAGTGCCCCAATTTCCCATTGAACAGATCGAGAAGAAGCTGCAAATCCAGCGCCAT	CG32626-RA CG32626-RD CG11058-RB	12C2	12C2	transcript	Mon Jul 01 21:20:28 EDT 2002	protein_id(AAF48329) - sp_comment(Imperfect match to HYPO SP record with corresponding FBgn (assume that new one is better))	CG32626	CG32626	Mon Dec 01 17:57:10 EST 2003	CG15762 - CG11065 - CG11058 - unnamed - CG32626		CG32626		purine base metabolism			CG32626	FBgn0040868 - FBgn0040867 - FBgn0030531 - FBgn0052626 - FBan0032626	CG32626-RA		IPR001365 == Adenosine and AMP deaminase SCOP:51556 == Metallo-dependent hydrolases; CG11058|FBgn0030531|pp-CT30929|FBan0011058	12C2			FBal0157027 FBal0139766	AE003493	X	multiple transcripts considered (model=1)
1621	362	0.010130297	2.09E-16	8.71E-52	0.236555398	0.981540503	2.92E-11	0.999998694	7014	CAACGCGTGCCCTGGACGGAACACGCTGCTGCGGCACTAGGATTCGCGTAGAGATGTCTT	CG17136-RB CG17136-RC CG17136-RA CG17136-RD	86C6	86C6	transcript	Tue Mar 19 14:25:04 EST 2002	protein_id(AAN13488) - sp_comment(Imperfect match to REAL SP with corresponding FBgn)	CG17136	Rbp1	Mon Dec 01 21:25:30 EST 2003	Rbp-1 - rrm1 - RRM1 - Rbp1 - rbp1 - RBP1		Rbp1	nucleus - spliceosome complex	mRNA splice site selection - nuclear mRNA splicing via spliceosome	pre-mRNA splicing factor activity - RNA binding		CG17136	FBgn0010252 - FBan0017136	CG17136-RB							AE003688	3R	multiple transcripts considered (model=1)
29221	362	0.010130297	2.09E-16	8.71E-52	0.236555398	0.981540503	2.92E-11	0.999998694	8511	CCCCGCAGCCGCAGCTTCTCGCGCGATCGTCGAAGTCGCTCGGATTCTCGGGATCGTCAT	CG17136-RD CG17136-RC CG17136-RA	86C6	86C6	transcript	Tue Mar 19 14:27:01 EST 2002	protein_id(AAN13487) - sp_comment(Imperfect match to REAL SP with corresponding FBgn)	CG17136	Rbp1	Mon Dec 01 21:25:30 EST 2003	Rbp-1 - rrm1 - RRM1 - Rbp1 - rbp1 - RBP1		Rbp1	nucleus - spliceosome complex	mRNA splice site selection - nuclear mRNA splicing via spliceosome	pre-mRNA splicing factor activity - RNA binding		CG17136	FBgn0010252 - FBan0017136	CG17136-RD							AE003688	3R	multiple transcripts considered (model=1)
1621	362	0.010130297	2.09E-16	8.71E-52	0.236555398	0.981540503	2.92E-11	0.999998694	10085	GTCCAAGCACGAGATAGAAGGCGCATTTGCCAAATATGGACCCCTGCGAAACGTGTGGGT	CG17136-RB CG17136-RC CG17136-RA CG17136-RD	86C6	86C6	transcript	Tue Mar 19 14:25:04 EST 2002	protein_id(AAN13488) - sp_comment(Imperfect match to REAL SP with corresponding FBgn)	CG17136	Rbp1	Mon Dec 01 21:25:30 EST 2003	Rbp-1 - rrm1 - RRM1 - Rbp1 - rbp1 - RBP1		Rbp1	nucleus - spliceosome complex	mRNA splice site selection - nuclear mRNA splicing via spliceosome	pre-mRNA splicing factor activity - RNA binding		CG17136	FBgn0010252 - FBan0017136	CG17136-RB							AE003688	3R	multiple transcripts considered (model=1)
32755	362	0.010130297	2.09E-16	8.71E-52	0.236555398	0.981540503	2.92E-11	0.999998694	12045	TGCTACTTCTTCCTTCTACAACATCAACAATCTACAACAGCAACCATCTTCACAGCCACA	CG17136-RD	86C6	86C6	transcript	Tue Mar 19 14:27:01 EST 2002	protein_id(AAN13487) - sp_comment(Imperfect match to REAL SP with corresponding FBgn)	CG17136	Rbp1	Mon Dec 01 21:25:30 EST 2003	Rbp-1 - rrm1 - RRM1 - Rbp1 - rbp1 - RBP1		Rbp1	nucleus - spliceosome complex	mRNA splice site selection - nuclear mRNA splicing via spliceosome	pre-mRNA splicing factor activity - RNA binding		CG17136	FBgn0010252 - FBan0017136	CG17136-RD							AE003688	3R	multiple transcripts considered (model=1)
7977	366	1.37E-06	2.27E-06	2.43E-61	0.147526358	0.99913342	4.11E-07	0.99999851	2557	AGCAATACAAGTAGCACCAAGCACGGCAGCAACATCAAGGATATTAGCAGCAGTAGCAAT	CG1070-RB CG1070-RC CG1070-RA CG1070-RD	84C1	84C4	transcript	Mon May 13 14:50:54 EDT 2002	protein_id(AAF54065) - sp_comment(Perfect match to REAL SP with corresponding FBgn)	CG1070	Alhambra	Mon Dec 01 21:06:55 EST 2003	Dalf - Alhamabra - AF10 - Alhambra		Alhambra	nucleus	larval development (sensu Insecta) - molting cycle (sensu Insecta) - regulation of transcription DNA-dependent - transcription initiation from Pol II promoter	DNA binding - transcription factor activity		CG1070	FBgn0037471 - FBan0001070	CG1070-RB							AE003672	3R	multiple transcripts considered (model=1)
366	366	1.37E-06	2.27E-06	2.43E-61	0.147526358	0.99913342	4.11E-07	0.99999851	3922	GAGAGCAACAACAACCACATCGACATGGCCGAGTACAAGGAGCACCGCAAGAACAAAAAA	CG1070-RB CG1070-RC	84C1	84C4	transcript	Mon May 13 14:50:54 EDT 2002	protein_id(AAF54065) - sp_comment(Perfect match to REAL SP with corresponding FBgn)	CG1070	Alhambra	Mon Dec 01 21:06:55 EST 2003	Dalf - Alhamabra - AF10 - Alhambra		Alhambra	nucleus	larval development (sensu Insecta) - molting cycle (sensu Insecta) - regulation of transcription DNA-dependent - transcription initiation from Pol II promoter	DNA binding - transcription factor activity		CG1070	FBgn0037471 - FBan0001070	CG1070-RB							AE003672	3R	multiple transcripts considered (model=1)
7977	366	1.37E-06	2.27E-06	2.43E-61	0.147526358	0.99913342	4.11E-07	0.99999851	6494	TGCTTAATTGCTTGCACCAGCTGCAGAGCGAAAACCTCCGGCTGGAGGAGCATGTGACCA	CG1070-RB CG1070-RC CG1070-RA CG1070-RD	84C1	84C4	transcript	Mon May 13 14:50:54 EDT 2002	protein_id(AAF54065) - sp_comment(Perfect match to REAL SP with corresponding FBgn)	CG1070	Alhambra	Mon Dec 01 21:06:55 EST 2003	Dalf - Alhamabra - AF10 - Alhambra		Alhambra	nucleus	larval development (sensu Insecta) - molting cycle (sensu Insecta) - regulation of transcription DNA-dependent - transcription initiation from Pol II promoter	DNA binding - transcription factor activity		CG1070	FBgn0037471 - FBan0001070	CG1070-RB							AE003672	3R	multiple transcripts considered (model=1)
37157	366	1.37E-06	2.27E-06	2.43E-61	0.147526358	0.99913342	4.11E-07	0.99999851	16449	ACAACAAACAAGTTACAAGCTCCAACAAAATTCCGTCTTCATTCAATGCGAAACTGGAGC	CG1070-RA	84C1	84C4	transcript	Wed Mar 20 14:09:16 EST 2002	protein_id(AAF54062) - sp_comment(Perfect match to REAL SP with corresponding FBgn)	CG1070	Alhambra	Mon Dec 01 21:06:55 EST 2003	Dalf - Alhamabra - AF10 - Alhambra		Alhambra	nucleus	larval development (sensu Insecta) - molting cycle (sensu Insecta) - regulation of transcription DNA-dependent - transcription initiation from Pol II promoter	DNA binding - transcription factor activity		CG1070	FBgn0037471 - FBan0001070	CG1070-RA							AE003672	3R	multiple transcripts considered (model=1)
41094	366	1.37E-06	2.27E-06	2.43E-61	0.147526358	0.99913342	4.11E-07	0.99999851	20386	ACCTCAACAACAACAGCAACATCAACTTGTACAACTTCTGTCATTTCCACAATAGCTTCC	CG1070-RC	84C1	84C4	transcript	Wed Mar 20 13:04:05 EST 2002	protein_id(AAN13342) - sp_comment(Imperfect match to REAL SP with corresponding FBgn)	CG1070	Alhambra	Mon Dec 01 21:06:55 EST 2003	Dalf - Alhamabra - AF10 - Alhambra		Alhambra	nucleus	larval development (sensu Insecta) - molting cycle (sensu Insecta) - regulation of transcription DNA-dependent - transcription initiation from Pol II promoter	DNA binding - transcription factor activity		CG1070	FBgn0037471 - FBan0001070	CG1070-RC							AE003672	3R	multiple transcripts considered (model=1)
27095	367	0.001814546	2.09E-23	2.34E-16	0.106259351	0.999986928	0.822085993	0.999999249	6385	GTGTATATGAACTTGCATCTCAGGAACAGTATGCTTCTTCTGAAGATGAGGATGCTTCTT	CG32756-RA CG12728-RA	5C10	5C10	transcript	Wed Jul 03 20:30:13 EDT 2002	protein_id(AAN09156) - sp_comment(Perfect match to REAL SP but either annotation or SP entry doesn't have an FBgn)	CG32756	CG32756	Mon Dec 01 17:06:30 EST 2003	BcDNA:LD29716 - CG32756		CG32756	cellular_component unknown	biological_process unknown	molecular_function unknown		CG32756	FBgn0047202 - FBgn0052756 - FBan0032756	CG32756-RA			5C10			FBal0139663	AE003436	X	multiple transcripts considered (model=1)
367	367	0.001814546	2.09E-23	2.34E-16	0.106259351	0.999986928	0.822085993	0.999999249	7409	CGCTTGTCGAGTACAAAAGCTCGCAGAGTTCCCAAGAGACAAACGTAAATTTAATCTTAA	CG12728-RA	5C10	5C10	transcript	Wed Jul 03 20:29:35 EDT 2002	protein_id(AAF46103) - sp_comment(Imperfect match to REAL SP but either annotation or SP entry doesn't have an FBgn)	CG12728	CG12728	Mon Dec 01 17:06:29 EST 2003	CG12728		CG12728					CG12728	FBgn0029825 - FBan0012728	CG12728-RA							AE003436	X	multiple transcripts considered (model=1)
367	367	0.001814546	2.09E-23	2.34E-16	0.106259351	0.999986928	0.822085993	0.999999249	12297	ATTTCGTCATAAAGAAGGTTGAATCTTTAAAAGAGTTTTACGATGCCCCAAGGGAACTCA	CG12728-RA	5C10	5C10	transcript	Wed Jul 03 20:29:35 EDT 2002	protein_id(AAF46103) - sp_comment(Imperfect match to REAL SP but either annotation or SP entry doesn't have an FBgn)	CG12728	CG12728	Mon Dec 01 17:06:29 EST 2003	CG12728		CG12728					CG12728	FBgn0029825 - FBan0012728	CG12728-RA							AE003436	X	multiple transcripts considered (model=1)
375	375	0.004580539	0.297615487	3.06E-28	0.507194322	0.589448325	0.156071866	0.999813298	3481	CGGGCTGTCAAATTTCTTGTATTACGTAAGCCTTCCCGATTTAAATGACTACGATGAGCT	CG2201-RA CG2201-RB CG2201-RC	3.90E+04	3.90E+04	transcript	Wed Jan 09 13:07:06 EST 2002	protein_id(AAF57221) - sp_comment(Imperfect match to HYPO SP record with corresponding FBgn (assume that new one is better))	CG2201	CG2201	Mon Dec 01 23:16:34 EST 2003	CG2201		CG2201		phospholipid metabolism - phosphorylation		campbell\DGC clone LD18613 appears problematic: unspliced intron\Mon Jul 14 17:30:38 EDT 2003	CG2201	FBgn0032955 - FBan0002201	CG2201-RA							AE003781	2L	multiple transcripts considered (model=1)
375	375	0.004580539	0.297615487	3.06E-28	0.507194322	0.589448325	0.156071866	0.999813298	4743	CCGTAATTAATGTCACATCGGCGATTGAGTTTGGTTATTGGGAATATGGTATTGCTCGAA	CG2201-RA CG2201-RB CG2201-RC	3.90E+04	3.90E+04	transcript	Wed Jan 09 13:07:06 EST 2002	protein_id(AAF57221) - sp_comment(Imperfect match to HYPO SP record with corresponding FBgn (assume that new one is better))	CG2201	CG2201	Mon Dec 01 23:16:34 EST 2003	CG2201		CG2201		phospholipid metabolism - phosphorylation		campbell\DGC clone LD18613 appears problematic: unspliced intron\Mon Jul 14 17:30:38 EDT 2003	CG2201	FBgn0032955 - FBan0002201	CG2201-RA							AE003781	2L	multiple transcripts considered (model=1)
25750	375	0.004580539	0.297615487	3.06E-28	0.507194322	0.589448325	0.156071866	0.999813298	5040	ATGAAACAGCGAAATCTTAGGAATAATAAAGCACTCAAACGCCTCCAGCAGCCAGATAAT	CG2201-RB	3.90E+04	3.90E+04	transcript	Wed Jan 09 13:07:11 EST 2002	protein_id(AAN11128) - sp_comment(Imperfect match to HYPO SP record with corresponding FBgn (assume that new one is better))	CG2201	CG2201	Mon Dec 01 23:16:34 EST 2003	CG2201		CG2201		phospholipid metabolism - phosphorylation		campbell\DGC clone LD18613 appears problematic: unspliced intron\Mon Jul 14 17:30:38 EDT 2003	CG2201	FBgn0032955 - FBan0002201	CG2201-RB							AE003781	2L	multiple transcripts considered (model=1)
375	375	0.004580539	0.297615487	3.06E-28	0.507194322	0.589448325	0.156071866	0.999813298	17506	AACTGTGACCAATAGAAGCGGAGTTTTCATACACGACGATGAGTCGGCTGCCAAGGCGGT	CG2201-RA CG2201-RB CG2201-RC	3.90E+04	3.90E+04	transcript	Wed Jan 09 13:07:06 EST 2002	protein_id(AAF57221) - sp_comment(Imperfect match to HYPO SP record with corresponding FBgn (assume that new one is better))	CG2201	CG2201	Mon Dec 01 23:16:34 EST 2003	CG2201		CG2201		phospholipid metabolism - phosphorylation		campbell\DGC clone LD18613 appears problematic: unspliced intron\Mon Jul 14 17:30:38 EDT 2003	CG2201	FBgn0032955 - FBan0002201	CG2201-RA							AE003781	2L	multiple transcripts considered (model=1)
379	379	0.624970616	1.54E-11	2.72E-09	0.332132019	0.952776802	8.11E-10	0.9978708	4000	ATTTCTGCTTTAATGCCGGATCTCTATTCGCTTTCTGTGATTCGGATTATTGTTGGAACT	CG33233-RB CG33233-RA	6.20E+09	6.20E+10	transcript	Tue May 21 15:16:23 EDT 2002	protein_id(AAN11521) - sp_comment(Imperfect match to HYPO SP record with corresponding FBgn (assume that new one is better))	CG33233	CG33233	Mon Dec 01 17:41:54 EST 2003	CG12036 - CG33233		CG33233				campbell\Gene split based on BLASTX data\Wed Apr 23 14:17:15 EDT 2003 - campbell\Flag Cambridge: gene split (internal view only)\Wed Apr 23 14:17:03 EDT 2003 - campbell\DGC clone appears problematic: unspliced intron\Wed Apr 23 14:17:43 EDT 2003	CG33233	FBgn0035365 - FBan0012036 - FBgn0053233	CG33233-RB			6.20E+09			FBal0154209	AE003475	3L	multiple transcripts considered (model=1)
25391	379	0.624970616	1.54E-11	2.72E-09	0.332132019	0.952776802	8.11E-10	0.9978708	4673	AACAAAATGGGGCACAGTGTCTAAGCATCTCCCAATATCTCCTACAGCCTCTCGGCGGTT	CG33233-RB	6.20E+09	6.20E+10	transcript	Tue May 21 15:16:23 EDT 2002	protein_id(AAN11521) - sp_comment(Imperfect match to HYPO SP record with corresponding FBgn (assume that new one is better))	CG33233	CG33233	Mon Dec 01 17:41:54 EST 2003	CG12036 - CG33233		CG33233				campbell\Gene split based on BLASTX data\Wed Apr 23 14:17:15 EDT 2003 - campbell\Flag Cambridge: gene split (internal view only)\Wed Apr 23 14:17:03 EDT 2003 - campbell\DGC clone appears problematic: unspliced intron\Wed Apr 23 14:17:43 EDT 2003	CG33233	FBgn0035365 - FBan0012036 - FBgn0053233	CG33233-RB			6.20E+09			FBal0154209	AE003475	3L	multiple transcripts considered (model=1)
379	379	0.624970616	1.54E-11	2.72E-09	0.332132019	0.952776802	8.11E-10	0.9978708	8159	TCTCTTAACCATAGGTTATGGGCTTGGTCAGGTGATCATTTTCATGGTGAGTTTCTTCAT	CG33233-RB CG33233-RA	6.20E+09	6.20E+10	transcript	Tue May 21 15:16:23 EDT 2002	protein_id(AAN11521) - sp_comment(Imperfect match to HYPO SP record with corresponding FBgn (assume that new one is better))	CG33233	CG33233	Mon Dec 01 17:41:54 EST 2003	CG12036 - CG33233		CG33233				campbell\Gene split based on BLASTX data\Wed Apr 23 14:17:15 EDT 2003 - campbell\Flag Cambridge: gene split (internal view only)\Wed Apr 23 14:17:03 EDT 2003 - campbell\DGC clone appears problematic: unspliced intron\Wed Apr 23 14:17:43 EDT 2003	CG33233	FBgn0035365 - FBan0012036 - FBgn0053233	CG33233-RB			6.20E+09			FBal0154209	AE003475	3L	multiple transcripts considered (model=1)
21387	381	2.11E-11	3.41E-231	2.35E-299	7.47E-15	0.021796136	3.04E-41	1	622	AATCATCAAATGCACCTACGAGCATGATCACAGCCGGAAATTCCCTAGCAATAACGTAAA	CG32491-RQ CG32491-RH CG32491-RG	93D7	93D9	transcript	Mon Jan 28 18:42:17 EST 2002	protein_id(AAN13864) - sp_comment(Perfect match to REAL SP with corresponding FBgn)	CG32491	mod(mdg4)	Mon Dec 01 22:18:03 EST 2003	CG7836 - mod2.2 - E-(var)3-93D - mod(gypsy) - bpd - E(var)93D - Doom - E(var)129 - Mod[mdg4] - E(var)3-93D - mod(mdg-4) - E-var(3)1 - l(3)L3101 - E-var(3)3 - l(3)03852 - mod(mdg4) - l(3)j2B7 - d		mod(mdg4)	chromatin - nucleus - plasma membrane - polytene chromoso	chromatin assembly or disassembly - establishment and/or maintenance of chromatin architecture - germ cell migration - induction of apoptosis - nuclear organization	chromatin binding - phosphatidate phosphatase activity - protein binding - RNA polymerase II transcription factor acti	campbell\Flag Cambridge: gene merge (internal view only)\Wed Jan 30 13:43:02 EST 2002	CG32491	FBgn0052491 - FBgn0011326 - FBgn0046992 - FBgn0010822 - FBgn0040580 - FBgn0010321	CG32491-RQ	modifier of mdg4	IPR000210 == BTB/POZ domain SCOP:54695 == POZ domain; mod(mdg4)|FBgn0002781|pp-CT20301|FBan0015802 SCOP:54695 == POZ domain; mod(mdg4)|FBgn0002781|pp-CT40908|FBan0015802 SCOP:54695 == POZ domain; mod(mdg4)|FBgn0002781|pp-CT40910|FBan0015802	93D8--9	3-70.7		FBal0117437 FBal0117436 FBal0117435 FBal0117434 FBal0117433 FBal0117432 FBal0086405 FBal0083800 FBal0117431 FBal0009492 FBal0043666 FBal0043667 FBal0060006 FBal0060005 FBal0046116 FBal0046117 FBal0097943 FBal0097942 F	AE003734	3R	multiple transcripts considered (model=1)
21597	381	2.11E-11	3.41E-231	2.35E-299	7.47E-15	0.021796136	3.04E-41	1	833	ATTGGTATTATCGGCATACCAAGTGCCCAGTGCTAATTTGCATGAGCAAGACAAATAGCA	CG32491-RD	93D7	93D9	transcript	Mon Jan 28 18:31:15 EST 2002	protein_id(AAF55884) - sp_comment(Perfect match to REAL SP with corresponding FBgn)	CG32491	mod(mdg4)	Mon Dec 01 22:18:03 EST 2003	CG7836 - mod2.2 - E-(var)3-93D - mod(gypsy) - bpd - E(var)93D - Doom - E(var)129 - Mod[mdg4] - E(var)3-93D - mod(mdg-4) - E-var(3)1 - l(3)L3101 - E-var(3)3 - l(3)03852 - mod(mdg4) - l(3)j2B7 - d		mod(mdg4)	chromatin - nucleus - plasma membrane - polytene chromoso	chromatin assembly or disassembly - establishment and/or maintenance of chromatin architecture - germ cell migration - induction of apoptosis - nuclear organization	chromatin binding - phosphatidate phosphatase activity - protein binding - RNA polymerase II transcription factor acti	campbell\Flag Cambridge: gene merge (internal view only)\Wed Jan 30 13:43:02 EST 2002	CG32491	FBgn0052491 - FBgn0011326 - FBgn0046992 - FBgn0010822 - FBgn0040580 - FBgn0010321	CG32491-RD	modifier of mdg4	IPR000210 == BTB/POZ domain SCOP:54695 == POZ domain; mod(mdg4)|FBgn0002781|pp-CT20301|FBan0015802 SCOP:54695 == POZ domain; mod(mdg4)|FBgn0002781|pp-CT40908|FBan0015802 SCOP:54695 == POZ domain; mod(mdg4)|FBgn0002781|pp-CT40910|FBan0015802	93D8--9	3-70.7		FBal0117437 FBal0117436 FBal0117435 FBal0117434 FBal0117433 FBal0117432 FBal0086405 FBal0083800 FBal0117431 FBal0009492 FBal0043666 FBal0043667 FBal0060006 FBal0060005 FBal0046116 FBal0046117 FBal0097943 FBal0097942 F	AE003734	3R	multiple transcripts considered (model=1)
22441	381	2.11E-11	3.41E-231	2.35E-299	7.47E-15	0.021796136	3.04E-41	1	1681	CAAGCAGAGTTTTGACCACCTGGAGGTGAGCTTCACCAGAAGCAATAGGGGTAACAACTT	CG32491-RY	93D7	93D9	transcript	Tue Jan 29 11:44:50 EST 2002	validation_flag(short CDS) - sp_comment(Imperfect match to REAL SP with corresponding FBgn)	CG32491	mod(mdg4)	Mon Dec 01 22:18:03 EST 2003	CG7836 - mod2.2 - E-(var)3-93D - mod(gypsy) - bpd - E(var)93D - Doom - E(var)129 - Mod[mdg4] - E(var)3-93D - mod(mdg-4) - E-var(3)1 - l(3)L3101 - E-var(3)3 - l(3)03852 - mod(mdg4) - l(3)j2B7 - d		mod(mdg4)	chromatin - nucleus - plasma membrane - polytene chromoso	chromatin assembly or disassembly - establishment and/or maintenance of chromatin architecture - germ cell migration - induction of apoptosis - nuclear organization	chromatin binding - phosphatidate phosphatase activity - protein binding - RNA polymerase II transcription factor acti	campbell\Flag Cambridge: gene merge (internal view only)\Wed Jan 30 13:43:02 EST 2002	CG32491	FBgn0052491 - FBgn0011326 - FBgn0046992 - FBgn0010822 - FBgn0040580 - FBgn0010321	CG32491-RY	modifier of mdg4	IPR000210 == BTB/POZ domain SCOP:54695 == POZ domain; mod(mdg4)|FBgn0002781|pp-CT20301|FBan0015802 SCOP:54695 == POZ domain; mod(mdg4)|FBgn0002781|pp-CT40908|FBan0015802 SCOP:54695 == POZ domain; mod(mdg4)|FBgn0002781|pp-CT40910|FBan0015802	93D8--9	3-70.7		FBal0117437 FBal0117436 FBal0117435 FBal0117434 FBal0117433 FBal0117432 FBal0086405 FBal0083800 FBal0117431 FBal0009492 FBal0043666 FBal0043667 FBal0060006 FBal0060005 FBal0046116 FBal0046117 FBal0097943 FBal0097942 F	AE003734	3R	multiple transcripts considered (model=1)
22596	381	2.11E-11	3.41E-231	2.35E-299	7.47E-15	0.021796136	3.04E-41	1	1836	TCAAGACCAAATTGGATACACTCACCATCCTGAACAGCGAGCACAACCATGAAGTTATCA	CG32491-RP	93D7	93D9	transcript	Mon Jan 28 18:40:33 EST 2002	protein_id(AAN13868) - sp_comment(Perfect match to REAL SP with corresponding FBgn)	CG32491	mod(mdg4)	Mon Dec 01 22:18:03 EST 2003	CG7836 - mod2.2 - E-(var)3-93D - mod(gypsy) - bpd - E(var)93D - Doom - E(var)129 - Mod[mdg4] - E(var)3-93D - mod(mdg-4) - E-var(3)1 - l(3)L3101 - E-var(3)3 - l(3)03852 - mod(mdg4) - l(3)j2B7 - d		mod(mdg4)	chromatin - nucleus - plasma membrane - polytene chromoso	chromatin assembly or disassembly - establishment and/or maintenance of chromatin architecture - germ cell migration - induction of apoptosis - nuclear organization	chromatin binding - phosphatidate phosphatase activity - protein binding - RNA polymerase II transcription factor acti	campbell\Flag Cambridge: gene merge (internal view only)\Wed Jan 30 13:43:02 EST 2002	CG32491	FBgn0052491 - FBgn0011326 - FBgn0046992 - FBgn0010822 - FBgn0040580 - FBgn0010321	CG32491-RP	modifier of mdg4	IPR000210 == BTB/POZ domain SCOP:54695 == POZ domain; mod(mdg4)|FBgn0002781|pp-CT20301|FBan0015802 SCOP:54695 == POZ domain; mod(mdg4)|FBgn0002781|pp-CT40908|FBan0015802 SCOP:54695 == POZ domain; mod(mdg4)|FBgn0002781|pp-CT40910|FBan0015802	93D8--9	3-70.7		FBal0117437 FBal0117436 FBal0117435 FBal0117434 FBal0117433 FBal0117432 FBal0086405 FBal0083800 FBal0117431 FBal0009492 FBal0043666 FBal0043667 FBal0060006 FBal0060005 FBal0046116 FBal0046117 FBal0097943 FBal0097942 F	AE003734	3R	multiple transcripts considered (model=1)
23350	381	2.11E-11	3.41E-231	2.35E-299	7.47E-15	0.021796136	3.04E-41	1	2599	GATTCAAAAAGTGCGGCAGGTGCGGGATGACAAATTTTTAGCCACAATCATAAAACTGGA	CG32491-RS	93D7	93D9	transcript	Tue Jan 29 11:27:17 EST 2002	protein_id(AAN13873) - sp_comment(Perfect match to REAL SP with corresponding FBgn)	CG32491	mod(mdg4)	Mon Dec 01 22:18:03 EST 2003	CG7836 - mod2.2 - E-(var)3-93D - mod(gypsy) - bpd - E(var)93D - Doom - E(var)129 - Mod[mdg4] - E(var)3-93D - mod(mdg-4) - E-var(3)1 - l(3)L3101 - E-var(3)3 - l(3)03852 - mod(mdg4) - l(3)j2B7 - d		mod(mdg4)	chromatin - nucleus - plasma membrane - polytene chromoso	chromatin assembly or disassembly - establishment and/or maintenance of chromatin architecture - germ cell migration - induction of apoptosis - nuclear organization	chromatin binding - phosphatidate phosphatase activity - protein binding - RNA polymerase II transcription factor acti	campbell\Flag Cambridge: gene merge (internal view only)\Wed Jan 30 13:43:02 EST 2002	CG32491	FBgn0052491 - FBgn0011326 - FBgn0046992 - FBgn0010822 - FBgn0040580 - FBgn0010321	CG32491-RS	modifier of mdg4	IPR000210 == BTB/POZ domain SCOP:54695 == POZ domain; mod(mdg4)|FBgn0002781|pp-CT20301|FBan0015802 SCOP:54695 == POZ domain; mod(mdg4)|FBgn0002781|pp-CT40908|FBan0015802 SCOP:54695 == POZ domain; mod(mdg4)|FBgn0002781|pp-CT40910|FBan0015802	93D8--9	3-70.7		FBal0117437 FBal0117436 FBal0117435 FBal0117434 FBal0117433 FBal0117432 FBal0086405 FBal0083800 FBal0117431 FBal0009492 FBal0043666 FBal0043667 FBal0060006 FBal0060005 FBal0046116 FBal0046117 FBal0097943 FBal0097942 F	AE003734	3R	multiple transcripts considered (model=1)
23852	381	2.11E-11	3.41E-231	2.35E-299	7.47E-15	0.021796136	3.04E-41	1	3102	TGCTCATAGACGTCCGAGGCTAATCATTGCCAACAAGCACTTTATCGTCCACCGTATTTT	CG32491-RM	93D7	93D9	transcript	Mon Jan 28 18:31:48 EST 2002	protein_id(AAN13871) - sp_comment(Perfect match to REAL SP with corresponding FBgn)	CG32491	mod(mdg4)	Mon Dec 01 22:18:03 EST 2003	CG7836 - mod2.2 - E-(var)3-93D - mod(gypsy) - bpd - E(var)93D - Doom - E(var)129 - Mod[mdg4] - E(var)3-93D - mod(mdg-4) - E-var(3)1 - l(3)L3101 - E-var(3)3 - l(3)03852 - mod(mdg4) - l(3)j2B7 - d		mod(mdg4)	chromatin - nucleus - plasma membrane - polytene chromoso	chromatin assembly or disassembly - establishment and/or maintenance of chromatin architecture - germ cell migration - induction of apoptosis - nuclear organization	chromatin binding - phosphatidate phosphatase activity - protein binding - RNA polymerase II transcription factor acti	campbell\Flag Cambridge: gene merge (internal view only)\Wed Jan 30 13:43:02 EST 2002	CG32491	FBgn0052491 - FBgn0011326 - FBgn0046992 - FBgn0010822 - FBgn0040580 - FBgn0010321	CG32491-RM	modifier of mdg4	IPR000210 == BTB/POZ domain SCOP:54695 == POZ domain; mod(mdg4)|FBgn0002781|pp-CT20301|FBan0015802 SCOP:54695 == POZ domain; mod(mdg4)|FBgn0002781|pp-CT40908|FBan0015802 SCOP:54695 == POZ domain; mod(mdg4)|FBgn0002781|pp-CT40910|FBan0015802	93D8--9	3-70.7		FBal0117437 FBal0117436 FBal0117435 FBal0117434 FBal0117433 FBal0117432 FBal0086405 FBal0083800 FBal0117431 FBal0009492 FBal0043666 FBal0043667 FBal0060006 FBal0060005 FBal0046116 FBal0046117 FBal0097943 FBal0097942 F	AE003734	3R	multiple transcripts considered (model=1)
24301	381	2.11E-11	3.41E-231	2.35E-299	7.47E-15	0.021796136	3.04E-41	1	3552	ATCGAGATCTGCACGTCGAACCCAAAGATATCACAGTATCTGGGCAGTAGCAACATCATT	CG32491-RN	93D7	93D9	transcript	Mon Jan 28 18:36:36 EST 2002	protein_id(AAN13875) - sp_comment(Perfect match to REAL SP with corresponding FBgn)	CG32491	mod(mdg4)	Mon Dec 01 22:18:03 EST 2003	CG7836 - mod2.2 - E-(var)3-93D - mod(gypsy) - bpd - E(var)93D - Doom - E(var)129 - Mod[mdg4] - E(var)3-93D - mod(mdg-4) - E-var(3)1 - l(3)L3101 - E-var(3)3 - l(3)03852 - mod(mdg4) - l(3)j2B7 - d		mod(mdg4)	chromatin - nucleus - plasma membrane - polytene chromoso	chromatin assembly or disassembly - establishment and/or maintenance of chromatin architecture - germ cell migration - induction of apoptosis - nuclear organization	chromatin binding - phosphatidate phosphatase activity - protein binding - RNA polymerase II transcription factor acti	campbell\Flag Cambridge: gene merge (internal view only)\Wed Jan 30 13:43:02 EST 2002	CG32491	FBgn0052491 - FBgn0011326 - FBgn0046992 - FBgn0010822 - FBgn0040580 - FBgn0010321	CG32491-RN	modifier of mdg4	IPR000210 == BTB/POZ domain SCOP:54695 == POZ domain; mod(mdg4)|FBgn0002781|pp-CT20301|FBan0015802 SCOP:54695 == POZ domain; mod(mdg4)|FBgn0002781|pp-CT40908|FBan0015802 SCOP:54695 == POZ domain; mod(mdg4)|FBgn0002781|pp-CT40910|FBan0015802	93D8--9	3-70.7		FBal0117437 FBal0117436 FBal0117435 FBal0117434 FBal0117433 FBal0117432 FBal0086405 FBal0083800 FBal0117431 FBal0009492 FBal0043666 FBal0043667 FBal0060006 FBal0060005 FBal0046116 FBal0046117 FBal0097943 FBal0097942 F	AE003734	3R	multiple transcripts considered (model=1)
24402	381	2.11E-11	3.41E-231	2.35E-299	7.47E-15	0.021796136	3.04E-41	1	3654	GCCTAGTGTTAAATGGCTACATGTACAACTGCCACAGTCGCAAGAGCAATAAACAGTATT	CG32491-RO	93D7	93D9	transcript	Tue Jan 29 11:17:31 EST 2002	protein_id(AAN13874) - sp_comment(Imperfect match to REAL SP with corresponding FBgn)	CG32491	mod(mdg4)	Mon Dec 01 22:18:03 EST 2003	CG7836 - mod2.2 - E-(var)3-93D - mod(gypsy) - bpd - E(var)93D - Doom - E(var)129 - Mod[mdg4] - E(var)3-93D - mod(mdg-4) - E-var(3)1 - l(3)L3101 - E-var(3)3 - l(3)03852 - mod(mdg4) - l(3)j2B7 - d		mod(mdg4)	chromatin - nucleus - plasma membrane - polytene chromoso	chromatin assembly or disassembly - establishment and/or maintenance of chromatin architecture - germ cell migration - induction of apoptosis - nuclear organization	chromatin binding - phosphatidate phosphatase activity - protein binding - RNA polymerase II transcription factor acti	campbell\Flag Cambridge: gene merge (internal view only)\Wed Jan 30 13:43:02 EST 2002	CG32491	FBgn0052491 - FBgn0011326 - FBgn0046992 - FBgn0010822 - FBgn0040580 - FBgn0010321	CG32491-RO	modifier of mdg4	IPR000210 == BTB/POZ domain SCOP:54695 == POZ domain; mod(mdg4)|FBgn0002781|pp-CT20301|FBan0015802 SCOP:54695 == POZ domain; mod(mdg4)|FBgn0002781|pp-CT40908|FBan0015802 SCOP:54695 == POZ domain; mod(mdg4)|FBgn0002781|pp-CT40910|FBan0015802	93D8--9	3-70.7		FBal0117437 FBal0117436 FBal0117435 FBal0117434 FBal0117433 FBal0117432 FBal0086405 FBal0083800 FBal0117431 FBal0009492 FBal0043666 FBal0043667 FBal0060006 FBal0060005 FBal0046116 FBal0046117 FBal0097943 FBal0097942 F	AE003734	3R	multiple transcripts considered (model=1)
25923	381	2.11E-11	3.41E-231	2.35E-299	7.47E-15	0.021796136	3.04E-41	1	5213	TTTGGCGATGCCCATCTCCCTGCCACACGTTCAAACACCGCAAATGATGGCGCTGATGCA	CG32491-RE	93D7	93D9	transcript	Mon Jan 28 18:30:39 EST 2002	protein_id(AAN13872) - sp_comment(Imperfect match to REAL SP with corresponding FBgn)	CG32491	mod(mdg4)	Mon Dec 01 22:18:03 EST 2003	CG7836 - mod2.2 - E-(var)3-93D - mod(gypsy) - bpd - E(var)93D - Doom - E(var)129 - Mod[mdg4] - E(var)3-93D - mod(mdg-4) - E-var(3)1 - l(3)L3101 - E-var(3)3 - l(3)03852 - mod(mdg4) - l(3)j2B7 - d		mod(mdg4)	chromatin - nucleus - plasma membrane - polytene chromoso	chromatin assembly or disassembly - establishment and/or maintenance of chromatin architecture - germ cell migration - induction of apoptosis - nuclear organization	chromatin binding - phosphatidate phosphatase activity - protein binding - RNA polymerase II transcription factor acti	campbell\Flag Cambridge: gene merge (internal view only)\Wed Jan 30 13:43:02 EST 2002	CG32491	FBgn0052491 - FBgn0011326 - FBgn0046992 - FBgn0010822 - FBgn0040580 - FBgn0010321	CG32491-RE	modifier of mdg4	IPR000210 == BTB/POZ domain SCOP:54695 == POZ domain; mod(mdg4)|FBgn0002781|pp-CT20301|FBan0015802 SCOP:54695 == POZ domain; mod(mdg4)|FBgn0002781|pp-CT40908|FBan0015802 SCOP:54695 == POZ domain; mod(mdg4)|FBgn0002781|pp-CT40910|FBan0015802	93D8--9	3-70.7		FBal0117437 FBal0117436 FBal0117435 FBal0117434 FBal0117433 FBal0117432 FBal0086405 FBal0083800 FBal0117431 FBal0009492 FBal0043666 FBal0043667 FBal0060006 FBal0060005 FBal0046116 FBal0046117 FBal0097943 FBal0097942 F	AE003734	3R	multiple transcripts considered (model=1)
26069	381	2.11E-11	3.41E-231	2.35E-299	7.47E-15	0.021796136	3.04E-41	1	5359	TGCGTCACAAATCCGGAGAGTGGCAATGGCATCAAGCTGAGCCACCGACGCCACAATCAT	CG32491-RX	93D7	93D9	transcript	Tue Jan 29 11:54:30 EST 2002	validation_flag(short CDS) - sp_comment(Perfect match to REAL SP with corresponding FBgn)	CG32491	mod(mdg4)	Mon Dec 01 22:18:03 EST 2003	CG7836 - mod2.2 - E-(var)3-93D - mod(gypsy) - bpd - E(var)93D - Doom - E(var)129 - Mod[mdg4] - E(var)3-93D - mod(mdg-4) - E-var(3)1 - l(3)L3101 - E-var(3)3 - l(3)03852 - mod(mdg4) - l(3)j2B7 - d		mod(mdg4)	chromatin - nucleus - plasma membrane - polytene chromoso	chromatin assembly or disassembly - establishment and/or maintenance of chromatin architecture - germ cell migration - induction of apoptosis - nuclear organization	chromatin binding - phosphatidate phosphatase activity - protein binding - RNA polymerase II transcription factor acti	campbell\Flag Cambridge: gene merge (internal view only)\Wed Jan 30 13:43:02 EST 2002	CG32491	FBgn0052491 - FBgn0011326 - FBgn0046992 - FBgn0010822 - FBgn0040580 - FBgn0010321	CG32491-RX	modifier of mdg4	IPR000210 == BTB/POZ domain SCOP:54695 == POZ domain; mod(mdg4)|FBgn0002781|pp-CT20301|FBan0015802 SCOP:54695 == POZ domain; mod(mdg4)|FBgn0002781|pp-CT40908|FBan0015802 SCOP:54695 == POZ domain; mod(mdg4)|FBgn0002781|pp-CT40910|FBan0015802	93D8--9	3-70.7		FBal0117437 FBal0117436 FBal0117435 FBal0117434 FBal0117433 FBal0117432 FBal0086405 FBal0083800 FBal0117431 FBal0009492 FBal0043666 FBal0043667 FBal0060006 FBal0060005 FBal0046116 FBal0046117 FBal0097943 FBal0097942 F	AE003734	3R	multiple transcripts considered (model=1)
26922	381	2.11E-11	3.41E-231	2.35E-299	7.47E-15	0.021796136	3.04E-41	1	6212	CATCAAAACGCACAATCATTCACCACTCGACCAGGAGCGAAAGCAGTACATGAAGCTGCA	CG32491-RA CG32491-RF	93D7	93D9	transcript	Mon Jan 28 17:03:45 EST 2002	protein_id(AAN13862) - sp_comment(Perfect match to REAL SP with corresponding FBgn)	CG32491	mod(mdg4)	Mon Dec 01 22:18:03 EST 2003	CG7836 - mod2.2 - E-(var)3-93D - mod(gypsy) - bpd - E(var)93D - Doom - E(var)129 - Mod[mdg4] - E(var)3-93D - mod(mdg-4) - E-var(3)1 - l(3)L3101 - E-var(3)3 - l(3)03852 - mod(mdg4) - l(3)j2B7 - d		mod(mdg4)	chromatin - nucleus - plasma membrane - polytene chromoso	chromatin assembly or disassembly - establishment and/or maintenance of chromatin architecture - germ cell migration - induction of apoptosis - nuclear organization	chromatin binding - phosphatidate phosphatase activity - protein binding - RNA polymerase II transcription factor acti	campbell\Flag Cambridge: gene merge (internal view only)\Wed Jan 30 13:43:02 EST 2002	CG32491	FBgn0052491 - FBgn0011326 - FBgn0046992 - FBgn0010822 - FBgn0040580 - FBgn0010321	CG32491-RA	modifier of mdg4	IPR000210 == BTB/POZ domain SCOP:54695 == POZ domain; mod(mdg4)|FBgn0002781|pp-CT20301|FBan0015802 SCOP:54695 == POZ domain; mod(mdg4)|FBgn0002781|pp-CT40908|FBan0015802 SCOP:54695 == POZ domain; mod(mdg4)|FBgn0002781|pp-CT40910|FBan0015802	93D8--9	3-70.7		FBal0117437 FBal0117436 FBal0117435 FBal0117434 FBal0117433 FBal0117432 FBal0086405 FBal0083800 FBal0117431 FBal0009492 FBal0043666 FBal0043667 FBal0060006 FBal0060005 FBal0046116 FBal0046117 FBal0097943 FBal0097942 F	AE003734	3R	multiple transcripts considered (model=1)
27327	381	2.11E-11	3.41E-231	2.35E-299	7.47E-15	0.021796136	3.04E-41	1	6617	TCATCCGAAGTCAGCGGAAGACCATAAAGCTGATGTTTAAAAAATATGCCTACTCGAAGA	CG32491-RW	93D7	93D9	transcript	Tue Jan 29 11:48:56 EST 2002	validation_flag(short CDS) - sp_comment(Perfect match to REAL SP with corresponding FBgn)	CG32491	mod(mdg4)	Mon Dec 01 22:18:03 EST 2003	CG7836 - mod2.2 - E-(var)3-93D - mod(gypsy) - bpd - E(var)93D - Doom - E(var)129 - Mod[mdg4] - E(var)3-93D - mod(mdg-4) - E-var(3)1 - l(3)L3101 - E-var(3)3 - l(3)03852 - mod(mdg4) - l(3)j2B7 - d		mod(mdg4)	chromatin - nucleus - plasma membrane - polytene chromoso	chromatin assembly or disassembly - establishment and/or maintenance of chromatin architecture - germ cell migration - induction of apoptosis - nuclear organization	chromatin binding - phosphatidate phosphatase activity - protein binding - RNA polymerase II transcription factor acti	campbell\Flag Cambridge: gene merge (internal view only)\Wed Jan 30 13:43:02 EST 2002	CG32491	FBgn0052491 - FBgn0011326 - FBgn0046992 - FBgn0010822 - FBgn0040580 - FBgn0010321	CG32491-RW	modifier of mdg4	IPR000210 == BTB/POZ domain SCOP:54695 == POZ domain; mod(mdg4)|FBgn0002781|pp-CT20301|FBan0015802 SCOP:54695 == POZ domain; mod(mdg4)|FBgn0002781|pp-CT40908|FBan0015802 SCOP:54695 == POZ domain; mod(mdg4)|FBgn0002781|pp-CT40910|FBan0015802	93D8--9	3-70.7		FBal0117437 FBal0117436 FBal0117435 FBal0117434 FBal0117433 FBal0117432 FBal0086405 FBal0083800 FBal0117431 FBal0009492 FBal0043666 FBal0043667 FBal0060006 FBal0060005 FBal0046116 FBal0046117 FBal0097943 FBal0097942 F	AE003734	3R	multiple transcripts considered (model=1)
27971	381	2.11E-11	3.41E-231	2.35E-299	7.47E-15	0.021796136	3.04E-41	1	7261	CACCCACGTGCAGAAGAATGGACTGGAGGTGTACCGACTGAAATATGCGAAGCACTCGCA	CG32491-RR	93D7	93D9	transcript	Tue Jan 29 11:29:27 EST 2002	protein_id(AAF55882) - sp_comment(Imperfect match to REAL SP with corresponding FBgn)	CG32491	mod(mdg4)	Mon Dec 01 22:18:03 EST 2003	CG7836 - mod2.2 - E-(var)3-93D - mod(gypsy) - bpd - E(var)93D - Doom - E(var)129 - Mod[mdg4] - E(var)3-93D - mod(mdg-4) - E-var(3)1 - l(3)L3101 - E-var(3)3 - l(3)03852 - mod(mdg4) - l(3)j2B7 - d		mod(mdg4)	chromatin - nucleus - plasma membrane - polytene chromoso	chromatin assembly or disassembly - establishment and/or maintenance of chromatin architecture - germ cell migration - induction of apoptosis - nuclear organization	chromatin binding - phosphatidate phosphatase activity - protein binding - RNA polymerase II transcription factor acti	campbell\Flag Cambridge: gene merge (internal view only)\Wed Jan 30 13:43:02 EST 2002	CG32491	FBgn0052491 - FBgn0011326 - FBgn0046992 - FBgn0010822 - FBgn0040580 - FBgn0010321	CG32491-RR	modifier of mdg4	IPR000210 == BTB/POZ domain SCOP:54695 == POZ domain; mod(mdg4)|FBgn0002781|pp-CT20301|FBan0015802 SCOP:54695 == POZ domain; mod(mdg4)|FBgn0002781|pp-CT40908|FBan0015802 SCOP:54695 == POZ domain; mod(mdg4)|FBgn0002781|pp-CT40910|FBan0015802	93D8--9	3-70.7		FBal0117437 FBal0117436 FBal0117435 FBal0117434 FBal0117433 FBal0117432 FBal0086405 FBal0083800 FBal0117431 FBal0009492 FBal0043666 FBal0043667 FBal0060006 FBal0060005 FBal0046116 FBal0046117 FBal0097943 FBal0097942 F	AE003734	3R	multiple transcripts considered (model=1)
28153	381	2.11E-11	3.41E-231	2.35E-299	7.47E-15	0.021796136	3.04E-41	1	7443	TTCTGGTCTACGACGGATATCGTTATGATCGACGAGCCAACTACAACGATATCATATATT	CG32491-RH CG32491-RB	93D7	93D9	transcript	Mon Jan 28 18:31:37 EST 2002	protein_id(AAN13865) - sp_comment(Imperfect match to REAL SP with corresponding FBgn)	CG32491	mod(mdg4)	Mon Dec 01 22:18:03 EST 2003	CG7836 - mod2.2 - E-(var)3-93D - mod(gypsy) - bpd - E(var)93D - Doom - E(var)129 - Mod[mdg4] - E(var)3-93D - mod(mdg-4) - E-var(3)1 - l(3)L3101 - E-var(3)3 - l(3)03852 - mod(mdg4) - l(3)j2B7 - d		mod(mdg4)	chromatin - nucleus - plasma membrane - polytene chromoso	chromatin assembly or disassembly - establishment and/or maintenance of chromatin architecture - germ cell migration - induction of apoptosis - nuclear organization	chromatin binding - phosphatidate phosphatase activity - protein binding - RNA polymerase II transcription factor acti	campbell\Flag Cambridge: gene merge (internal view only)\Wed Jan 30 13:43:02 EST 2002	CG32491	FBgn0052491 - FBgn0011326 - FBgn0046992 - FBgn0010822 - FBgn0040580 - FBgn0010321	CG32491-RH	modifier of mdg4	IPR000210 == BTB/POZ domain SCOP:54695 == POZ domain; mod(mdg4)|FBgn0002781|pp-CT20301|FBan0015802 SCOP:54695 == POZ domain; mod(mdg4)|FBgn0002781|pp-CT40908|FBan0015802 SCOP:54695 == POZ domain; mod(mdg4)|FBgn0002781|pp-CT40910|FBan0015802	93D8--9	3-70.7		FBal0117437 FBal0117436 FBal0117435 FBal0117434 FBal0117433 FBal0117432 FBal0086405 FBal0083800 FBal0117431 FBal0009492 FBal0043666 FBal0043667 FBal0060006 FBal0060005 FBal0046116 FBal0046117 FBal0097943 FBal0097942 F	AE003734	3R	multiple transcripts considered (model=1)
28418	381	2.11E-11	3.41E-231	2.35E-299	7.47E-15	0.021796136	3.04E-41	1	7708	ATGCAAGGCCCGTGTAGTCACCGCGCAAGACCACGATGTGACTATCAAATGCGGACAACA	CG32491-RJ	93D7	93D9	transcript	Mon Jan 28 18:31:42 EST 2002	protein_id(AAN13867) - sp_comment(Perfect match to REAL SP with corresponding FBgn)	CG32491	mod(mdg4)	Mon Dec 01 22:18:03 EST 2003	CG7836 - mod2.2 - E-(var)3-93D - mod(gypsy) - bpd - E(var)93D - Doom - E(var)129 - Mod[mdg4] - E(var)3-93D - mod(mdg-4) - E-var(3)1 - l(3)L3101 - E-var(3)3 - l(3)03852 - mod(mdg4) - l(3)j2B7 - d		mod(mdg4)	chromatin - nucleus - plasma membrane - polytene chromoso	chromatin assembly or disassembly - establishment and/or maintenance of chromatin architecture - germ cell migration - induction of apoptosis - nuclear organization	chromatin binding - phosphatidate phosphatase activity - protein binding - RNA polymerase II transcription factor acti	campbell\Flag Cambridge: gene merge (internal view only)\Wed Jan 30 13:43:02 EST 2002	CG32491	FBgn0052491 - FBgn0011326 - FBgn0046992 - FBgn0010822 - FBgn0040580 - FBgn0010321	CG32491-RJ	modifier of mdg4	IPR000210 == BTB/POZ domain SCOP:54695 == POZ domain; mod(mdg4)|FBgn0002781|pp-CT20301|FBan0015802 SCOP:54695 == POZ domain; mod(mdg4)|FBgn0002781|pp-CT40908|FBan0015802 SCOP:54695 == POZ domain; mod(mdg4)|FBgn0002781|pp-CT40910|FBan0015802	93D8--9	3-70.7		FBal0117437 FBal0117436 FBal0117435 FBal0117434 FBal0117433 FBal0117432 FBal0086405 FBal0083800 FBal0117431 FBal0009492 FBal0043666 FBal0043667 FBal0060006 FBal0060005 FBal0046116 FBal0046117 FBal0097943 FBal0097942 F	AE003734	3R	multiple transcripts considered (model=1)
16055	381	2.11E-11	3.41E-231	2.35E-299	7.47E-15	0.021796136	3.04E-41	1	9112	TGGAGGACGATACTTACGGAGACATGCGCTACGACGACAGCTACTTCACTGAAAACGAGG	CG32491-RQ CG32491-RP CG32491-RF CG32491-RO CG32491-RE C	93D7	93D9	transcript	Mon Jan 28 18:42:17 EST 2002	protein_id(AAN13864) - sp_comment(Perfect match to REAL SP with corresponding FBgn)	CG32491	mod(mdg4)	Mon Dec 01 22:18:03 EST 2003	CG7836 - mod2.2 - E-(var)3-93D - mod(gypsy) - bpd - E(var)93D - Doom - E(var)129 - Mod[mdg4] - E(var)3-93D - mod(mdg-4) - E-var(3)1 - l(3)L3101 - E-var(3)3 - l(3)03852 - mod(mdg4) - l(3)j2B7 - d		mod(mdg4)	chromatin - nucleus - plasma membrane - polytene chromoso	chromatin assembly or disassembly - establishment and/or maintenance of chromatin architecture - germ cell migration - induction of apoptosis - nuclear organization	chromatin binding - phosphatidate phosphatase activity - protein binding - RNA polymerase II transcription factor acti	campbell\Flag Cambridge: gene merge (internal view only)\Wed Jan 30 13:43:02 EST 2002	CG32491	FBgn0052491 - FBgn0011326 - FBgn0046992 - FBgn0010822 - FBgn0040580 - FBgn0010321	CG32491-RQ	modifier of mdg4	IPR000210 == BTB/POZ domain SCOP:54695 == POZ domain; mod(mdg4)|FBgn0002781|pp-CT20301|FBan0015802 SCOP:54695 == POZ domain; mod(mdg4)|FBgn0002781|pp-CT40908|FBan0015802 SCOP:54695 == POZ domain; mod(mdg4)|FBgn0002781|pp-CT40910|FBan0015802	93D8--9	3-70.7		FBal0117437 FBal0117436 FBal0117435 FBal0117434 FBal0117433 FBal0117432 FBal0086405 FBal0083800 FBal0117431 FBal0009492 FBal0043666 FBal0043667 FBal0060006 FBal0060005 FBal0046116 FBal0046117 FBal0097943 FBal0097942 F	AE003734	3R	multiple transcripts considered (model=1)
29923	381	2.11E-11	3.41E-231	2.35E-299	7.47E-15	0.021796136	3.04E-41	1	9213	GATTTGTGCCACGCGCTCCACCACCAAGTGCCGTGCTCGCATCCGTACCACCAAAAACAA	CG32491-RU	93D7	93D9	transcript	Tue Jan 29 11:51:46 EST 2002	validation_flag(short CDS) - sp_comment(Perfect match to REAL SP with corresponding FBgn)	CG32491	mod(mdg4)	Mon Dec 01 22:18:03 EST 2003	CG7836 - mod2.2 - E-(var)3-93D - mod(gypsy) - bpd - E(var)93D - Doom - E(var)129 - Mod[mdg4] - E(var)3-93D - mod(mdg-4) - E-var(3)1 - l(3)L3101 - E-var(3)3 - l(3)03852 - mod(mdg4) - l(3)j2B7 - d		mod(mdg4)	chromatin - nucleus - plasma membrane - polytene chromoso	chromatin assembly or disassembly - establishment and/or maintenance of chromatin architecture - germ cell migration - induction of apoptosis - nuclear organization	chromatin binding - phosphatidate phosphatase activity - protein binding - RNA polymerase II transcription factor acti	campbell\Flag Cambridge: gene merge (internal view only)\Wed Jan 30 13:43:02 EST 2002	CG32491	FBgn0052491 - FBgn0011326 - FBgn0046992 - FBgn0010822 - FBgn0040580 - FBgn0010321	CG32491-RU	modifier of mdg4	IPR000210 == BTB/POZ domain SCOP:54695 == POZ domain; mod(mdg4)|FBgn0002781|pp-CT20301|FBan0015802 SCOP:54695 == POZ domain; mod(mdg4)|FBgn0002781|pp-CT40908|FBan0015802 SCOP:54695 == POZ domain; mod(mdg4)|FBgn0002781|pp-CT40910|FBan0015802	93D8--9	3-70.7		FBal0117437 FBal0117436 FBal0117435 FBal0117434 FBal0117433 FBal0117432 FBal0086405 FBal0083800 FBal0117431 FBal0009492 FBal0043666 FBal0043667 FBal0060006 FBal0060005 FBal0046116 FBal0046117 FBal0097943 FBal0097942 F	AE003734	3R	multiple transcripts considered (model=1)
30326	381	2.11E-11	3.41E-231	2.35E-299	7.47E-15	0.021796136	3.04E-41	1	9616	CTCTTGAAGCGCACCGCTCAGGGCGAGTTCCTGGTGGTCAACGGGAAGTCTTACAAAAAA	CG32491-RK CG32491-RL	93D7	93D9	transcript	Mon Jan 28 18:31:44 EST 2002	protein_id(AAN13870) - sp_comment(Imperfect match to REAL SP with corresponding FBgn)	CG32491	mod(mdg4)	Mon Dec 01 22:18:03 EST 2003	CG7836 - mod2.2 - E-(var)3-93D - mod(gypsy) - bpd - E(var)93D - Doom - E(var)129 - Mod[mdg4] - E(var)3-93D - mod(mdg-4) - E-var(3)1 - l(3)L3101 - E-var(3)3 - l(3)03852 - mod(mdg4) - l(3)j2B7 - d		mod(mdg4)	chromatin - nucleus - plasma membrane - polytene chromoso	chromatin assembly or disassembly - establishment and/or maintenance of chromatin architecture - germ cell migration - induction of apoptosis - nuclear organization	chromatin binding - phosphatidate phosphatase activity - protein binding - RNA polymerase II transcription factor acti	campbell\Flag Cambridge: gene merge (internal view only)\Wed Jan 30 13:43:02 EST 2002	CG32491	FBgn0052491 - FBgn0011326 - FBgn0046992 - FBgn0010822 - FBgn0040580 - FBgn0010321	CG32491-RK	modifier of mdg4	IPR000210 == BTB/POZ domain SCOP:54695 == POZ domain; mod(mdg4)|FBgn0002781|pp-CT20301|FBan0015802 SCOP:54695 == POZ domain; mod(mdg4)|FBgn0002781|pp-CT40908|FBan0015802 SCOP:54695 == POZ domain; mod(mdg4)|FBgn0002781|pp-CT40910|FBan0015802	93D8--9	3-70.7		FBal0117437 FBal0117436 FBal0117435 FBal0117434 FBal0117433 FBal0117432 FBal0086405 FBal0083800 FBal0117431 FBal0009492 FBal0043666 FBal0043667 FBal0060006 FBal0060005 FBal0046116 FBal0046117 FBal0097943 FBal0097942 F	AE003734	3R	multiple transcripts considered (model=1)
16055	381	2.11E-11	3.41E-231	2.35E-299	7.47E-15	0.021796136	3.04E-41	1	14726	TATCGTATTCCTGAACAACGTCAGCCACTCGGCGCTGAAGGACCTCATCCAATTCATGTA	CG32491-RQ CG32491-RP CG32491-RF CG32491-RO CG32491-RE C	93D7	93D9	transcript	Mon Jan 28 18:42:17 EST 2002	protein_id(AAN13864) - sp_comment(Perfect match to REAL SP with corresponding FBgn)	CG32491	mod(mdg4)	Mon Dec 01 22:18:03 EST 2003	CG7836 - mod2.2 - E-(var)3-93D - mod(gypsy) - bpd - E(var)93D - Doom - E(var)129 - Mod[mdg4] - E(var)3-93D - mod(mdg-4) - E-var(3)1 - l(3)L3101 - E-var(3)3 - l(3)03852 - mod(mdg4) - l(3)j2B7 - d		mod(mdg4)	chromatin - nucleus - plasma membrane - polytene chromoso	chromatin assembly or disassembly - establishment and/or maintenance of chromatin architecture - germ cell migration - induction of apoptosis - nuclear organization	chromatin binding - phosphatidate phosphatase activity - protein binding - RNA polymerase II transcription factor acti	campbell\Flag Cambridge: gene merge (internal view only)\Wed Jan 30 13:43:02 EST 2002	CG32491	FBgn0052491 - FBgn0011326 - FBgn0046992 - FBgn0010822 - FBgn0040580 - FBgn0010321	CG32491-RQ	modifier of mdg4	IPR000210 == BTB/POZ domain SCOP:54695 == POZ domain; mod(mdg4)|FBgn0002781|pp-CT20301|FBan0015802 SCOP:54695 == POZ domain; mod(mdg4)|FBgn0002781|pp-CT40908|FBan0015802 SCOP:54695 == POZ domain; mod(mdg4)|FBgn0002781|pp-CT40910|FBan0015802	93D8--9	3-70.7		FBal0117437 FBal0117436 FBal0117435 FBal0117434 FBal0117433 FBal0117432 FBal0086405 FBal0083800 FBal0117431 FBal0009492 FBal0043666 FBal0043667 FBal0060006 FBal0060005 FBal0046116 FBal0046117 FBal0097943 FBal0097942 F	AE003734	3R	multiple transcripts considered (model=1)
36429	381	2.11E-11	3.41E-231	2.35E-299	7.47E-15	0.021796136	3.04E-41	1	15721	AGCAACAAGAGATTCAGCTGACCAGCGATGCAATTGCTGGAGCAATACTGGATGATGAAT	CG32491-RV	93D7	93D9	transcript	Tue Jan 29 11:50:22 EST 2002	validation_flag(short CDS) - sp_comment(Perfect match to REAL SP with corresponding FBgn)	CG32491	mod(mdg4)	Mon Dec 01 22:18:03 EST 2003	CG7836 - mod2.2 - E-(var)3-93D - mod(gypsy) - bpd - E(var)93D - Doom - E(var)129 - Mod[mdg4] - E(var)3-93D - mod(mdg-4) - E-var(3)1 - l(3)L3101 - E-var(3)3 - l(3)03852 - mod(mdg4) - l(3)j2B7 - d		mod(mdg4)	chromatin - nucleus - plasma membrane - polytene chromoso	chromatin assembly or disassembly - establishment and/or maintenance of chromatin architecture - germ cell migration - induction of apoptosis - nuclear organization	chromatin binding - phosphatidate phosphatase activity - protein binding - RNA polymerase II transcription factor acti	campbell\Flag Cambridge: gene merge (internal view only)\Wed Jan 30 13:43:02 EST 2002	CG32491	FBgn0052491 - FBgn0011326 - FBgn0046992 - FBgn0010822 - FBgn0040580 - FBgn0010321	CG32491-RV	modifier of mdg4	IPR000210 == BTB/POZ domain SCOP:54695 == POZ domain; mod(mdg4)|FBgn0002781|pp-CT20301|FBan0015802 SCOP:54695 == POZ domain; mod(mdg4)|FBgn0002781|pp-CT40908|FBan0015802 SCOP:54695 == POZ domain; mod(mdg4)|FBgn0002781|pp-CT40910|FBan0015802	93D8--9	3-70.7		FBal0117437 FBal0117436 FBal0117435 FBal0117434 FBal0117433 FBal0117432 FBal0086405 FBal0083800 FBal0117431 FBal0009492 FBal0043666 FBal0043667 FBal0060006 FBal0060005 FBal0046116 FBal0046117 FBal0097943 FBal0097942 F	AE003734	3R	multiple transcripts considered (model=1)
36814	381	2.11E-11	3.41E-231	2.35E-299	7.47E-15	0.021796136	3.04E-41	1	16106	GAGGATGAAGATTTCGAGGAGTTTGAGATTCAGGAGATCGACGAGATTGAATTGGACGAA	CG32491-RT	93D7	93D9	transcript	Tue Jan 29 11:53:00 EST 2002	validation_flag(short CDS) - sp_comment(Imperfect match to REAL SP with corresponding FBgn)	CG32491	mod(mdg4)	Mon Dec 01 22:18:03 EST 2003	CG7836 - mod2.2 - E-(var)3-93D - mod(gypsy) - bpd - E(var)93D - Doom - E(var)129 - Mod[mdg4] - E(var)3-93D - mod(mdg-4) - E-var(3)1 - l(3)L3101 - E-var(3)3 - l(3)03852 - mod(mdg4) - l(3)j2B7 - d		mod(mdg4)	chromatin - nucleus - plasma membrane - polytene chromoso	chromatin assembly or disassembly - establishment and/or maintenance of chromatin architecture - germ cell migration - induction of apoptosis - nuclear organization	chromatin binding - phosphatidate phosphatase activity - protein binding - RNA polymerase II transcription factor acti	campbell\Flag Cambridge: gene merge (internal view only)\Wed Jan 30 13:43:02 EST 2002	CG32491	FBgn0052491 - FBgn0011326 - FBgn0046992 - FBgn0010822 - FBgn0040580 - FBgn0010321	CG32491-RT	modifier of mdg4	IPR000210 == BTB/POZ domain SCOP:54695 == POZ domain; mod(mdg4)|FBgn0002781|pp-CT20301|FBan0015802 SCOP:54695 == POZ domain; mod(mdg4)|FBgn0002781|pp-CT40908|FBan0015802 SCOP:54695 == POZ domain; mod(mdg4)|FBgn0002781|pp-CT40910|FBan0015802	93D8--9	3-70.7		FBal0117437 FBal0117436 FBal0117435 FBal0117434 FBal0117433 FBal0117432 FBal0086405 FBal0083800 FBal0117431 FBal0009492 FBal0043666 FBal0043667 FBal0060006 FBal0060005 FBal0046116 FBal0046117 FBal0097943 FBal0097942 F	AE003734	3R	multiple transcripts considered (model=1)
36994	381	2.11E-11	3.41E-231	2.35E-299	7.47E-15	0.021796136	3.04E-41	1	16286	GAAATGCAATGCTCGGGTGGTCACCAATGTAGTTGAAGGTGTGCACAAAATAGTACTGGA	CG32491-RI	93D7	93D9	transcript	Mon Jan 28 18:31:40 EST 2002	protein_id(AAN13866) - sp_comment(Perfect match to REAL SP with corresponding FBgn)	CG32491	mod(mdg4)	Mon Dec 01 22:18:03 EST 2003	CG7836 - mod2.2 - E-(var)3-93D - mod(gypsy) - bpd - E(var)93D - Doom - E(var)129 - Mod[mdg4] - E(var)3-93D - mod(mdg-4) - E-var(3)1 - l(3)L3101 - E-var(3)3 - l(3)03852 - mod(mdg4) - l(3)j2B7 - d		mod(mdg4)	chromatin - nucleus - plasma membrane - polytene chromoso	chromatin assembly or disassembly - establishment and/or maintenance of chromatin architecture - germ cell migration - induction of apoptosis - nuclear organization	chromatin binding - phosphatidate phosphatase activity - protein binding - RNA polymerase II transcription factor acti	campbell\Flag Cambridge: gene merge (internal view only)\Wed Jan 30 13:43:02 EST 2002	CG32491	FBgn0052491 - FBgn0011326 - FBgn0046992 - FBgn0010822 - FBgn0040580 - FBgn0010321	CG32491-RI	modifier of mdg4	IPR000210 == BTB/POZ domain SCOP:54695 == POZ domain; mod(mdg4)|FBgn0002781|pp-CT20301|FBan0015802 SCOP:54695 == POZ domain; mod(mdg4)|FBgn0002781|pp-CT40908|FBan0015802 SCOP:54695 == POZ domain; mod(mdg4)|FBgn0002781|pp-CT40910|FBan0015802	93D8--9	3-70.7		FBal0117437 FBal0117436 FBal0117435 FBal0117434 FBal0117433 FBal0117432 FBal0086405 FBal0083800 FBal0117431 FBal0009492 FBal0043666 FBal0043667 FBal0060006 FBal0060005 FBal0046116 FBal0046117 FBal0097943 FBal0097942 F	AE003734	3R	multiple transcripts considered (model=1)
37056	381	2.11E-11	3.41E-231	2.35E-299	7.47E-15	0.021796136	3.04E-41	1	16348	AAGTGTCCTGCACGCATCACCATGTTAAAGGAGACGCCGCCCAAGTTCATCATCAACAAG	CG32491-RF	93D7	93D9	transcript	Mon Jan 28 18:16:55 EST 2002	protein_id(AAF55883) - sp_comment(Imperfect match to REAL SP with corresponding FBgn)	CG32491	mod(mdg4)	Mon Dec 01 22:18:03 EST 2003	CG7836 - mod2.2 - E-(var)3-93D - mod(gypsy) - bpd - E(var)93D - Doom - E(var)129 - Mod[mdg4] - E(var)3-93D - mod(mdg-4) - E-var(3)1 - l(3)L3101 - E-var(3)3 - l(3)03852 - mod(mdg4) - l(3)j2B7 - d		mod(mdg4)	chromatin - nucleus - plasma membrane - polytene chromoso	chromatin assembly or disassembly - establishment and/or maintenance of chromatin architecture - germ cell migration - induction of apoptosis - nuclear organization	chromatin binding - phosphatidate phosphatase activity - protein binding - RNA polymerase II transcription factor acti	campbell\Flag Cambridge: gene merge (internal view only)\Wed Jan 30 13:43:02 EST 2002	CG32491	FBgn0052491 - FBgn0011326 - FBgn0046992 - FBgn0010822 - FBgn0040580 - FBgn0010321	CG32491-RF	modifier of mdg4	IPR000210 == BTB/POZ domain SCOP:54695 == POZ domain; mod(mdg4)|FBgn0002781|pp-CT20301|FBan0015802 SCOP:54695 == POZ domain; mod(mdg4)|FBgn0002781|pp-CT40908|FBan0015802 SCOP:54695 == POZ domain; mod(mdg4)|FBgn0002781|pp-CT40910|FBan0015802	93D8--9	3-70.7		FBal0117437 FBal0117436 FBal0117435 FBal0117434 FBal0117433 FBal0117432 FBal0086405 FBal0083800 FBal0117431 FBal0009492 FBal0043666 FBal0043667 FBal0060006 FBal0060005 FBal0046116 FBal0046117 FBal0097943 FBal0097942 F	AE003734	3R	multiple transcripts considered (model=1)
40434	381	2.11E-11	3.41E-231	2.35E-299	7.47E-15	0.021796136	3.04E-41	1	19726	GCATGAGTACTTCTTCCTGAAAAACCAGAAGCAGGGTTTTAACCTGGTATTCAATGGATA	CG32491-RK	93D7	93D9	transcript	Mon Jan 28 18:31:44 EST 2002	protein_id(AAN13870) - sp_comment(Imperfect match to REAL SP with corresponding FBgn)	CG32491	mod(mdg4)	Mon Dec 01 22:18:03 EST 2003	CG7836 - mod2.2 - E-(var)3-93D - mod(gypsy) - bpd - E(var)93D - Doom - E(var)129 - Mod[mdg4] - E(var)3-93D - mod(mdg-4) - E-var(3)1 - l(3)L3101 - E-var(3)3 - l(3)03852 - mod(mdg4) - l(3)j2B7 - d		mod(mdg4)	chromatin - nucleus - plasma membrane - polytene chromoso	chromatin assembly or disassembly - establishment and/or maintenance of chromatin architecture - germ cell migration - induction of apoptosis - nuclear organization	chromatin binding - phosphatidate phosphatase activity - protein binding - RNA polymerase II transcription factor acti	campbell\Flag Cambridge: gene merge (internal view only)\Wed Jan 30 13:43:02 EST 2002	CG32491	FBgn0052491 - FBgn0011326 - FBgn0046992 - FBgn0010822 - FBgn0040580 - FBgn0010321	CG32491-RK	modifier of mdg4	IPR000210 == BTB/POZ domain SCOP:54695 == POZ domain; mod(mdg4)|FBgn0002781|pp-CT20301|FBan0015802 SCOP:54695 == POZ domain; mod(mdg4)|FBgn0002781|pp-CT40908|FBan0015802 SCOP:54695 == POZ domain; mod(mdg4)|FBgn0002781|pp-CT40910|FBan0015802	93D8--9	3-70.7		FBal0117437 FBal0117436 FBal0117435 FBal0117434 FBal0117433 FBal0117432 FBal0086405 FBal0083800 FBal0117431 FBal0009492 FBal0043666 FBal0043667 FBal0060006 FBal0060005 FBal0046116 FBal0046117 FBal0097943 FBal0097942 F	AE003734	3R	multiple transcripts considered (model=1)
384	384	0.974906825	5.48E-26		0.991918312				4891	ATGAATTCGACAAAAGCTTTGTTAAGCAGCAGGATAGTGGCCTTCGGACTTGAAAATCTG	CG18449-RB CG18449-RA	44C4	44C4	transcript	Mon Mar 11 00:21:07 EST 2002	protein_id(AAM68843) - sp_comment(Perfect match to HYPO SP record with corresponding FBgn)	CG18449	CG18449	Mon Dec 22 13:26:08 EST 2003	CG18449		CG18449				crosby\No data available to indicate which of two possible ORFs encodes the actual protein product.\Mon Mar 11 00:22:00 EST 2002 - andy\multiphase exon provisional (internal view only)\Fri Dec 19 17:09:12 EST 2003	CG18449	FBan0018449 - FBgn0033285	CG18449-RB			44C4			FBal0109055	AE003837	2R	single transcript considered (model=2)
384	384	0.974906825	5.48E-26		0.991918312				13200	CTGCTAAACAATTCATCTCGCAGTTTATCTCCACCCAAAGCAAAAACAAAAGGCGTTACG	CG18449-RB CG18449-RA	44C4	44C4	transcript	Mon Mar 11 00:21:07 EST 2002	protein_id(AAM68843) - sp_comment(Perfect match to HYPO SP record with corresponding FBgn)	CG18449	CG18449	Mon Dec 22 13:26:08 EST 2003	CG18449		CG18449				crosby\No data available to indicate which of two possible ORFs encodes the actual protein product.\Mon Mar 11 00:22:00 EST 2002 - andy\multiphase exon provisional (internal view only)\Fri Dec 19 17:09:12 EST 2003	CG18449	FBan0018449 - FBgn0033285	CG18449-RB			44C4			FBal0109055	AE003837	2R	single transcript considered (model=2)
384	384	0.974906825	5.48E-26		0.991918312				20301	AAATTCACTACAAACTCAACTCCAATCAAGAGCGAAACCACCAGAGAACTTGGCCACAAT	CG18449-RB CG18449-RA	44C4	44C4	transcript	Mon Mar 11 00:21:07 EST 2002	protein_id(AAM68843) - sp_comment(Perfect match to HYPO SP record with corresponding FBgn)	CG18449	CG18449	Mon Dec 22 13:26:08 EST 2003	CG18449		CG18449				crosby\No data available to indicate which of two possible ORFs encodes the actual protein product.\Mon Mar 11 00:22:00 EST 2002 - andy\multiphase exon provisional (internal view only)\Fri Dec 19 17:09:12 EST 2003	CG18449	FBan0018449 - FBgn0033285	CG18449-RB			44C4			FBal0109055	AE003837	2R	single transcript considered (model=2)
520	392	0.001247555	0.160255971	3.14E-27	0.436302258	0.961218316	0.352377732	0.999997622	6546	AATATAGCAGCTTATCTGGAAAATCCTGCCGTTGGCCTGAACAATCAATCACTGGACATT	CG7546-RB CG7546-RA	66A3	66A3	transcript	Thu Mar 27 15:58:33 EST 2003	protein_id(AAF50545) - sp_comment(Perfect match to HYPO SP record with corresponding FBgn)	CG7546	CG7546	Mon Dec 01 19:03:48 EST 2003	CG7546 - anon-EST:Liang-2.45 - clone 2.45		CG7546				campbell\DGC clone LD36241 appears problematic: incomplete CDS\Thu Mar 27 15:58:06 EST 2003 - campbell\DGC clone LD31525 appears problematic: incomplete CDS\Thu Mar 27 15:57:16 EST 2003	CG7546	FBgn0035793 - FBan0007546 - FBgn0025951	CG7546-RB							AE003558	3L	multiple transcripts considered (model=1)
39944	392	0.001247555	0.160255971	3.14E-27	0.436302258	0.961218316	0.352377732	0.999997622	19236	CACCAGTCGCCTGTCCAGACATTTACCCACCCAACTCGCTAATTTTTTGATTAATAATAT	CG7546-RA	66A3	66A3	transcript	Thu Mar 27 15:58:27 EST 2003	protein_id(AAF50546) - sp_comment(Blast failed)	CG7546	CG7546	Mon Dec 01 19:03:48 EST 2003	CG7546 - anon-EST:Liang-2.45 - clone 2.45		CG7546				campbell\DGC clone LD36241 appears problematic: incomplete CDS\Thu Mar 27 15:58:06 EST 2003 - campbell\DGC clone LD31525 appears problematic: incomplete CDS\Thu Mar 27 15:57:16 EST 2003	CG7546	FBgn0035793 - FBan0007546 - FBgn0025951	CG7546-RA							AE003558	3L	multiple transcripts considered (model=1)
395	395	0.114962735	1.13E-08	2.13E-69	0.043164614	0.90989828	9.06E-10	0.999999891	2407	ATCAACGTGGGTGATCTGCAAGGTGCTGTACATTTTAAGATTGTCAAATACGAGAGGATT	CG16973-RA CG16973-RE CG16973-RC CG16973-RD CG16973-RB	6.20E+07	6.20E+08	transcript	Mon Jun 02 18:58:03 EDT 2003	protein_id(AAF47658) - validation_flag(unusual splice) - sp_comment(Imperfect match to HYPO SP record with corresponding FBgn (assume that new one is better))	CG16973	msn	Mon Dec 01 17:42:28 EST 2003	Mishappen - unnamed - MESR5 - msn - NIK - l(3)6286 - Nik - msm - 6286 - l(3)06946 - l(3)j1E2 - l(3)03349		msn		activation of MAPKKK - dorsal closure - establishment of planar polarity - JNK cascade - oogenesis (sensu Insecta) - photoreceptor cell morphogenesis (sensu Drosoph	JUN kinase kinase kinase kinase activity - protein serine/threonine kinase activity - receptor signaling protein serin	mhuang\DGC clone appears problematic: incomplete CDS (LD16337)\Mon Jun 17 18:00:31 EDT 2002	CG16973	FBgn0035351 - FBgn0024520 - FBgn0010797 - FBgn0010909 - FBan0016973	CG16973-RA	misshapen	IPR000719 == Eukaryotic protein kinase IPR001245 == Tyrosine kinase catalytic domain IPR002290 == Serine/Threonine protein kinase family active site SCOP:56112 == Protein kinase-like (PK-like); msn|FBgn0010909|pp-CT37669|FBan0016973	62E6--7			FBal0061022 FBal0061021 FBal0061020 FBal0043688 FBal0043689 FBal0009465 FBal0043690 FBal0043691 FBal0043692 FBal0043693 FBal0009585 FBal0043694 FBal0088791 FBal0120443 FBal0129215 FBal0086977 FBal0126353 FBal0101256 F	AE003475	3L	multiple transcripts considered (model=1)
2685	395	0.114962735	1.13E-08	2.13E-69	0.043164614	0.90989828	9.06E-10	0.999999891	6042	AAGAATTCGATCAGCAAGACGCGCTCCTCCAGCAGTATTACTAATCTCTTGCACAAATCT	CG16973-RA CG16973-RB	6.20E+07	6.20E+08	transcript	Mon Jun 02 18:58:03 EDT 2003	protein_id(AAF47658) - validation_flag(unusual splice) - sp_comment(Imperfect match to HYPO SP record with corresponding FBgn (assume that new one is better))	CG16973	msn	Mon Dec 01 17:42:28 EST 2003	Mishappen - unnamed - MESR5 - msn - NIK - l(3)6286 - Nik - msm - 6286 - l(3)06946 - l(3)j1E2 - l(3)03349		msn		activation of MAPKKK - dorsal closure - establishment of planar polarity - JNK cascade - oogenesis (sensu Insecta) - photoreceptor cell morphogenesis (sensu Drosoph	JUN kinase kinase kinase kinase activity - protein serine/threonine kinase activity - receptor signaling protein serin	mhuang\DGC clone appears problematic: incomplete CDS (LD16337)\Mon Jun 17 18:00:31 EDT 2002	CG16973	FBgn0035351 - FBgn0024520 - FBgn0010797 - FBgn0010909 - FBan0016973	CG16973-RA	misshapen	IPR000719 == Eukaryotic protein kinase IPR001245 == Tyrosine kinase catalytic domain IPR002290 == Serine/Threonine protein kinase family active site SCOP:56112 == Protein kinase-like (PK-like); msn|FBgn0010909|pp-CT37669|FBan0016973	62E6--7			FBal0061022 FBal0061021 FBal0061020 FBal0043688 FBal0043689 FBal0009465 FBal0043690 FBal0043691 FBal0043692 FBal0043693 FBal0009585 FBal0043694 FBal0088791 FBal0120443 FBal0129215 FBal0086977 FBal0126353 FBal0101256 F	AE003475	3L	multiple transcripts considered (model=1)
35405	395	0.114962735	1.13E-08	2.13E-69	0.043164614	0.90989828	9.06E-10	0.999999891	14695	AGTGTACCAAAGGAACAGCATTTATAGCAGCAGCATCAGCAGTAAGAGCAAGGAGAATGA	CG16973-RA	6.20E+07	6.20E+08	transcript	Mon Jun 02 18:58:03 EDT 2003	protein_id(AAF47658) - validation_flag(unusual splice) - sp_comment(Imperfect match to HYPO SP record with corresponding FBgn (assume that new one is better))	CG16973	msn	Mon Dec 01 17:42:28 EST 2003	Mishappen - unnamed - MESR5 - msn - NIK - l(3)6286 - Nik - msm - 6286 - l(3)06946 - l(3)j1E2 - l(3)03349		msn		activation of MAPKKK - dorsal closure - establishment of planar polarity - JNK cascade - oogenesis (sensu Insecta) - photoreceptor cell morphogenesis (sensu Drosoph	JUN kinase kinase kinase kinase activity - protein serine/threonine kinase activity - receptor signaling protein serin	mhuang\DGC clone appears problematic: incomplete CDS (LD16337)\Mon Jun 17 18:00:31 EDT 2002	CG16973	FBgn0035351 - FBgn0024520 - FBgn0010797 - FBgn0010909 - FBan0016973	CG16973-RA	misshapen	IPR000719 == Eukaryotic protein kinase IPR001245 == Tyrosine kinase catalytic domain IPR002290 == Serine/Threonine protein kinase family active site SCOP:56112 == Protein kinase-like (PK-like); msn|FBgn0010909|pp-CT37669|FBan0016973	62E6--7			FBal0061022 FBal0061021 FBal0061020 FBal0043688 FBal0043689 FBal0009465 FBal0043690 FBal0043691 FBal0043692 FBal0043693 FBal0009585 FBal0043694 FBal0088791 FBal0120443 FBal0129215 FBal0086977 FBal0126353 FBal0101256 F	AE003475	3L	multiple transcripts considered (model=1)
37886	395	0.114962735	1.13E-08	2.13E-69	0.043164614	0.90989828	9.06E-10	0.999999891	17178	GGATCTACTCAGCCAGGCATCGCCGGCAACGCCACCACGCCATGATAAATCATCCAGTGA	CG16973-RA CG16973-RC CG16973-RD CG16973-RB	6.20E+07	6.20E+08	transcript	Mon Jun 02 18:58:03 EDT 2003	protein_id(AAF47658) - validation_flag(unusual splice) - sp_comment(Imperfect match to HYPO SP record with corresponding FBgn (assume that new one is better))	CG16973	msn	Mon Dec 01 17:42:28 EST 2003	Mishappen - unnamed - MESR5 - msn - NIK - l(3)6286 - Nik - msm - 6286 - l(3)06946 - l(3)j1E2 - l(3)03349		msn		activation of MAPKKK - dorsal closure - establishment of planar polarity - JNK cascade - oogenesis (sensu Insecta) - photoreceptor cell morphogenesis (sensu Drosoph	JUN kinase kinase kinase kinase activity - protein serine/threonine kinase activity - receptor signaling protein serin	mhuang\DGC clone appears problematic: incomplete CDS (LD16337)\Mon Jun 17 18:00:31 EDT 2002	CG16973	FBgn0035351 - FBgn0024520 - FBgn0010797 - FBgn0010909 - FBan0016973	CG16973-RA	misshapen	IPR000719 == Eukaryotic protein kinase IPR001245 == Tyrosine kinase catalytic domain IPR002290 == Serine/Threonine protein kinase family active site SCOP:56112 == Protein kinase-like (PK-like); msn|FBgn0010909|pp-CT37669|FBan0016973	62E6--7			FBal0061022 FBal0061021 FBal0061020 FBal0043688 FBal0043689 FBal0009465 FBal0043690 FBal0043691 FBal0043692 FBal0043693 FBal0009585 FBal0043694 FBal0088791 FBal0120443 FBal0129215 FBal0086977 FBal0126353 FBal0101256 F	AE003475	3L	multiple transcripts considered (model=1)
395	395	0.114962735	1.13E-08	2.13E-69	0.043164614	0.90989828	9.06E-10	0.999999891	20272	GTATACGATATCTATCTTCCCAAGCATACTCAGGGTGCAATCATTCCGCATTGTATTGTG	CG16973-RA CG16973-RE CG16973-RC CG16973-RD CG16973-RB	6.20E+07	6.20E+08	transcript	Mon Jun 02 18:58:03 EDT 2003	protein_id(AAF47658) - validation_flag(unusual splice) - sp_comment(Imperfect match to HYPO SP record with corresponding FBgn (assume that new one is better))	CG16973	msn	Mon Dec 01 17:42:28 EST 2003	Mishappen - unnamed - MESR5 - msn - NIK - l(3)6286 - Nik - msm - 6286 - l(3)06946 - l(3)j1E2 - l(3)03349		msn		activation of MAPKKK - dorsal closure - establishment of planar polarity - JNK cascade - oogenesis (sensu Insecta) - photoreceptor cell morphogenesis (sensu Drosoph	JUN kinase kinase kinase kinase activity - protein serine/threonine kinase activity - receptor signaling protein serin	mhuang\DGC clone appears problematic: incomplete CDS (LD16337)\Mon Jun 17 18:00:31 EDT 2002	CG16973	FBgn0035351 - FBgn0024520 - FBgn0010797 - FBgn0010909 - FBan0016973	CG16973-RA	misshapen	IPR000719 == Eukaryotic protein kinase IPR001245 == Tyrosine kinase catalytic domain IPR002290 == Serine/Threonine protein kinase family active site SCOP:56112 == Protein kinase-like (PK-like); msn|FBgn0010909|pp-CT37669|FBan0016973	62E6--7			FBal0061022 FBal0061021 FBal0061020 FBal0043688 FBal0043689 FBal0009465 FBal0043690 FBal0043691 FBal0043692 FBal0043693 FBal0009585 FBal0043694 FBal0088791 FBal0120443 FBal0129215 FBal0086977 FBal0126353 FBal0101256 F	AE003475	3L	multiple transcripts considered (model=1)
2685	395	0.114962735	1.13E-08	2.13E-69	0.043164614	0.90989828	9.06E-10	0.999999891	20391	CTCATCCGTGCATTCCACGCCATCGAAATCGTTTATCGCCAGCAGCGGAAGCGGTGGTCT	CG16973-RA CG16973-RB	6.20E+07	6.20E+08	transcript	Mon Jun 02 18:58:03 EDT 2003	protein_id(AAF47658) - validation_flag(unusual splice) - sp_comment(Imperfect match to HYPO SP record with corresponding FBgn (assume that new one is better))	CG16973	msn	Mon Dec 01 17:42:28 EST 2003	Mishappen - unnamed - MESR5 - msn - NIK - l(3)6286 - Nik - msm - 6286 - l(3)06946 - l(3)j1E2 - l(3)03349		msn		activation of MAPKKK - dorsal closure - establishment of planar polarity - JNK cascade - oogenesis (sensu Insecta) - photoreceptor cell morphogenesis (sensu Drosoph	JUN kinase kinase kinase kinase activity - protein serine/threonine kinase activity - receptor signaling protein serin	mhuang\DGC clone appears problematic: incomplete CDS (LD16337)\Mon Jun 17 18:00:31 EDT 2002	CG16973	FBgn0035351 - FBgn0024520 - FBgn0010797 - FBgn0010909 - FBan0016973	CG16973-RA	misshapen	IPR000719 == Eukaryotic protein kinase IPR001245 == Tyrosine kinase catalytic domain IPR002290 == Serine/Threonine protein kinase family active site SCOP:56112 == Protein kinase-like (PK-like); msn|FBgn0010909|pp-CT37669|FBan0016973	62E6--7			FBal0061022 FBal0061021 FBal0061020 FBal0043688 FBal0043689 FBal0009465 FBal0043690 FBal0043691 FBal0043692 FBal0043693 FBal0009585 FBal0043694 FBal0088791 FBal0120443 FBal0129215 FBal0086977 FBal0126353 FBal0101256 F	AE003475	3L	multiple transcripts considered (model=1)
21430	405	0.013633298	1.70035E-05	3.16E-28	0.116041863	0.944546142	0.102203803	0.999999484	665	AATAGTTTTTGGTTTGCCATTGGGGCTCTTATGCAACAAGGTTCTGACTTATATCCTAGG	CG11155-RD CG11155-RB	102F7	102F8	transcript	Thu Apr 25 22:57:58 EDT 2002	protein_id(AAN06582) - sp_comment(Imperfect match to HYPO SP record with corresponding FBgn (assume that new one is better))	CG11155	CG11155	Tue Dec 02 01:16:12 EST 2003	CT30863 - CG11155		CG11155		cation transport - nerve-nerve synaptic transmission	kainate selective glutamate receptor activity - ligand-gated ion channel activity	cdsmith\EST data suggest additional 5' exon(s)\Thu Apr 25 21:17:02 EDT 2002	CG11155	FBgn0039927 - FBan0011155	CG11155-RC							AE003846	4	multiple transcripts considered (model=1)
1115	405	0.013633298	1.70035E-05	3.16E-28	0.116041863	0.944546142	0.102203803	0.999999484	11174	GCATACATATTAGTATCTTTCGCGCTCTTTGTAATGGCTCGATTTTCTCCATATGAGTGG	CG11155-RD CG11155-RA CG11155-RB	102F7	102F8	transcript	Thu Apr 25 22:57:58 EDT 2002	protein_id(AAN06582) - sp_comment(Imperfect match to HYPO SP record with corresponding FBgn (assume that new one is better))	CG11155	CG11155	Tue Dec 02 01:16:12 EST 2003	CT30863 - CG11155		CG11155		cation transport - nerve-nerve synaptic transmission	kainate selective glutamate receptor activity - ligand-gated ion channel activity	cdsmith\EST data suggest additional 5' exon(s)\Thu Apr 25 21:17:02 EDT 2002	CG11155	FBgn0039927 - FBan0011155	CG11155-RC							AE003846	4	multiple transcripts considered (model=1)
405	405	0.013633298	1.70035E-05	3.16E-28	0.116041863	0.944546142	0.102203803	0.999999484	11668	TTTCTACGATTCAAATATCGCAAATATAACCTTGGTCGTTATGACTAGAGAGGAGCGGCC	CG11155-RC CG11155-RA CG11155-RB	102F7	102F8	transcript	Thu Apr 25 22:57:58 EDT 2002	protein_id(AAN06582) - sp_comment(Imperfect match to HYPO SP record with corresponding FBgn (assume that new one is better))	CG11155	CG11155	Tue Dec 02 01:16:12 EST 2003	CT30863 - CG11155		CG11155		cation transport - nerve-nerve synaptic transmission	kainate selective glutamate receptor activity - ligand-gated ion channel activity	cdsmith\EST data suggest additional 5' exon(s)\Thu Apr 25 21:17:02 EDT 2002	CG11155	FBgn0039927 - FBan0011155	CG11155-RC							AE003846	4	multiple transcripts considered (model=1)
1115	405	0.013633298	1.70035E-05	3.16E-28	0.116041863	0.944546142	0.102203803	0.999999484	13373	TCAAACAGTTTTTGGTTTATAACAGGAACATTCTTACGCCAAGGATCTGGACTTAATCCG	CG11155-RD CG11155-RA CG11155-RB	102F7	102F8	transcript	Thu Apr 25 22:57:58 EDT 2002	protein_id(AAN06582) - sp_comment(Imperfect match to HYPO SP record with corresponding FBgn (assume that new one is better))	CG11155	CG11155	Tue Dec 02 01:16:12 EST 2003	CT30863 - CG11155		CG11155		cation transport - nerve-nerve synaptic transmission	kainate selective glutamate receptor activity - ligand-gated ion channel activity	cdsmith\EST data suggest additional 5' exon(s)\Thu Apr 25 21:17:02 EDT 2002	CG11155	FBgn0039927 - FBan0011155	CG11155-RC							AE003846	4	multiple transcripts considered (model=1)
405	405	0.013633298	1.70035E-05	3.16E-28	0.116041863	0.944546142	0.102203803	0.999999484	18761	GTTTACATACCAGAGACTAATTCATGGAATGGAATCGTGCAGGAATTAATGGAAAGGGCA	CG11155-RC CG11155-RA CG11155-RB	102F7	102F8	transcript	Thu Apr 25 22:57:58 EDT 2002	protein_id(AAN06582) - sp_comment(Imperfect match to HYPO SP record with corresponding FBgn (assume that new one is better))	CG11155	CG11155	Tue Dec 02 01:16:12 EST 2003	CT30863 - CG11155		CG11155		cation transport - nerve-nerve synaptic transmission	kainate selective glutamate receptor activity - ligand-gated ion channel activity	cdsmith\EST data suggest additional 5' exon(s)\Thu Apr 25 21:17:02 EDT 2002	CG11155	FBgn0039927 - FBan0011155	CG11155-RC							AE003846	4	multiple transcripts considered (model=1)
20994	410	0.663024622	5.11E-19	1.17E-27	0.642877597	0.884538919	0.305256489	0.999417207	227	GATGTCAACGTGGACAAGCTGCGCAACGAGGACAAGATTCGTGGTCACTATGTGCCCAAA	CG9378-RB	85D21	85D21	transcript	Fri Aug 09 17:30:59 EDT 2002	sp_comment(Imperfect match to REAL SP with corresponding FBgn)	CG9378	Rlc1	Mon Dec 01 21:20:54 EST 2003	BcDNA:AT29239 - Rlc1 - MRP-L47		Rlc1	mitochondrial large ribosomal subunit		structural constituent of ribosome		CG9378	FBgn0014023 - FBan0009378 - CG9378 - FBgn0063700	CG9378-RB							AE003683	3R	multiple transcripts considered (model=1)
410	410	0.663024622	5.11E-19	1.17E-27	0.642877597	0.884538919	0.305256489	0.999417207	4932	GAGCGCAACATGCTGCTGACCATGGAGCACGAGTGCAATGACAAAATGGAAGTCTTCCCT	CG9378-RB CG9378-RA	85D21	85D21	transcript	Fri Aug 09 17:30:59 EDT 2002	sp_comment(Imperfect match to REAL SP with corresponding FBgn)	CG9378	Rlc1	Mon Dec 01 21:20:54 EST 2003	BcDNA:AT29239 - Rlc1 - MRP-L47		Rlc1	mitochondrial large ribosomal subunit		structural constituent of ribosome		CG9378	FBgn0014023 - FBan0009378 - CG9378 - FBgn0063700	CG9378-RB							AE003683	3R	multiple transcripts considered (model=1)
410	410	0.663024622	5.11E-19	1.17E-27	0.642877597	0.884538919	0.305256489	0.999417207	9925	AAATGTTTAAATTTGGCAAAAACTGTGGGAAATGCGACAGTCAGGAGCTTTTTGGCAGCT	CG9378-RB CG9378-RA	85D21	85D21	transcript	Fri Aug 09 17:30:59 EDT 2002	sp_comment(Imperfect match to REAL SP with corresponding FBgn)	CG9378	Rlc1	Mon Dec 01 21:20:54 EST 2003	BcDNA:AT29239 - Rlc1 - MRP-L47		Rlc1	mitochondrial large ribosomal subunit		structural constituent of ribosome		CG9378	FBgn0014023 - FBan0009378 - CG9378 - FBgn0063700	CG9378-RB							AE003683	3R	multiple transcripts considered (model=1)
411	411	0.072853887	1.31E-18		0.347240536				8315	GCAATGCGATTACGGCTCTGACTTTTGCCATATATCTGCTGAAACCTTTTTGGCCTTCCT	CG3297-RA CG3297-RC CG3297-RB	71A4	71B1	transcript	Fri May 24 18:15:14 EDT 2002	protein_id(AAF49688) - sp_comment(Perfect match to REAL SP with corresponding FBgn)	CG3297	mnd	Mon Dec 01 18:36:34 EST 2003	l(3)ds-5 - l(3)SG29 - l(3)o52 - l(3)B5 - l(3)ds5 - SG29 - md - mnd		mnd		amino acid metabolism - amino acid transport	amino acid transporter activity		CG3297	FBgn0002474 - FBan0003297 - FBgn0004717 - FBgn0002778	CG3297-RA	minidiscs	IPR002027 == Amino acid permease IPR002293 == Permease for amino acids and related compounds family I	71A4--B1	3-47.0		FBal0012366 FBal0012367 FBal0012368 FBal0012369 FBal0012370 FBal0012371 FBal0012372 FBal0012373 FBal0012374 FBal0012375 FBal0012376 FBal0012377 FBal0012378 FBal0012379 FBal0012380 FBal0012381 FBal0012382 FBal0012383 F	AE003532	3L	single transcript considered (model=2)
411	411	0.072853887	1.31E-18		0.347240536				12113	ATTTGCATCTCAATGCCGGTGGTCACGGTCATCTATATGATCACGAATATTGCATACTTT	CG3297-RA CG3297-RC CG3297-RB	71A4	71B1	transcript	Fri May 24 18:15:14 EDT 2002	protein_id(AAF49688) - sp_comment(Perfect match to REAL SP with corresponding FBgn)	CG3297	mnd	Mon Dec 01 18:36:34 EST 2003	l(3)ds-5 - l(3)SG29 - l(3)o52 - l(3)B5 - l(3)ds5 - SG29 - md - mnd		mnd		amino acid metabolism - amino acid transport	amino acid transporter activity		CG3297	FBgn0002474 - FBan0003297 - FBgn0004717 - FBgn0002778	CG3297-RA	minidiscs	IPR002027 == Amino acid permease IPR002293 == Permease for amino acids and related compounds family I	71A4--B1	3-47.0		FBal0012366 FBal0012367 FBal0012368 FBal0012369 FBal0012370 FBal0012371 FBal0012372 FBal0012373 FBal0012374 FBal0012375 FBal0012376 FBal0012377 FBal0012378 FBal0012379 FBal0012380 FBal0012381 FBal0012382 FBal0012383 F	AE003532	3L	single transcript considered (model=2)
420	420	0.018898615	2.75E-15		0.95495478				10239	AGTCTCAACTACACCCTAACCGCGGATGGAGCAGGCTTGCTGGCATATGCGCCAACTCAT	CG12952-RB CG12952-RA	85D7	85D7	transcript	Thu Mar 21 16:29:38 EST 2002	protein_id(AAN13413) - sp_comment(Imperfect match to HYPO SP record with corresponding FBgn (assume that new one is better))	CG12952	sage	Mon Dec 01 21:16:53 EST 2003	Sage - sage		sage	nucleus	regulation of transcription	transcription factor activity	mhuang\DGC clone appears problematic: may have incomplete CDS (RE59356)\Thu Mar 21 16:21:09 EST 2002	CG12952	FBgn0037672 - FBan0012952	CG12952-RB							AE003682	3R	single transcript considered (model=2)
420	420	0.018898615	2.75E-15		0.95495478				14114	TGTGCCTGGAGCGGCGGAAGTAGTTCACCTTATGATAATGGCAACGATCATTGGGGAGCG	CG12952-RB CG12952-RA	85D7	85D7	transcript	Thu Mar 21 16:29:38 EST 2002	protein_id(AAN13413) - sp_comment(Imperfect match to HYPO SP record with corresponding FBgn (assume that new one is better))	CG12952	sage	Mon Dec 01 21:16:53 EST 2003	Sage - sage		sage	nucleus	regulation of transcription	transcription factor activity	mhuang\DGC clone appears problematic: may have incomplete CDS (RE59356)\Thu Mar 21 16:21:09 EST 2002	CG12952	FBgn0037672 - FBan0012952	CG12952-RB							AE003682	3R	single transcript considered (model=2)
420	420	0.018898615	2.75E-15		0.95495478				16870	AAGCTACCCATATCCAAGCCAAATGGGAAAAAGTACTCCAAAATCGAGAGTTTGAGGATT	CG12952-RB CG12952-RA	85D7	85D7	transcript	Thu Mar 21 16:29:38 EST 2002	protein_id(AAN13413) - sp_comment(Imperfect match to HYPO SP record with corresponding FBgn (assume that new one is better))	CG12952	sage	Mon Dec 01 21:16:53 EST 2003	Sage - sage		sage	nucleus	regulation of transcription	transcription factor activity	mhuang\DGC clone appears problematic: may have incomplete CDS (RE59356)\Thu Mar 21 16:21:09 EST 2002	CG12952	FBgn0037672 - FBan0012952	CG12952-RB							AE003682	3R	single transcript considered (model=2)
423	423	0.948352498	1.89E-09		0.993855832				7575	TCCGCCCTAAAACCCACATCTTTGCGTGAGCGGATTTATGATTTCTTTGCTAATCTATTC	CG8606-RB CG8606-RA	65F4	65F4	transcript	Mon May 20 16:46:12 EDT 2002	protein_id(AAN12050) - sp_comment(Imperfect match to REAL SP with corresponding FBgn)	CG8606	RhoGEF4	Mon Dec 01 19:06:50 EST 2003	RhoGEF4		RhoGEF4		regulation of cell shape	Rho guanyl-nucleotide exchange factor activity - signal transducer activity		CG8606	FBgn0035761 - FBan0008606	CG8606-RB							AE003559	3L	single transcript considered (model=2)
423	423	0.948352498	1.89E-09		0.993855832				12155	GAAATTACCCAGTATCTGATTCATTTGCAGAACTCTTTGGTGAATCGCACACCGAACATT	CG8606-RB CG8606-RA	65F4	65F4	transcript	Mon May 20 16:46:12 EDT 2002	protein_id(AAN12050) - sp_comment(Imperfect match to REAL SP with corresponding FBgn)	CG8606	RhoGEF4	Mon Dec 01 19:06:50 EST 2003	RhoGEF4		RhoGEF4		regulation of cell shape	Rho guanyl-nucleotide exchange factor activity - signal transducer activity		CG8606	FBgn0035761 - FBan0008606	CG8606-RB							AE003559	3L	single transcript considered (model=2)
7298	426	0.095483123	0.009162752	2.33E-23	0.076396752	0.999941102	0.416257088	0.999993751	12829	AATCCATATTATCAAACGATCTGCCAAGGATGCCAGCAGCTCATCTGAGGAGCATAATGA	CG4716-RB CG4716-RA	49F13	49F13	transcript	Tue Mar 12 19:08:38 EST 2002	protein_id(AAM68605) - sp_comment(Imperfect match to HYPO SP record with corresponding FBgn (assume that new one is better))	CG4716	CG4716	Tue Dec 02 00:25:10 EST 2003	CG4716		CG4716					CG4716	FBgn0033820 - FBan0004716	CG4716-RB							AE003819	2R	multiple transcripts considered (model=1)
7298	426	0.095483123	0.009162752	2.33E-23	0.076396752	0.999941102	0.416257088	0.999993751	16758	GAGGAAAAGACAACACCAGCTGCGGTAGAAGAAACAACTACGGAGCACACTGCTAGGAAA	CG4716-RB CG4716-RA	49F13	49F13	transcript	Tue Mar 12 19:08:38 EST 2002	protein_id(AAM68605) - sp_comment(Imperfect match to HYPO SP record with corresponding FBgn (assume that new one is better))	CG4716	CG4716	Tue Dec 02 00:25:10 EST 2003	CG4716		CG4716					CG4716	FBgn0033820 - FBan0004716	CG4716-RB							AE003819	2R	multiple transcripts considered (model=1)
41027	426	0.095483123	0.009162752	2.33E-23	0.076396752	0.999941102	0.416257088	0.999993751	20319	TAAGAATTTCAATCTACAATCTGCATATGACCGGGCCGTAAGCTTTTGTAAGCAAAGGGA	CG4716-RA	49F13	49F13	transcript	Tue Mar 12 19:08:45 EST 2002	protein_id(AAF58393) - sp_comment(Perfect match to HYPO SP record with corresponding FBgn)	CG4716	CG4716	Tue Dec 02 00:25:10 EST 2003	CG4716		CG4716					CG4716	FBgn0033820 - FBan0004716	CG4716-RA							AE003819	2R	multiple transcripts considered (model=1)
26565	428	0.185050162	6.06E-41	9.88E-40	0.694400527	0.897459198	0.632761261	0.975022688	5855	GGGCACACTAATTTAACAAGCAAGGGGATTATAAATGATCTTCAAATTGCTGGAAACACA	CG4916-RA	31B1	31B1	transcript	Tue Dec 11 09:29:57 EST 2001	protein_id(AAF52881) - sp_comment(Perfect match to REAL SP with corresponding FBgn)	CG4916	me31B	Mon Dec 01 20:21:58 EST 2003	me31B - l(2)k06607 - ME31B - DmRH3 - Me31B		me31B		nucleobase nucleoside nucleotide and nucleic acid metabolism	ATP-dependent RNA helicase activity - nucleic acid binding		CG4916	FBgn0004419 - FBan0004916 - FBgn0022123	CG4916-RA							AE003628	2L	multiple transcripts considered (model=1)
428	428	0.185050162	6.06E-41	9.88E-40	0.694400527	0.897459198	0.632761261	0.975022688	13878	TCTGCATCGGATTGAAAAAGAACTTGGAACCGAAATAAAGCCTATTCCGAAGGTCATAGA	CG4916-RB CG4916-RA	31B1	31B1	transcript	Tue Dec 11 09:30:02 EST 2001	protein_id(AAN10728) - sp_comment(Imperfect match to REAL SP with corresponding FBgn)	CG4916	me31B	Mon Dec 01 20:21:58 EST 2003	me31B - l(2)k06607 - ME31B - DmRH3 - Me31B		me31B		nucleobase nucleoside nucleotide and nucleic acid metabolism	ATP-dependent RNA helicase activity - nucleic acid binding		CG4916	FBgn0004419 - FBan0004916 - FBgn0022123	CG4916-RB							AE003628	2L	multiple transcripts considered (model=1)
10802	429	6.01E-07	0.171298511	3.91E-11	0.189044341	0.509070451	0.075629386	0.999998986	6268	AGTACAACGAGCCCCACGAGTCCCTCACCAACAAGAACATCATCGAGAAGGAGAACAAGA	CG1429-RC CG1429-RF CG1429-RB CG1429-RE CG1429-RA CG1429	46C4	46C7	transcript	Tue Mar 12 20:49:20 EST 2002	protein_id(AAM71045) - validation_flag(transposon in gene) - sp_comment(Perfect match to REAL SP with corresponding FBgn)	CG1429	Mef2	Tue Dec 02 00:49:35 EST 2003	mef-2 - D-mef2 - MEF2 - unnamed - Dmef-2 - C - DMef2 - Mef2 - D-MEF2 - Mef - DMEF-2 - mef2 - Dmef2 - DMEF2 - dmef2 - BEST:SD04091 - SD04091 - dMef2 - mef - MEF-2 - dMEF2 - Dmef - D-Mef2 - DMef-2		Mef2	mediator complex - nucleus	cell proliferation - heart development - mesoderm development - ovarian follicle cell development (sensu Insecta) - regulation of myogenesis - regulation of transcr	RNA polymerase II transcription mediator activity - transcription factor activity		CG1429	CG1429 - FBgn0047353 - FBgn0010437 - FBgn0011656 - FBan0001429	CG1429-RE	Myocyte enhancing factor 2	IPR002100 == MADS-box domain SCOP:55455 == SRF-like; Mef2|FBgn0011656|pp-CT3413|FBan0001429	46C4--7			FBal0044934 FBal0044932 FBal0044933 FBal0033789 FBal0156259 FBal0156258 FBal0156257 FBal0156255 FBal0156254 FBal0156256 FBal0156253 FBal0156252 FBal0156251 FBal0156250 FBal0156249 FBal0156248 FBal0156247 FBal0119459 F	AE003831	2R	multiple transcripts considered (model=1)
7924	429	6.01E-07	0.171298511	3.91E-11	0.189044341	0.509070451	0.075629386	0.999998986	6600	AATATGTCAGCGCCGGATGATGTGGGATATGCAGATCAACGACAGAGCCAGACATCGCTT	CG1429-RD CG1429-RF CG1429-RB CG1429-RC CG1429-RA	46C4	46C7	transcript	Tue Mar 12 20:49:20 EST 2002	protein_id(AAM71044) - evidence(experimental) - citation(FBrf0111895) - sp_comment(Imperfect match to REAL SP with corresponding FBgn)	CG1429	Mef2	Tue Dec 02 00:49:35 EST 2003	mef-2 - D-mef2 - MEF2 - unnamed - Dmef-2 - C - DMef2 - Mef2 - D-MEF2 - Mef - DMEF-2 - mef2 - Dmef2 - DMEF2 - dmef2 - BEST:SD04091 - SD04091 - dMef2 - mef - MEF-2 - dMEF2 - Dmef - D-Mef2 - DMef-2		Mef2	mediator complex - nucleus	cell proliferation - heart development - mesoderm development - ovarian follicle cell development (sensu Insecta) - regulation of myogenesis - regulation of transcr	RNA polymerase II transcription mediator activity - transcription factor activity		CG1429	CG1429 - FBgn0047353 - FBgn0010437 - FBgn0011656 - FBan0001429	CG1429-RD	Myocyte enhancing factor 2	IPR002100 == MADS-box domain SCOP:55455 == SRF-like; Mef2|FBgn0011656|pp-CT3413|FBan0001429	46C4--7			FBal0044934 FBal0044932 FBal0044933 FBal0033789 FBal0156259 FBal0156258 FBal0156257 FBal0156255 FBal0156254 FBal0156256 FBal0156253 FBal0156252 FBal0156251 FBal0156250 FBal0156249 FBal0156248 FBal0156247 FBal0119459 F	AE003831	2R	multiple transcripts considered (model=1)
7924	429	6.01E-07	0.171298511	3.91E-11	0.189044341	0.509070451	0.075629386	0.999998986	15280	AAATGTCGAACAGGCCACCAATCTTAGCGTACTGAGCCACGCGCAGCAACATCACCTGGG	CG1429-RD CG1429-RF CG1429-RB CG1429-RC CG1429-RA	46C4	46C7	transcript	Tue Mar 12 20:49:20 EST 2002	protein_id(AAM71044) - evidence(experimental) - citation(FBrf0111895) - sp_comment(Imperfect match to REAL SP with corresponding FBgn)	CG1429	Mef2	Tue Dec 02 00:49:35 EST 2003	mef-2 - D-mef2 - MEF2 - unnamed - Dmef-2 - C - DMef2 - Mef2 - D-MEF2 - Mef - DMEF-2 - mef2 - Dmef2 - DMEF2 - dmef2 - BEST:SD04091 - SD04091 - dMef2 - mef - MEF-2 - dMEF2 - Dmef - D-Mef2 - DMef-2		Mef2	mediator complex - nucleus	cell proliferation - heart development - mesoderm development - ovarian follicle cell development (sensu Insecta) - regulation of myogenesis - regulation of transcr	RNA polymerase II transcription mediator activity - transcription factor activity		CG1429	CG1429 - FBgn0047353 - FBgn0010437 - FBgn0011656 - FBan0001429	CG1429-RD	Myocyte enhancing factor 2	IPR002100 == MADS-box domain SCOP:55455 == SRF-like; Mef2|FBgn0011656|pp-CT3413|FBan0001429	46C4--7			FBal0044934 FBal0044932 FBal0044933 FBal0033789 FBal0156259 FBal0156258 FBal0156257 FBal0156255 FBal0156254 FBal0156256 FBal0156253 FBal0156252 FBal0156251 FBal0156250 FBal0156249 FBal0156248 FBal0156247 FBal0119459 F	AE003831	2R	multiple transcripts considered (model=1)
40479	429	6.01E-07	0.171298511	3.91E-11	0.189044341	0.509070451	0.075629386	0.999998986	19771	ATCCATCGGGTTCCATGCTGGAGATGTCGAACGGCTATCCGCATTCACACTCGCCGCTTG	CG1429-RD CG1429-RB CG1429-RC CG1429-RA	46C4	46C7	transcript	Tue Mar 12 20:49:20 EST 2002	protein_id(AAM71044) - evidence(experimental) - citation(FBrf0111895) - sp_comment(Imperfect match to REAL SP with corresponding FBgn)	CG1429	Mef2	Tue Dec 02 00:49:35 EST 2003	mef-2 - D-mef2 - MEF2 - unnamed - Dmef-2 - C - DMef2 - Mef2 - D-MEF2 - Mef - DMEF-2 - mef2 - Dmef2 - DMEF2 - dmef2 - BEST:SD04091 - SD04091 - dMef2 - mef - MEF-2 - dMEF2 - Dmef - D-Mef2 - DMef-2		Mef2	mediator complex - nucleus	cell proliferation - heart development - mesoderm development - ovarian follicle cell development (sensu Insecta) - regulation of myogenesis - regulation of transcr	RNA polymerase II transcription mediator activity - transcription factor activity		CG1429	CG1429 - FBgn0047353 - FBgn0010437 - FBgn0011656 - FBan0001429	CG1429-RD	Myocyte enhancing factor 2	IPR002100 == MADS-box domain SCOP:55455 == SRF-like; Mef2|FBgn0011656|pp-CT3413|FBan0001429	46C4--7			FBal0044934 FBal0044932 FBal0044933 FBal0033789 FBal0156259 FBal0156258 FBal0156257 FBal0156255 FBal0156254 FBal0156256 FBal0156253 FBal0156252 FBal0156251 FBal0156250 FBal0156249 FBal0156248 FBal0156247 FBal0119459 F	AE003831	2R	multiple transcripts considered (model=1)
8164	432	0.163691659	4.40E-16	0.320821813	0.396789004	0.795186674	8.23E-11	0.999427685	13344	TCCGTCAGTGAATGACAAATTCAGAGGGCTAGTTAACATCTTACCGGAAATCCATGCCAT	CG4059-RA CG4059-RB	75D8	7.50E+02	transcript	Fri Jun 07 14:15:46 EDT 2002	protein_id(AAN11667) - sp_comment(Imperfect match to REAL SP with corresponding FBgn)	CG4059	ftz-f1	Mon Dec 01 18:24:54 EST 2003	&bgr;-Ftz-F1 - ftz-f1&agr; - &bgr;ftz-F1 - NR5A1 - FTZ-F1 - dFtz-F1&agr; - &bgr;FTZ-F1 - FTZ-F1&agr; - CG13378 - dFTZ-F1&agr; - FIP1 - &bgr; FTZ-F1 - &agr;ftz-f1 - Ftz-f1 - &bgr;ftz-f1 - ftz-f1		ftz-f1	cytoplasm - nucleus	cell death - larval or pupal development (sensu Insecta) - metamorphosis (sensu Insecta) - regulation of transcription from Pol II promoter - regulation of transcri	DNA binding - ligand-dependent nuclear receptor activity - transcription cofactor activity - transcription factor acti	bmatthew\Transposon inserted in intron\Fri Jun 07 13:25:28 EDT 2002 - bmatthew\EST data suggest additional 5' exon(s)\Fri Jun 07 14:09:00 EDT 2002 - bmatthew\DGC clone LD34889 appears problematic: incomplete CDS\Fri Jun 07 13:27:28 EDT 2002	CG4059	FBgn0001078 - FBan0004059 - FBgn0010807 - FBgn0040788	CG4059-RA							AE003519	3L	multiple transcripts considered (model=1)
35222	432	0.163691659	4.40E-16	0.320821813	0.396789004	0.795186674	8.23E-11	0.999427685	14512	AAAATCCAAATGGCAACAACAGTAGCATAATTGTGCCGCCCGTCGAATATCATCAATTGA	CG4059-RB	75D8	7.50E+02	transcript	Fri Jun 07 14:15:52 EDT 2002	protein_id(AAF49231) - validation_flag(transposon in gene) - sp_comment(Imperfect match to REAL SP with corresponding FBgn)	CG4059	ftz-f1	Mon Dec 01 18:24:54 EST 2003	&bgr;-Ftz-F1 - ftz-f1&agr; - &bgr;ftz-F1 - NR5A1 - FTZ-F1 - dFtz-F1&agr; - &bgr;FTZ-F1 - FTZ-F1&agr; - CG13378 - dFTZ-F1&agr; - FIP1 - &bgr; FTZ-F1 - &agr;ftz-f1 - Ftz-f1 - &bgr;ftz-f1 - ftz-f1		ftz-f1	cytoplasm - nucleus	cell death - larval or pupal development (sensu Insecta) - metamorphosis (sensu Insecta) - regulation of transcription from Pol II promoter - regulation of transcri	DNA binding - ligand-dependent nuclear receptor activity - transcription cofactor activity - transcription factor acti	bmatthew\Transposon inserted in intron\Fri Jun 07 13:25:28 EDT 2002 - bmatthew\EST data suggest additional 5' exon(s)\Fri Jun 07 14:09:00 EDT 2002 - bmatthew\DGC clone LD34889 appears problematic: incomplete CDS\Fri Jun 07 13:27:28 EDT 2002	CG4059	FBgn0001078 - FBan0004059 - FBgn0010807 - FBgn0040788	CG4059-RB							AE003519	3L	multiple transcripts considered (model=1)
8164	432	0.163691659	4.40E-16	0.320821813	0.396789004	0.795186674	8.23E-11	0.999427685	16749	ATCTCGCCGGGCTACCAGCAAGCATATCCAAATATGAACATTAAGCAGGAAATTCAAATA	CG4059-RA CG4059-RB	75D8	7.50E+02	transcript	Fri Jun 07 14:15:46 EDT 2002	protein_id(AAN11667) - sp_comment(Imperfect match to REAL SP with corresponding FBgn)	CG4059	ftz-f1	Mon Dec 01 18:24:54 EST 2003	&bgr;-Ftz-F1 - ftz-f1&agr; - &bgr;ftz-F1 - NR5A1 - FTZ-F1 - dFtz-F1&agr; - &bgr;FTZ-F1 - FTZ-F1&agr; - CG13378 - dFTZ-F1&agr; - FIP1 - &bgr; FTZ-F1 - &agr;ftz-f1 - Ftz-f1 - &bgr;ftz-f1 - ftz-f1		ftz-f1	cytoplasm - nucleus	cell death - larval or pupal development (sensu Insecta) - metamorphosis (sensu Insecta) - regulation of transcription from Pol II promoter - regulation of transcri	DNA binding - ligand-dependent nuclear receptor activity - transcription cofactor activity - transcription factor acti	bmatthew\Transposon inserted in intron\Fri Jun 07 13:25:28 EDT 2002 - bmatthew\EST data suggest additional 5' exon(s)\Fri Jun 07 14:09:00 EDT 2002 - bmatthew\DGC clone LD34889 appears problematic: incomplete CDS\Fri Jun 07 13:27:28 EDT 2002	CG4059	FBgn0001078 - FBan0004059 - FBgn0010807 - FBgn0040788	CG4059-RA							AE003519	3L	multiple transcripts considered (model=1)
433	433	0.103914138	4.29E-10		0.757427044				4060	TTTGGAAATCCAAAGGAGGTGACTCCCGAAACCCTGAGCACTTACACATACGATCTGCAT	CG14346-RA CG14346-RB	22A1	22A1	transcript	Tue Nov 20 13:00:50 EST 2001	protein_id(AAF51377) - sp_comment(Perfect match to HYPO SP record with corresponding FBgn)	CG14346	CG14346	Mon Dec 01 19:30:00 EST 2003	CG14346		CG14346				crosby\DGC2 cDNA data not available at time of annotation.\Fri Nov 30 16:28:41 EST 2001	CG14346	FBgn0031337 - FBan0014346	CG14346-RA							AE003586	2L	single transcript considered (model=2)
26467	438	0.000436257	0.042396096	1.36E-81	0.08940752	0.993733304	0.000616694	0.999999982	5757	CTCAATAACAACCAAACGACCGCTGGAGTAGCTATGATGAATGGACACACCAATAATAAT	CG14619-RC	20B1	20B1	transcript	Wed Jul 17 20:54:06 EDT 2002	protein_id(AAN09566) - sp_comment(Imperfect match to HYPO SP record with corresponding FBgn (assume that new one is better))	CG14619	CG14619	Mon Dec 01 19:16:41 EST 2003	CG14619		CG14619		protein deubiquitination - proteolysis and peptidolysis	ubiquitin-specific protease activity		CG14619	FBgn0031187 - FBan0014619	CG14619-RC							AE003574	X	multiple transcripts considered (model=1)
438	438	0.000436257	0.042396096	1.36E-81	0.08940752	0.993733304	0.000616694	0.999999982	5846	AGTCAGCGATGCCTTGTCCGAAAACCATCTCGTTTCATCCAGTGCCTATATTCTTTTCTA	CG14619-RA CG14619-RE CG14619-RD CG14619-RB CG14619-RC	20B1	20B1	transcript	Wed Jun 26 14:03:42 EDT 2002	protein_id(AAF50952) - validation_flag(transposon in gene) - sp_comment(Imperfect match to HYPO SP record with corresponding FBgn (assume that new one is better))	CG14619	CG14619	Mon Dec 01 19:16:41 EST 2003	CG14619		CG14619		protein deubiquitination - proteolysis and peptidolysis	ubiquitin-specific protease activity		CG14619	FBgn0031187 - FBan0014619	CG14619-RA							AE003574	X	multiple transcripts considered (model=1)
30694	438	0.000436257	0.042396096	1.36E-81	0.08940752	0.993733304	0.000616694	0.999999982	9984	GTCTATCTCTGCTCTCAACTTCACCCAAAAGAAATGCCATTTACGAACGAAATCAGGAGA	CG14619-RA CG14619-RE CG14619-RD	20B1	20B1	transcript	Wed Jun 26 14:03:42 EDT 2002	protein_id(AAF50952) - validation_flag(transposon in gene) - sp_comment(Imperfect match to HYPO SP record with corresponding FBgn (assume that new one is better))	CG14619	CG14619	Mon Dec 01 19:16:41 EST 2003	CG14619		CG14619		protein deubiquitination - proteolysis and peptidolysis	ubiquitin-specific protease activity		CG14619	FBgn0031187 - FBan0014619	CG14619-RA							AE003574	X	multiple transcripts considered (model=1)
438	438	0.000436257	0.042396096	1.36E-81	0.08940752	0.993733304	0.000616694	0.999999982	12361	CGAAAATGCACCAAGAGCTTCACCATTCAACGTTTCCCCAAATATCTTGTTATACACCTA	CG14619-RA CG14619-RE CG14619-RD CG14619-RB CG14619-RC	20B1	20B1	transcript	Wed Jun 26 14:03:42 EDT 2002	protein_id(AAF50952) - validation_flag(transposon in gene) - sp_comment(Imperfect match to HYPO SP record with corresponding FBgn (assume that new one is better))	CG14619	CG14619	Mon Dec 01 19:16:41 EST 2003	CG14619		CG14619		protein deubiquitination - proteolysis and peptidolysis	ubiquitin-specific protease activity		CG14619	FBgn0031187 - FBan0014619	CG14619-RA							AE003574	X	multiple transcripts considered (model=1)
39656	438	0.000436257	0.042396096	1.36E-81	0.08940752	0.993733304	0.000616694	0.999999982	18948	CACTGAACTCGTCATCCCTGAAACATAACTCGGATGATGGCTACAAGACCGCCTCCTCTT	CG14619-RA CG14619-RE CG14619-RD CG14619-RC	20B1	20B1	transcript	Wed Jun 26 14:03:42 EDT 2002	protein_id(AAF50952) - validation_flag(transposon in gene) - sp_comment(Imperfect match to HYPO SP record with corresponding FBgn (assume that new one is better))	CG14619	CG14619	Mon Dec 01 19:16:41 EST 2003	CG14619		CG14619		protein deubiquitination - proteolysis and peptidolysis	ubiquitin-specific protease activity		CG14619	FBgn0031187 - FBan0014619	CG14619-RA							AE003574	X	multiple transcripts considered (model=1)
9845	442	7.16E-10	0.03776954	7.37E-114	0.002878502	0.564039441	2.74E-10	1	2772	GATGGACGTCTGAGCATCAACGATATCATCGTATCGGTGAACGATGTGTCCGTGGTGGAT	CG1725-RF CG1725-RH CG1725-RG CG1725-RB CG1725-RE CG1725	10B6	10B10	transcript	Thu Jun 27 11:25:13 EDT 2002	protein_id(AAN09630) - sp_comment(Perfect match to REAL SP with corresponding FBgn)	CG1725	dlg1	Mon Dec 01 17:51:02 EST 2003	CG1730 - l(1)d.lg.-1 - misb - l(1)dlg-1 - 11 - dlgA - dlg - l(1)l.pr.-2 - d. lg.-1 - l(1)d.lg-1 - l(1)G19 - Drodlg - l(1)L11 - l(1)10Bf - DlgA - dlg-A - l(1)discs large - dlg-1 - Dlg - l(1)dlg1		dlg1	apical cortex - apicolateral plasma membrane - basolatera	asymmetric protein localization - asymmetric protein localization involved in cell fate commitment - basal protein localization - cell proliferation - cytoskeleton	epidermal growth factor receptor binding - guanylate kinase activity - protein binding - structural constituent of cyt	mhuang\Flag Cambridge: gene merge (internal view only)\Thu Jun 27 11:17:05 EDT 2002	CG1725	FBgn0030295 - FBgn0010108 - FBgn0001624 - FBan0001725	CG1725-RF	discs large 1	IPR000619 == Guanylate kinase IPR001478 == PDZ domain (also known as DHR or GLGF) SCOP:50044 == SH3-domain; dlg1|FBgn0001624|pp-CT4934|FBan0001725 SCOP:50156 == PDZ domain-like; dlg1|FBgn0001624|pp-CT4934|FBan0001725 SCOP:52540 == P-loop containing nucleotide triphosphate hydrolas	10B6--10	1-34.8		FBal0002670 FBal0002671 FBal0002672 FBal0002673 FBal0002674 FBal0002675 FBal0002676 FBal0002677 FBal0002678 FBal0002679 FBal0002680 FBal0002681 FBal0002682 FBal0002683 FBal0002684 FBal0002685 FBal0002686 FBal0002687 F	AE003486	X	multiple transcripts considered (model=1)
25849	442	7.16E-10	0.03776954	7.37E-114	0.002878502	0.564039441	2.74E-10	1	5139	ATTGCGCCTATGAGTTTAACAACGACGCCTCATCCAATCAAACCAACCAATCAGCACTCA	CG1725-RF CG1725-RB	10B6	10B10	transcript	Thu Jun 27 11:25:13 EDT 2002	protein_id(AAN09630) - sp_comment(Perfect match to REAL SP with corresponding FBgn)	CG1725	dlg1	Mon Dec 01 17:51:02 EST 2003	CG1730 - l(1)d.lg.-1 - misb - l(1)dlg-1 - 11 - dlgA - dlg - l(1)l.pr.-2 - d. lg.-1 - l(1)d.lg-1 - l(1)G19 - Drodlg - l(1)L11 - l(1)10Bf - DlgA - dlg-A - l(1)discs large - dlg-1 - Dlg - l(1)dlg1		dlg1	apical cortex - apicolateral plasma membrane - basolatera	asymmetric protein localization - asymmetric protein localization involved in cell fate commitment - basal protein localization - cell proliferation - cytoskeleton	epidermal growth factor receptor binding - guanylate kinase activity - protein binding - structural constituent of cyt	mhuang\Flag Cambridge: gene merge (internal view only)\Thu Jun 27 11:17:05 EDT 2002	CG1725	FBgn0030295 - FBgn0010108 - FBgn0001624 - FBan0001725	CG1725-RF	discs large 1	IPR000619 == Guanylate kinase IPR001478 == PDZ domain (also known as DHR or GLGF) SCOP:50044 == SH3-domain; dlg1|FBgn0001624|pp-CT4934|FBan0001725 SCOP:50156 == PDZ domain-like; dlg1|FBgn0001624|pp-CT4934|FBan0001725 SCOP:52540 == P-loop containing nucleotide triphosphate hydrolas	10B6--10	1-34.8		FBal0002670 FBal0002671 FBal0002672 FBal0002673 FBal0002674 FBal0002675 FBal0002676 FBal0002677 FBal0002678 FBal0002679 FBal0002680 FBal0002681 FBal0002682 FBal0002683 FBal0002684 FBal0002685 FBal0002686 FBal0002687 F	AE003486	X	multiple transcripts considered (model=1)
2887	442	7.16E-10	0.03776954	7.37E-114	0.002878502	0.564039441	2.74E-10	1	5782	AAGAGCATACAACAAAAGACAGCGGAGACCTTGCAAATTGCAACCAAATGGGAAAAGGAT	CG1725-RC CG1725-RJ CG1725-RI CG1725-RH CG1725-RB CG1725	10B6	10B10	transcript	Thu Jun 27 11:25:13 EDT 2002	protein_id(AAF48037) - sp_comment(Imperfect match to REAL SP with corresponding FBgn)	CG1725	dlg1	Mon Dec 01 17:51:02 EST 2003	CG1730 - l(1)d.lg.-1 - misb - l(1)dlg-1 - 11 - dlgA - dlg - l(1)l.pr.-2 - d. lg.-1 - l(1)d.lg-1 - l(1)G19 - Drodlg - l(1)L11 - l(1)10Bf - DlgA - dlg-A - l(1)discs large - dlg-1 - Dlg - l(1)dlg1		dlg1	apical cortex - apicolateral plasma membrane - basolatera	asymmetric protein localization - asymmetric protein localization involved in cell fate commitment - basal protein localization - cell proliferation - cytoskeleton	epidermal growth factor receptor binding - guanylate kinase activity - protein binding - structural constituent of cyt	mhuang\Flag Cambridge: gene merge (internal view only)\Thu Jun 27 11:17:05 EDT 2002	CG1725	FBgn0030295 - FBgn0010108 - FBgn0001624 - FBan0001725	CG1725-RC	discs large 1	IPR000619 == Guanylate kinase IPR001478 == PDZ domain (also known as DHR or GLGF) SCOP:50044 == SH3-domain; dlg1|FBgn0001624|pp-CT4934|FBan0001725 SCOP:50156 == PDZ domain-like; dlg1|FBgn0001624|pp-CT4934|FBan0001725 SCOP:52540 == P-loop containing nucleotide triphosphate hydrolas	10B6--10	1-34.8		FBal0002670 FBal0002671 FBal0002672 FBal0002673 FBal0002674 FBal0002675 FBal0002676 FBal0002677 FBal0002678 FBal0002679 FBal0002680 FBal0002681 FBal0002682 FBal0002683 FBal0002684 FBal0002685 FBal0002686 FBal0002687 F	AE003486	X	multiple transcripts considered (model=1)
31538	442	7.16E-10	0.03776954	7.37E-114	0.002878502	0.564039441	2.74E-10	1	10828	ATGGAGCAGATAACTCTGATCTACTTGGAGAATAATGATGCTGACTATCGTAAGTCGAGC	CG1725-RF	10B6	10B10	transcript	Thu Jun 27 11:25:13 EDT 2002	protein_id(AAN09630) - sp_comment(Perfect match to REAL SP with corresponding FBgn)	CG1725	dlg1	Mon Dec 01 17:51:02 EST 2003	CG1730 - l(1)d.lg.-1 - misb - l(1)dlg-1 - 11 - dlgA - dlg - l(1)l.pr.-2 - d. lg.-1 - l(1)d.lg-1 - l(1)G19 - Drodlg - l(1)L11 - l(1)10Bf - DlgA - dlg-A - l(1)discs large - dlg-1 - Dlg - l(1)dlg1		dlg1	apical cortex - apicolateral plasma membrane - basolatera	asymmetric protein localization - asymmetric protein localization involved in cell fate commitment - basal protein localization - cell proliferation - cytoskeleton	epidermal growth factor receptor binding - guanylate kinase activity - protein binding - structural constituent of cyt	mhuang\Flag Cambridge: gene merge (internal view only)\Thu Jun 27 11:17:05 EDT 2002	CG1725	FBgn0030295 - FBgn0010108 - FBgn0001624 - FBan0001725	CG1725-RF	discs large 1	IPR000619 == Guanylate kinase IPR001478 == PDZ domain (also known as DHR or GLGF) SCOP:50044 == SH3-domain; dlg1|FBgn0001624|pp-CT4934|FBan0001725 SCOP:50156 == PDZ domain-like; dlg1|FBgn0001624|pp-CT4934|FBan0001725 SCOP:52540 == P-loop containing nucleotide triphosphate hydrolas	10B6--10	1-34.8		FBal0002670 FBal0002671 FBal0002672 FBal0002673 FBal0002674 FBal0002675 FBal0002676 FBal0002677 FBal0002678 FBal0002679 FBal0002680 FBal0002681 FBal0002682 FBal0002683 FBal0002684 FBal0002685 FBal0002686 FBal0002687 F	AE003486	X	multiple transcripts considered (model=1)
2560	442	7.16E-10	0.03776954	7.37E-114	0.002878502	0.564039441	2.74E-10	1	11741	TACCACTTTGTATCCTCTCGCGAGCAAATGGAACGGGATATTCAGAATCATCTGTTCATC	CG1725-RD CG1725-RH CG1725-RG CG1725-RB CG1725-RE CG1725	10B6	10B10	transcript	Thu Jun 27 11:25:13 EDT 2002	protein_id(AAF48039) - sp_comment(Imperfect match to REAL SP with corresponding FBgn)	CG1725	dlg1	Mon Dec 01 17:51:02 EST 2003	CG1730 - l(1)d.lg.-1 - misb - l(1)dlg-1 - 11 - dlgA - dlg - l(1)l.pr.-2 - d. lg.-1 - l(1)d.lg-1 - l(1)G19 - Drodlg - l(1)L11 - l(1)10Bf - DlgA - dlg-A - l(1)discs large - dlg-1 - Dlg - l(1)dlg1		dlg1	apical cortex - apicolateral plasma membrane - basolatera	asymmetric protein localization - asymmetric protein localization involved in cell fate commitment - basal protein localization - cell proliferation - cytoskeleton	epidermal growth factor receptor binding - guanylate kinase activity - protein binding - structural constituent of cyt	mhuang\Flag Cambridge: gene merge (internal view only)\Thu Jun 27 11:17:05 EDT 2002	CG1725	FBgn0030295 - FBgn0010108 - FBgn0001624 - FBan0001725	CG1725-RD	discs large 1	IPR000619 == Guanylate kinase IPR001478 == PDZ domain (also known as DHR or GLGF) SCOP:50044 == SH3-domain; dlg1|FBgn0001624|pp-CT4934|FBan0001725 SCOP:50156 == PDZ domain-like; dlg1|FBgn0001624|pp-CT4934|FBan0001725 SCOP:52540 == P-loop containing nucleotide triphosphate hydrolas	10B6--10	1-34.8		FBal0002670 FBal0002671 FBal0002672 FBal0002673 FBal0002674 FBal0002675 FBal0002676 FBal0002677 FBal0002678 FBal0002679 FBal0002680 FBal0002681 FBal0002682 FBal0002683 FBal0002684 FBal0002685 FBal0002686 FBal0002687 F	AE003486	X	multiple transcripts considered (model=1)
6586	442	7.16E-10	0.03776954	7.37E-114	0.002878502	0.564039441	2.74E-10	1	13756	ATCTGCATCTGCATCAGTCATTGCAAGCAACAACACAATCAGCAACACCACAGTCACCAC	CG1725-RD CG1725-RG CG1725-RE CG1725-RA	10B6	10B10	transcript	Thu Jun 27 11:25:13 EDT 2002	protein_id(AAF48039) - sp_comment(Imperfect match to REAL SP with corresponding FBgn)	CG1725	dlg1	Mon Dec 01 17:51:02 EST 2003	CG1730 - l(1)d.lg.-1 - misb - l(1)dlg-1 - 11 - dlgA - dlg - l(1)l.pr.-2 - d. lg.-1 - l(1)d.lg-1 - l(1)G19 - Drodlg - l(1)L11 - l(1)10Bf - DlgA - dlg-A - l(1)discs large - dlg-1 - Dlg - l(1)dlg1		dlg1	apical cortex - apicolateral plasma membrane - basolatera	asymmetric protein localization - asymmetric protein localization involved in cell fate commitment - basal protein localization - cell proliferation - cytoskeleton	epidermal growth factor receptor binding - guanylate kinase activity - protein binding - structural constituent of cyt	mhuang\Flag Cambridge: gene merge (internal view only)\Thu Jun 27 11:17:05 EDT 2002	CG1725	FBgn0030295 - FBgn0010108 - FBgn0001624 - FBan0001725	CG1725-RD	discs large 1	IPR000619 == Guanylate kinase IPR001478 == PDZ domain (also known as DHR or GLGF) SCOP:50044 == SH3-domain; dlg1|FBgn0001624|pp-CT4934|FBan0001725 SCOP:50156 == PDZ domain-like; dlg1|FBgn0001624|pp-CT4934|FBan0001725 SCOP:52540 == P-loop containing nucleotide triphosphate hydrolas	10B6--10	1-34.8		FBal0002670 FBal0002671 FBal0002672 FBal0002673 FBal0002674 FBal0002675 FBal0002676 FBal0002677 FBal0002678 FBal0002679 FBal0002680 FBal0002681 FBal0002682 FBal0002683 FBal0002684 FBal0002685 FBal0002686 FBal0002687 F	AE003486	X	multiple transcripts considered (model=1)
2560	442	7.16E-10	0.03776954	7.37E-114	0.002878502	0.564039441	2.74E-10	1	15233	AGGGACATGCGGCAGCTAATAATAATCTGGATAAGCAATCGACATTGGATCGAAAGAAAA	CG1725-RD CG1725-RH CG1725-RG CG1725-RB CG1725-RE CG1725	10B6	10B10	transcript	Thu Jun 27 11:25:13 EDT 2002	protein_id(AAF48039) - sp_comment(Imperfect match to REAL SP with corresponding FBgn)	CG1725	dlg1	Mon Dec 01 17:51:02 EST 2003	CG1730 - l(1)d.lg.-1 - misb - l(1)dlg-1 - 11 - dlgA - dlg - l(1)l.pr.-2 - d. lg.-1 - l(1)d.lg-1 - l(1)G19 - Drodlg - l(1)L11 - l(1)10Bf - DlgA - dlg-A - l(1)discs large - dlg-1 - Dlg - l(1)dlg1		dlg1	apical cortex - apicolateral plasma membrane - basolatera	asymmetric protein localization - asymmetric protein localization involved in cell fate commitment - basal protein localization - cell proliferation - cytoskeleton	epidermal growth factor receptor binding - guanylate kinase activity - protein binding - structural constituent of cyt	mhuang\Flag Cambridge: gene merge (internal view only)\Thu Jun 27 11:17:05 EDT 2002	CG1725	FBgn0030295 - FBgn0010108 - FBgn0001624 - FBan0001725	CG1725-RD	discs large 1	IPR000619 == Guanylate kinase IPR001478 == PDZ domain (also known as DHR or GLGF) SCOP:50044 == SH3-domain; dlg1|FBgn0001624|pp-CT4934|FBan0001725 SCOP:50156 == PDZ domain-like; dlg1|FBgn0001624|pp-CT4934|FBan0001725 SCOP:52540 == P-loop containing nucleotide triphosphate hydrolas	10B6--10	1-34.8		FBal0002670 FBal0002671 FBal0002672 FBal0002673 FBal0002674 FBal0002675 FBal0002676 FBal0002677 FBal0002678 FBal0002679 FBal0002680 FBal0002681 FBal0002682 FBal0002683 FBal0002684 FBal0002685 FBal0002686 FBal0002687 F	AE003486	X	multiple transcripts considered (model=1)
6586	442	7.16E-10	0.03776954	7.37E-114	0.002878502	0.564039441	2.74E-10	1	15980	AAGCGCGACGGCGGCGGCAGCGGCGGCGGATTCATCAAGAAAGTTTCGTCACTCTTCAAT	CG1725-RD CG1725-RG CG1725-RE CG1725-RA	10B6	10B10	transcript	Thu Jun 27 11:25:13 EDT 2002	protein_id(AAF48039) - sp_comment(Imperfect match to REAL SP with corresponding FBgn)	CG1725	dlg1	Mon Dec 01 17:51:02 EST 2003	CG1730 - l(1)d.lg.-1 - misb - l(1)dlg-1 - 11 - dlgA - dlg - l(1)l.pr.-2 - d. lg.-1 - l(1)d.lg-1 - l(1)G19 - Drodlg - l(1)L11 - l(1)10Bf - DlgA - dlg-A - l(1)discs large - dlg-1 - Dlg - l(1)dlg1		dlg1	apical cortex - apicolateral plasma membrane - basolatera	asymmetric protein localization - asymmetric protein localization involved in cell fate commitment - basal protein localization - cell proliferation - cytoskeleton	epidermal growth factor receptor binding - guanylate kinase activity - protein binding - structural constituent of cyt	mhuang\Flag Cambridge: gene merge (internal view only)\Thu Jun 27 11:17:05 EDT 2002	CG1725	FBgn0030295 - FBgn0010108 - FBgn0001624 - FBan0001725	CG1725-RD	discs large 1	IPR000619 == Guanylate kinase IPR001478 == PDZ domain (also known as DHR or GLGF) SCOP:50044 == SH3-domain; dlg1|FBgn0001624|pp-CT4934|FBan0001725 SCOP:50156 == PDZ domain-like; dlg1|FBgn0001624|pp-CT4934|FBan0001725 SCOP:52540 == P-loop containing nucleotide triphosphate hydrolas	10B6--10	1-34.8		FBal0002670 FBal0002671 FBal0002672 FBal0002673 FBal0002674 FBal0002675 FBal0002676 FBal0002677 FBal0002678 FBal0002679 FBal0002680 FBal0002681 FBal0002682 FBal0002683 FBal0002684 FBal0002685 FBal0002686 FBal0002687 F	AE003486	X	multiple transcripts considered (model=1)
6586	442	7.16E-10	0.03776954	7.37E-114	0.002878502	0.564039441	2.74E-10	1	17448	CAACTCCTTCTATAACAATGCTTCCATGCCCGCCCTGCCTGTCGAATCCAATCAAACAAA	CG1725-RD CG1725-RG CG1725-RE CG1725-RA	10B6	10B10	transcript	Thu Jun 27 11:25:13 EDT 2002	protein_id(AAF48039) - sp_comment(Imperfect match to REAL SP with corresponding FBgn)	CG1725	dlg1	Mon Dec 01 17:51:02 EST 2003	CG1730 - l(1)d.lg.-1 - misb - l(1)dlg-1 - 11 - dlgA - dlg - l(1)l.pr.-2 - d. lg.-1 - l(1)d.lg-1 - l(1)G19 - Drodlg - l(1)L11 - l(1)10Bf - DlgA - dlg-A - l(1)discs large - dlg-1 - Dlg - l(1)dlg1		dlg1	apical cortex - apicolateral plasma membrane - basolatera	asymmetric protein localization - asymmetric protein localization involved in cell fate commitment - basal protein localization - cell proliferation - cytoskeleton	epidermal growth factor receptor binding - guanylate kinase activity - protein binding - structural constituent of cyt	mhuang\Flag Cambridge: gene merge (internal view only)\Thu Jun 27 11:17:05 EDT 2002	CG1725	FBgn0030295 - FBgn0010108 - FBgn0001624 - FBan0001725	CG1725-RD	discs large 1	IPR000619 == Guanylate kinase IPR001478 == PDZ domain (also known as DHR or GLGF) SCOP:50044 == SH3-domain; dlg1|FBgn0001624|pp-CT4934|FBan0001725 SCOP:50156 == PDZ domain-like; dlg1|FBgn0001624|pp-CT4934|FBan0001725 SCOP:52540 == P-loop containing nucleotide triphosphate hydrolas	10B6--10	1-34.8		FBal0002670 FBal0002671 FBal0002672 FBal0002673 FBal0002674 FBal0002675 FBal0002676 FBal0002677 FBal0002678 FBal0002679 FBal0002680 FBal0002681 FBal0002682 FBal0002683 FBal0002684 FBal0002685 FBal0002686 FBal0002687 F	AE003486	X	multiple transcripts considered (model=1)
9845	442	7.16E-10	0.03776954	7.37E-114	0.002878502	0.564039441	2.74E-10	1	17764	AACTGGCGGTGGCCACGTTGAAATCGATCACCGACAAGGTGACGCTGATCATTGGAAAGA	CG1725-RF CG1725-RH CG1725-RG CG1725-RB CG1725-RE CG1725	10B6	10B10	transcript	Thu Jun 27 11:25:13 EDT 2002	protein_id(AAN09630) - sp_comment(Perfect match to REAL SP with corresponding FBgn)	CG1725	dlg1	Mon Dec 01 17:51:02 EST 2003	CG1730 - l(1)d.lg.-1 - misb - l(1)dlg-1 - 11 - dlgA - dlg - l(1)l.pr.-2 - d. lg.-1 - l(1)d.lg-1 - l(1)G19 - Drodlg - l(1)L11 - l(1)10Bf - DlgA - dlg-A - l(1)discs large - dlg-1 - Dlg - l(1)dlg1		dlg1	apical cortex - apicolateral plasma membrane - basolatera	asymmetric protein localization - asymmetric protein localization involved in cell fate commitment - basal protein localization - cell proliferation - cytoskeleton	epidermal growth factor receptor binding - guanylate kinase activity - protein binding - structural constituent of cyt	mhuang\Flag Cambridge: gene merge (internal view only)\Thu Jun 27 11:17:05 EDT 2002	CG1725	FBgn0030295 - FBgn0010108 - FBgn0001624 - FBan0001725	CG1725-RF	discs large 1	IPR000619 == Guanylate kinase IPR001478 == PDZ domain (also known as DHR or GLGF) SCOP:50044 == SH3-domain; dlg1|FBgn0001624|pp-CT4934|FBan0001725 SCOP:50156 == PDZ domain-like; dlg1|FBgn0001624|pp-CT4934|FBan0001725 SCOP:52540 == P-loop containing nucleotide triphosphate hydrolas	10B6--10	1-34.8		FBal0002670 FBal0002671 FBal0002672 FBal0002673 FBal0002674 FBal0002675 FBal0002676 FBal0002677 FBal0002678 FBal0002679 FBal0002680 FBal0002681 FBal0002682 FBal0002683 FBal0002684 FBal0002685 FBal0002686 FBal0002687 F	AE003486	X	multiple transcripts considered (model=1)
39455	442	7.16E-10	0.03776954	7.37E-114	0.002878502	0.564039441	2.74E-10	1	18747	CAGATACAGATACAGTCACTTACACAGACATACCCAAACGCACACCAGCGCAAGCGAGTC	CG1725-RC CG1725-RJ CG1725-RI	10B6	10B10	transcript	Thu Jun 27 11:25:13 EDT 2002	protein_id(AAF48037) - sp_comment(Imperfect match to REAL SP with corresponding FBgn)	CG1725	dlg1	Mon Dec 01 17:51:02 EST 2003	CG1730 - l(1)d.lg.-1 - misb - l(1)dlg-1 - 11 - dlgA - dlg - l(1)l.pr.-2 - d. lg.-1 - l(1)d.lg-1 - l(1)G19 - Drodlg - l(1)L11 - l(1)10Bf - DlgA - dlg-A - l(1)discs large - dlg-1 - Dlg - l(1)dlg1		dlg1	apical cortex - apicolateral plasma membrane - basolatera	asymmetric protein localization - asymmetric protein localization involved in cell fate commitment - basal protein localization - cell proliferation - cytoskeleton	epidermal growth factor receptor binding - guanylate kinase activity - protein binding - structural constituent of cyt	mhuang\Flag Cambridge: gene merge (internal view only)\Thu Jun 27 11:17:05 EDT 2002	CG1725	FBgn0030295 - FBgn0010108 - FBgn0001624 - FBan0001725	CG1725-RC	discs large 1	IPR000619 == Guanylate kinase IPR001478 == PDZ domain (also known as DHR or GLGF) SCOP:50044 == SH3-domain; dlg1|FBgn0001624|pp-CT4934|FBan0001725 SCOP:50156 == PDZ domain-like; dlg1|FBgn0001624|pp-CT4934|FBan0001725 SCOP:52540 == P-loop containing nucleotide triphosphate hydrolas	10B6--10	1-34.8		FBal0002670 FBal0002671 FBal0002672 FBal0002673 FBal0002674 FBal0002675 FBal0002676 FBal0002677 FBal0002678 FBal0002679 FBal0002680 FBal0002681 FBal0002682 FBal0002683 FBal0002684 FBal0002685 FBal0002686 FBal0002687 F	AE003486	X	multiple transcripts considered (model=1)
24382	455	0.014035813	3.17E-22	8.41E-12	0.181798463	0.703539569	1.69E-33	0.999946339	3634	CGAGAAGATTGTGCTGCGAGGGAACACCACCATACGCACCGTGGACTCCACTTCCACATA	CG1193-RA	83C3	83C4	transcript	Thu Jan 03 18:20:27 EST 2002	protein_id(AAF51955) - sp_comment(Imperfect match to SP corresponding to a different FBgn)	CG1193	CG1193	Mon Dec 01 19:47:26 EST 2003	DmCG1193 - CG1193		CG1193	endoplasmic reticulum - katanin - microtubule associated	intracellular protein transport - microtubule severing - microtubule-based process	ATPase activity - microtubule binding		CG1193	FBgn0037375 - FBan0001193	CG1193-RA							AE003601	3R	multiple transcripts considered (model=1)
4197	455	0.014035813	3.17E-22	8.41E-12	0.181798463	0.703539569	1.69E-33	0.999946339	13276	GGACATCGATGAGGCTTTCCGGAGACGTTTTGAAAAGCGAATCTATATTCCTCTCCCAAA	CG1193-RB CG1193-RA	83C3	83C4	transcript	Tue Apr 02 19:21:23 EST 2002	protein_id(AAF51954) - sp_comment(Imperfect match to SP corresponding to a different FBgn)	CG1193	CG1193	Mon Dec 01 19:47:26 EST 2003	DmCG1193 - CG1193		CG1193	endoplasmic reticulum - katanin - microtubule associated	intracellular protein transport - microtubule severing - microtubule-based process	ATPase activity - microtubule binding		CG1193	FBgn0037375 - FBan0001193	CG1193-RB							AE003601	3R	multiple transcripts considered (model=1)
4197	455	0.014035813	3.17E-22	8.41E-12	0.181798463	0.703539569	1.69E-33	0.999946339	14670	TCAGATTAAGCAAATCCGACGCGAGGAGGTTGACCAGCCGATTACTTTGCAGGACTTCCA	CG1193-RB CG1193-RA	83C3	83C4	transcript	Tue Apr 02 19:21:23 EST 2002	protein_id(AAF51954) - sp_comment(Imperfect match to SP corresponding to a different FBgn)	CG1193	CG1193	Mon Dec 01 19:47:26 EST 2003	DmCG1193 - CG1193		CG1193	endoplasmic reticulum - katanin - microtubule associated	intracellular protein transport - microtubule severing - microtubule-based process	ATPase activity - microtubule binding		CG1193	FBgn0037375 - FBan0001193	CG1193-RB							AE003601	3R	multiple transcripts considered (model=1)
36169	455	0.014035813	3.17E-22	8.41E-12	0.181798463	0.703539569	1.69E-33	0.999946339	15459	CGTGGATCCGAGCGGCGGAGTGGCCCAGTTGCTCAACAACAATTCGAGTCTCTACAATCA	CG1193-RB	83C3	83C4	transcript	Tue Apr 02 19:21:23 EST 2002	protein_id(AAF51954) - sp_comment(Imperfect match to SP corresponding to a different FBgn)	CG1193	CG1193	Mon Dec 01 19:47:26 EST 2003	DmCG1193 - CG1193		CG1193	endoplasmic reticulum - katanin - microtubule associated	intracellular protein transport - microtubule severing - microtubule-based process	ATPase activity - microtubule binding		CG1193	FBgn0037375 - FBan0001193	CG1193-RB							AE003601	3R	multiple transcripts considered (model=1)
466	466	2.14E-07	0.599351664	5.39E-91	0.009344972	0.967363758	0.000760403	1	1388	ACCAGCTTCGGTGGCCACGTCAGCGGTCTCGCCGCAGCCGAGCTCCAGTTCCACTGGATC	CG14307-RE CG14307-RM CG14307-RC CG14307-RL CG14307-RJ C	91A7	91B3	transcript	Wed Jan 23 13:27:30 EST 2002	protein_id(AAN13776) - sp_comment(Imperfect match to REAL SP with corresponding FBgn)	CG14307	fru	Mon Dec 01 22:05:30 EST 2003	CT22773 - BtbVI - cg7689 - BTB-VI - cg7688 - fru - CG7689 - CG7690 - CG7688 - ms(3)06411 - fru-satori - fty - sat		fru	nucleus	central nervous system development - chromatin assembly or disassembly - copulation - development - male courtship behavior (sensu Insecta) - male courtship behavio	RNA polymerase II transcription factor activity - transcription factor activity	mhuang\The transcripts are determined according to FBrf0130128 except that the C termini of transcripts TypeE and TypeEM are determined according to FBrf0136019. In FBrf0130128 the last exon of TypeE and TypeEM appears truncated by a premature stop codon possibly due to sequence variation among strains.\Wed Jan 23 13:44:07 EST 2002 - andy\Additional transcripts were made as per FBrf0150711.\Wed J…	CG14307	FBgn0038625 - FBgn0038624 - FBgn0038623 - FBgn0012048 - FBgn0001076 - FBgn0000728	CG14307-RE	fruitless	IPR000210 == BTB/POZ domain IPR000822 == Zinc finger C2H2 type SCOP:54695 == POZ domain; fru|FBgn0004652|pp-CT22773|FBan0007689 SCOP:57667 == C2H2 and C2HC zinc fingers; fru|FBgn0004652|pp-CT22823|FBan0007688	91A8--B3			FBal0004157 FBal0028196 FBal0028197 FBal0031284 FBal0126397 FBal0144305 FBal0138228 FBal0126396 FBal0126395 FBal0031286 FBal0031285 FBal0057430 FBal0126393 FBal0057429 FBal0126394 FBal0057427 FBal0144306 FBal0144308 F	AE003722	3R	multiple transcripts considered (model=1)
466	466	2.14E-07	0.599351664	5.39E-91	0.009344972	0.967363758	0.000760403	1	2271	ATCGGATATCTATGTGGATGGCGGCTACAATTGCGAGTACAAGTGCAAGGAGCTCAACAT	CG14307-RE CG14307-RM CG14307-RC CG14307-RL CG14307-RJ C	91A7	91B3	transcript	Wed Jan 23 13:27:30 EST 2002	protein_id(AAN13776) - sp_comment(Imperfect match to REAL SP with corresponding FBgn)	CG14307	fru	Mon Dec 01 22:05:30 EST 2003	CT22773 - BtbVI - cg7689 - BTB-VI - cg7688 - fru - CG7689 - CG7690 - CG7688 - ms(3)06411 - fru-satori - fty - sat		fru	nucleus	central nervous system development - chromatin assembly or disassembly - copulation - development - male courtship behavior (sensu Insecta) - male courtship behavio	RNA polymerase II transcription factor activity - transcription factor activity	mhuang\The transcripts are determined according to FBrf0130128 except that the C termini of transcripts TypeE and TypeEM are determined according to FBrf0136019. In FBrf0130128 the last exon of TypeE and TypeEM appears truncated by a premature stop codon possibly due to sequence variation among strains.\Wed Jan 23 13:44:07 EST 2002 - andy\Additional transcripts were made as per FBrf0150711.\Wed J…	CG14307	FBgn0038625 - FBgn0038624 - FBgn0038623 - FBgn0012048 - FBgn0001076 - FBgn0000728	CG14307-RE	fruitless	IPR000210 == BTB/POZ domain IPR000822 == Zinc finger C2H2 type SCOP:54695 == POZ domain; fru|FBgn0004652|pp-CT22773|FBan0007689 SCOP:57667 == C2H2 and C2HC zinc fingers; fru|FBgn0004652|pp-CT22823|FBan0007688	91A8--B3			FBal0004157 FBal0028196 FBal0028197 FBal0031284 FBal0126397 FBal0144305 FBal0138228 FBal0126396 FBal0126395 FBal0031286 FBal0031285 FBal0057430 FBal0126393 FBal0057429 FBal0126394 FBal0057427 FBal0144306 FBal0144308 F	AE003722	3R	multiple transcripts considered (model=1)
8455	466	2.14E-07	0.599351664	5.39E-91	0.009344972	0.967363758	0.000760403	1	9294	GTCCATGTGTCCCTACTGCCCGGCCACCTACAGCAGGATCGATACGCTGCGCTCCCATTT	CG14307-RF CG14307-RB	91A7	91B3	transcript	Wed Jan 23 13:33:36 EST 2002	protein_id(AAN13774) - sp_comment(Imperfect match to REAL SP with corresponding FBgn)	CG14307	fru	Mon Dec 01 22:05:30 EST 2003	CT22773 - BtbVI - cg7689 - BTB-VI - cg7688 - fru - CG7689 - CG7690 - CG7688 - ms(3)06411 - fru-satori - fty - sat		fru	nucleus	central nervous system development - chromatin assembly or disassembly - copulation - development - male courtship behavior (sensu Insecta) - male courtship behavio	RNA polymerase II transcription factor activity - transcription factor activity	mhuang\The transcripts are determined according to FBrf0130128 except that the C termini of transcripts TypeE and TypeEM are determined according to FBrf0136019. In FBrf0130128 the last exon of TypeE and TypeEM appears truncated by a premature stop codon possibly due to sequence variation among strains.\Wed Jan 23 13:44:07 EST 2002 - andy\Additional transcripts were made as per FBrf0150711.\Wed J…	CG14307	FBgn0038625 - FBgn0038624 - FBgn0038623 - FBgn0012048 - FBgn0001076 - FBgn0000728	CG14307-RF	fruitless	IPR000210 == BTB/POZ domain IPR000822 == Zinc finger C2H2 type SCOP:54695 == POZ domain; fru|FBgn0004652|pp-CT22773|FBan0007689 SCOP:57667 == C2H2 and C2HC zinc fingers; fru|FBgn0004652|pp-CT22823|FBan0007688	91A8--B3			FBal0004157 FBal0028196 FBal0028197 FBal0031284 FBal0126397 FBal0144305 FBal0138228 FBal0126396 FBal0126395 FBal0031286 FBal0031285 FBal0057430 FBal0126393 FBal0057429 FBal0126394 FBal0057427 FBal0144306 FBal0144308 F	AE003722	3R	multiple transcripts considered (model=1)
466	466	2.14E-07	0.599351664	5.39E-91	0.009344972	0.967363758	0.000760403	1	11005	CGCACTGTAAGATCAAGCATGCGGACATCAAGGATCGATTCTTTAGCCACTATGTACATA	CG14307-RE CG14307-RM CG14307-RC CG14307-RL CG14307-RJ C	91A7	91B3	transcript	Wed Jan 23 13:27:30 EST 2002	protein_id(AAN13776) - sp_comment(Imperfect match to REAL SP with corresponding FBgn)	CG14307	fru	Mon Dec 01 22:05:30 EST 2003	CT22773 - BtbVI - cg7689 - BTB-VI - cg7688 - fru - CG7689 - CG7690 - CG7688 - ms(3)06411 - fru-satori - fty - sat		fru	nucleus	central nervous system development - chromatin assembly or disassembly - copulation - development - male courtship behavior (sensu Insecta) - male courtship behavio	RNA polymerase II transcription factor activity - transcription factor activity	mhuang\The transcripts are determined according to FBrf0130128 except that the C termini of transcripts TypeE and TypeEM are determined according to FBrf0136019. In FBrf0130128 the last exon of TypeE and TypeEM appears truncated by a premature stop codon possibly due to sequence variation among strains.\Wed Jan 23 13:44:07 EST 2002 - andy\Additional transcripts were made as per FBrf0150711.\Wed J…	CG14307	FBgn0038625 - FBgn0038624 - FBgn0038623 - FBgn0012048 - FBgn0001076 - FBgn0000728	CG14307-RE	fruitless	IPR000210 == BTB/POZ domain IPR000822 == Zinc finger C2H2 type SCOP:54695 == POZ domain; fru|FBgn0004652|pp-CT22773|FBan0007689 SCOP:57667 == C2H2 and C2HC zinc fingers; fru|FBgn0004652|pp-CT22823|FBan0007688	91A8--B3			FBal0004157 FBal0028196 FBal0028197 FBal0031284 FBal0126397 FBal0144305 FBal0138228 FBal0126396 FBal0126395 FBal0031286 FBal0031285 FBal0057430 FBal0126393 FBal0057429 FBal0126394 FBal0057427 FBal0144306 FBal0144308 F	AE003722	3R	multiple transcripts considered (model=1)
1352	466	2.14E-07	0.599351664	5.39E-91	0.009344972	0.967363758	0.000760403	1	15704	GACGTCACAGGATTATTTTGGCAATCCATACGCCCTTTTCCGTGGACCGCCCACAACTCT	CG14307-RE CG14307-RC CG14307-RB CG14307-RH CG14307-RG C	91A7	91B3	transcript	Wed Jan 23 13:27:30 EST 2002	protein_id(AAN13776) - sp_comment(Imperfect match to REAL SP with corresponding FBgn)	CG14307	fru	Mon Dec 01 22:05:30 EST 2003	CT22773 - BtbVI - cg7689 - BTB-VI - cg7688 - fru - CG7689 - CG7690 - CG7688 - ms(3)06411 - fru-satori - fty - sat		fru	nucleus	central nervous system development - chromatin assembly or disassembly - copulation - development - male courtship behavior (sensu Insecta) - male courtship behavio	RNA polymerase II transcription factor activity - transcription factor activity	mhuang\The transcripts are determined according to FBrf0130128 except that the C termini of transcripts TypeE and TypeEM are determined according to FBrf0136019. In FBrf0130128 the last exon of TypeE and TypeEM appears truncated by a premature stop codon possibly due to sequence variation among strains.\Wed Jan 23 13:44:07 EST 2002 - andy\Additional transcripts were made as per FBrf0150711.\Wed J…	CG14307	FBgn0038625 - FBgn0038624 - FBgn0038623 - FBgn0012048 - FBgn0001076 - FBgn0000728	CG14307-RE	fruitless	IPR000210 == BTB/POZ domain IPR000822 == Zinc finger C2H2 type SCOP:54695 == POZ domain; fru|FBgn0004652|pp-CT22773|FBan0007689 SCOP:57667 == C2H2 and C2HC zinc fingers; fru|FBgn0004652|pp-CT22823|FBan0007688	91A8--B3			FBal0004157 FBal0028196 FBal0028197 FBal0031284 FBal0126397 FBal0144305 FBal0138228 FBal0126396 FBal0126395 FBal0031286 FBal0031285 FBal0057430 FBal0126393 FBal0057429 FBal0126394 FBal0057427 FBal0144306 FBal0144308 F	AE003722	3R	multiple transcripts considered (model=1)
37698	466	2.14E-07	0.599351664	5.39E-91	0.009344972	0.967363758	0.000760403	1	16990	AAAAAGTCAGAAGCGTTTTTAGGCAGCACTGGCAACAAGTCCATGCATCAAATGCTCCTC	CG14307-RD	91A7	91B3	transcript	Wed Jan 23 00:58:17 EST 2002	protein_id(AAN13777) - sp_comment(Imperfect match to REAL SP with corresponding FBgn)	CG14307	fru	Mon Dec 01 22:05:30 EST 2003	CT22773 - BtbVI - cg7689 - BTB-VI - cg7688 - fru - CG7689 - CG7690 - CG7688 - ms(3)06411 - fru-satori - fty - sat		fru	nucleus	central nervous system development - chromatin assembly or disassembly - copulation - development - male courtship behavior (sensu Insecta) - male courtship behavio	RNA polymerase II transcription factor activity - transcription factor activity	mhuang\The transcripts are determined according to FBrf0130128 except that the C termini of transcripts TypeE and TypeEM are determined according to FBrf0136019. In FBrf0130128 the last exon of TypeE and TypeEM appears truncated by a premature stop codon possibly due to sequence variation among strains.\Wed Jan 23 13:44:07 EST 2002 - andy\Additional transcripts were made as per FBrf0150711.\Wed J…	CG14307	FBgn0038625 - FBgn0038624 - FBgn0038623 - FBgn0012048 - FBgn0001076 - FBgn0000728	CG14307-RD	fruitless	IPR000210 == BTB/POZ domain IPR000822 == Zinc finger C2H2 type SCOP:54695 == POZ domain; fru|FBgn0004652|pp-CT22773|FBan0007689 SCOP:57667 == C2H2 and C2HC zinc fingers; fru|FBgn0004652|pp-CT22823|FBan0007688	91A8--B3			FBal0004157 FBal0028196 FBal0028197 FBal0031284 FBal0126397 FBal0144305 FBal0138228 FBal0126396 FBal0126395 FBal0031286 FBal0031285 FBal0057430 FBal0126393 FBal0057429 FBal0126394 FBal0057427 FBal0144306 FBal0144308 F	AE003722	3R	multiple transcripts considered (model=1)
8455	466	2.14E-07	0.599351664	5.39E-91	0.009344972	0.967363758	0.000760403	1	17247	GAGCAACTGGAGCAGCTGGCCATAATTCGCATCACACCATGTCGTACCACAACATGTTCA	CG14307-RF CG14307-RB	91A7	91B3	transcript	Wed Jan 23 13:33:36 EST 2002	protein_id(AAN13774) - sp_comment(Imperfect match to REAL SP with corresponding FBgn)	CG14307	fru	Mon Dec 01 22:05:30 EST 2003	CT22773 - BtbVI - cg7689 - BTB-VI - cg7688 - fru - CG7689 - CG7690 - CG7688 - ms(3)06411 - fru-satori - fty - sat		fru	nucleus	central nervous system development - chromatin assembly or disassembly - copulation - development - male courtship behavior (sensu Insecta) - male courtship behavio	RNA polymerase II transcription factor activity - transcription factor activity	mhuang\The transcripts are determined according to FBrf0130128 except that the C termini of transcripts TypeE and TypeEM are determined according to FBrf0136019. In FBrf0130128 the last exon of TypeE and TypeEM appears truncated by a premature stop codon possibly due to sequence variation among strains.\Wed Jan 23 13:44:07 EST 2002 - andy\Additional transcripts were made as per FBrf0150711.\Wed J…	CG14307	FBgn0038625 - FBgn0038624 - FBgn0038623 - FBgn0012048 - FBgn0001076 - FBgn0000728	CG14307-RF	fruitless	IPR000210 == BTB/POZ domain IPR000822 == Zinc finger C2H2 type SCOP:54695 == POZ domain; fru|FBgn0004652|pp-CT22773|FBan0007689 SCOP:57667 == C2H2 and C2HC zinc fingers; fru|FBgn0004652|pp-CT22823|FBan0007688	91A8--B3			FBal0004157 FBal0028196 FBal0028197 FBal0031284 FBal0126397 FBal0144305 FBal0138228 FBal0126396 FBal0126395 FBal0031286 FBal0031285 FBal0057430 FBal0126393 FBal0057429 FBal0126394 FBal0057427 FBal0144306 FBal0144308 F	AE003722	3R	multiple transcripts considered (model=1)
38449	466	2.14E-07	0.599351664	5.39E-91	0.009344972	0.967363758	0.000760403	1	17741	ATTTTCCTACAGAACCAGCATCCACATCCCATCATCTACTTGAAAGATGTCAGATACTCA	CG14307-RE CG14307-RM CG14307-RC CG14307-RL CG14307-RB C	91A7	91B3	transcript	Wed Jan 23 13:27:30 EST 2002	protein_id(AAN13776) - sp_comment(Imperfect match to REAL SP with corresponding FBgn)	CG14307	fru	Mon Dec 01 22:05:30 EST 2003	CT22773 - BtbVI - cg7689 - BTB-VI - cg7688 - fru - CG7689 - CG7690 - CG7688 - ms(3)06411 - fru-satori - fty - sat		fru	nucleus	central nervous system development - chromatin assembly or disassembly - copulation - development - male courtship behavior (sensu Insecta) - male courtship behavio	RNA polymerase II transcription factor activity - transcription factor activity	mhuang\The transcripts are determined according to FBrf0130128 except that the C termini of transcripts TypeE and TypeEM are determined according to FBrf0136019. In FBrf0130128 the last exon of TypeE and TypeEM appears truncated by a premature stop codon possibly due to sequence variation among strains.\Wed Jan 23 13:44:07 EST 2002 - andy\Additional transcripts were made as per FBrf0150711.\Wed J…	CG14307	FBgn0038625 - FBgn0038624 - FBgn0038623 - FBgn0012048 - FBgn0001076 - FBgn0000728	CG14307-RE	fruitless	IPR000210 == BTB/POZ domain IPR000822 == Zinc finger C2H2 type SCOP:54695 == POZ domain; fru|FBgn0004652|pp-CT22773|FBan0007689 SCOP:57667 == C2H2 and C2HC zinc fingers; fru|FBgn0004652|pp-CT22823|FBan0007688	91A8--B3			FBal0004157 FBal0028196 FBal0028197 FBal0031284 FBal0126397 FBal0144305 FBal0138228 FBal0126396 FBal0126395 FBal0031286 FBal0031285 FBal0057430 FBal0126393 FBal0057429 FBal0126394 FBal0057427 FBal0144306 FBal0144308 F	AE003722	3R	multiple transcripts considered (model=1)
26602	479	1.47E-09	0.89092687	8.84E-20	0.101423013	0.895352359	0.525460156	0.999892154	5892	AACACCTGGGTCCTGACCGCCGCTCACTGCACCAACGGAGCCAGTGGAGTGACCATCAAC	CG31362-RA	99C7	99C7	transcript	Tue Mar 25 12:05:33 EST 2003	protein_id(AAN14201) - sp_comment(Perfect match to REAL SP with corresponding FBgn)	CG31362	Ser99Db	Mon Dec 01 23:03:46 EST 2003	SP143 - CG15519 - SER2 - Ser2 - Ser5 - Ser99Db		Ser99Db				joshk\Multiple ESTs homologous to non-coding strand of this gene.\Fri Feb 01 14:41:42 EST 2002	CG31362	FBgn0051362 - FBgn0011833 - FBgn0003357 - FBan0031362	CG31362-RA	Jonah 99Ciii	IPR000126 == Serine proteases V8 family IPR001254 == Serine proteases trypsin family IPR001314 == Chymotrypsin serine protease family (S1) SCOP:50494 == Trypsin-like serine proteases; Ser99Db|FBgn0003357|pp-CT35632|FBan0015519	99C7	3-[101]		FBal0157563	AE003771	3R	multiple transcripts considered (model=1)
39363	479	1.47E-09	0.89092687	8.84E-20	0.101423013	0.895352359	0.525460156	0.999892154	18655	ACTACAACAGCGGCAACCTGCACAACGACATCTCCCTGATCCGTACCCCGCACGTCGACT	CG:3R.3:tmp:102-RA CG31362-RA CG31034-RA	99F6	99F6	transcript	Fri Apr 05 17:44:13 EST 2002	protein_id(AAF57056) - sp_comment(Imperfect match to SP corresponding to a different FBgn)	CG18030	CG18030	Mon Dec 01 23:08:28 EST 2003	SPH181 - CG18030		CG18030				sima\Perfect match to CG2229 on opposite strand.\Fri Apr 05 17:43:39 EST 2002	CG18030	FBgn0039778 - FBan0018030	CG18030-RA							AE003774	3R	multiple transcripts considered (model=1)
23083	495	0.079059393	4.15E-07	0.000280486	0.534953441	0.799993834	2.13E-07	0.987211857	2331	AGAACGAGAACGAGACGGAGGACGCGCACGAGGATTTGCCAAAGGATGAGCACGAGGACG	CG9094-RB	61F1	61F1	transcript	Wed May 15 15:43:06 EDT 2002	protein_id(AAN11459) - sp_comment(Imperfect match to HYPO SP record with corresponding FBgn (assume that new one is better))	CG9094	CG9094	Mon Dec 01 17:36:13 EST 2003	CG9094		CG9094					CG9094	FBgn0035184 - FBan0009094	CG9094-RB							AE003470	3L	multiple transcripts considered (model=1)
4763	495	0.079059393	4.15E-07	0.000280486	0.534953441	0.799993834	2.13E-07	0.987211857	13788	ATGCATCACGCATTCTCTAAGTTGTTTGCTGTTGTGTTGCCCGCTATAAAGTGGAAAAGA	CG9094-RA CG9094-RB	61F1	61F1	transcript	Wed May 15 15:42:58 EDT 2002	protein_id(AAF47440) - sp_comment(Perfect match to HYPO SP record with corresponding FBgn)	CG9094	CG9094	Mon Dec 01 17:36:13 EST 2003	CG9094		CG9094					CG9094	FBgn0035184 - FBan0009094	CG9094-RA							AE003470	3L	multiple transcripts considered (model=1)
3061	511	7.52336E-05	8.62E-12	8.58E-11	0.737833932	0.874357214	3.59E-15	0.999984588	5543	TAACTTTTCAGTGGAGAATGGCATCATAGTGACCAATTCCAGTCGTTACTCGCTGCTCAT	CG17150-RA CG17150-RC	64C2	64C3	transcript	Wed May 15 16:10:28 EDT 2002	protein_id(AAF47948) - sp_comment(Imperfect match to HYPO SP record with corresponding FBgn (assume that new one is better))	CG17150	CG17150	Mon Dec 01 17:48:54 EST 2003	CG17150		CG17150	dynein complex - microtubule associated complex	cell motility - microtubule-based movement	ATPase activity coupled - microtubule motor activity - motor activity - structural constituent of cytoskeleton	sima\DGC clone AT08450 appears problematic: incomplete CDS\Wed May 15 16:10:13 EDT 2002 - sima\DGC clone SD22938 appears problematic: incomplete CDS\Wed May 15 16:09:50 EDT 2002	CG17150	FBgn0035581 - FBan0017150	CG17150-RA							AE003482	3L	multiple transcripts considered (model=1)
33198	511	7.52336E-05	8.62E-12	8.58E-11	0.737833932	0.874357214	3.59E-15	0.999984588	12488	AGGATCGTCGCTTGATACTTTCCCTGCTCAACATGATATATAATCCTAATACCATCGAAG	CG17150-RA	64C2	64C3	transcript	Wed May 15 16:10:28 EDT 2002	protein_id(AAF47948) - sp_comment(Imperfect match to HYPO SP record with corresponding FBgn (assume that new one is better))	CG17150	CG17150	Mon Dec 01 17:48:54 EST 2003	CG17150		CG17150	dynein complex - microtubule associated complex	cell motility - microtubule-based movement	ATPase activity coupled - microtubule motor activity - motor activity - structural constituent of cytoskeleton	sima\DGC clone AT08450 appears problematic: incomplete CDS\Wed May 15 16:10:13 EDT 2002 - sima\DGC clone SD22938 appears problematic: incomplete CDS\Wed May 15 16:09:50 EDT 2002	CG17150	FBgn0035581 - FBan0017150	CG17150-RA							AE003482	3L	multiple transcripts considered (model=1)
35856	511	7.52336E-05	8.62E-12	8.58E-11	0.737833932	0.874357214	3.59E-15	0.999984588	15146	ACCTCAAAAAGATACTAATGTCGGCCAGCTTCAATCTTAACCACACCGTGTTCCTCTTCT	CG17150-RA CG17150-RB	64C2	64C3	transcript	Wed May 15 16:10:28 EDT 2002	protein_id(AAF47948) - sp_comment(Imperfect match to HYPO SP record with corresponding FBgn (assume that new one is better))	CG17150	CG17150	Mon Dec 01 17:48:54 EST 2003	CG17150		CG17150	dynein complex - microtubule associated complex	cell motility - microtubule-based movement	ATPase activity coupled - microtubule motor activity - motor activity - structural constituent of cytoskeleton	sima\DGC clone AT08450 appears problematic: incomplete CDS\Wed May 15 16:10:13 EDT 2002 - sima\DGC clone SD22938 appears problematic: incomplete CDS\Wed May 15 16:09:50 EDT 2002	CG17150	FBgn0035581 - FBan0017150	CG17150-RA							AE003482	3L	multiple transcripts considered (model=1)
521	521	0.047748448	6.38653E-05	7.73E-17	0.6341427	0.505162659	0.009555329	0.999842377	3302	CCCGGTGTAGCATTTATACTCGGCGTCTTTTGGTTTCGGCGTAGATATAAAAATTGTTTA	CG3249-RA CG3249-RB CG3249-RC	4F9	4F10	transcript	Wed Jul 23 17:28:53 EDT 2003	protein_id(AAF46032) - sp_comment(Perfect match to HYPO SP record with corresponding FBgn)	CG3249	CG3249	Mon Dec 01 17:05:22 EST 2003	BcDNA:GM04319 - PKA anchor protein - CG3249		CG3249		protein localization - protein targeting - signal transduction	protein kinase A binding - receptor binding		CG3249	FBgn0047280 - FBgn0029764 - FBan0003249	CG3249-RA		IPR000958 == KH domain IPR002999 == Tudor domain SCOP:54791 == KH-domain; CG3249|FBgn0029764|pp-CT10921|FBan0003249	4F9--10			FBal0123301 FBal0128259 FBal0105659	AE003434	X	multiple transcripts considered (model=1)
25660	521	0.047748448	6.38653E-05	7.73E-17	0.6341427	0.505162659	0.009555329	0.999842377	4950	ACTCTGCCTTGCCGCTGTTGTTGTTGTTCCGGCAAAGTGACAATCTTTCAATATTCAGCG	CG3249-RC	4F9	4F10	transcript	Wed Jun 19 19:19:26 EDT 2002	protein_id(AAN09139) - sp_comment(Perfect match to HYPO SP record with corresponding FBgn)	CG3249	CG3249	Mon Dec 01 17:05:22 EST 2003	BcDNA:GM04319 - PKA anchor protein - CG3249		CG3249		protein localization - protein targeting - signal transduction	protein kinase A binding - receptor binding		CG3249	FBgn0047280 - FBgn0029764 - FBan0003249	CG3249-RC		IPR000958 == KH domain IPR002999 == Tudor domain SCOP:54791 == KH-domain; CG3249|FBgn0029764|pp-CT10921|FBan0003249	4F9--10			FBal0123301 FBal0128259 FBal0105659	AE003434	X	multiple transcripts considered (model=1)
521	521	0.047748448	6.38653E-05	7.73E-17	0.6341427	0.505162659	0.009555329	0.999842377	7358	TACCATGTTGTATGGTAAATCAGCACCAATCAAAATCCAGAGCAATGGACGCACTTCAAA	CG3249-RA CG3249-RB CG3249-RC	4F9	4F10	transcript	Wed Jul 23 17:28:53 EDT 2003	protein_id(AAF46032) - sp_comment(Perfect match to HYPO SP record with corresponding FBgn)	CG3249	CG3249	Mon Dec 01 17:05:22 EST 2003	BcDNA:GM04319 - PKA anchor protein - CG3249		CG3249		protein localization - protein targeting - signal transduction	protein kinase A binding - receptor binding		CG3249	FBgn0047280 - FBgn0029764 - FBan0003249	CG3249-RA		IPR000958 == KH domain IPR002999 == Tudor domain SCOP:54791 == KH-domain; CG3249|FBgn0029764|pp-CT10921|FBan0003249	4F9--10			FBal0123301 FBal0128259 FBal0105659	AE003434	X	multiple transcripts considered (model=1)
23675	522	0.011077218	1.11E-07	1.01E-12	0.452625931	0.767837934	0.656623694	0.999806037	2925	ATATTGTTGGATACACTCAACGTATACAGTGGTCGATGCGTTTATGAAGAAGCAAGGTTC	CG32508-RC	1.90E+04	1.90E+04	transcript	Wed Jul 17 20:43:34 EDT 2002	protein_id(AAF50882) - sp_comment(Imperfect match to REAL SP with corresponding FBgn)	CG32508	shakB	Mon Dec 01 19:15:28 EST 2003	shkB - l(1)R-9-29 - Passover - passover-vital protein - nj-156 - R-9-29 - shaking-B - l(1)TH73 - l(1)R-10-14 - W3 - l(1)W3 - passover - CG1321 - shakB - l(1)R-10-7 - Shak-B - shB - E81 - ShakB -		shakB	gap junction	jump response - signal transduction	gap-junction forming channel activity	cdsmith\Flag Cambridge: gene merge (internal view only)\Tue Jul 02 14:57:41 EDT 2002	CG32508	FBgn0052508 - FBan0032508 - FBgn0031131 - FBgn0003037	CG32508-RC	shaking B	SCOP:53474 == alpha/beta-Hydrolases; shakB|FBgn0003037|pp-CT2902|FBan0001321	1.90E+04	Maps to		FBal0015574 FBal0015575 FBal0015576 FBal0015577 FBal0015578 FBal0015579 FBal0015580 FBal0015581 FBal0015582 FBal0015583 FBal0015584 FBal0015585 FBal0015586 FBal0015587 FBal0015588 FBal0015589 FBal0015591 FBal0015592 F	AE003570	X	multiple transcripts considered (model=1)
522	522	0.011077218	1.11E-07	1.01E-12	0.452625931	0.767837934	0.656623694	0.999806037	3848	TTGTGGGAAAATTTAAGATATCACAATTGGTGGGCGTACAGATATTACGTGTGTGAGCTG	CG32508-RC CG32508-RB CG32508-RA	1.90E+04	1.90E+04	transcript	Wed Jul 17 20:43:34 EDT 2002	protein_id(AAF50882) - sp_comment(Imperfect match to REAL SP with corresponding FBgn)	CG32508	shakB	Mon Dec 01 19:15:28 EST 2003	shkB - l(1)R-9-29 - Passover - passover-vital protein - nj-156 - R-9-29 - shaking-B - l(1)TH73 - l(1)R-10-14 - W3 - l(1)W3 - passover - CG1321 - shakB - l(1)R-10-7 - Shak-B - shB - E81 - ShakB -		shakB	gap junction	jump response - signal transduction	gap-junction forming channel activity	cdsmith\Flag Cambridge: gene merge (internal view only)\Tue Jul 02 14:57:41 EDT 2002	CG32508	FBgn0052508 - FBan0032508 - FBgn0031131 - FBgn0003037	CG32508-RC	shaking B	SCOP:53474 == alpha/beta-Hydrolases; shakB|FBgn0003037|pp-CT2902|FBan0001321	1.90E+04	Maps to		FBal0015574 FBal0015575 FBal0015576 FBal0015577 FBal0015578 FBal0015579 FBal0015580 FBal0015581 FBal0015582 FBal0015583 FBal0015584 FBal0015585 FBal0015586 FBal0015587 FBal0015588 FBal0015589 FBal0015591 FBal0015592 F	AE003570	X	multiple transcripts considered (model=1)
522	522	0.011077218	1.11E-07	1.01E-12	0.452625931	0.767837934	0.656623694	0.999806037	11912	TATATTTCGTGATGTTGTACAGGACTTAGCGAATCGTTTAGGACATAACCAACACCACAG	CG32508-RC CG32508-RB CG32508-RA	1.90E+04	1.90E+04	transcript	Wed Jul 17 20:43:34 EDT 2002	protein_id(AAF50882) - sp_comment(Imperfect match to REAL SP with corresponding FBgn)	CG32508	shakB	Mon Dec 01 19:15:28 EST 2003	shkB - l(1)R-9-29 - Passover - passover-vital protein - nj-156 - R-9-29 - shaking-B - l(1)TH73 - l(1)R-10-14 - W3 - l(1)W3 - passover - CG1321 - shakB - l(1)R-10-7 - Shak-B - shB - E81 - ShakB -		shakB	gap junction	jump response - signal transduction	gap-junction forming channel activity	cdsmith\Flag Cambridge: gene merge (internal view only)\Tue Jul 02 14:57:41 EDT 2002	CG32508	FBgn0052508 - FBan0032508 - FBgn0031131 - FBgn0003037	CG32508-RC	shaking B	SCOP:53474 == alpha/beta-Hydrolases; shakB|FBgn0003037|pp-CT2902|FBan0001321	1.90E+04	Maps to		FBal0015574 FBal0015575 FBal0015576 FBal0015577 FBal0015578 FBal0015579 FBal0015580 FBal0015581 FBal0015582 FBal0015583 FBal0015584 FBal0015585 FBal0015586 FBal0015587 FBal0015588 FBal0015589 FBal0015591 FBal0015592 F	AE003570	X	multiple transcripts considered (model=1)
8519	532	0.005775696	8.20E-07	2.15E-74	0.455052244	0.971747726	3.78E-39	0.999998477	431	GAAGCCATTGATTGTACCGGATGAACTCAAGGATAATGGAGTTGTTGAGGAGCAAAATAA	CG12819-RB CG12819-RA	86A8	86B1	transcript	Fri Aug 09 12:19:36 EDT 2002	protein_id(AAF54522) - sp_comment(Imperfect match to HYPO SP record with corresponding FBgn (assume that new one is better))	CG12819	sle	Mon Dec 01 21:24:13 EST 2003	sle		sle				crosby\DGC clone appears problematic (SD10401): incomplete CDS.\Fri Aug 09 12:19:04 EDT 2002	CG12819	FBgn0037810 - FBan0012819	CG12819-RB							AE003686	3R	multiple transcripts considered (model=1)
25687	532	0.005775696	8.20E-07	2.15E-74	0.455052244	0.971747726	3.78E-39	0.999998477	4977	AGCAAATTCAAAGAATTTTCGAAGCGCAAACGCATTTCGGACAGTTTCTCGGATCTTTCA	CG18545-RA CG12592-RA	86B1	86B1	transcript	Fri Aug 09 12:17:07 EDT 2002	protein_id(AAF54524) - sp_comment(Imperfect match to SP corresponding to a different FBgn)	CG18545	CG18545	Mon Dec 01 21:24:18 EST 2003	CG18545		CG18545				crosby\Gene prediction data only.\Fri Aug 09 12:16:59 EDT 2002	CG18545	FBgn0037812 - FBan0018545	CG18545-RA							AE003686	3R	multiple transcripts considered (model=1)
28499	532	0.005775696	8.20E-07	2.15E-74	0.455052244	0.971747726	3.78E-39	0.999998477	7789	ATTAAGTTGGAGAAATCGTTCGAAAGAACTCCCAAAAAGAAGGTCCAGACCAAGAAGCAT	CG12592-RA	86B1	86B1	transcript	Fri Aug 09 12:37:16 EDT 2002	protein_id(AAF54523) - sp_comment(Imperfect match to SP corresponding to a different FBgn)	CG12592	CG12592	Mon Dec 01 21:24:16 EST 2003	CG12592		CG12592				crosby\This gene may be a non-functional rearrangement product. The 5' end is highly homologous to the 5' end of flanking gene CG18545. The 3' end is highly homolgous to the 3' end of flanking gene CG12819 but contains a 106aa deletion relative to CG12819.\Fri Aug 09 12:34:35 EDT 2002 - crosby\DGC clone appears problematic (AT09724): incomplete CDS.\Fri Aug 09 12:19:55 EDT 2002	CG12592	FBgn0037811 - FBan0012592	CG12592-RA							AE003686	3R	multiple transcripts considered (model=1)
532	532	0.005775696	8.20E-07	2.15E-74	0.455052244	0.971747726	3.78E-39	0.999998477	11235	AAGTGAGAACAAAACAGAGAAGCCCAAAAACCAAAGTAACTGCTCATCCAATGCCAGTAA	CG12819-RB CG12592-RA CG12819-RA	86A8	86B1	transcript	Fri Aug 09 12:19:36 EDT 2002	protein_id(AAF54522) - sp_comment(Imperfect match to HYPO SP record with corresponding FBgn (assume that new one is better))	CG12819	sle	Mon Dec 01 21:24:13 EST 2003	sle		sle				crosby\DGC clone appears problematic (SD10401): incomplete CDS.\Fri Aug 09 12:19:04 EDT 2002	CG12819	FBgn0037810 - FBan0012819	CG12819-RB							AE003686	3R	multiple transcripts considered (model=1)
35196	532	0.005775696	8.20E-07	2.15E-74	0.455052244	0.971747726	3.78E-39	0.999998477	14486	GAAGTCTTACAAAAGATCTCCCAAAATGAAGGTCATATCAATGAAGCAGTCACCTCTGAA	CG18545-RA	86B1	86B1	transcript	Fri Aug 09 12:17:07 EDT 2002	protein_id(AAF54524) - sp_comment(Imperfect match to SP corresponding to a different FBgn)	CG18545	CG18545	Mon Dec 01 21:24:18 EST 2003	CG18545		CG18545				crosby\Gene prediction data only.\Fri Aug 09 12:16:59 EDT 2002	CG18545	FBgn0037812 - FBan0018545	CG18545-RA							AE003686	3R	multiple transcripts considered (model=1)
8519	532	0.005775696	8.20E-07	2.15E-74	0.455052244	0.971747726	3.78E-39	0.999998477	19201	AGTAATACGCCTCGTGATCTTAACGATTCACCCAAAGTTGAGCAAAAAGCTAAACCCAAT	CG12819-RB CG12819-RA	86A8	86B1	transcript	Fri Aug 09 12:19:36 EDT 2002	protein_id(AAF54522) - sp_comment(Imperfect match to HYPO SP record with corresponding FBgn (assume that new one is better))	CG12819	sle	Mon Dec 01 21:24:13 EST 2003	sle		sle				crosby\DGC clone appears problematic (SD10401): incomplete CDS.\Fri Aug 09 12:19:04 EDT 2002	CG12819	FBgn0037810 - FBan0012819	CG12819-RB							AE003686	3R	multiple transcripts considered (model=1)
539	539	0.995114372	3.74E-09		0.636114919				7466	TTAGTCAATATATTCAGACTGGATTGCCATACTATCAGCAACCAGTGTATTCCTACGAGG	CG8715-RA CG8715-RC CG8715-RB	44A4	44A4	transcript	Thu Feb 14 00:12:06 EST 2002	protein_id(AAM68848) - sp_comment(Perfect match to HYPO SP record with corresponding FBgn)	CG8715	CG8715	Tue Dec 02 01:01:31 EST 2003	CG8715		CG8715				crosby\EST data suggest that there may be additional alternative transcripts.\Thu Feb 14 00:12:10 EST 2002	CG8715	FBgn0033253 - FBan0008715	CG8715-RA							AE003838	2R	single transcript considered (model=2)
539	539	0.995114372	3.74E-09		0.636114919				7869	CTAAATGTTCCTTACGCCTACTTCTATGGTGGCAATGTAATGCCCGGTAGTTTTCAATAT	CG8715-RA CG8715-RC CG8715-RB	44A4	44A4	transcript	Thu Feb 14 00:12:06 EST 2002	protein_id(AAM68848) - sp_comment(Perfect match to HYPO SP record with corresponding FBgn)	CG8715	CG8715	Tue Dec 02 01:01:31 EST 2003	CG8715		CG8715				crosby\EST data suggest that there may be additional alternative transcripts.\Thu Feb 14 00:12:10 EST 2002	CG8715	FBgn0033253 - FBan0008715	CG8715-RA							AE003838	2R	single transcript considered (model=2)
546	546	0.223864647	4.65E-16		0.602115717				7994	ACGAAAATCAACTGCAGTGTGACCAACGACAAGTCCGAATACATATTCAAGTTCGACAAA	CG4654-RA CG4654-RB	49F10	49F11	transcript	Tue Feb 26 03:55:22 EST 2002	protein_id(AAF58403) - sp_comment(Perfect match to REAL SP with corresponding FBgn)	CG4654	Dp	Tue Dec 02 00:24:57 EST 2003	dDP1 - 49Fk - DmDP - dDp - l(2)49Fk - vr10 - l(2)vr10 - dDP - DP - Dp		Dp	nucleus	cell cycle - chorion gene amplification - dorsal/ventral axis determination follicular epithelium (sensu Insecta) - endomitotic cell cycle - nurse cell apoptosis -	DNA binding - RNA polymerase II transcription factor activity - specific RNA polymerase II transcription factor activi		CG4654	CG4654 - FBgn0002082 - FBgn0011763 - FBan0004654	CG4654-RA	DP transcription factor	IPR003316 == Transcription factor E2F/dimerization partner (TDP)	49F10--11			FBal0009081 FBal0009082 FBal0009083 FBal0063499 FBal0063498 FBal0063497 FBal0063496 FBal0063495 FBal0131255 FBal0131254 FBal0118565 FBal0118566 FBal0048249 FBal0152589 FBal0125476 FBal0048250 FBal0059086 FBal0141846 F	AE003819	2R	single transcript considered (model=2)
21570	549	0.193343838	2.14E-06	7.78E-47	0.383496406	0.730182587	0.000140184	0.976943101	805	CAAGCTTTCTCGTTCGACAAAAAACATACGGCAGTCTTGAACGAGGGCTCGTCGCAAGAA	CG8057-RA	45A11	45A11	transcript	Wed Apr 02 11:13:03 EST 2003	protein_id(AAF58979) - sp_comment(Perfect match to HYPO SP record with corresponding FBgn)	CG8057	CG8057	Tue Dec 02 00:56:01 EST 2003	&bgr; homologue - FBgn0033383 - CG8057		CG8057		protein amino acid phosphorylation	receptor signaling protein serine/threonine kinase activity	bmatthew\DGC clone GH26685 appears problematic: incomplete CDS\Wed Apr 02 11:12:05 EST 2003	CG8057	FBgn0033383 - FBan0008057	CG8057-RA							AE003834	2R	multiple transcripts considered (model=1)
9389	549	0.193343838	2.14E-06	7.78E-47	0.383496406	0.730182587	0.000140184	0.976943101	9267	AGAAATAACTTAGTGTCCGTGCGAGAATCCGATTTCGAGGTGTTCCAGGCCCTAGCCAAA	CG8057-RA CG8057-RB	45A11	45A11	transcript	Wed Apr 02 11:13:03 EST 2003	protein_id(AAF58979) - sp_comment(Perfect match to HYPO SP record with corresponding FBgn)	CG8057	CG8057	Tue Dec 02 00:56:01 EST 2003	&bgr; homologue - FBgn0033383 - CG8057		CG8057		protein amino acid phosphorylation	receptor signaling protein serine/threonine kinase activity	bmatthew\DGC clone GH26685 appears problematic: incomplete CDS\Wed Apr 02 11:12:05 EST 2003	CG8057	FBgn0033383 - FBan0008057	CG8057-RA							AE003834	2R	multiple transcripts considered (model=1)
9389	549	0.193343838	2.14E-06	7.78E-47	0.383496406	0.730182587	0.000140184	0.976943101	11534	TCAAGGATGGCGTCATGGTCCTGAGTGCCACGCACAGGTATCGCAAGAAGTACGTCACCA	CG8057-RA CG8057-RB	45A11	45A11	transcript	Wed Apr 02 11:13:03 EST 2003	protein_id(AAF58979) - sp_comment(Perfect match to HYPO SP record with corresponding FBgn)	CG8057	CG8057	Tue Dec 02 00:56:01 EST 2003	&bgr; homologue - FBgn0033383 - CG8057		CG8057		protein amino acid phosphorylation	receptor signaling protein serine/threonine kinase activity	bmatthew\DGC clone GH26685 appears problematic: incomplete CDS\Wed Apr 02 11:12:05 EST 2003	CG8057	FBgn0033383 - FBan0008057	CG8057-RA							AE003834	2R	multiple transcripts considered (model=1)
32306	553	0.235240815	1.12E-13	1.47E-38	0.5690203	0.896328388	0.000865425	0.998611073	11596	ATTAGCAAAATGGTTAGCAGAAATATAGAAAGCACGAGTAAGGTGCCCACTTTCCATGTC	CG32912-RA CG32912-RE CG32912-RD CG32912-RB	6.40E+09	6.40E+09	transcript	Thu Nov 07 16:35:53 EST 2002	validation_flag(short CDS) - sp_comment(Imperfect match to HYPO SP record with corresponding FBgn (assume that new one is better))	CG32912	CG32912	Mon Dec 01 19:11:49 EST 2003	CG5523 - CG32912 - unnamed		CG32912				sima\Flag Cambridge: dicistronic gene (internal view only)\Fri May 17 18:04:11 EDT 2002	CG32912	FBgn0035635 - FBan0032912 - FBgn0052912	CG32912-RA			6.40E+09			FBal0139595	AE003565	3L	multiple transcripts considered (model=1)
553	553	0.235240815	1.12E-13	1.47E-38	0.5690203	0.896328388	0.000865425	0.998611073	13587	ACTGTACACGGTTTCCTGGAACTACGATCCATGTTGTCAATATCAGGTGGAAAATAATGA	CG32912-RC CG32912-RE CG32912-RD CG32912-RB CG32912-RA	6.40E+09	6.40E+09	transcript	Thu Nov 07 16:35:53 EST 2002	sp_comment(Perfect match to REAL SP with corresponding FBgn)	CG32912	CG32912	Mon Dec 01 19:11:49 EST 2003	CG5523 - CG32912 - unnamed		CG32912				sima\Flag Cambridge: dicistronic gene (internal view only)\Fri May 17 18:04:11 EDT 2002	CG32912	FBgn0035635 - FBan0032912 - FBgn0052912	CG32912-RC			6.40E+09			FBal0139595	AE003565	3L	multiple transcripts considered (model=1)
553	553	0.235240815	1.12E-13	1.47E-38	0.5690203	0.896328388	0.000865425	0.998611073	16984	GTATCCAAGGGATCTAAATGGAATAGACTCGTTGGTGATGGCCTTTGTGGGTAACTTCAG	CG32912-RC CG32912-RE CG32912-RD CG32912-RB CG32912-RA	6.40E+09	6.40E+09	transcript	Thu Nov 07 16:35:53 EST 2002	sp_comment(Perfect match to REAL SP with corresponding FBgn)	CG32912	CG32912	Mon Dec 01 19:11:49 EST 2003	CG5523 - CG32912 - unnamed		CG32912				sima\Flag Cambridge: dicistronic gene (internal view only)\Fri May 17 18:04:11 EDT 2002	CG32912	FBgn0035635 - FBan0032912 - FBgn0052912	CG32912-RC			6.40E+09			FBal0139595	AE003565	3L	multiple transcripts considered (model=1)
560	560	0.996817869	1.54E-09		0.997919467				15788	TGGTGGTTCTGATAGTTTCAGTGGCGGAAGTAGTGGAGGACTTTTGTCCAAATTTATTTT	CG14736-RA CG14736-RB CG14736-RC	87A5	87A5	transcript	Fri Aug 09 16:45:51 EDT 2002	protein_id(AAN13539) - sp_comment(Imperfect match to HYPO SP record with corresponding FBgn (assume that new one is better))	CG14736	CG14736	Mon Dec 22 13:23:47 EST 2003	CG14736		CG14736		cytoskeleton organization and biogenesis	structural constituent of cytoskeleton	bmatthew\The intron 2 splice acceptor differs between the gene prediction model and the single available EST that covers that splice junction. Both models have been annotated. The gene prediction model includes a significant 5' extension of the CDS that incorporates the 5' part of the BLASTX data.\Fri Aug 09 16:26:08 EDT 2002	CG14736	FBgn0037986 - FBan0014736	CG14736-RA							AE003694	3R	single transcript considered (model=2)
560	560	0.996817869	1.54E-09		0.997919467				16130	AATTCAGAGATGAGTAAACATGACCAAAAGATTCCCCCCAAGGAATTTAAGCGACCTTCA	CG14736-RA CG14736-RB CG14736-RC	87A5	87A5	transcript	Fri Aug 09 16:45:51 EDT 2002	protein_id(AAN13539) - sp_comment(Imperfect match to HYPO SP record with corresponding FBgn (assume that new one is better))	CG14736	CG14736	Mon Dec 22 13:23:47 EST 2003	CG14736		CG14736		cytoskeleton organization and biogenesis	structural constituent of cytoskeleton	bmatthew\The intron 2 splice acceptor differs between the gene prediction model and the single available EST that covers that splice junction. Both models have been annotated. The gene prediction model includes a significant 5' extension of the CDS that incorporates the 5' part of the BLASTX data.\Fri Aug 09 16:26:08 EDT 2002	CG14736	FBgn0037986 - FBan0014736	CG14736-RA							AE003694	3R	single transcript considered (model=2)
560	560	0.996817869	1.54E-09		0.997919467				16660	TGATCATAACCTTCCCCTTTTCCATGTGTTGTTGCCTAACCATAGTTCCCGAGTACTCTC	CG14736-RA CG14736-RB CG14736-RC	87A5	87A5	transcript	Fri Aug 09 16:45:51 EDT 2002	protein_id(AAN13539) - sp_comment(Imperfect match to HYPO SP record with corresponding FBgn (assume that new one is better))	CG14736	CG14736	Mon Dec 22 13:23:47 EST 2003	CG14736		CG14736		cytoskeleton organization and biogenesis	structural constituent of cytoskeleton	bmatthew\The intron 2 splice acceptor differs between the gene prediction model and the single available EST that covers that splice junction. Both models have been annotated. The gene prediction model includes a significant 5' extension of the CDS that incorporates the 5' part of the BLASTX data.\Fri Aug 09 16:26:08 EDT 2002	CG14736	FBgn0037986 - FBan0014736	CG14736-RA							AE003694	3R	single transcript considered (model=2)
560	560	0.996817869	1.54E-09		0.997919467				17819	GAGCGAAGAGTAAGGATAATTTATCCTATTCCTCTGGAGATTATGGAGCCCTTTATGTCT	CG14736-RA CG14736-RB CG14736-RC	87A5	87A5	transcript	Fri Aug 09 16:45:51 EDT 2002	protein_id(AAN13539) - sp_comment(Imperfect match to HYPO SP record with corresponding FBgn (assume that new one is better))	CG14736	CG14736	Mon Dec 22 13:23:47 EST 2003	CG14736		CG14736		cytoskeleton organization and biogenesis	structural constituent of cytoskeleton	bmatthew\The intron 2 splice acceptor differs between the gene prediction model and the single available EST that covers that splice junction. Both models have been annotated. The gene prediction model includes a significant 5' extension of the CDS that incorporates the 5' part of the BLASTX data.\Fri Aug 09 16:26:08 EDT 2002	CG14736	FBgn0037986 - FBan0014736	CG14736-RA							AE003694	3R	single transcript considered (model=2)
4088	565	0.015868314	4.42E-11	2.68E-10	0.166650739	0.315047202	3.75E-08	0.536937435	14116	AGGAACCCATATCTGAACCCTATTCAGGAATCCTGCAATGGGCGTTATATTATTGAACAT	CG3151-RA CG3151-RD	23C2	23C3	transcript	Fri May 09 18:04:30 EDT 2003	protein_id(AAF51179) - evidence(experimental) - sp_comment(Perfect match to REAL SP with corresponding FBgn)	CG3151	Rbp9	Mon Dec 01 19:23:27 EST 2003	rrm10 - rrm9 - Rbp9 - RBP9-2 - rbp9 - rbp9a - rbp - RRM9 - RRM10 - Rbp10 - CG15402 - RBP9		Rbp9	nucleus	cell proliferation - egg chamber formation (sensu Insecta) - mRNA processing	mRNA 3'-UTR binding - mRNA binding - RNA binding	crosby\Flag Cambridge: gene merge (Rbp9 CG15402) (internal view only).\Tue Dec 04 17:08:22 EST 2001	CG3151	FBgn0010253 - FBan0003151 - FBgn0031482 - CG3151 - FBgn0010263	CG3151-RA	RNA-binding protein 9	IPR000504 == RNA-binding region RNP-1 (RNA recognition motif) IPR002343 == Paraneoplastic encephalomyelitis antigen SCOP:54928 == RNA-binding domain RBD; Rbp9|FBgn0010263|pp-CT10570|FBan0003151 SCOP:54928 == RNA-binding domain RBD; Rbp9|FBgn0010263|pp-CT38165|FBan0003151	23C2--3	5-Feb		FBal0097180 FBal0091657 FBal0004579 FBal0128118 FBal0097174 FBal0097178 FBal0097177 FBal0097176 FBal0097175 FBal0097179 FBal0074131	AE003581	2L	multiple transcripts considered (model=1)
565	565	0.015868314	4.42E-11	2.68E-10	0.166650739	0.315047202	3.75E-08	0.536937435	18114	CAACAACAACAATAATGAGCCAGACCCCAAGACCAATTTGATTGTGAACTACTTGCCACA	CG3151-RA CG3151-RC CG3151-RD CG3151-RF CG3151-RE CG3151	23C2	23C3	transcript	Fri May 09 18:04:30 EDT 2003	protein_id(AAF51179) - evidence(experimental) - sp_comment(Perfect match to REAL SP with corresponding FBgn)	CG3151	Rbp9	Mon Dec 01 19:23:27 EST 2003	rrm10 - rrm9 - Rbp9 - RBP9-2 - rbp9 - rbp9a - rbp - RRM9 - RRM10 - Rbp10 - CG15402 - RBP9		Rbp9	nucleus	cell proliferation - egg chamber formation (sensu Insecta) - mRNA processing	mRNA 3'-UTR binding - mRNA binding - RNA binding	crosby\Flag Cambridge: gene merge (Rbp9 CG15402) (internal view only).\Tue Dec 04 17:08:22 EST 2001	CG3151	FBgn0010253 - FBan0003151 - FBgn0031482 - CG3151 - FBgn0010263	CG3151-RA	RNA-binding protein 9	IPR000504 == RNA-binding region RNP-1 (RNA recognition motif) IPR002343 == Paraneoplastic encephalomyelitis antigen SCOP:54928 == RNA-binding domain RBD; Rbp9|FBgn0010263|pp-CT10570|FBan0003151 SCOP:54928 == RNA-binding domain RBD; Rbp9|FBgn0010263|pp-CT38165|FBan0003151	23C2--3	5-Feb		FBal0097180 FBal0091657 FBal0004579 FBal0128118 FBal0097174 FBal0097178 FBal0097177 FBal0097176 FBal0097175 FBal0097179 FBal0074131	AE003581	2L	multiple transcripts considered (model=1)
23732	594	0.208727029	5.41E-07	0.030272942	0.04073863	0.572737731	0.145452519	0.99822035	2982	ATCGATATCGTTCAGTAATCTGCCTAAGAACTACGAGGACACGCCCACTATTGAGAAGTA	CG17834-RC CG17834-RA	29D5	2.90E+02	transcript	Thu Sep 19 16:10:40 EDT 2002	protein_id(AAN10674) - sp_comment(Perfect match to HYPO SP record with corresponding FBgn)	CG17834	CG17834	Mon Dec 01 20:13:52 EST 2003	CG17834 - unnamed - BcDNA:LP07538 - anon-29Da		CG17834					CG17834	FBgn0028394 - FBan0017834 - FBgn0063101	CG17834-RC							AE003621	2L	multiple transcripts considered (model=1)
594	594	0.208727029	5.41E-07	0.030272942	0.04073863	0.572737731	0.145452519	0.99822035	5933	TCCAGGAAAAATGGCCAGATCATTGGACGCATACAACCGACATCGGTGGATAATAATAAT	CG17834-RC CG17834-RA CG17834-RC CG17834-RD	29D5	2.90E+02	transcript	Wed May 14 13:33:08 EDT 2003	protein_id(AAN10675) - sp_comment(Perfect match to HYPO SP record with corresponding FBgn)	CG17834	CG17834	Mon Dec 01 20:13:52 EST 2003	CG17834 - unnamed - BcDNA:LP07538 - anon-29Da		CG17834					CG17834	FBgn0028394 - FBan0017834 - FBgn0063101	CG17834-RB							AE003621	2L	multiple transcripts considered (model=1)
594	594	0.208727029	5.41E-07	0.030272942	0.04073863	0.572737731	0.145452519	0.99822035	14132	ACAGATCAATGTGCCCAACCTGGGACCGGAGATACTGGCGGTTTTTGCCAATTCGCAAAT	CG17834-RC CG17834-RA CG17834-RC CG17834-RD	29D5	2.90E+02	transcript	Wed May 14 13:33:08 EDT 2003	protein_id(AAN10675) - sp_comment(Perfect match to HYPO SP record with corresponding FBgn)	CG17834	CG17834	Mon Dec 01 20:13:52 EST 2003	CG17834 - unnamed - BcDNA:LP07538 - anon-29Da		CG17834					CG17834	FBgn0028394 - FBan0017834 - FBgn0063101	CG17834-RB							AE003621	2L	multiple transcripts considered (model=1)
[truncated: 7,945 more rows]
