# Supplementary material for: Sex-specific expression of alternative transcripts in Drosophila
Source: Genome Biol. 2006 Aug 25;7(8):R79. doi: 10.1186/gb-2006-7-8-r79 (PMC1779584; doi:10.1186/gb-2006-7-8-r79)
Supplement: Additional data file 5 — The columns are, in order: probe ID; gene name; whether hybridization signal detected by that probe is greater in males or females; log-transformed female/male expression ratio for each probe; probe set ID; class of probe (global or local); P value for the sex by probe set interaction; and the list of transcripts targeted by each probe. See text for further details. [file gb-2006-7-8-r79-S5.xls]

## Sheet: setbysex
probeuid [a]	gene name	greater in :	fold difference [b]	set id [c]	probe category [d]	P-value (sex-by-set of probes effect)	Targeted transcripts
4434	Aats-thr	females	1.26172	10455	global	2.0313e-11	CG5353-RB CG5353-RA CG5353-RC
5522	Aats-thr	females	1.22208	10455	global	2.0313e-11	CG5353-RB CG5353-RA CG5353-RC
13824	Aats-thr	females	1.06338	34534	local	2.0313e-11	CG5353-RA
1610	achi	males	0.703467	2516	local	1.58565e-07	CG8819-RC CG8821-RB
17621	achi	males	0.896471	2731	global	1.58565e-07	CG8819-RC CG8821-RB CG8821-RA CG8819-RA
17974	achi	males	0.855521	2516	local	1.58565e-07	CG8819-RC CG8821-RB
9094	Ada2A	females	1.16209	29804	global	2.24217e-08	CG31318-RA CG31237-RA CG31318-RB
15396	Ada2A	females	1.14541	13109	local	2.24217e-08	CG31318-RA CG31318-RB
1992	Akap200	females	1.04352	604	local	2.38657e-17	CG13388-RA CG13388-RD
8000	Akap200	females	1.07914	604	local	2.38657e-17	CG13388-RA CG13388-RD
9519	Akap200	females	1.32706	12363	global	2.38657e-17	CG13388-RA CG13388-RB CG13388-RC CG13388-RD
13055	Akap200	females	1.29493	12363	global	2.38657e-17	CG13388-RA CG13388-RB CG13388-RC CG13388-RD
14658	Akap200	females	1.095	35368	local	2.38657e-17	CG13388-RD
563	Ald	males	0.955858	11862	global	4.06289e-29	CG6058-RB CG6058-RH CG6058-RE CG6058-RD CG6058-RG CG6058
1218	Ald	males	0.913081	21981	local	4.06289e-29	CG6058-RA CG6058-RH CG6058-RE CG6058-RG
5485	Ald	males	0.690042	26195	local	4.06289e-29	CG6058-RA CG6058-RE CG6058-RG
17111	Ald	males	0.900755	37819	local	4.06289e-29	CG6058-RA CG6058-RG CG6058-RF
17319	Ald	males	0.940762	38027	local	4.06289e-29	CG6058-RB CG6058-RD CG6058-RF CG6058-RC
19435	Ald	males	0.953951	11862	global	4.06289e-29	CG6058-RB CG6058-RH CG6058-RE CG6058-RD CG6058-RG CG6058
5041	aret	males	0.838219	25751	local	1.215e-25	CG31762-RB
6201	aret	females	1.18236	11961	global	1.215e-25	CG31762-RC CG31762-RD CG31762-RA CG31762-RB
16339	aret	females	1.20865	11961	global	1.215e-25	CG31762-RC CG31762-RD CG31762-RA CG31762-RB
20327	aret	females	1.22526	41035	local	1.215e-25	CG31762-RC CG31762-RA CG31762-RB
5281	Argk	males	0.917211	2441	global	6.32809e-11	CG32031-RC CG32031-RA CG32031-RD CG32031-RB
6123	Argk	females	1.11868	26833	local	6.32809e-11	CG32031-RB CG32031-RA
10296	Argk	males	0.896152	31006	local	6.32809e-11	CG32031-RA
12087	Argk	males	0.921824	2441	global	6.32809e-11	CG32031-RC CG32031-RA CG32031-RD CG32031-RB
1002	bcd	females	1.53506	16843	local	2.01335e-22	CG1034-RG CG1034-RA CG1034-RE CG1034-RD CG1034-RF
17453	bcd	females	1.02723	38161	local	2.01335e-22	CG1034-RG CG1034-RA CG1034-RE CG1034-RD CG1034-RC
19202	bcd	females	1.46496	2764	local	2.01335e-22	CG1034-RG CG1034-RE CG1034-RD CG1034-RF
19246	bcd	females	1.79193	16843	local	2.01335e-22	CG1034-RG CG1034-RA CG1034-RE CG1034-RD CG1034-RF
12752	BcDNA:LD08743	males	0.991767	9440	global	5.54863e-18	CG3265-RB CG3265-RE CG3265-RA CG3265-RD CG3265-RC
18059	BcDNA:LD08743	females	1.35566	38767	local	5.54863e-18	CG3265-RC
18198	BcDNA:LD08743	females	1.13122	9440	global	5.54863e-18	CG3265-RB CG3265-RE CG3265-RA CG3265-RD CG3265-RC
484	blot	males	0.964929	21250	local	4.9399e-11	CG3897-RD CG3897-RB
8096	blot	females	1.2269	3535	global	4.9399e-11	CG3897-RA CG3897-RB CG3897-RC CG3897-RD
9872	blot	females	1.14936	3535	global	4.9399e-11	CG3897-RA CG3897-RB CG3897-RC CG3897-RD
1353	bun	males	0.956341	22115	local	7.47907e-21	CG5461-RA
2133	bun	females	1.11722	8685	global	7.47907e-21	CG5461-RC CG5461-RB CG5461-RA
15693	bun	females	1.01072	8685	global	7.47907e-21	CG5461-RC CG5461-RB CG5461-RA
19075	bun	females	1.33416	39783	local	7.47907e-21	CG5461-RB
696	Cap-G	females	1.00134	2629	local	1.43885e-09	CG17054-RA CG17054-RD CG17054-RC CG17054-RB
1038	Cap-G	females	1.05454	3940	global	1.43885e-09	CG17054-RA CG17054-RE CG17054-RD CG17054-RC CG17054-RB
12426	Cap-G	females	1.18376	33136	local	1.43885e-09	CG17054-RB
17082	Cap-G	females	1.11595	3940	global	1.43885e-09	CG17054-RA CG17054-RE CG17054-RD CG17054-RC CG17054-RB
19199	Cap-G	males	0.969596	39907	local	1.43885e-09	CG17054-RC CG17054-RD
14964	CBP	females	1.23948	35674	local	1.36282e-09	CG1435-RA
18222	CBP	females	1.44842	9318	global	1.36282e-09	CG1435-RA CG1435-RB
18302	CBP	females	1.68452	9318	global	1.36282e-09	CG1435-RA CG1435-RB
1471	Cct5	females	1.20732	22232	local	7.19684e-09	CG8439-RA
18535	Cct5	females	1.27028	14339	global	7.19684e-09	CG8439-RA CG8439-RB
2509	Cdic	males	0.901188	18013	global	8.64484e-06	CG18000-RD CG9580-RA CG33497-RA CG32823-RB CG33499-RA CG
6513	Cdic	males	0.958771	27223	local	8.64484e-06	CG18000-RD CG33497-RA CG33499-RA CG18000-RE CG18000-RK C
18638	Cdic	males	0.904341	18013	global	8.64484e-06	CG18000-RD CG9580-RA CG33497-RA CG32823-RB CG33499-RA CG
5424	CG10089	males	0.657017	4196	global	5.90856e-24	CG10089-RC CG10089-RB CG10089-RA CG10089-RD
12125	CG10089	males	0.64385	156	local	5.90856e-24	CG10089-RC CG10089-RB CG10089-RA
13843	CG10089	males	0.575663	156	local	5.90856e-24	CG10089-RC CG10089-RB CG10089-RA
14900	CG10089	males	0.867967	35610	local	5.90856e-24	CG10089-RD
7454	CG10249	females	1.13067	1666	local	1.03962e-16	CG10249-RC CG10249-RA
14312	CG10249	males	0.805419	148	global	1.03962e-16	CG10249-RC CG10249-RB CG10249-RA
15910	CG10249	males	0.80385	148	global	1.03962e-16	CG10249-RC CG10249-RB CG10249-RA
16207	CG10249	males	0.891916	1666	local	1.03962e-16	CG10249-RC CG10249-RA
1595	CG10272	females	1.25352	22355	local	7.74613e-12	CG10272-RD CG10272-RB CG10272-RA
13214	CG10272	females	1.01225	8388	global	7.74613e-12	CG10272-RD CG10272-RB CG10272-RC CG10272-RA
5329	CG10508	males	0.97776	26039	local	5.79906e-24	CG10508-RD CG10508-RE CG10508-RF
10755	CG10508	males	0.769078	31465	local	5.79906e-24	CG10508-RD CG10508-RE CG10508-RC
13907	CG10508	males	0.96651	10709	local	5.79906e-24	CG10508-RF CG10508-RC
15935	CG10508	males	0.680562	5728	global	5.79906e-24	CG10508-RD CG10508-RE CG10508-RC CG10508-RF
16897	CG10508	males	0.999639	10709	local	5.79906e-24	CG10508-RF CG10508-RC
17913	CG10508	females	1.01197	38621	local	5.79906e-24	CG10508-RD CG10508-RF
19090	CG10508	males	0.881999	5728	global	5.79906e-24	CG10508-RD CG10508-RE CG10508-RC CG10508-RF
1869	CG10899	males	0.606716	6904	global	6.24575e-18	CG10899-RA CG10899-RB
8889	CG10899	males	0.600626	6904	global	6.24575e-18	CG10899-RA CG10899-RB
9675	CG10899	males	0.969699	30385	local	6.24575e-18	CG10899-RB
10662	CG10899	males	0.62463	6904	global	6.24575e-18	CG10899-RA CG10899-RB
318	CG10960	females	1.10923	6030	global	1.59166e-06	CG10960-RA CG10960-RC CG10960-RB
2636	CG10960	females	1.13608	6030	global	1.59166e-06	CG10960-RA CG10960-RC CG10960-RB
10853	CG10960	males	0.975611	31563	local	1.59166e-06	CG10960-RB
7350	CG10978	females	1.10204	3075	global	1.44837e-11	CG10978-RC CG10978-RA CG10978-RB
12350	CG10978	males	0.893298	33060	local	1.44837e-11	CG10978-RB CG10978-RA
13641	CG10978	females	1.03824	3075	global	1.44837e-11	CG10978-RC CG10978-RA CG10978-RB
4049	CG10999	males	0.663563	8986	global	3.9752e-11	CG10999-RC CG10999-RB CG10999-RA
4306	CG10999	males	0.703964	8986	global	3.9752e-11	CG10999-RC CG10999-RB CG10999-RA
9534	CG10999	males	0.682279	30244	local	3.9752e-11	CG10999-RA CG10999-RB
5380	CG11112	males	0.636344	6523	global	1.44378e-21	CG11112-RA CG11112-RB
6139	CG11112	males	0.681783	6523	global	1.44378e-21	CG11112-RA CG11112-RB
12243	CG11112	males	0.995224	32953	local	1.44378e-21	CG11112-RB
13603	CG11455	males	0.97465	34313	local	3.51571e-20	CG11455-RB CG3436-RA
2318	CG11489	males	0.780305	4897	global	2.70928e-08	CG11489-RC CG11489-RB
5972	CG11489	males	0.946037	26682	local	2.70928e-08	CG11489-RB
11721	CG11489	males	0.841076	4897	global	2.70928e-08	CG11489-RC CG11489-RB
4012	CG11596	males	0.919768	24760	local	4.73109e-22	CG11596-RC CG11596-RA
14468	CG11596	females	1.37237	1407	global	4.73109e-22	CG11596-RC CG11596-RB CG11596-RA
17419	CG11596	females	1.38221	1407	global	4.73109e-22	CG11596-RC CG11596-RB CG11596-RA
3634	CG1193	males	0.975904	24382	local	1.69108e-33	CG1193-RA
13276	CG1193	males	0.646892	4197	global	1.69108e-33	CG1193-RB CG1193-RA
14670	CG1193	males	0.654734	4197	global	1.69108e-33	CG1193-RB CG1193-RA
15459	CG1193	females	1.01615	36169	local	1.69108e-33	CG1193-RB
1069	CG12141	females	1.2836	3229	global	2.31285e-16	CG12141-RA CG12141-RB
19353	CG12141	females	1.01009	40061	local	2.31285e-16	CG12141-RB
11329	CG12236	females	1.05369	32039	local	5.58208e-10	CG12236-RA
16682	CG12236	females	1.23184	37390	local	5.58208e-10	CG12236-RB
20188	CG12236	males	0.972775	3405	global	5.58208e-10	CG12236-RA CG12236-RB
1135	CG12250	males	0.573004	21898	local	6.67229e-24	CG12250-RB
6561	CG12250	males	0.883265	27271	global	6.67229e-24	CG12250-RA CG12250-RB
8519	CG12250	males	0.615425	29229	local	6.67229e-24	CG12250-RA
6292	CG12455	males	0.699999	27002	local	3.96212e-11	CG12455-RA
15560	CG12455	males	0.943002	36270	local	3.96212e-11	CG12455-RB
7789	CG12592	males	0.654299	28499	local	3.78233e-39	CG12592-RA
16871	CG12605	males	0.778829	5288	global	1.05724e-09	CG12605-RB CG12605-RC CG12605-RA
18510	CG12605	males	0.759255	5288	global	1.05724e-09	CG12605-RB CG12605-RC CG12605-RA
20793	CG12605	males	0.976058	41501	local	1.05724e-09	CG12605-RB CG12605-RA
789	CG12655	males	0.982988	21554	local	9.52837e-07	CG12655-RA
18662	CG12655	males	0.897734	39370	global	9.52837e-07	CG12655-RA CG32821-RA
1127	CG12822	females	1.11102	21890	local	2.97638e-12	CG12822-RA CG12822-RB
2768	CG12822	females	1.12178	223	local	2.97638e-12	CG12822-RA CG18853-RA CG12822-RB
19000	CG12822	females	1.12604	223	local	2.97638e-12	CG12822-RA CG18853-RA CG12822-RB
20798	CG12822	females	1.09016	223	local	2.97638e-12	CG12822-RA CG18853-RA CG12822-RB
2219	CG13135	males	0.971045	22971	local	3.26294e-06	CG13135-RB
8222	CG13135	males	0.928901	28932	local	3.26294e-06	CG13135-RA
20088	CG13135	males	0.85418	7698	global	3.26294e-06	CG13135-RB CG13135-RA
3591	CG13211	females	1.00963	24340	global	1.30082e-10	CG13211-RA CG13211-RB
6314	CG13211	females	1.02415	27024	local	1.30082e-10	CG13211-RA
18733	CG13211	males	0.872675	39441	local	1.30082e-10	CG13211-RB
16338	CG13784	females	1.06244	37046	local	9.68294e-07	CG13784-RA
16580	CG13784	males	0.892961	37288	global	9.68294e-07	CG13784-RA CG13784-RB
4809	CG13921	females	1.23558	76	global	1.05253e-06	CG13921-RA CG13921-RB
5234	CG13921	females	1.09168	76	global	1.05253e-06	CG13921-RA CG13921-RB
19167	CG13921	males	0.988317	39875	local	1.05253e-06	CG13921-RA
5112	CG14017	males	0.548466	25822	local	3.92361e-19	CG14017-RA
9868	CG14017	males	0.81165	12090	global	3.92361e-19	CG14017-RB CG14017-RA
14008	CG14017	males	0.744474	12090	global	3.92361e-19	CG14017-RB CG14017-RA
7075	CG14217	females	1.36726	7843	global	1.63735e-09	CG14217-RD CG14217-RB CG14217-RA CG14217-RE
15154	CG14217	females	1.06242	35864	local	1.63735e-09	CG14217-RD CG14217-RE
16713	CG14217	females	1.22425	7843	global	1.63735e-09	CG14217-RD CG14217-RB CG14217-RA CG14217-RE
3066	CG14310	females	1.23451	1956	global	1.58351e-14	CG14310-RB CG14310-RA
4517	CG14310	females	1.01174	25251	local	1.58351e-14	CG14310-RB
11428	CG14310	males	0.979089	1956	global	1.58351e-14	CG14310-RB CG14310-RA
5525	CG14693	males	0.660602	4202	global	6.52499e-15	CG14693-RB CG14693-RA
7948	CG14693	males	0.917867	28658	local	6.52499e-15	CG14693-RA
6032	CG14814	females	1.48405	3040	global	5.27057e-14	CG14814-RB CG14814-RA
11966	CG14814	females	1.01018	32676	local	5.27057e-14	CG14814-RB
16740	CG14814	females	1.45596	3040	global	5.27057e-14	CG14814-RB CG14814-RA
4484	CG14995	males	0.765321	38	global	4.12933e-25	CG14995-RA CG14995-RB CG14995-RD CG14995-RC
4505	CG14995	females	1.00033	25240	local	4.12933e-25	CG14995-RA CG14995-RC
9446	CG14995	males	0.78395	38	global	4.12933e-25	CG14995-RA CG14995-RB CG14995-RD CG14995-RC
18868	CG14995	males	0.635209	39576	local	4.12933e-25	CG14995-RA CG14995-RD CG14995-RC
2909	CG15086	males	0.921798	23659	local	4.28508e-36	CG15086-RC
4864	CG15086	males	0.581532	25574	local	4.28508e-36	CG15086-RA CG15086-RC CG15086-RB
7502	CG15086	males	0.750111	1878	local	4.28508e-36	CG15086-RB CG15086-RC
8431	CG15086	males	0.783309	1878	local	4.28508e-36	CG15086-RB CG15086-RC
8503	CG15086	males	0.785961	7255	global	4.28508e-36	CG15086-RA CG15086-RC CG15086-RD CG15086-RB
8687	CG15086	males	0.582269	7255	global	4.28508e-36	CG15086-RA CG15086-RC CG15086-RD CG15086-RB
9284	CG15086	males	0.790556	1878	local	4.28508e-36	CG15086-RB CG15086-RC
12233	CG15086	males	0.529714	7255	global	4.28508e-36	CG15086-RA CG15086-RC CG15086-RD CG15086-RB
13105	CG15086	males	0.712507	1878	local	4.28508e-36	CG15086-RB CG15086-RC
13475	CG15086	males	0.801823	1878	local	4.28508e-36	CG15086-RB CG15086-RC
20678	CG15086	males	0.714996	1878	local	4.28508e-36	CG15086-RB CG15086-RC
1903	CG16716	males	0.528802	22655	local	5.56178e-31	CG16716-RB
9389	CG16716	males	0.989758	13194	global	5.56178e-31	CG16716-RB CG16716-RA
19993	CG16716	males	0.80994	13194	global	5.56178e-31	CG16716-RB CG16716-RA
3716	CG16758	males	0.806625	24464	local	1.22939e-13	CG16758-RB CG16758-RD
5193	CG16758	males	0.640877	25903	local	1.22939e-13	CG16758-RE CG16758-RF
6267	CG16758	males	0.836911	26977	local	1.22939e-13	CG16758-RE
13969	CG16758	males	0.751627	8284	global	1.22939e-13	CG16758-RB CG16758-RF CG16758-RE CG16758-RD
538	CG17034	males	0.955897	5800	global	9.93874e-38	CG17034-RA CG17034-RB CG17034-RC CG17034-RD
709	CG17034	males	0.6624	16448	local	9.93874e-38	CG17034-RA CG17034-RB CG17034-RC
2404	CG17034	males	0.764162	16448	local	9.93874e-38	CG17034-RA CG17034-RB CG17034-RC
11107	CG17034	males	0.671891	31817	local	9.93874e-38	CG17034-RC CG17034-RB
19574	CG17034	females	1.01195	40282	local	9.93874e-38	CG17034-RA CG17034-RD
11742	CG17097	males	0.546296	32452	local	4.46269e-26	CG17097-RB
20176	CG17097	males	0.855133	3412	global	4.46269e-26	CG17097-RB CG17097-RA
5543	CG17150	males	0.686349	3061	local	3.58689e-15	CG17150-RA CG17150-RC
12488	CG17150	males	0.951167	33198	local	3.58689e-15	CG17150-RA
15146	CG17150	males	0.995301	35856	local	3.58689e-15	CG17150-RA CG17150-RB
2443	CG17233	females	1.35022	4278	global	3.89127e-15	CG17233-RC CG17233-RB CG17233-RA
2503	CG17233	females	1.11215	4278	global	3.89127e-15	CG17233-RC CG17233-RB CG17233-RA
3347	CG17233	males	0.989494	24096	local	3.89127e-15	CG17233-RC CG17233-RA
14386	CG17233	females	1.02618	35096	local	3.89127e-15	CG17233-RC CG17233-RB
18874	CG17233	females	1.34277	4278	global	3.89127e-15	CG17233-RC CG17233-RB CG17233-RA
2646	CG17838	males	0.850245	4969	global	1.28393e-20	CG17838-RA CG17838-RE CG17838-RD CG17838-RF CG17838-RC C
4772	CG17838	females	1.00687	25484	local	1.28393e-20	CG17838-RD CG17838-RE
8356	CG17838	males	0.922485	1284	local	1.28393e-20	CG17838-RA CG17838-RE CG17838-RF CG17838-RC CG17838-RB
9963	CG17838	males	0.729252	30673	local	1.28393e-20	CG17838-RD
10970	CG17838	males	0.701849	31680	local	1.28393e-20	CG17838-RA CG17838-RE CG17838-RD CG17838-RF CG17838-RC
19860	CG17838	males	0.889673	40568	local	1.28393e-20	CG17838-RB
12119	CG17931	males	0.672384	32829	local	4.84792e-22	CG17931-RB
15776	CG17931	females	1.02741	36484	global	4.84792e-22	CG17931-RB CG17931-RA
17761	CG18166	males	0.98816	38469	local	7.39946e-18	CG18166-RB
2405	CG18273	females	1.364	7721	local	7.39946e-18	CG18273-RA
6175	CG18273	females	1.2916	26885	global	7.39946e-18	CG18273-RA CG18166-RB CG18166-RA
16017	CG18273	females	1.3037	7721	local	7.39946e-18	CG18273-RA
4977	CG18545	males	0.767728	25687	local	3.78233e-39	CG18545-RA CG12592-RA
14486	CG18545	males	0.865966	35196	local	3.78233e-39	CG18545-RA
8542	CG1883	females	1.13123	9035	global	1.21227e-19	CG1883-RA CG1883-RD CG1883-RB CG1883-RC
16150	CG1883	females	1.10121	9035	global	1.21227e-19	CG1883-RA CG1883-RD CG1883-RB CG1883-RC
17063	CG1883	females	1.08793	37771	local	1.21227e-19	CG1883-RA CG1883-RD CG1883-RC
20101	CG1883	males	0.909988	40809	local	1.21227e-19	CG1883-RB
7662	CG18853	females	1.22792	11026	local	2.97638e-12	CG18853-RA CG11205-RB CG11205-RA
7896	CG18853	females	1.16276	11026	local	2.97638e-12	CG18853-RA CG11205-RB CG11205-RA
8468	CG2049	females	1.03903	2540	local	9.28111e-17	CG2049-RC CG2049-RD
9916	CG2049	females	1.05794	7740	local	9.28111e-17	CG2049-RB CG2049-RD CG2049-RF CG2049-RC
10592	CG2049	males	0.836305	31302	local	9.28111e-17	CG2049-RB CG2049-RE CG2049-RF CG2049-RC
14232	CG2049	females	1.04431	2394	global	9.28111e-17	CG2049-RB CG2049-RE CG2049-RD CG2049-RF CG2049-RC
2224	CG2082	females	1.01615	22976	local	1.74936e-23	CG2082-RD CG2082-RA
2408	CG2082	males	0.745438	15514	local	1.74936e-23	CG2082-RC CG2082-RB CG2082-RA CG2082-RD
5357	CG2082	males	0.722935	15514	local	1.74936e-23	CG2082-RC CG2082-RB CG2082-RA CG2082-RD
14894	CG2082	males	0.843585	5860	local	1.74936e-23	CG2082-RC CG2082-RB CG2082-RA
15916	CG2082	males	0.715651	36624	global	1.74936e-23	CG2082-RC CG2082-RB CG2082-RA CG2082-RD CG2082-RE
19989	CG2082	males	0.812273	5860	local	1.74936e-23	CG2082-RC CG2082-RB CG2082-RA
834	CG2225	females	1.0324	10097	global	3.10722e-14	CG2225-RB CG2225-RE CG2225-RC CG2225-RD CG2225-RA
2146	CG2225	males	0.764827	10558	local	3.10722e-14	CG2225-RB CG2225-RE CG2225-RD CG2225-RA
4598	CG2225	males	0.894913	10097	global	3.10722e-14	CG2225-RB CG2225-RE CG2225-RC CG2225-RD CG2225-RA
9703	CG2225	males	0.966202	1334	local	3.10722e-14	CG2225-RB CG2225-RE CG2225-RA
3885	CG2861	males	0.654728	24633	local	2.07006e-08	CG2861-RA
4087	CG2861	males	0.785104	5708	global	2.07006e-08	CG2861-RA CG2861-RB
6709	CG2861	males	0.888871	5708	global	2.07006e-08	CG2861-RA CG2861-RB
1635	CG30007	females	1.2066	5507	global	1.33962e-09	CG30007-RB CG30007-RA
9228	CG30007	males	0.972687	29938	local	1.33962e-09	CG30007-RA
4853	CG30097	males	0.841833	10904	local	1.26372e-15	CG30097-RB CG30097-RE CG30097-RD CG30097-RA
5239	CG30097	males	0.533739	10904	local	1.26372e-15	CG30097-RB CG30097-RE CG30097-RD CG30097-RA
12663	CG30097	males	0.646368	2438	local	1.26372e-15	CG30097-RB CG30097-RF CG30097-RC CG30097-RA
1309	CG30194	males	0.748642	3264	local	1.55638e-25	CG30194-RD CG30194-RC CG30194-RB
8894	CG30194	males	0.761386	29604	local	1.55638e-25	CG30194-RB CG30194-RA
10860	CG30194	females	1.04092	31570	local	1.55638e-25	CG30194-RD
16429	CG30194	males	0.868522	3264	local	1.55638e-25	CG30194-RD CG30194-RC CG30194-RB
19633	CG30275	males	0.668121	1400	global	4.04103e-13	CG30275-RA CG30275-RD CG30275-RB CG30275-RC
20722	CG30275	males	0.931737	7456	local	4.04103e-13	CG30275-RA CG30275-RD CG30275-RC
8802	CG30284	males	0.586145	7904	global	1.38777e-16	CG30284-RA CG30284-RB
18942	CG30284	males	0.74217	39650	local	1.38777e-16	CG30284-RA
12946	CG30337	males	0.724407	10548	local	1.54315e-11	CG30337-RA CG30337-RB
16929	CG30337	males	0.996462	37637	local	1.54315e-11	CG1931-RA CG30337-RB
8359	CG30427	males	0.836671	2602	global	0.000294859	CG30427-RC CG30427-RD CG30427-RA CG30427-RB
15825	CG30427	males	0.740213	36533	local	0.000294859	CG30427-RA CG30427-RD
18075	CG30427	males	0.777416	38783	local	0.000294859	CG30427-RC
19603	CG30427	males	0.771207	40311	local	0.000294859	CG30427-RB
17470	CG31054	females	1.19219	38178	local	2.00539e-07	CG31054-RA
4555	CG31232	males	0.983794	25286	local	3.19434e-11	CG31232-RA
7462	CG31232	females	1.16991	1761	global	3.19434e-11	CG31232-RA CG7682-RA CG31232-RE CG31232-RD CG31232-RC
13131	CG31232	females	1.22525	1761	global	3.19434e-11	CG31232-RA CG7682-RA CG31232-RE CG31232-RD CG31232-RC
1108	CG31286	males	0.698616	21871	local	2.3217e-11	CG31286-RB
9453	CG31286	males	0.53744	5313	global	2.3217e-11	CG31286-RB CG31286-RC
10493	CG31286	males	0.561424	5313	global	2.3217e-11	CG31286-RB CG31286-RC
12538	CG31311	males	0.983261	33248	local	5.86816e-36	CG31311-RA CG31311-RD CG31311-RB
17574	CG31311	males	0.576488	38282	local	5.86816e-36	CG31311-RA CG31311-RE CG31311-RC CG31311-RB
18244	CG31311	males	0.997262	38952	global	5.86816e-36	CG31311-RA CG31311-RD CG31311-RE CG31311-RC CG31311-RB
12115	CG31361	females	1.00775	32825	local	2.37463e-26	CG31361-RA
17829	CG31361	males	0.625419	6116	global	2.37463e-26	CG31361-RB CG31361-RA
20541	CG31361	males	0.716782	6116	global	2.37463e-26	CG31361-RB CG31361-RA
3879	CG31363	males	0.956273	24627	global	3.24176e-46	CG31363-RE CG31363-RC CG31363-RH CG31363-RA CG31363-RD C
19227	CG31363	males	0.545177	39935	local	3.24176e-46	CG31363-RB
19580	CG31363	females	1.18457	4067	local	3.24176e-46	CG31363-RE CG31363-RC CG31363-RH CG31363-RA CG31363-RD
19850	CG31363	females	1.16375	4067	local	3.24176e-46	CG31363-RE CG31363-RC CG31363-RH CG31363-RA CG31363-RD
6153	CG31700	males	0.720247	3657	global	1.57111e-24	CG31700-RA CG31702-RA CG31703-RA
14361	CG31700	males	0.654664	3657	global	1.57111e-24	CG31700-RA CG31702-RA CG31703-RA
1194	CG31703	males	0.493029	1887	local	1.57111e-24	CG31703-RA CG31702-RA
16022	CG31703	males	0.56701	1887	local	1.57111e-24	CG31703-RA CG31702-RA
174	CG31732	males	0.701203	20941	local	1.59127e-09	CG31732-RB
6269	CG31732	males	0.760613	4691	global	1.59127e-09	CG31732-RA CG31732-RC CG31732-RB CG31732-RD
7845	CG31732	males	0.861378	4691	global	1.59127e-09	CG31732-RA CG31732-RC CG31732-RB CG31732-RD
16831	CG31732	males	0.907829	37539	local	1.59127e-09	CG31732-RA CG31732-RC CG31732-RD
7938	CG31782	males	0.883122	6903	global	4.36395e-13	CG31782-RB CG31782-RA
16654	CG31782	females	1.28997	37362	local	4.36395e-13	CG31782-RB
558	CG31784	males	0.666978	21324	local	1.35129e-19	CG31784-RA
18473	CG31784	males	0.978015	13117	global	1.35129e-19	CG31784-RB CG31784-RA
8311	CG32137	males	0.989335	29021	local	1.81631e-11	CG32137-RB
20378	CG32137	males	0.820862	764	global	1.81631e-11	CG32137-RA CG32137-RB
18264	CG32150	males	0.89121	1067	local	4.02595e-09	CG32150-RB CG32150-RA
18933	CG32150	females	1.1111	39641	local	4.02595e-09	CG15714-RB CG32150-RA
5509	CG32316	males	0.959366	26219	local	8.00997e-12	CG32316-RB CG32316-RG CG32316-RF CG32316-RA CG32316-RD C
11039	CG32316	males	0.69386	31749	local	8.00997e-12	CG32316-RB CG32316-RE CG32316-RD CG32316-RC
12808	CG32316	males	0.750045	33518	local	8.00997e-12	CG32316-RB CG32316-RG CG32316-RC
3325	CG32318	females	1.00866	14715	global	6.96333e-13	CG32318-RA CG9191-RA
6526	CG32318	females	1.06248	14715	global	6.96333e-13	CG32318-RA CG9191-RA
11554	CG32548	males	0.702661	32264	local	6.897e-29	CG32548-RC
13763	CG32548	males	0.682252	2005	global	6.897e-29	CG32548-RB CG32548-RC
16917	CG32548	males	0.930078	37625	local	6.897e-29	CG32548-RB
18626	CG32548	males	0.77697	2005	global	6.897e-29	CG32548-RB CG32548-RC
2345	CG32819	males	0.841329	5757	global	9.14133e-07	CG32819-RA CG17450-RB CG17450-RA CG32820-RA CG32820-RB C
12011	CG32819	males	0.652129	5757	global	9.14133e-07	CG32819-RA CG17450-RB CG17450-RA CG32820-RA CG32820-RB C
20433	CG32819	males	0.994498	13730	local	9.14133e-07	CG32819-RA CG17450-RB CG32820-RA
4135	CG32823	males	0.822039	24883	local	8.64484e-06	CG32823-RB
12949	CG32918	females	1.07237	33659	local	2.91531e-31	CG32918-RA CG32918-RB
15642	CG32918	males	0.633672	36351	global	2.91531e-31	CG32918-RA CG32918-RC CG32918-RB
11484	CG32920	females	1.14652	32194	local	1.53223e-08	CG32920-RA CG32920-RB
19077	CG32920	males	0.968936	39785	global	1.53223e-08	CG32920-RA CG32920-RC CG32920-RB
9379	CG32955	females	1.28835	30089	global	3.2748e-09	CG32955-RB CG32955-RD CG32955-RC CG32955-RE CG32955-RG C
11694	CG32955	females	1.09227	32404	local	3.2748e-09	CG32955-RB CG32955-RE CG32955-RG CG32955-RF
6922	CG32956	females	1.34099	27632	local	2.95675e-17	CG32956-RA CG32956-RE CG32956-RB
13386	CG32956	females	1.08435	13211	local	2.95675e-17	CG32956-RD CG32956-RB CG32956-RC CG32956-RA
20518	CG32956	females	1.13441	13211	local	2.95675e-17	CG32956-RD CG32956-RB CG32956-RC CG32956-RA
12797	CG33038	females	1.14118	33507	global	2.77882e-09	CG33038-RC CG33038-RB CG33038-RA
17559	CG33038	males	0.959328	38267	local	2.77882e-09	CG33038-RA CG33038-RB
712	CG33085	males	0.915949	4608	global	2.87703e-13	CG33085-RC CG33085-RD CG33085-RA
3945	CG33085	females	1.23187	24693	local	2.87703e-13	CG33085-RC CG33085-RA
19417	CG33085	males	0.910694	4608	global	2.87703e-13	CG33085-RC CG33085-RD CG33085-RA
449	CG33129	females	1.03624	21215	local	9.16236e-18	CG33129-RE
7282	CG33129	females	1.2186	27992	local	9.16236e-18	CG33129-RA CG33129-RC CG6087-RB
15038	CG33129	males	0.847271	2134	global	9.16236e-18	CG33129-RE CG33129-RC CG6087-RB CG33129-RA
15305	CG33129	females	1.16609	2134	global	9.16236e-18	CG33129-RE CG33129-RC CG6087-RB CG33129-RA
12112	CG33142	males	0.771916	32822	local	2.8794e-34	CG33142-RC CG33142-RA CG33142-RE CG33142-RD
17221	CG33142	males	0.531654	2459	local	2.8794e-34	CG33142-RC CG33142-RA CG33142-RF CG33142-RE CG33142-RD
17524	CG33142	males	0.514804	2459	local	2.8794e-34	CG33142-RC CG33142-RA CG33142-RF CG33142-RE CG33142-RD
18702	CG33142	males	0.830865	39410	local	2.8794e-34	CG33142-RC CG33142-RD CG33142-RB
374	CG33156	females	1.3132	10045	local	2.65755e-31	CG33156-RC CG33156-RB CG33156-RE CG33156-RA
3352	CG33156	females	1.00514	24101	local	2.65755e-31	CG33156-RE
4878	CG33156	females	1.09774	25588	local	2.65755e-31	CG6152-RC CG33156-RA
7701	CG33156	females	1.58079	28411	local	2.65755e-31	CG33156-RB
13804	CG33156	females	1.32994	10045	local	2.65755e-31	CG33156-RC CG33156-RB CG33156-RE CG33156-RA
4970	CG33187	males	0.677124	7347	global	4.5506e-13	CG33187-RD CG33187-RC CG33187-RB
15166	CG33187	males	0.615826	7347	global	4.5506e-13	CG33187-RD CG33187-RC CG33187-RB
20662	CG33187	males	0.790638	41370	local	4.5506e-13	CG33187-RD CG33187-RB
4000	CG33233	males	0.770474	379	global	8.10576e-10	CG33233-RB CG33233-RA
4673	CG33233	males	0.973247	25391	local	8.10576e-10	CG33233-RB
8159	CG33233	males	0.899255	379	global	8.10576e-10	CG33233-RB CG33233-RA
3845	CG3436	females	1.23623	24593	local	3.51571e-20	CG3436-RA
10537	CG3436	females	1.31804	1728	local	3.51571e-20	CG3436-RB CG3436-RA
15490	CG3436	females	1.14492	1728	local	3.51571e-20	CG3436-RB CG3436-RA
8815	CG3638	females	1.07994	7633	local	5.0893e-12	EG:33C11.3-RC EG:33C11.3-RE CG3638-RD CG3638-RC
11941	CG3638	males	0.870869	7218	local	5.0893e-12	CG3638-RA CG3638-RB CG3638-RD CG3638-RC
20055	CG3638	males	0.994725	7633	local	5.0893e-12	EG:33C11.3-RC EG:33C11.3-RE CG3638-RD CG3638-RC
8481	CG3811	males	0.837958	9256	global	1.0826e-12	CG3811-RD CG3811-RC CG3811-RA CG3811-RB
13845	CG3811	females	1.11394	34555	local	1.0826e-12	CG3811-RB CG3811-RC CG3811-RA
14376	CG3964	males	0.728564	12210	global	3.47307e-20	CG3964-RB CG3964-RA
15874	CG3964	males	0.969471	36582	local	3.47307e-20	CG3964-RA
16192	CG3964	males	0.736104	12210	global	3.47307e-20	CG3964-RB CG3964-RA
18398	CG3964	males	0.76239	12210	global	3.47307e-20	CG3964-RB CG3964-RA
15144	CG3994	females	1.10329	35854	local	3.48461e-17	CG3994-RA
17868	CG3994	males	0.803165	38576	local	3.48461e-17	CG3994-RB
20442	CG3994	females	1.1634	15974	global	3.48461e-17	CG3994-RB CG3994-RA
20153	CG4365	females	1.01569	40861	local	1.36182e-07	CG4365-RC
20368	CG4365	females	1.17851	16470	global	1.36182e-07	CG4365-RA CG4365-RB CG4365-RC
8933	CG4662	females	1.24318	29643	local	1.55695e-26	CG4662-RA
15338	CG4662	males	0.840965	36048	local	1.55695e-26	CG4662-RB
18352	CG4662	females	1.01496	9338	global	1.55695e-26	CG4662-RA CG4662-RB
3378	CG4847	males	0.860672	8829	global	6.93739e-14	CG4847-RA CG4847-RE CG4847-RB CG4847-RD CG4847-RC
15052	CG4847	females	1.01702	35762	local	6.93739e-14	CG4847-RD
1054	CG4849	females	1.19562	21817	global	2.00539e-07	CG4849-RA CG31054-RA
7140	CG4849	females	1.26838	27850	local	2.00539e-07	CG4849-RA
11555	CG5071	males	0.738704	4699	global	5.60599e-15	CG5071-RB CG5071-RA
14668	CG5071	females	1.01221	35378	local	5.60599e-15	CG5071-RB
156	CG5077	males	0.850761	8612	local	2.95969e-15	CG5077-RA CG5077-RC CG5077-RB
2295	CG5077	males	0.980323	23047	local	2.95969e-15	CG5077-RD
10115	CG5077	males	0.804394	195	global	2.95969e-15	CG5077-RA CG5077-RD CG5077-RC CG5077-RB
15526	CG5077	males	0.823176	8612	local	2.95969e-15	CG5077-RA CG5077-RC CG5077-RB
17584	CG5077	males	0.890273	195	global	2.95969e-15	CG5077-RA CG5077-RD CG5077-RC CG5077-RB
16962	CG5334	males	0.712063	37670	local	1.90911e-10	CG5334-RA
2820	CG5347	males	0.82681	23570	local	1.90911e-10	CG5347-RA
3524	CG5347	males	0.709511	24273	global	1.90911e-10	CG5347-RA CG5334-RA
7722	CG5522	females	1.21231	14906	global	5.76608e-08	CG5522-RA CG5522-RF CG5522-RB CG5522-RE CG5522-RC CG5522
9888	CG5522	males	0.946783	30598	local	5.76608e-08	CG5522-RA CG5522-RB CG5522-RE
3108	CG5558	females	1.32247	3356	global	3.77998e-09	CG5558-RA CG5558-RB
6283	CG5558	females	1.20004	3356	global	3.77998e-09	CG5558-RA CG5558-RB
16511	CG5558	females	1.09083	37219	local	3.77998e-09	CG5558-RB
2739	CG5735	males	0.757382	18531	global	2.87551e-09	CG5735-RD CG5735-RA CG5735-RC CG5735-RB
4047	CG5735	males	0.927483	24795	local	2.87551e-09	CG5735-RD CG5735-RC CG5735-RB
20222	CG5735	males	0.765875	18531	global	2.87551e-09	CG5735-RD CG5735-RA CG5735-RC CG5735-RB
4011	CG5794	males	0.726959	3873	local	5.47135e-15	CG5794-RB CG5794-RD
11688	CG5794	females	1.02827	4538	global	5.47135e-15	CG5794-RB CG5794-RD CG5794-RE
14191	CG5794	males	0.994438	2501	local	5.47135e-15	CG5794-RE CG5794-RD
6019	CG6016	females	1.11931	513	global	5.77136e-09	CG6016-RB CG6016-RA
13079	CG6016	females	1.09827	513	global	5.77136e-09	CG6016-RB CG6016-RA
17376	CG6016	females	1.06606	38084	local	5.77136e-09	CG6016-RB
20264	CG6016	males	0.924497	40972	local	5.77136e-09	CG6016-RA
3198	CG6084	females	1.05701	4777	global	2.59606e-22	CG6084-RB CG6084-RA
3453	CG6084	males	0.807055	24202	local	2.59606e-22	CG6084-RB
17027	CG6084	females	1.07817	4777	global	2.59606e-22	CG6084-RB CG6084-RA
20623	CG6084	females	1.11615	41331	local	2.59606e-22	CG6084-RA
1172	CG6262	males	0.633933	11900	local	6.11273e-24	CG6262-RB CG6262-RC CG6262-RA
2801	CG6262	males	0.723428	11900	local	6.11273e-24	CG6262-RB CG6262-RC CG6262-RA
9993	CG6262	males	0.781812	30703	local	6.11273e-24	CG6262-RB CG6262-RA
10727	CG6262	males	0.969626	5211	local	6.11273e-24	CG6262-RB CG6262-RD CG6262-RA
14009	CG6262	females	1.31253	5211	local	6.11273e-24	CG6262-RB CG6262-RD CG6262-RA
17173	CG6262	males	0.704499	11900	local	6.11273e-24	CG6262-RB CG6262-RC CG6262-RA
19944	CG6262	males	0.927344	5211	local	6.11273e-24	CG6262-RB CG6262-RD CG6262-RA
8022	CG6289	males	0.661286	177	global	4.30839e-07	CG6289-RA CG6663-RA
8740	CG6289	males	0.619166	29450	local	4.30839e-07	CG6289-RA
16183	CG6289	males	0.556584	177	global	4.30839e-07	CG6289-RA CG6663-RA
12211	CG6335	females	1.28408	9705	global	7.41318e-09	CG6335-RB CG6335-RA
20158	CG6335	females	1.00018	40866	local	7.41318e-09	CG6335-RB
3485	CG6340	males	0.88339	2058	local	2.83948e-10	CG6340-RC CG6340-RA CG6340-RB
14941	CG6340	females	1.13527	10202	local	2.83948e-10	CG6340-RB CG6340-RD
18454	CG6340	females	1.12112	2058	local	2.83948e-10	CG6340-RC CG6340-RA CG6340-RB
19513	CG6340	females	1.13145	10202	local	2.83948e-10	CG6340-RB CG6340-RD
6694	CG6393	females	1.15707	27404	local	3.60957e-09	CG6393-RA
6847	CG6393	males	0.959376	3693	global	3.60957e-09	CG6393-RD CG6393-RB CG6393-RC CG6393-RA
8500	CG6393	males	0.993534	3693	global	3.60957e-09	CG6393-RD CG6393-RB CG6393-RC CG6393-RA
4597	CG6767	females	1.06284	6937	global	1.27969e-07	CG6767-RB CG6767-RA
8989	CG6767	females	1.08742	6937	global	1.27969e-07	CG6767-RB CG6767-RA
18476	CG6767	males	0.90222	39184	local	1.27969e-07	CG6767-RB
2911	CG6784	males	0.677279	2256	global	7.64755e-12	CG6784-RA CG6784-RB
7825	CG6784	males	0.651693	2256	global	7.64755e-12	CG6784-RA CG6784-RB
10165	CG6784	males	0.535627	30875	local	7.64755e-12	CG6784-RA
1257	CG6866	males	0.812369	4806	global	9.45489e-16	CG6866-RA CG6866-RB
5770	CG6866	females	1.10358	26480	local	9.45489e-16	CG6866-RB
15222	CG6866	males	0.852927	4806	global	9.45489e-16	CG6866-RA CG6866-RB
2988	CG7075	males	0.637741	5557	global	9.59291e-27	CG7075-RB CG7075-RA
3484	CG7075	males	0.889499	5557	global	9.59291e-27	CG7075-RB CG7075-RA
19933	CG7075	females	1.08349	40641	local	9.59291e-27	CG7075-RA
13048	CG7196	males	0.626144	8434	global	1.19041e-13	CG7196-RA CG7196-RB
15930	CG7196	males	0.767225	36638	local	1.19041e-13	CG7196-RA
19357	CG7196	males	0.708094	8434	global	1.19041e-13	CG7196-RA CG7196-RB
13431	CG7304	males	0.999531	34141	local	1.60322e-06	CG7304-RB
19002	CG7304	males	0.824271	10035	global	1.60322e-06	CG7304-RB CG7304-RA
5618	CG7448	males	0.999477	26328	local	1.29556e-14	CG7448-RB
14236	CG7448	males	0.689173	2414	global	1.29556e-14	CG7448-RA CG7448-RB
1576	CG7852	males	0.971592	22336	local	1.55281e-06	CG7852-RC
7263	CG7852	females	1.15315	1375	global	1.55281e-06	CG7852-RA CG7852-RC CG7852-RB
14948	CG7852	females	1.01282	1375	global	1.55281e-06	CG7852-RA CG7852-RC CG7852-RB
6011	CG8086	males	0.930551	8874	local	8.53461e-21	CG8086-RD CG8086-RC
9339	CG8086	males	0.762239	1914	local	8.53461e-21	CG8086-RA CG8086-RB CG8086-RD
12020	CG8086	females	1.00252	8874	local	8.53461e-21	CG8086-RD CG8086-RC
15346	CG8086	females	1.02135	1914	local	8.53461e-21	CG8086-RA CG8086-RB CG8086-RD
15684	CG8086	males	0.767601	36393	local	8.53461e-21	CG8086-RA CG8086-RB
18236	CG8086	males	0.796599	38944	global	8.53461e-21	CG8086-RA CG8086-RC CG8086-RB CG8086-RD
5280	CG8465	females	1.30268	16404	global	9.72728e-12	CG8465-RA CG8465-RC CG8465-RB
13332	CG8465	females	1.17193	16404	global	9.72728e-12	CG8465-RA CG8465-RC CG8465-RB
17488	CG8465	females	1.04894	38196	local	9.72728e-12	CG8465-RA CG8465-RB
2331	CG9094	males	0.802337	23083	local	2.1265e-07	CG9094-RB
13788	CG9094	males	0.994168	4763	global	2.1265e-07	CG9094-RA CG9094-RB
7138	CG9331	females	1.13724	27848	local	9.98305e-10	CG9331-RA
17795	CG9331	males	0.914849	10776	global	9.98305e-10	CG9331-RE CG9331-RD CG9331-RB CG9331-RA CG9331-RC
18537	CG9331	males	0.940218	10776	global	9.98305e-10	CG9331-RE CG9331-RD CG9331-RB CG9331-RA CG9331-RC
6076	CG9632	males	0.655881	6996	global	1.21165e-11	CG9632-RA CG9632-RB
10385	CG9632	males	0.879795	31095	local	1.21165e-11	CG9632-RA
14689	CG9632	males	0.876894	6996	global	1.21165e-11	CG9632-RA CG9632-RB
10776	CkIIbeta	females	1.24441	3379	global	2.91153e-12	CG15224-RB CG15224-RE CG15224-RD CG15224-RC CG15224-RA
10988	CkIIbeta	females	1.1664	3379	global	2.91153e-12	CG15224-RB CG15224-RE CG15224-RD CG15224-RC CG15224-RA
11402	CkIIbeta	females	1.00731	32112	local	2.91153e-12	CG15224-RE
773	CycE	females	1.16499	21538	local	1.20743e-10	CG3938-RC CG3938-RA CG3938-RE CG3938-RD
5065	CycE	females	1.33793	6731	global	1.20743e-10	CG3938-RC CG3938-RA CG3938-RE CG3938-RD CG3938-RB
18019	CycE	females	1.37455	6731	global	1.20743e-10	CG3938-RC CG3938-RA CG3938-RE CG3938-RD CG3938-RB
7868	d	males	0.63121	28578	local	2.2187e-26	CG10595-RB CG10595-RC
11052	d	females	1.00481	13886	local	2.2187e-26	CG10595-RA CG10595-RB
18660	d	males	0.831641	39368	local	2.2187e-26	CG31610-RA CG10595-RC CG10595-RB
19770	d	females	1.03371	13886	local	2.2187e-26	CG10595-RA CG10595-RB
13022	dre4	females	1.00917	33732	local	2.72465e-19	CG1828-RA
14070	dre4	females	1.37958	2822	global	2.72465e-19	CG1828-RA CG1828-RB
20492	dre4	females	1.20906	2822	global	2.72465e-19	CG1828-RA CG1828-RB
539	dve	males	0.965346	3285	global	6.55579e-10	CG5799-RA CG5799-RB
3645	dve	females	1.20709	24393	local	6.55579e-10	CG5799-RA
6466	ect	females	1.09533	14711	global	3.45181e-07	CG6611-RC CG6611-RA CG6611-RB
15838	ect	males	0.906738	36546	local	3.45181e-07	CG6611-RC
17174	ect	females	1.31275	14711	global	3.45181e-07	CG6611-RC CG6611-RA CG6611-RB
14453	Eip78C	males	0.999616	4712	local	5.0893e-12	CG18023-RA CG18023-RC CG18023-RB
15961	Eip78C	females	1.01806	36669	local	5.0893e-12	CG18023-RA Eip78C-RC CG18023-RB
3993	faf	males	0.998773	4431	global	2.23904e-10	CG1945-RA CG1945-RC
4684	faf	females	1.17509	25401	local	2.23904e-10	CG1945-RA
13554	faf	females	1.08945	4431	global	2.23904e-10	CG1945-RA CG1945-RC
2211	fl(2)d	females	1.24223	9556	global	2.01039e-08	CG6315-RA CG6315-RB
4561	fl(2)d	females	1.02139	25292	local	2.01039e-08	CG6315-RA
19070	fl(2)d	females	1.21372	9556	global	2.01039e-08	CG6315-RA CG6315-RB
13344	ftz-f1	females	1.39079	8164	global	8.22502e-11	CG4059-RA CG4059-RB
14512	ftz-f1	females	1.05595	35222	local	8.22502e-11	CG4059-RB
16749	ftz-f1	females	1.10169	8164	global	8.22502e-11	CG4059-RA CG4059-RB
1525	Galpha49B	males	0.943956	4242	global	2.83747e-14	CG17759-RA CG17759-RF CG17759-RB CG17759-RH CG17759-RE C
10998	Galpha49B	females	1.09372	31708	local	2.83747e-14	CG17759-RA CG17759-RB CG17759-RH CG17759-RE CG17759-RC C
19111	Galpha49B	males	0.909607	39819	local	2.83747e-14	CG17759-RD CG17759-RF
1130	garz	males	0.828367	21893	local	3.62492e-16	CG8487-RA
1916	garz	males	0.98532	1629	global	3.62492e-16	CG8487-RB CG8487-RA
2876	garz	females	1.05719	23626	local	3.62492e-16	CG8487-RB
19527	garz	males	0.979643	1629	global	3.62492e-16	CG8487-RB CG8487-RA
13657	granny-smith	males	0.870916	34367	local	4.24114e-11	CG7340-RC CG7340-RA
19759	granny-smith	females	1.04929	6020	global	4.24114e-11	CG7340-RB CG7340-RA CG7340-RC
429	Grip84	males	0.970568	21195	local	3.51799e-17	CG3917-RB CG3917-RA
3003	Grip84	females	1.34023	5756	global	3.51799e-17	CG3917-RB CG3917-RC CG3917-RA
2928	Hph	males	0.95627	23678	local	4.07996e-10	CG31543-RC
15282	Hph	females	1.17351	291	global	4.07996e-10	CG31543-RC CG31543-RB CG31543-RA
19906	Hph	females	1.12576	291	global	4.07996e-10	CG31543-RC CG31543-RB CG31543-RA
11026	Hr38	males	0.832726	1220	global	4.20486e-06	CG1864-RC CG1864-RB
11952	Hr38	males	0.997652	32662	local	4.20486e-06	CG1864-RB
18092	Hr38	males	0.979967	1220	global	4.20486e-06	CG1864-RC CG1864-RB
2627	hts	females	1.06893	23378	local	3.5339e-11	CG9325-RD CG9325-RF CG9325-RE CG9325-RA CG9325-RB
5261	hts	males	0.972004	25971	local	3.5339e-11	CG9325-RB CG9325-RF CG9325-RE
8525	hts	females	1.3868	29235	local	3.5339e-11	CG9325-RA
2055	igl	males	0.86334	22807	global	1.20592e-07	CG18285-RA CG18285-RB
12279	igl	males	0.998096	32989	local	1.20592e-07	CG18285-RA
3827	Klp61F	females	1.39797	24575	local	6.96333e-13	CG9191-RA
6013	lqf	males	0.744859	2396	global	1.0318e-11	CG8532-RC CG8532-RA CG8532-RB CG8532-RE CG8532-RD
15629	lqf	males	0.975625	36338	local	1.0318e-11	CG8532-RD CG8532-RA CG8532-RB CG8532-RE
18336	lqf	males	0.725498	2396	global	1.0318e-11	CG8532-RC CG8532-RA CG8532-RB CG8532-RE CG8532-RD
2172	M(2)21AB	females	1.15321	1074	global	1.13125e-18	CG2674-RC CG2674-RJ CG2674-RE CG2674-RG CG2674-RB CG2674
12032	M(2)21AB	females	1.36664	6490	local	1.13125e-18	CG2674-RH CG2674-RE CG2674-RB CG2674-RA CG2674-RD CG2674
18492	M(2)21AB	females	1.19708	39200	local	1.13125e-18	CG2674-RC CG2674-RJ CG2674-RE CG2674-RB CG2674-RA CG2674
19104	M(2)21AB	females	1.23921	6490	local	1.13125e-18	CG2674-RH CG2674-RE CG2674-RB CG2674-RA CG2674-RD CG2674
19981	M(2)21AB	females	1.01984	40689	local	1.13125e-18	CG2674-RC CG2674-RJ CG2674-RG CG2674-RB
11681	Med	males	0.992566	32391	local	5.60011e-08	CG1775-RA CG1775-RC
15132	Med	females	1.1819	13655	global	5.60011e-08	CG1775-RA CG1775-RD CG1775-RC CG1775-RB
6605	Mes2	males	0.988169	27315	local	1.13357e-11	CG11100-RA CG11100-RB
8981	Mes2	females	1.27265	1723	local	1.13357e-11	CG11100-RC CG11100-RB
9096	Mes2	females	1.1516	1723	local	1.13357e-11	CG11100-RC CG11100-RB
5683	mge	males	0.991437	6326	global	2.20714e-11	CG14981-RB CG14981-RA
7412	mge	females	1.23762	28122	local	2.20714e-11	CG14981-RA
13659	mge	males	0.98294	6326	global	2.20714e-11	CG14981-RB CG14981-RA
622	mod(mdg4)	females	1.29157	21387	local	3.03528e-41	CG32491-RQ CG32491-RH CG32491-RG
833	mod(mdg4)	females	1.18622	21597	local	3.03528e-41	CG32491-RD
1681	mod(mdg4)	females	1.23981	22441	local	3.03528e-41	CG32491-RY
1836	mod(mdg4)	females	1.18906	22596	local	3.03528e-41	CG32491-RP
2599	mod(mdg4)	females	1.11023	23350	local	3.03528e-41	CG32491-RS
3102	mod(mdg4)	females	1.31969	23852	local	3.03528e-41	CG32491-RM
3552	mod(mdg4)	females	1.23416	24301	local	3.03528e-41	CG32491-RN
3654	mod(mdg4)	females	1.36548	24402	local	3.03528e-41	CG32491-RO
5213	mod(mdg4)	females	1.04905	25923	local	3.03528e-41	CG32491-RE
5359	mod(mdg4)	females	1.13921	26069	local	3.03528e-41	CG32491-RX
6212	mod(mdg4)	females	1.16622	26922	local	3.03528e-41	CG32491-RA CG32491-RF
6617	mod(mdg4)	females	1.24948	27327	local	3.03528e-41	CG32491-RW
7261	mod(mdg4)	females	1.32649	27971	local	3.03528e-41	CG32491-RR
7443	mod(mdg4)	females	1.28092	28153	local	3.03528e-41	CG32491-RH CG32491-RB
7708	mod(mdg4)	females	1.26117	28418	local	3.03528e-41	CG32491-RJ
9112	mod(mdg4)	females	1.27749	16055	global	3.03528e-41	CG32491-RQ CG32491-RP CG32491-RF CG32491-RO CG32491-RE C
9213	mod(mdg4)	females	1.08072	29923	local	3.03528e-41	CG32491-RU
9616	mod(mdg4)	females	1.22045	30326	local	3.03528e-41	CG32491-RK CG32491-RL
14726	mod(mdg4)	females	1.32957	16055	global	3.03528e-41	CG32491-RQ CG32491-RP CG32491-RF CG32491-RO CG32491-RE C
15721	mod(mdg4)	females	1.36502	36429	local	3.03528e-41	CG32491-RV
16106	mod(mdg4)	females	1.1804	36814	local	3.03528e-41	CG32491-RT
16286	mod(mdg4)	females	1.35532	36994	local	3.03528e-41	CG32491-RI
16348	mod(mdg4)	females	1.17054	37056	local	3.03528e-41	CG32491-RF
19726	mod(mdg4)	females	1.29305	40434	local	3.03528e-41	CG32491-RK
5775	Mst98Ca	males	0.670072	26485	local	2.84467e-09	CG11719-RA
2398	Mst98Cb	males	0.766942	7208	global	2.84467e-09	CG18396-RA CG11719-RA
16780	Mst98Cb	males	0.672701	7208	global	2.84467e-09	CG18396-RA CG11719-RA
897	MTA1-like	females	1.17614	7460	global	4.63708e-07	CG2244-RA CG2244-RB
11579	MTA1-like	females	1.25134	7460	global	4.63708e-07	CG2244-RA CG2244-RB
19612	MTA1-like	females	1.04196	40320	local	4.63708e-07	CG2244-RA
2894	mud	males	0.758611	6956	global	3.56655e-28	CG12047-RA CG12047-RC CG12047-RB
5729	mud	females	1.31643	3745	local	3.56655e-28	CG12047-RA CG12047-RB
12354	mud	females	1.2658	3745	local	3.56655e-28	CG12047-RA CG12047-RB
3355	Nep4	females	1.09135	24104	local	5.09933e-16	CG4058-RA
15903	Nep4	males	0.810984	36611	global	5.09933e-16	CG4058-RA CG4058-RB
4550	Nopp140	females	1.38022	3988	global	2.18574e-11	CG7421-RA CG7421-RB
11995	Nopp140	females	1.26005	3988	global	2.18574e-11	CG7421-RA CG7421-RB
18496	Nopp140	females	1.18229	39204	local	2.18574e-11	CG7421-RA
1988	nrv2	males	0.753816	22740	local	7.07386e-09	CG9261-RC
6419	nrv2	males	0.838301	16773	global	7.07386e-09	CG9261-RC CG9261-RD CG9261-RA
16174	nrv2	males	0.939166	36882	local	7.07386e-09	CG9261-RA CG9261-RD
20174	nrv2	males	0.808027	16773	global	7.07386e-09	CG9261-RC CG9261-RD CG9261-RA
7887	olf186-F	females	1.01357	14321	local	2.16352e-14	CG11430-RB CG11430-RD CG11430-RA
13710	olf186-F	males	0.782302	4176	local	2.16352e-14	CG11430-RB CG11430-RA CG11430-RC
16367	olf186-F	females	1.01597	4176	local	2.16352e-14	CG11430-RB CG11430-RA CG11430-RC
9998	Paps	females	1.01362	30708	local	1.42864e-09	CG8363-RD
15588	Paps	females	1.22204	13197	global	1.42864e-09	CG8363-RB CG8363-RE CG8363-RA CG8363-RD CG8363-RC
17472	Paps	females	1.16008	13197	global	1.42864e-09	CG8363-RB CG8363-RE CG8363-RA CG8363-RD CG8363-RC
7295	Pfk	males	0.65065	28005	local	1.21862e-18	CG4001-RA
12610	Pfk	females	1.03662	33320	local	1.21862e-18	CG4001-RC
17863	Pfk	males	0.952463	38571	local	1.21862e-18	CG4001-RA CG4001-RB
19777	Pfk	males	0.944443	1722	global	1.21862e-18	CG4001-RA CG4001-RB CG4001-RC
4741	ph-d	males	0.811582	25454	local	6.73045e-14	CG3895-RA
13839	ph-p	males	0.981201	34549	local	6.73045e-14	CG18412-RA
7119	phr	females	1.07576	2110	local	2.97638e-12	CG11205-RA CG11205-RB
7636	phr	females	1.0465	28346	local	2.97638e-12	CG11205-RA
12651	phr	females	1.25791	2110	local	2.97638e-12	CG11205-RA CG11205-RB
361	pip	males	0.725095	21128	local	1.46939e-17	CG9614-RK
3816	pip	males	0.994933	7816	global	1.46939e-17	CG9614-RD CG9614-RF CG9614-RC CG9614-RE CG9614-RI CG9614
5069	pip	males	0.98237	25779	local	1.46939e-17	CG9614-RF
8669	pip	males	0.972053	29379	local	1.46939e-17	CG9614-RG
10623	pip	females	1.05737	7816	global	1.46939e-17	CG9614-RD CG9614-RF CG9614-RC CG9614-RE CG9614-RI CG9614
4213	Pitslre	females	1.16153	24961	local	2.00507e-14	CG4268-RC CG4268-RA
13840	Pitslre	males	0.942574	34550	global	2.00507e-14	CG4268-RB CG4268-RA CG4268-RD CG4268-RC
19351	Pitslre	males	0.933056	40059	local	2.00507e-14	CG4268-RB CG4268-RD
4122	PP2A-B'	females	1.2307	7414	global	1.50364e-15	CG7913-RD CG7913-RB CG7913-RA CG7913-RC CG7913-RE
8221	PP2A-B'	females	1.19221	7414	global	1.50364e-15	CG7913-RD CG7913-RB CG7913-RA CG7913-RC CG7913-RE
9010	PP2A-B'	females	1.00554	29720	local	1.50364e-15	CG7913-RB
14157	PP2A-B'	females	1.20705	34867	local	1.50364e-15	CG7913-RD CG7913-RE
15786	PP2A-B'	females	1.04813	2854	local	1.50364e-15	CG7913-RD CG7913-RC CG7913-RE
16528	PP2A-B'	females	1.0536	2854	local	1.50364e-15	CG7913-RD CG7913-RC CG7913-RE
16620	PP2A-B'	males	0.998712	333	local	1.50364e-15	CG7913-RA CG7913-RB
7428	psq	females	1.2334	3961	global	1.31133e-08	CG2368-RB CG2368-RC CG2368-RH CG2368-RG CG2368-RF CG2368
9740	psq	males	0.984886	5865	local	1.31133e-08	CG2368-RB CG2368-RC CG2368-RA
18949	psq	males	0.996115	5865	local	1.31133e-08	CG2368-RB CG2368-RC CG2368-RA
19953	psq	females	1.04637	3961	global	1.31133e-08	CG2368-RB CG2368-RC CG2368-RH CG2368-RG CG2368-RF CG2368
1237	Ptx1	males	0.839042	5090	global	7.81928e-08	CG1447-RA CG1447-RC CG1447-RB
12894	Ptx1	females	1.03376	226	local	7.81928e-08	CG1447-RA CG1447-RC
968	pum	males	0.994486	11378	local	1.72862e-11	CG9755-RB CG9755-RA CG9755-RD CG9755-RC
7032	pum	females	1.15728	7131	global	1.72862e-11	CG9755-RE CG9755-RA CG9755-RD CG9755-RC CG9755-RB
14341	pum	females	1.18907	7131	global	1.72862e-11	CG9755-RE CG9755-RA CG9755-RD CG9755-RC CG9755-RB
19465	pum	males	0.994669	11378	local	1.72862e-11	CG9755-RB CG9755-RA CG9755-RD CG9755-RC
20542	pum	males	0.927562	41250	local	1.72862e-11	CG9755-RE
2379	r	males	0.721293	7235	global	1.04361e-24	CG18572-RA CG18572-RB
13766	r	females	1.23298	34476	local	1.04361e-24	CG18572-RA
7135	Rab14	males	0.948056	4404	global	2.13578e-14	CG4212-RC CG4212-RA CG4212-RB
8935	Rab14	males	0.651184	29645	local	2.13578e-14	CG4212-RB
12734	Rab14	males	0.927466	4404	global	2.13578e-14	CG4212-RC CG4212-RA CG4212-RB
7333	Rab-RP1	females	1.17105	3130	global	6.06201e-13	CG8024-RA CG8024-RC CG8024-RD CG8024-RE CG8024-RB
7697	Rab-RP1	females	1.1627	28407	local	6.06201e-13	CG8024-RE CG8024-RC
8293	Rab-RP1	males	0.979947	2957	local	6.06201e-13	CG8024-RA CG8024-RB
13062	Rab-RP1	males	0.92424	33772	local	6.06201e-13	CG8024-RB
18353	Rab-RP1	females	1.09185	3130	global	6.06201e-13	CG8024-RA CG8024-RC CG8024-RD CG8024-RE CG8024-RB
20299	Rab-RP1	males	0.886554	2957	local	6.06201e-13	CG8024-RA CG8024-RB
6930	Rad51	females	1.25932	1965	global	1.16563e-16	CG7948-RA CG7948-RB
10671	Rad51	males	0.916613	31381	local	1.16563e-16	CG7948-RA
11664	Rad51	females	1.18649	1965	global	1.16563e-16	CG7948-RA CG7948-RB
7368	Rala	females	1.16949	5121	global	1.41618e-14	CG2849-RB CG2849-RC CG2849-RA
10290	Rala	females	1.57795	31000	local	1.41618e-14	CG2849-RA CG2849-RC
19005	Rala	females	1.20663	5121	global	1.41618e-14	CG2849-RB CG2849-RC CG2849-RA
19624	Rala	females	1.19528	5121	global	1.41618e-14	CG2849-RB CG2849-RC CG2849-RA
7014	Rbp1	females	1.149	1621	global	2.91794e-11	CG17136-RB CG17136-RC CG17136-RA CG17136-RD
8511	Rbp1	females	1.1243	29221	local	2.91794e-11	CG17136-RD CG17136-RC CG17136-RA
10085	Rbp1	females	1.12946	1621	global	2.91794e-11	CG17136-RB CG17136-RC CG17136-RA CG17136-RD
12045	Rbp1	males	0.98456	32755	local	2.91794e-11	CG17136-RD
14116	Rbp9	males	0.785797	4088	local	3.7526e-08	CG3151-RA CG3151-RD
18114	Rbp9	males	0.961074	565	global	3.7526e-08	CG3151-RA CG3151-RC CG3151-RD CG3151-RF CG3151-RE CG3151
10522	Rpb4	females	1.31249	31232	local	2.24217e-08	CG31237-RA
2420	RpL3	females	1.00491	23172	local	1.55867e-14	CG4863-RD
3613	RpL3	females	1.09536	630	local	1.55867e-14	CG4863-RA CG4863-RE CG4863-RA
16950	RpL3	females	1.14236	630	local	1.55867e-14	CG4863-RA CG4863-RE CG4863-RA
18860	RpL3	males	0.942183	39568	local	1.55867e-14	CG4863-RA CG4863-RE CG4863-RD CG4863-RC CG4863-RA
5919	RpS12	females	1.08266	26629	local	2.12432e-13	CG11271-RF CG11271-RA CG11271-RB
11273	RpS12	males	0.998485	31983	local	2.12432e-13	CG11271-RE CG11271-RD CG11271-RC
13480	RpS12	females	1.13263	34190	local	2.12432e-13	CG11271-RF CG11271-RA CG11271-RC CG11271-RB
145	scra	females	1.42773	12149	global	2.17355e-14	CG2092-RA CG2092-RB
14234	scra	females	1.10363	34944	local	2.17355e-14	CG2092-RB
1374	scrib	females	1.41636	12892	local	4.58689e-20	CG5462-RA CG5462-RD CG5462-RB
1675	scrib	females	1.32703	12892	local	4.58689e-20	CG5462-RA CG5462-RD CG5462-RB
18552	scrib	females	1.03539	2980	global	4.58689e-20	CG5462-RA CG5462-RD CG5462-RC CG5462-RB
2074	sgg	females	1.04314	9466	global	8.00853e-06	CG2621-RA CG2621-RK CG2621-RB CG2621-RG CG2621-RJ CG2621
10880	sgg	females	1.09221	9466	global	8.00853e-06	CG2621-RA CG2621-RK CG2621-RB CG2621-RG CG2621-RJ CG2621
16251	sgg	males	0.907037	36959	local	8.00853e-06	CG2621-RA CG2621-RJ
431	sle	females	1.22089	8519	local	3.78233e-39	CG12819-RB CG12819-RA
11235	sle	females	1.12151	532	local	3.78233e-39	CG12819-RB CG12592-RA CG12819-RA
19201	sle	females	1.20416	8519	local	3.78233e-39	CG12819-RB CG12819-RA
342	sm	males	0.759237	2182	global	2.77963e-18	CG9218-RA CG9218-RB CG9218-RD CG9218-RC
2655	sm	males	0.893646	5316	local	2.77963e-18	CG9218-RA CG9218-RC
3406	sm	males	0.905413	24155	local	2.77963e-18	CG9218-RA
10434	sm	males	0.770235	2182	global	2.77963e-18	CG9218-RA CG9218-RB CG9218-RD CG9218-RC
13734	sm	males	0.73198	2893	local	2.77963e-18	CG9218-RD CG9218-RB
14970	sm	males	0.886196	5316	local	2.77963e-18	CG9218-RA CG9218-RC
16325	sm	males	0.94661	2893	local	2.77963e-18	CG9218-RD CG9218-RB
2352	spdo	females	1.10244	23104	local	4.62538e-12	CG1539-RC
19441	spdo	males	0.856084	7155	global	4.62538e-12	CG1539-RE CG1539-RB CG1539-RA CG1539-RC CG1539-RF CG1539
19677	spdo	males	0.936345	7155	global	4.62538e-12	CG1539-RE CG1539-RB CG1539-RA CG1539-RC CG1539-RF CG1539
3008	spir	males	0.842645	3200	local	8.33374e-16	CG10076-RD CG10076-RA CG10076-RB
3118	spir	females	1.03361	3165	global	8.33374e-16	CG10076-RD CG10076-RC CG10076-RA CG10076-RB
3800	spir	females	1.1593	4596	local	8.33374e-16	CG10076-RB CG10076-RC CG10076-RA
3910	spir	females	1.00378	24658	local	8.33374e-16	CG10076-RC
9971	spir	females	1.01616	3165	global	8.33374e-16	CG10076-RD CG10076-RC CG10076-RA CG10076-RB
11771	spir	males	0.884488	4596	local	8.33374e-16	CG10076-RB CG10076-RC CG10076-RA
16405	spir	females	1.00451	37113	local	8.33374e-16	CG10076-RA CG10076-RC
18562	spir	males	0.792195	3200	local	8.33374e-16	CG10076-RD CG10076-RA CG10076-RB
485	sqd	females	1.16627	21251	local	8.28767e-14	CG16901-RB CG16901-RD CG16901-RC
1202	sqd	males	0.996227	21965	local	8.28767e-14	CG16901-RB CG16901-RD
3776	sqd	females	1.15797	7797	global	8.28767e-14	CG16901-RA CG16901-RD CG16901-RC CG16901-RB
5449	sqd	females	1.22291	7797	global	8.28767e-14	CG16901-RA CG16901-RD CG16901-RC CG16901-RB
5546	sqd	females	1.21927	7797	global	8.28767e-14	CG16901-RA CG16901-RD CG16901-RC CG16901-RB
10681	sqd	females	1.19574	7797	global	8.28767e-14	CG16901-RA CG16901-RD CG16901-RC CG16901-RB
271	sta	females	1.15786	1528	global	1.24566e-15	CG14792-RA CG14792-RD CG14792-RB
3282	sta	males	0.974655	24032	local	1.24566e-15	CG14792-RD
14319	sta	females	1.11135	1528	global	1.24566e-15	CG14792-RA CG14792-RD CG14792-RB
5913	stai	males	0.91002	26623	local	7.27388e-14	CG31641-RB CG31641-RA
8206	stai	females	1.15378	13707	global	7.27388e-14	CG31641-RB CG31641-RC CG31641-RA
13468	stai	females	1.20823	34178	local	7.27388e-14	CG31641-RB CG31641-RC
17223	stai	females	1.14628	13707	global	7.27388e-14	CG31641-RB CG31641-RC CG31641-RA
2313	Su(var)2-10	females	1.62382	23065	local	8.02241e-45	CG8068-RD CG8068-RA CG8068-RC
4125	Su(var)2-10	females	1.09671	24873	local	8.02241e-45	CG8068-RI CG8068-RD CG8068-RH
16273	Su(var)2-10	females	1.17426	4887	local	8.02241e-45	CG8068-RI CG8068-RB CG8068-RG
17343	Su(var)2-10	females	1.00624	4887	local	8.02241e-45	CG8068-RI CG8068-RB CG8068-RG
20405	Su(var)2-10	females	1.34604	15444	global	8.02241e-45	CG8068-RI CG8068-RA CG8068-RB CG8068-RE CG8068-RG CG8068
4759	Su(z)12	males	0.944936	25471	local	1.80142e-14	CG8013-RA
7832	Su(z)12	females	1.25313	5336	global	1.80142e-14	CG8013-RA CG8013-RB
9432	Su(z)12	females	1.0579	5336	global	1.80142e-14	CG8013-RA CG8013-RB
1266	Syn	females	1.10169	4856	local	1.59422e-11	CG3985-RC CG3985-RF CG3985-RA
4987	Syn	males	0.868923	25697	local	1.59422e-11	CG3985-RC CG3985-RF CG3985-RB
5070	Syn	males	0.991166	4856	local	1.59422e-11	CG3985-RC CG3985-RF CG3985-RA
19374	Syn	males	0.952353	4856	local	1.59422e-11	CG3985-RC CG3985-RF CG3985-RA
3960	TFAM	females	1.02417	24708	local	3.03525e-11	CG4217-RB
4156	TFAM	females	1.17531	13710	global	3.03525e-11	CG4217-RA CG4217-RB
18676	TFAM	females	1.21646	13710	global	3.03525e-11	CG4217-RA CG4217-RB
3792	Tim17b2	males	0.687894	6073	global	1.49791e-24	CG15257-RB CG15257-RA
4117	Tim17b2	males	0.568065	6073	global	1.49791e-24	CG15257-RB CG15257-RA
18068	Tim17b2	females	1.00147	38776	local	1.49791e-24	CG15257-RB
1934	Tm1	females	1.13188	2937	local	1.31382e-30	CG4898-RI CG4898-RE CG4898-RH CG4898-RC
7108	Tm1	females	1.10138	2937	local	1.31382e-30	CG4898-RI CG4898-RE CG4898-RH CG4898-RC
8585	Tm1	males	0.934176	29295	local	1.31382e-30	CG4898-RF CG4898-RB CG4898-RJ CG4898-RK CG4898-RD CG4898
9030	Tm1	males	0.940686	29740	local	1.31382e-30	CG4898-RF CG4898-RL CG4898-RB CG4898-RJ CG4898-RK CG4898
10235	Tm1	females	1.17845	30945	local	1.31382e-30	CG4898-RI CG4898-RH CG4898-RC
10661	Tm1	males	0.903889	31371	local	1.31382e-30	CG4898-RF CG4898-RL CG4898-RB CG4898-RJ CG4898-RK CG4898
11155	Tm1	females	1.06667	3758	local	1.31382e-30	CG4898-RA CG4898-RL
11493	Tm1	females	1.12382	2937	local	1.31382e-30	CG4898-RI CG4898-RE CG4898-RH CG4898-RC
12775	Tm1	males	0.934308	3758	local	1.31382e-30	CG4898-RA CG4898-RL
13496	Tm1	males	0.944261	34206	local	1.31382e-30	CG4898-RH CG4898-RE
19954	Tm1	females	1.04797	2937	local	1.31382e-30	CG4898-RI CG4898-RE CG4898-RH CG4898-RC
20506	Tm1	males	0.931068	41214	local	1.31382e-30	CG4898-RC CG4898-RH
421	toc	males	0.998229	21187	local	8.60688e-09	CG9660-RD CG9660-RA
7561	toc	males	0.794792	4580	global	8.60688e-09	CG9660-RC CG9660-RB CG9660-RA CG9660-RD
10531	toc	males	0.988884	31241	local	8.60688e-09	CG9660-RC CG9660-RA CG9660-RD
5098	Tsp47F	males	0.664171	25808	local	1.02769e-19	CG9033-RB
6954	Tsp47F	males	0.967605	6709	global	1.02769e-19	CG9033-RB CG9033-RA
14881	Tsp47F	males	0.994313	6709	global	1.02769e-19	CG9033-RB CG9033-RA
12710	Tsp66A	males	0.608662	1016	global	3.68749e-08	CG16991-RB CG16991-RA
20813	Tsp66A	males	0.809094	41521	local	3.68749e-08	CG16991-RB
7125	tutl	males	0.942594	16231	local	7.7235e-09	CG15427-RC CG15427-RD CG15427-RE
9590	tutl	males	0.788841	6069	global	7.7235e-09	CG15427-RC CG15427-RD CG15427-RA CG15427-RE
10857	Ucp4B	males	0.78861	939	global	2.85181e-12	CG18340-RB CG18340-RA
13568	Ucp4B	males	0.648731	34278	local	2.85181e-12	CG18340-RA
1629	unc-13	females	1.33734	22389	local	4.16682e-27	CG2999-RC CG2999-RB
7260	unc-13	males	0.904859	27970	local	4.16682e-27	CG2999-RB
9120	unc-13	females	1.00938	7873	local	4.16682e-27	CG2999-RA CG2999-RC
10557	unc-13	females	1.0031	7873	local	4.16682e-27	CG2999-RA CG2999-RC
15686	unc-13	males	0.9581	12237	global	4.16682e-27	CG2999-RA CG2999-RB CG2999-RC
16570	unc-13	females	1.07402	12237	global	4.16682e-27	CG2999-RA CG2999-RB CG2999-RC
16828	unc-13	females	1.0137	37536	local	4.16682e-27	CG2999-RA
292	wupA	males	0.962511	21059	local	0.000308235	CG7178-RA
4543	wupA	males	0.929045	11153	global	0.000308235	CG7178-RB CG7178-RA CG7178-RG CG7178-RF CG7178-RD CG7178
5642	wupA	males	0.904813	26352	local	0.000308235	CG7178-RG
9150	wupA	males	0.8871	29860	local	0.000308235	CG7178-RE CG7178-RD
11588	wupA	males	0.841438	32298	local	0.000308235	CG7178-RB
11749	wupA	males	0.919549	32459	local	0.000308235	CG7178-RC CG7178-RG CG7178-RF
20664	wupA	males	0.928688	11153	global	0.000308235	CG7178-RB CG7178-RA CG7178-RG CG7178-RF CG7178-RD CG7178
[a]: probeuid is the unique identifier for each feature on the slide
[b]: log-transformed female/male expression ratios for each probe
[c]: set id is the identifier number of the actual set of transcripts targeted by the probe
[d]: probes common to all transcripts in a cluster were designated as global while probes representing only a subset of transcripts were designated as local
