# Supplementary material for: Sex-specific expression of alternative transcripts in Drosophila
Source: Genome Biol. 2006 Aug 25;7(8):R79. doi: 10.1186/gb-2006-7-8-r79 (PMC1779584; doi:10.1186/gb-2006-7-8-r79)
Supplement: Additional data file 6 — We give the probe sequences used, all qPCR results as well as the original array results to facilitate comparison. The P values of the Likelihood Ratio Test for a significant probe-sex interaction are also given. Note that for genes where only one transcript was tested, the test of the interaction between transcript and sex is not applicable (NA). [file gb-2006-7-8-r79-S6.xls]

## Sheet: suppl.Table.QPCR
Gene identification				Quantitative PCR results											Microarray results
Genes	Single or Multiple transcript Gene	CG numbers	P value for LRT of sex*transcript	Feature tested	Q-PCR forward oligonucleotide sequence	Q-PCR reverse oligonucleotide sequence	Mean(CT) Males Ore	Standard Deviation(CT) Males Ore	Mean(CT) Males 2b3	Standard Deviation(CT) Males 2b3	Mean(CT) Females Ore	Standard Deviation(CT) Females Ore	Mean(CT) Females 2b3	Standard Deviation(CT) Females 2b3	probeuid	P (anova sex effect)	P (anova sex-by-set effect)	ratio (female Ore/male Ore)	targeted transcripts
Lsp1beta	single	CG4178	NA	Single Transcript (Control without reverse transcriptase)	GCTACAGCTTCCGCAAGAAC	TTGGCGTAGGTCTCCATCTC	38.87	1.57	39.44	1.34	37.78	2.61	38.40	1.3	7	0.2952105324	-	0.524198	CG4178-RA
				Single Transcript	GCTACAGCTTCCGCAAGAAC	TTGGCGTAGGTCTCCATCTC	33.27	0.59	33.82	1.14	35.70	4.69	31.12	3.22
CG7441	single	CG7441	NA	Single Transcript	TCACGTGCAATGGTGGATAC	TTACAAGCACAGCCAGAACG	26.94	1.94	33.07	0.41	34.89	0.28	32.29	2.77	3	0.00000042	-	0.468512	CG7441-RA
unc-13	multiple	CG2999	0.04207	RB	CCACTTCTCCAGGACCACCT	TGGCATTGGGCTTACAATAAA	29.74	0.55	34.69	0.24	32.60	3.05	32.28	2.46	1629	0.001385977	4.166817E-27	4.7093	CG2999-RC CG2999-RB
															7260			0.546533	CG2999-RB
															9120			1.06584	CG2999-RA CG2999-RC
				RC	TGGCATTGGGCTTACAATAAA	TCTCCAGGACCACCTCCA	31.61	1.39	35.64	0.71	34.99	4.36	34.11	2.43	10557			1.07144	CG2999-RA CG2999-RC
															15686			0.685328	CG2999-RA CG2999-RB CG2999-RC
															16570			1.42696	CG2999-RA CG2999-RB CG2999-RC
															16828			1.04713	CG2999-RA
mud	multiple	CG12047	0.0264	RA and RB	GTTGGCAGCAGCGGTTTAC	AGAAGATTCGGCCGCTTG	39.08	1.58	40	0	38.95	1.807	39.06	1.62	2894	0.120659442	3.566554E-28	0.227796	CG12047-RA CG12047-RC CG12047-RB
				RC	CATTAATTGCGGCCATCG	GAAAGCTGGAGAAGATGAAAAACA	37.51	2.42	40.00	0.00	40.00	0	40.00	0.00	5729			2.53463	CG12047-RA CG12047-RB
															12354			2.79437	CG12047-RA CG12047-RB
Jupiter	multiple	CG31363	1e-06	RA	CCACCGAGAACCTCAAGATG	CTTGCTCATATTGCGGAAGACT	29.53	1.98	35.99	1.12	35.45	4.003	36.78	2.95	3879	5.04E-21	3.241761E-46	0.662079	CG31363-RE CG31363-RC CG31363-RH CG31363-RA CG31363-RD CG31363-RB
				RB	TTGTAGCCCTCGCCTGTG	CCTCAAGCCCAAGAAGCTAAA	24.54	1.24	32.57	0.60	39.36	1.09	39.40	1.03	19227			0.0325804	CG31363-RB
				RA, RD, RH	ATGAAGAGCAGCATTCCCTTT	AACGGCCTCTGTGTTCTGAC	27.70	1.19	33.93	0.74	27.73	0.34	30.72	2.55	19580			2.66827	CG31363-RE CG31363-RC CG31363-RH CG31363-RA CG31363-RD
															19850			2.59197	CG31363-RE CG31363-RC CG31363-RH CG31363-RA CG31363-RD
r	multiple	CG18572	0.002186	RA	GTCTTGTCGAATGTCCACTGC	TTATGCCGAACACGGAGTTAAT	34.92	0.73	39.54	0.39	36.49	0.96	36.55	1.51	2379	0.129156001	1.043612E-24	0.36452	CG18572-RA CG18572-RB
				RB	TGCATGATATACAATAAGCACACAGA	TGCCGAACACGGAGTTAATG	32.05	0.59	38.09	1.65	37.79	1.92	37.95	0.95	13766			2.69322	CG18572-RA
aret	multiple	CG6319	4e-06	RB	CTGCTGCTCTTATCACTCATACCA	CGGAGTTCAAAATTTGCCTGA	27.80	0.87	32.38	0.36	36.03	2.19	37.38	2.77	5041	2.51E-10	1.215E-25	0.3509	CG31762-RB
															6201			2.82617	CG31762-RC CG31762-RD CG31762-RA CG31762-RB
				RC	TGCACTGCTGCTCTTATCACTC	TCTCCGAGAAGAACAACGATATCTA	38.49	1.55	40.00	0.00	30.87	2.56	30.72	2.40	16339			4.25072	CG31762-RC CG31762-RD CG31762-RA CG31762-RB
															20327			3.28511	CG31762-RC CG31762-RA CG31762-RB
CG4662	multiple	CG4662	0.0086	RA	ATCCCAGCCCTCCGATTT	GAAGGATCGCCTGCATCG	35.80	3.92	40.00	0.00	37.68	2.09	34.66	2.10	8933	0.245338635	1.556E-26	2.64828	CG4662-RA
				RB	CGTTGTAATCAAAGAAACGACCA	GAAGGATCGCCTGCATCG	27.45	1.03	36.35	3.16	33.00	1.95	32.65	2.59	15338			0.299108	CG4662-RB
															18352			0.951047	CG4662-RA CG4662-RB
CG10899	multiple	CG10899	0.002773	RA	GGTTTTGGCCCTGTTCATAAG	TCGATGTTCGGATCCTCAAG	29.88	2.37	38.75	1.30	40	0	40	0	1869	1.52E-19	6.2457E-18	0.155431	CG10899-RA CG10899-RB
															8889			0.103148	CG10899-RA CG10899-RB
				RB	TTTGGCCCTGTTCATAAGGA	GAGTATAGGTAAAGCGTAGAGGCACTT	34.95	2.16	40	0	40	0	40	0	9675			0.784326	CG10899-RB
															10662			0.0678706	CG10899-RA CG10899-RB
garz	multiple	CG8487	0.004312	RA	TAGATTCGCCCATTCTACGG	TATAACGGCAGGGACAAGGA	31.52	2.07	37.47	2.24	38.08	1.68	40	0	1130	6.4249E-5	4.07743E-13	0.347569	CG8487-RA
															1916			1.13083	CG8487-RB CG8487-RA
				RB	AGGAGGAGCTTTTCCACGAC	TGGGTTCGTTAAGGTCTGAGC	32.48	0.65	39.13	1.49	34.60	1.35	37.56	2.52	2876			1.22148	CG8487-RB
															19527			1.12793	CG8487-RB CG8487-RA
Akap200	multiple	CG13388	0.053384	RB	GGAACAGGAGGGCGAGAG	CCTTCAGATCCTTGGCGAGA	32.10	1.16	38.61	1.22	36.30	3.27	35.22	1.87	1992	3.23E-21	2.3865E-17	1.29288	CG13388-RA CG13388-RD
															8000			1.25761	CG13388-RA CG13388-RD
				RD	GGAACAGGAGGGCGAGAG	CCTTCAGATCCTTGGCGAGA	32.40	1.13	37.004	0.75	35.44	1.65	36.09	3.46	9519			5.11172	CG13388-RA CG13388-RB CG13388-RC CG13388-RD
															13055			4.29258	CG13388-RA CG13388-RB CG13388-RC CG13388-RD
															14658			1.33684	CG13388-RD
Sxl	multiple	CG33070	na	RB	TTGCTCCTCCTGACACTCG	CGCGCTGTTGTAGTTGTTGT	37.89	3.64	40.00	0.00	34.07	0.94	36.00	2.40	782	0.0000000000302	1.5593087E-7	1.73169	CG33070-RK CG33070-RB CG33070-RA CG33070-RC CG33070-RH CG33070-RJ CG33070-RE CG33070-RG CG33070-RF CG33070-RD
															824			0.844662	CG33070-RG CG33070-RB
															3315			1.3612	CG33070-RJ CG33070-RC
															4972			1.12521	CG33070-RJ CG33070-RC
															20747			1.87163	CG33070-RK CG33070-RB CG33070-RA CG33070-RC CG33070-RH CG33070-RJ CG33070-RE CG33070-RG CG33070-RF CG33070-RD
fru	multiple	CG7688	na	RB	CGCATCCCCTAGGTACAACA	AAGCAGAATTGCTGGTCCAT	36.05	1.34	40.00	0.00	40.00	0	40.00	0.00	1388	0.362845071	0.0186771569	0.770125	CG14307-RE CG14307-RM CG14307-RC CG14307-RL CG14307-RJ CG14307-RI
															2271			0.686356	CG14307-RE CG14307-RM CG14307-RC CG14307-RL CG14307-RJ CG14307-RI
															9294			0.759683	CG14307-RF CG14307-RB
															11005			0.426954	CG14307-RE CG14307-RM CG14307-RC CG14307-RL CG14307-RJ CG14307-RI
															15704			1.0249	CG14307-RE CG14307-RC CG14307-RB CG14307-RH CG14307-RG CG14307-RF
															17247			0.680889	CG14307-RF CG14307-RB
															17741			1.08569	CG14307-RE CG14307-RM CG14307-RC CG14307-RL CG14307-RB CG14307-RK CG14307-RH CG14307-RJ CG14307-RI CG14307-RD CG14307-RA CG14307-RG CG14307-RF
Nep4	multiple	CG4058	na	RA	TGCTGCAAAATGCTTCTACTTCTT	CAGGGTCAGTGGCAGCAT	32.27	0.57	36.68	2.98	38.88	1.92	38.94	1.82	3355	0.005451795	5.099327E-16	1.48479	CG4058-RA
															15903			0.352038	CG4058-RA CG4058-RB
